# Supplementary material for: High expression in maize pollen correlates with genetic contributions to pollen fitness as well as with coordinated transcription from neighboring transposable elements
Source: PLoS Genet. 2020 Apr 1;16(4):e1008462. doi: 10.1371/journal.pgen.1008462 (PMC7112179; doi:10.1371/journal.pgen.1008462)
Supplement: S1 Table — Summary statistics for sequencing data generated in the study. (XLSX) [file pgen.1008462.s008.xlsx]

## Sheet: final_version
Sample	Name	Seq Approach	Total number of reads	Percent rRNA contamination	Number of reads after rRNA removal	Number of uniquely-mapping reads	Percent uniquely mapping	Public Availability
Tassel Primordia - rep1	TP1	paired-end	45895216	0.5339	21385903	11217566	0.524531	SRS2359914
Tassel Primordia - rep2	TP2	paired-end	48109464	0.596	19433469	13269668	0.682825	SRS2359928
Tassel Primordia - rep3	TP3	paired-end	100158405	0.401593	59986282	36884628	0.614884	SRS2359926
Tassel Primordia - rep4	TP4	paired-end	86402559	0.181721	70705524	48263379	0.682597	SRS2359924
Unicellular microspores - rep1	MS1	paired-end	51055002	0.6281	18989609	10749507	0.566073	SRS2359918
Unicellular microspores - rep2	MS2	paired-end	88773201	0.506485	43810181	15120358	0.345133	SRS2359916
Unicellular microspores - rep3	MS3	paired-end	95051438	0.673858	31003259	13531727	0.436461	SRS2359919
Unicellular microspores - rep4	MS4	paired-end	69939760	0.472817	36872931	16962558	0.460027	SRS2359915
Mature Pollen - rep1	MP1	paired-end	53538261	0.6224	20215797	14496697	0.717097	SRS2359927
Mature Pollen - rep2	MP2	paired-end	72835773	0.515278	35302535	20563480	0.582493	SRS2359931
Mature Pollen - rep3	MP3	paired-end	98122104	0.613319	37939935	21879004	0.576675	SRS2359930
Mature Pollen - rep4	MP4	paired-end	127011803	0.72417	35031635	19983203	0.570433	SRS2359921
Sperm Cells - rep1	SC1	paired-end	44848396	0.9492	2276295	1151969	0.506072	SRS2359920
Sperm Cells - rep2	SC2	paired-end	58403475	0.565	24823154	15070351	0.607109	SRS2359922
Sperm Cells - rep3	SC3	paired-end	104595044	0.807611	20122850	10142302	0.504019	SRS2359923
Sperm Cells - rep4	SC4	paired-end	94514773	0.805461	18387206	4980121	0.270847	SRS2359917

## Sheet: Sheet1
Sample	Name	Seq Approach	Total number of reads	% rRNA contamination	combine	sum	weighted average	regular average	calc	Number of reads after rRNA removal	Number of uniquely-mapping reads	% uniquely mapping	Public Availability
Tassel Primordia - rep1	TP1	paired-end	45895216	0.5339					2.13918e+07	21385903	11217566	0.524531
Tassel Primordia - rep2	TP2	paired-end	48109464	0.596					1.94362e+07	19433469	13269668	0.682825
Tassel Primordia - rep3	TP3	paired-end	48911018	0.4019	4.02229e+07	100158405	0.401593	0.4016	2.92537e+07	59986282	36884628	0.614884
TECHNICAL REP	TP3		51247387	0.4013					3.06818e+07	5.99355e+07
COMBINED	TP3	paired-end	100158405	0.401593					5.99355e+07
Tassel Primordia - rep4	TP4	paired-end	41836422	0.1794	1.57012e+07	86402559	0.181721	0.18165	3.4331e+07	70705524	48263379	0.682597
TECHNICAL REP	TP4		44566137	0.1839					3.63704e+07	7.07014e+07
COMBINED	TP4	paired-end	86402559	0.181721					7.07014e+07
Unicellular microspores - rep1	MS1	paired-end	51055002	0.6281					1.89874e+07	18989609	10749507	0.566073
Unicellular microspores - rep2	MS2	paired-end	37802822	0.5186	4.49623e+07	88773201	0.506485	0.50805	1.81983e+07	43810181	15120358	0.345133
TECHNICAL REP	MS2		50970379	0.4975					2.56126e+07	4.38109e+07
COMBINED	MS2	paired-end	88773201	0.506485					4.38109e+07
Unicellular microspores - rep3	MS3	paired-end	34040061	0.6555	6.40511e+07	95051438	0.673858	0.6698	1.17268e+07	31003259	13531727	0.436461
TECHNICAL REP	MS3		61011377	0.6841					1.92735e+07	3.10003e+07
COMBINED	MS3	paired-end	95051438	0.673858					3.10003e+07
Unicellular microspores - rep4	MS4	paired-end	30611611	0.4686	3.30687e+07	69939760	0.472817	0.47235	1.6267e+07	36872931	16962558	0.460027
TECHNICAL REP	MS4		39328149	0.4761					2.0604e+07	3.6871e+07
COMBINED	MS4	paired-end	69939760	0.472817					3.6871e+07
Mature Pollen - rep1	MP1	paired-end	53538261	0.6224					2.0216e+07	20215797	14496697	0.717097
Mature Pollen - rep2	MP2	paired-end	42062891	0.5108	3.75307e+07	72835773	0.515278	0.5161	2.05772e+07	35302535	20563480	0.582493
TECHNICAL REP	MP2		30772882	0.5214					1.47279e+07	3.53051e+07
COMBINED	MP2	paired-end	72835773	0.515278					3.53051e+07
Mature Pollen - rep3	MP3	paired-end	46168225	0.6049	6.01801e+07	98122104	0.613319	0.61285	1.82411e+07	37939935	21879004	0.576675
TECHNICAL REP	MP3		51953879	0.6208					1.97009e+07	3.7942e+07
COMBINED	MP3	paired-end	98122104	0.613319					3.7942e+07
Mature Pollen - rep4	MP4	paired-end	47110347	0.7153	9.19782e+07	127011803	0.72417	0.72235	1.34123e+07	35031635	19983203	0.570433
TECHNICAL REP	MP4		79901456	0.7294					2.16213e+07	3.50336e+07
COMBINED	MP4	paired-end	127011803	0.72417					3.50336e+07
Sperm Cells - rep1	SC1	paired-end	44848396	0.9492					2.2783e+06	2276295	1151969	0.506072
Sperm Cells - rep2	SC2	paired-end	58403475	0.565					2.54055e+07	24823154	15070351	0.607109
Sperm Cells - rep3	SC3	paired-end	34248253	0.7988	8.44721e+07	104595044	0.807611	0.80535	6.89075e+06	20122850	10142302	0.504019
TECHNICAL REP	SC3		70346791	0.8119					1.32322e+07	2.0123e+07
COMBINED	SC3	paired-end	104595044	0.807611					2.0123e+07
Sperm Cells - rep4	SC4	paired-end	29957179	0.7918	7.61279e+07	94514773	0.805461	0.8018	6.23708e+06	18387206	4980121	0.270847
TECHNICAL REP	SC4		64557594	0.8118					1.21497e+07	1.83868e+07
COMBINED	SC4	paired-end	94514773	0.805461					1.83868e+07
