# Supplementary material for: High expression in maize pollen correlates with genetic contributions to pollen fitness as well as with coordinated transcription from neighboring transposable elements
Source: PLoS Genet. 2020 Apr 1;16(4):e1008462. doi: 10.1371/journal.pgen.1008462 (PMC7112179; doi:10.1371/journal.pgen.1008462)
Supplement: S2 Table — Differentially expressed genes in developmental categories examined in the study, as well as significantly enriched GO terms associated with these genes. (XLSX) [file pgen.1008462.s009.xlsx]

## Sheet: Tissues relative to TP genes
ms_up	ms_down	mp_up	mp_down	sc_up	sc_down
Zm00001d031789	Zm00001d027283	Zm00001d028766	Zm00001d027991	Zm00001d029412	Zm00001d027283
Zm00001d033419	Zm00001d027368	Zm00001d028795	Zm00001d027996	Zm00001d029851	Zm00001d027290
Zm00001d034200	Zm00001d028129	Zm00001d029071	Zm00001d030891	Zm00001d030566	Zm00001d027343
Zm00001d027549	Zm00001d028161	Zm00001d029403	Zm00001d032217	Zm00001d030642	Zm00001d027368
Zm00001d028419	Zm00001d028550	Zm00001d029412	Zm00001d032634	Zm00001d031340	Zm00001d027448
Zm00001d028822	Zm00001d029963	Zm00001d029851	Zm00001d004042	Zm00001d031426	Zm00001d027469
Zm00001d029553	Zm00001d030304	Zm00001d030566	Zm00001d001972	Zm00001d031515	Zm00001d027570
Zm00001d030024	Zm00001d033919	Zm00001d031340	Zm00001d040260	Zm00001d031519	Zm00001d027585
Zm00001d030220	Zm00001d027613	Zm00001d031368	Zm00001d043413	Zm00001d033507	Zm00001d027859
Zm00001d031257	Zm00001d028160	Zm00001d031426	Zm00001d017709	Zm00001d033968	Zm00001d027904
Zm00001d033201	Zm00001d029126	Zm00001d031519	Zm00001d014547	Zm00001d034200	Zm00001d027991
Zm00001d033821	Zm00001d029948	Zm00001d031789	Zm00001d038491	Zm00001d028266	Zm00001d028161
Zm00001d034573	Zm00001d030345	Zm00001d033507	Zm00001d038825	Zm00001d028432	Zm00001d028182
Zm00001d024915	Zm00001d031991	Zm00001d033656	Zm00001d020430	Zm00001d028821	Zm00001d028231
Zm00001d026132	Zm00001d033574	Zm00001d033812	Zm00001d021705	Zm00001d028822	Zm00001d028282
Zm00001d026207	Zm00001d034163	Zm00001d033968	Zm00001d019312	Zm00001d029320	Zm00001d028294
Zm00001d026709	Zm00001d026068	Zm00001d034115	Zm00001d008610	Zm00001d029321	Zm00001d028593
Zm00001d024349	Zm00001d026231	Zm00001d028142	Zm00001d044854	Zm00001d030024	Zm00001d028601
Zm00001d025614	Zm00001d023384	Zm00001d028320	Zm00001d017391	Zm00001d031113	Zm00001d028705
Zm00001d025615	Zm00001d024379	Zm00001d028441	Zm00001d048841	Zm00001d031277	Zm00001d028707
Zm00001d025884	Zm00001d025141	Zm00001d030024	Zm00001d031636	Zm00001d031921	Zm00001d029190
Zm00001d026169	Zm00001d025233	Zm00001d030648	Zm00001d052112	Zm00001d032458	Zm00001d029248
Zm00001d002888	Zm00001d025752	Zm00001d031075	Zm00001d013067	Zm00001d032786	Zm00001d029924
Zm00001d003025	Zm00001d026160	Zm00001d031631	Zm00001d051932	Zm00001d032903	Zm00001d029963
Zm00001d003060	Zm00001d026240	Zm00001d031921	Zm00001d018981	Zm00001d033821	Zm00001d030053
Zm00001d004887	Zm00001d002094	Zm00001d032307	Zm00001d038682	Zm00001d033988	Zm00001d030617
Zm00001d005056	Zm00001d002137	Zm00001d032786	Zm00001d045231	Zm00001d034917	Zm00001d031520
Zm00001d005423	Zm00001d003603	Zm00001d032903	Zm00001d052442	Zm00001d023413	Zm00001d031533
Zm00001d005617	Zm00001d003833	Zm00001d033116	Zm00001d013493	Zm00001d024781	Zm00001d031723
Zm00001d006157	Zm00001d005421	Zm00001d033188	Zm00001d046305	Zm00001d025022	Zm00001d031911
Zm00001d007367	Zm00001d006494	Zm00001d033335	Zm00001d035562	Zm00001d026132	Zm00001d031992
Zm00001d003237	Zm00001d006701	Zm00001d033424	Zm00001d018111	Zm00001d023400	Zm00001d032042
Zm00001d003418	Zm00001d002712	Zm00001d023413	Zm00001d052901	Zm00001d026072	Zm00001d032298
Zm00001d003701	Zm00001d002794	Zm00001d023610	Zm00001d053930	Zm00001d002723	Zm00001d032306
Zm00001d006332	Zm00001d003181	Zm00001d023718	Zm00001d048705	Zm00001d002783	Zm00001d032335
Zm00001d007368	Zm00001d005146	Zm00001d024194	Zm00001d048702	Zm00001d006229	Zm00001d032418
Zm00001d040380	Zm00001d005566	Zm00001d024660	Zm00001d048497	Zm00001d001818	Zm00001d032515
Zm00001d041168	Zm00001d039301	Zm00001d025022	Zm00001d038196	Zm00001d002123	Zm00001d032896
Zm00001d041205	Zm00001d040702	Zm00001d025462	Zm00001d044246	Zm00001d002447	Zm00001d032978
Zm00001d042140	Zm00001d041418	Zm00001d026132	Zm00001d034313	Zm00001d002803	Zm00001d033317
Zm00001d042636	Zm00001d042361	Zm00001d026709	Zm00001d039471	Zm00001d004015	Zm00001d033454
Zm00001d043298	Zm00001d042373	Zm00001d026711	Zm00001d013268	Zm00001d004846	Zm00001d033522
Zm00001d043877	Zm00001d042527	Zm00001d023400	Zm00001d017118	Zm00001d007378	Zm00001d033567
Zm00001d044526	Zm00001d042554	Zm00001d024234	Zm00001d018742	Zm00001d007894	Zm00001d033607
Zm00001d041250	Zm00001d042588	Zm00001d024460	Zm00001d022181	Zm00001d039799	Zm00001d033741
Zm00001d041904	Zm00001d042752	Zm00001d025810	Zm00001d022387	Zm00001d039983	Zm00001d033919
Zm00001d043453	Zm00001d042926	Zm00001d026135	Zm00001d020595	Zm00001d040380	Zm00001d034204
Zm00001d043672	Zm00001d043368	Zm00001d002706	Zm00001d008724	Zm00001d041284	Zm00001d034621
Zm00001d044685	Zm00001d043660	Zm00001d002717	Zm00001d014887	Zm00001d041600	Zm00001d034702
Zm00001d049077	Zm00001d044081	Zm00001d003860	Zm00001d022315	Zm00001d041684	Zm00001d027874
Zm00001d049177	Zm00001d039513	Zm00001d004894	Zm00001d035561	Zm00001d041908	Zm00001d028002
Zm00001d049393	Zm00001d040029	Zm00001d005500	Zm00001d003822	Zm00001d042359	Zm00001d028151
Zm00001d049865	Zm00001d040260	Zm00001d005778	Zm00001d025571	Zm00001d042392	Zm00001d028620
Zm00001d050904	Zm00001d040991	Zm00001d005990	Zm00001d002451	Zm00001d043738	Zm00001d028780
Zm00001d050959	Zm00001d041549	Zm00001d006486	Zm00001d053150	Zm00001d043877	Zm00001d028867
Zm00001d050973	Zm00001d044038	Zm00001d006539	Zm00001d044452	Zm00001d039346	Zm00001d028895
Zm00001d051370	Zm00001d044390	Zm00001d002365	Zm00001d021879	Zm00001d039402	Zm00001d029143
Zm00001d052342	Zm00001d048843	Zm00001d002492	Zm00001d013065	Zm00001d039782	Zm00001d029201
Zm00001d052501	Zm00001d049660	Zm00001d002679	Zm00001d030509	Zm00001d041198	Zm00001d029865
Zm00001d048611	Zm00001d051749	Zm00001d005499	Zm00001d016101	Zm00001d041309	Zm00001d029923
Zm00001d050303	Zm00001d051799	Zm00001d006186	Zm00001d003380	Zm00001d041752	Zm00001d029948
Zm00001d050911	Zm00001d051344	Zm00001d006485	Zm00001d019563	Zm00001d042944	Zm00001d029983
Zm00001d051004	Zm00001d052799	Zm00001d006515	Zm00001d010445	Zm00001d043073	Zm00001d030062
Zm00001d051200	Zm00001d014271	Zm00001d007894	Zm00001d044907	Zm00001d043520	Zm00001d030114
Zm00001d051202	Zm00001d014613	Zm00001d039799	Zm00001d010018	Zm00001d044411	Zm00001d030843
Zm00001d051696	Zm00001d018075	Zm00001d039938	Zm00001d035094	Zm00001d050308	Zm00001d030894
Zm00001d051795	Zm00001d016298	Zm00001d040120	Zm00001d027803	Zm00001d051843	Zm00001d030951
Zm00001d052089	Zm00001d016596	Zm00001d040966	Zm00001d017251	Zm00001d053192	Zm00001d030985
Zm00001d052544	Zm00001d017147	Zm00001d041266	Zm00001d053675	Zm00001d053214	Zm00001d030989
Zm00001d052667	Zm00001d017537	Zm00001d041600	Zm00001d032499	Zm00001d053714	Zm00001d031092
Zm00001d053531	Zm00001d017900	Zm00001d041908	Zm00001d018261	Zm00001d054041	Zm00001d031120
Zm00001d053755	Zm00001d037018	Zm00001d041975	Zm00001d004416	Zm00001d048611	Zm00001d031163
Zm00001d013070	Zm00001d038283	Zm00001d042143	Zm00001d039994	Zm00001d049663	Zm00001d031203
Zm00001d016742	Zm00001d037317	Zm00001d042564	Zm00001d041389	Zm00001d052238	Zm00001d031451
Zm00001d016782	Zm00001d038251	Zm00001d042572	Zm00001d002510	Zm00001d052530	Zm00001d031545
Zm00001d017190	Zm00001d038794	Zm00001d043298	Zm00001d043473	Zm00001d052654	Zm00001d031635
Zm00001d017191	Zm00001d020430	Zm00001d043738	Zm00001d026129	Zm00001d053995	Zm00001d031647
Zm00001d013269	Zm00001d021705	Zm00001d040297	Zm00001d044185	Zm00001d013153	Zm00001d031991
Zm00001d013340	Zm00001d021714	Zm00001d040378	Zm00001d025406	Zm00001d014329	Zm00001d032573
Zm00001d013500	Zm00001d022512	Zm00001d040623	Zm00001d011500	Zm00001d016085	Zm00001d032728
Zm00001d014958	Zm00001d019312	Zm00001d040833	Zm00001d028093	Zm00001d016742	Zm00001d032744
Zm00001d015040	Zm00001d020808	Zm00001d041250	Zm00001d040422	Zm00001d017917	Zm00001d033039
Zm00001d015461	Zm00001d020971	Zm00001d041309	Zm00001d032373	Zm00001d013395	Zm00001d033044
Zm00001d016624	Zm00001d021285	Zm00001d041351	Zm00001d023272	Zm00001d013688	Zm00001d033407
Zm00001d017202	Zm00001d022295	Zm00001d041733	Zm00001d043431	Zm00001d013732	Zm00001d033555
Zm00001d036699	Zm00001d009309	Zm00001d041752	Zm00001d021947	Zm00001d015639	Zm00001d033635
Zm00001d036728	Zm00001d010211	Zm00001d041915	Zm00001d043524	Zm00001d016395	Zm00001d033709
Zm00001d037566	Zm00001d010308	Zm00001d042411	Zm00001d012276	Zm00001d016612	Zm00001d033858
Zm00001d038901	Zm00001d011731	Zm00001d042617	Zm00001d017352	Zm00001d017817	Zm00001d033976
Zm00001d037722	Zm00001d009532	Zm00001d042739	Zm00001d021573	Zm00001d017851	Zm00001d034023
Zm00001d037910	Zm00001d046978	Zm00001d042914	Zm00001d047787	Zm00001d018437	Zm00001d034077
Zm00001d037985	Zm00001d045657	Zm00001d042928	Zm00001d029722	Zm00001d036164	Zm00001d034163
Zm00001d039187	Zm00001d046510	Zm00001d044456	Zm00001d043414	Zm00001d036246	Zm00001d034346
Zm00001d019070	Zm00001d046596	Zm00001d049177	Zm00001d005059	Zm00001d037994	Zm00001d034405
Zm00001d020468	Zm00001d048066	Zm00001d050308	Zm00001d022421	Zm00001d038316	Zm00001d034669
Zm00001d022089	Zm00001d048229	Zm00001d050451	Zm00001d044024	Zm00001d035826	Zm00001d034838
Zm00001d019138	Zm00001d048563	Zm00001d050605	Zm00001d048718	Zm00001d036769	Zm00001d023507
Zm00001d019246	Zm00001d002192	Zm00001d051645	Zm00001d007467	Zm00001d037204	Zm00001d023939
Zm00001d020673	Zm00001d008724	Zm00001d051843	Zm00001d041119	Zm00001d038725	Zm00001d023994
Zm00001d020878	Zm00001d030021	Zm00001d051847	Zm00001d032239	Zm00001d038883	Zm00001d024030
Zm00001d009923	Zm00001d037911	Zm00001d052302	Zm00001d033895	Zm00001d038887	Zm00001d024301
Zm00001d010302	Zm00001d037114	Zm00001d052481	Zm00001d029034	Zm00001d039019	Zm00001d024767
Zm00001d011327	Zm00001d017926	Zm00001d053192	Zm00001d011741	Zm00001d039224	Zm00001d025085
Zm00001d010407	Zm00001d003601	Zm00001d053714	Zm00001d001879	Zm00001d019068	Zm00001d025086
Zm00001d012313	Zm00001d027803	Zm00001d053918	Zm00001d018929	Zm00001d019248	Zm00001d025362
Zm00001d045219	Zm00001d012211	Zm00001d054041	Zm00001d031894	Zm00001d019290	Zm00001d025528
Zm00001d045514	Zm00001d001945	Zm00001d054064	Zm00001d028210	Zm00001d020589	Zm00001d026018
Zm00001d046881	Zm00001d014377	Zm00001d048611	Zm00001d018410	Zm00001d021461	Zm00001d026068
Zm00001d046914	Zm00001d042641	Zm00001d049418	Zm00001d025866	Zm00001d021478	Zm00001d026084
Zm00001d048421	Zm00001d044016	Zm00001d049663	Zm00001d025406	Zm00001d022101	Zm00001d026651
Zm00001d045070	Zm00001d026111	Zm00001d049989	Zm00001d018531	Zm00001d022129	Zm00001d026700
Zm00001d045247	Zm00001d015243	Zm00001d052094	Zm00001d026585	Zm00001d022283	Zm00001d023294
Zm00001d046793	Zm00001d031064	Zm00001d052633	Zm00001d031024	Zm00001d019138	Zm00001d023340
Zm00001d047249	Zm00001d033799	Zm00001d013560	Zm00001d010213	Zm00001d019365	Zm00001d023343
Zm00001d047298	Zm00001d029072	Zm00001d014905	Zm00001d040390	Zm00001d019551	Zm00001d023384
Zm00001d047892	Zm00001d011953	Zm00001d016245	Zm00001d012655	Zm00001d020418	Zm00001d023420
Zm00001d048209	Zm00001d019125	Zm00001d016315	Zm00001d034807	Zm00001d020721	Zm00001d023558
Zm00001d032768	Zm00001d041215	Zm00001d016742	Zm00001d036334	Zm00001d021197	Zm00001d023604
Zm00001d047790	Zm00001d013603	Zm00001d017917	Zm00001d021623	Zm00001d008265	Zm00001d024169
Zm00001d037848	Zm00001d025278	Zm00001d018203	Zm00001d044513	Zm00001d009084	Zm00001d024321
Zm00001d042244	Zm00001d052845	Zm00001d018306	Zm00001d020238	Zm00001d009376	Zm00001d024379
Zm00001d029459	Zm00001d039994	Zm00001d018313	Zm00001d007842	Zm00001d009710	Zm00001d024532
Zm00001d041534	Zm00001d017251	Zm00001d013333	Zm00001d025300	Zm00001d010509	Zm00001d025047
Zm00001d012524	Zm00001d002690	Zm00001d013340	Zm00001d036181	Zm00001d011735	Zm00001d025141
Zm00001d048715	Zm00001d048718	Zm00001d013395	Zm00001d026253	Zm00001d012069	Zm00001d025233
Zm00001d035992	Zm00001d003945	Zm00001d013500	Zm00001d020618	Zm00001d008881	Zm00001d025445
Zm00001d038783	Zm00001d044024	Zm00001d013688	Zm00001d052197	Zm00001d011183	Zm00001d025472
Zm00001d004326	Zm00001d012238	Zm00001d014308	Zm00001d024036	Zm00001d011455	Zm00001d025752
Zm00001d005189	Zm00001d048527	Zm00001d014621	Zm00001d018384	Zm00001d011698	Zm00001d025774
Zm00001d038240	Zm00001d048958	Zm00001d014818	Zm00001d046700	Zm00001d011932	Zm00001d026063
Zm00001d010797	Zm00001d020461	Zm00001d016145	Zm00001d012211	Zm00001d012431	Zm00001d026113
Zm00001d012773	Zm00001d017036	Zm00001d016175	Zm00001d047053	Zm00001d012521	Zm00001d026160
Zm00001d045056	Zm00001d016691	Zm00001d017851	Zm00001d025507	Zm00001d045078	Zm00001d026435
Zm00001d047142	Zm00001d002726	Zm00001d018088	Zm00001d038646	Zm00001d047567	Zm00001d001837
Zm00001d017516	Zm00001d012224	Zm00001d018437	Zm00001d033112	Zm00001d045270	Zm00001d001869
Zm00001d037212	Zm00001d041489	Zm00001d036577	Zm00001d017242	Zm00001d045815	Zm00001d002549
Zm00001d051126	Zm00001d022109	Zm00001d036945	Zm00001d004460	Zm00001d048209	Zm00001d002642
Zm00001d003493	Zm00001d037333	Zm00001d038316	Zm00001d048958	Zm00001d048523	Zm00001d002971
Zm00001d020843	Zm00001d045042	Zm00001d038412	Zm00001d047126	Zm00001d007707	Zm00001d003016
Zm00001d014947	Zm00001d031211	Zm00001d038712	Zm00001d037728	Zm00001d048715	Zm00001d003148
Zm00001d051659	Zm00001d022179	Zm00001d038759	Zm00001d017979	Zm00001d044112	Zm00001d003172
Zm00001d030958	Zm00001d042312	Zm00001d035378	Zm00001d001808	Zm00001d026422	Zm00001d003612
Zm00001d052405	Zm00001d003266	Zm00001d035826	Zm00001d005478	Zm00001d035992	Zm00001d003864
Zm00001d041716	Zm00001d048440	Zm00001d036049	Zm00001d019643	Zm00001d010939	Zm00001d004784
Zm00001d027755	Zm00001d013412	Zm00001d036769	Zm00001d007826	Zm00001d036823	Zm00001d005008
Zm00001d040002	Zm00001d020238	Zm00001d036988	Zm00001d002192	Zm00001d005781	Zm00001d005047
Zm00001d015665	Zm00001d043431	Zm00001d037647	Zm00001d028512	Zm00001d005189	Zm00001d005317
Zm00001d029596	Zm00001d033859	Zm00001d037792	Zm00001d049641	Zm00001d027710	Zm00001d005392
Zm00001d023648	Zm00001d007207	Zm00001d038723	Zm00001d021609	Zm00001d045056	Zm00001d005395
Zm00001d053597	Zm00001d039425	Zm00001d038883	Zm00001d042528	Zm00001d044585	Zm00001d005627
Zm00001d010630	Zm00001d045481	Zm00001d039187	Zm00001d014377	Zm00001d048384	Zm00001d005737
Zm00001d027921	Zm00001d033786	Zm00001d039194	Zm00001d049380	Zm00001d048413	Zm00001d005961
Zm00001d004691	Zm00001d025021	Zm00001d039224	Zm00001d040784	Zm00001d010630	Zm00001d006126
Zm00001d033206	Zm00001d053727	Zm00001d019068	Zm00001d017769	Zm00001d012575	Zm00001d006132
Zm00001d047135	Zm00001d010213	Zm00001d019127	Zm00001d036482	Zm00001d037061	Zm00001d006340
Zm00001d012772	Zm00001d020629	Zm00001d019248	Zm00001d040368	Zm00001d040965	Zm00001d007117
Zm00001d036832	Zm00001d044188	Zm00001d019290	Zm00001d036432	Zm00001d005792	Zm00001d007189
Zm00001d010422	Zm00001d032239	Zm00001d020820	Zm00001d025997	Zm00001d013612	Zm00001d001972
Zm00001d029386	Zm00001d026698	Zm00001d020850	Zm00001d035774	Zm00001d012524	Zm00001d002654
Zm00001d031135	Zm00001d030133	Zm00001d021461	Zm00001d007232	Zm00001d022567	Zm00001d002696
Zm00001d021528	Zm00001d051898	Zm00001d022129	Zm00001d032361	Zm00001d020638	Zm00001d002712
Zm00001d026638	Zm00001d023304	Zm00001d022283	Zm00001d027934	Zm00001d043090	Zm00001d002860
Zm00001d024916	Zm00001d038698	Zm00001d022294	Zm00001d051420	Zm00001d011450	Zm00001d002871
Zm00001d021497	Zm00001d039678	Zm00001d019223	Zm00001d011941	Zm00001d028019	Zm00001d003058
Zm00001d006063	Zm00001d005590	Zm00001d019365	Zm00001d032970	Zm00001d010592	Zm00001d003059
Zm00001d017643	Zm00001d012731	Zm00001d020418	Zm00001d020213	Zm00001d011638	Zm00001d003181
Zm00001d014292	Zm00001d018742	Zm00001d020673	Zm00001d019472	Zm00001d053225	Zm00001d003349
Zm00001d005460	Zm00001d038513	Zm00001d020805	Zm00001d003911	Zm00001d015821	Zm00001d003588
Zm00001d040398	Zm00001d043524	Zm00001d020917	Zm00001d041833	Zm00001d047790	Zm00001d003673
Zm00001d043975	Zm00001d001803	Zm00001d021533	Zm00001d038857	Zm00001d047993	Zm00001d003718
Zm00001d014364	Zm00001d003108	Zm00001d008265	Zm00001d014090	Zm00001d010422	Zm00001d003723
Zm00001d013105	Zm00001d003049	Zm00001d008928	Zm00001d036533	Zm00001d009341	Zm00001d003762
Zm00001d025888	Zm00001d038092	Zm00001d009084	Zm00001d026698	Zm00001d013105	Zm00001d003875
Zm00001d050109	Zm00001d002544	Zm00001d009268	Zm00001d018338	Zm00001d045122	Zm00001d004282
Zm00001d043266	Zm00001d007173	Zm00001d009416	Zm00001d051652	Zm00001d046068	Zm00001d004358
Zm00001d044819	Zm00001d048138	Zm00001d009710	Zm00001d020969	Zm00001d007391	Zm00001d004568
Zm00001d013612	Zm00001d025241	Zm00001d009923	Zm00001d045864	Zm00001d023858	Zm00001d004706
Zm00001d016001	Zm00001d041214	Zm00001d010648	Zm00001d014297	Zm00001d033401	Zm00001d005029
Zm00001d043090	Zm00001d023311	Zm00001d011703	Zm00001d048086	Zm00001d011210	Zm00001d005359
Zm00001d037615	Zm00001d042480	Zm00001d011704	Zm00001d046210	Zm00001d012600	Zm00001d006002
Zm00001d035776	Zm00001d005969	Zm00001d012122	Zm00001d013006	Zm00001d018279	Zm00001d006179
Zm00001d032250	Zm00001d039631	Zm00001d012676	Zm00001d027337	Zm00001d020843	Zm00001d006578
Zm00001d013642	Zm00001d040611	Zm00001d008881	Zm00001d027271	Zm00001d014874	Zm00001d006581
Zm00001d044112	Zm00001d003648	Zm00001d011390	Zm00001d051427	Zm00001d019546	Zm00001d006608
Zm00001d011051	Zm00001d028896	Zm00001d011698	Zm00001d054016	Zm00001d049467	Zm00001d006623
Zm00001d024003	Zm00001d048178	Zm00001d012089	Zm00001d034894	Zm00001d013364	Zm00001d006828
Zm00001d033149	Zm00001d010018	Zm00001d012313	Zm00001d010863	Zm00001d044293	Zm00001d007172
Zm00001d041165	Zm00001d029840	Zm00001d012521	Zm00001d003945	Zm00001d006063	Zm00001d007474
Zm00001d008933	Zm00001d050827	Zm00001d046542	Zm00001d050125	Zm00001d046540	Zm00001d007853
Zm00001d009927	Zm00001d014297	Zm00001d046992	Zm00001d018565	Zm00001d027395	Zm00001d007932
Zm00001d016787	Zm00001d036533	Zm00001d047944	Zm00001d014112	Zm00001d043725	Zm00001d039283
Zm00001d026422	Zm00001d009248	Zm00001d048225	Zm00001d022144	Zm00001d016001	Zm00001d039318
Zm00001d014013	Zm00001d018111	Zm00001d044991	Zm00001d006790	Zm00001d012773	Zm00001d039634
Zm00001d051388	Zm00001d005478	Zm00001d045270	Zm00001d011581	Zm00001d023648	Zm00001d039658
Zm00001d033274	Zm00001d011563	Zm00001d045375	Zm00001d031529	Zm00001d012772	Zm00001d039694
Zm00001d021752	Zm00001d034770	Zm00001d046215	Zm00001d003259	Zm00001d050074	Zm00001d040059
Zm00001d022212	Zm00001d029047	Zm00001d046375	Zm00001d051396	Zm00001d041514	Zm00001d040348
Zm00001d042922	Zm00001d009702	Zm00001d046641	Zm00001d025342	Zm00001d014364	Zm00001d040702
Zm00001d023858	Zm00001d002451	Zm00001d047146	Zm00001d032670	Zm00001d047142	Zm00001d040731
Zm00001d038224	Zm00001d041711	Zm00001d047618	Zm00001d044035	Zm00001d010494	Zm00001d040780
Zm00001d016832	Zm00001d038302	Zm00001d048209	Zm00001d006470	Zm00001d017607	Zm00001d040958
Zm00001d004708	Zm00001d005059	Zm00001d048297	Zm00001d006758	Zm00001d002531	Zm00001d041418
Zm00001d047153	Zm00001d030623	Zm00001d048523	Zm00001d044667	Zm00001d044982	Zm00001d041548
Zm00001d017886	Zm00001d054110	Zm00001d052022	Zm00001d026015	Zm00001d033206	Zm00001d041696
Zm00001d044293	Zm00001d043414	Zm00001d037839	Zm00001d051586	Zm00001d029386	Zm00001d041697
Zm00001d002668	Zm00001d028783	Zm00001d008901	Zm00001d043997	Zm00001d041165	Zm00001d042061
Zm00001d004340	Zm00001d023706	Zm00001d003777	Zm00001d030106	Zm00001d023639	Zm00001d042365
Zm00001d003877	Zm00001d014865	Zm00001d010630	Zm00001d047253	Zm00001d030218	Zm00001d042373
Zm00001d044410	Zm00001d006835	Zm00001d022567	Zm00001d016131	Zm00001d052063	Zm00001d042506
Zm00001d053702	Zm00001d038854	Zm00001d049467	Zm00001d008618	Zm00001d034636	Zm00001d042527
Zm00001d005498	Zm00001d034405	Zm00001d045056	Zm00001d015690	Zm00001d032022	Zm00001d042534
Zm00001d041634	Zm00001d015435	Zm00001d023858	Zm00001d013603	Zm00001d019226	Zm00001d042541
Zm00001d009341	Zm00001d051479	Zm00001d003877	Zm00001d027884	Zm00001d026531	Zm00001d042588
Zm00001d018647	Zm00001d037932	Zm00001d037061	Zm00001d005489	Zm00001d038229	Zm00001d042752
Zm00001d012573	Zm00001d027317	Zm00001d044585	Zm00001d037333	Zm00001d002904	Zm00001d042926
Zm00001d008285	Zm00001d037010	Zm00001d041165	Zm00001d005976	Zm00001d037839	Zm00001d042948
Zm00001d028820	Zm00001d030164	Zm00001d053662	Zm00001d017846	Zm00001d026618	Zm00001d043031
Zm00001d011242	Zm00001d037774	Zm00001d005844	Zm00001d038381	Zm00001d005844	Zm00001d043141
Zm00001d009994	Zm00001d044290	Zm00001d023648	Zm00001d042267	Zm00001d044254	Zm00001d043368
Zm00001d012418	Zm00001d053761	Zm00001d036823	Zm00001d022169	Zm00001d018915	Zm00001d043426
Zm00001d013188	Zm00001d019472	Zm00001d032022	Zm00001d044745	Zm00001d006372	Zm00001d043660
Zm00001d016902	Zm00001d047253	Zm00001d043227	Zm00001d046583	Zm00001d026638	Zm00001d043707
Zm00001d029688	Zm00001d014867	Zm00001d054042	Zm00001d052493	Zm00001d006243	Zm00001d043787
Zm00001d004409	Zm00001d052237	Zm00001d009341	Zm00001d013056	Zm00001d024003	Zm00001d044056
Zm00001d037061	Zm00001d017118	Zm00001d014364	Zm00001d023311	Zm00001d047998	Zm00001d044081
Zm00001d018279	Zm00001d047428	Zm00001d011210	Zm00001d020858	Zm00001d012975	Zm00001d044534
Zm00001d050985	Zm00001d021903	Zm00001d015609	Zm00001d002115	Zm00001d038750	Zm00001d039312
Zm00001d040771	Zm00001d043655	Zm00001d026422	Zm00001d053427	Zm00001d033863	Zm00001d039434
Zm00001d040314	Zm00001d035747	Zm00001d046068	Zm00001d016691	Zm00001d032716	Zm00001d039837
Zm00001d050935	Zm00001d042185	Zm00001d042551	Zm00001d034644	Zm00001d046389	Zm00001d040023
Zm00001d031303	Zm00001d021566	Zm00001d024003	Zm00001d032070	Zm00001d016662	Zm00001d040028
Zm00001d053662	Zm00001d044324	Zm00001d012600	Zm00001d012033	Zm00001d044695	Zm00001d040029
Zm00001d013410	Zm00001d053127	Zm00001d053225	Zm00001d025024	Zm00001d025303	Zm00001d040124
Zm00001d054043	Zm00001d018261	Zm00001d002904	Zm00001d048667	Zm00001d004326	Zm00001d040127
Zm00001d052779	Zm00001d039407	Zm00001d015825	Zm00001d032668	Zm00001d027982	Zm00001d040322
Zm00001d012561	Zm00001d044823	Zm00001d009994	Zm00001d025855	Zm00001d001868	Zm00001d040991
Zm00001d043600	Zm00001d023479	Zm00001d015628	Zm00001d012145	Zm00001d024192	Zm00001d041363
Zm00001d052022	Zm00001d049295	Zm00001d038521	Zm00001d031929	Zm00001d009110	Zm00001d041549
Zm00001d042215	Zm00001d042962	Zm00001d001906	Zm00001d039316	Zm00001d025749	Zm00001d041920
Zm00001d032362	Zm00001d037413	Zm00001d011450	Zm00001d047539	Zm00001d034431	Zm00001d042050
Zm00001d025210	Zm00001d017977	Zm00001d048648	Zm00001d038988	Zm00001d015609	Zm00001d042144
Zm00001d012544	Zm00001d024952	Zm00001d047135	Zm00001d016935	Zm00001d034344	Zm00001d042268
Zm00001d053183	Zm00001d030893	Zm00001d005189	Zm00001d029047	Zm00001d015936	Zm00001d042319
Zm00001d026618	Zm00001d029365	Zm00001d018915	Zm00001d007824	Zm00001d031134	Zm00001d042323
Zm00001d041514	Zm00001d033552	Zm00001d025588	Zm00001d025268	Zm00001d038783	Zm00001d042555
Zm00001d054105	Zm00001d013863	Zm00001d016444	Zm00001d026015	Zm00001d050530	Zm00001d042637
Zm00001d006372	Zm00001d001831	Zm00001d010592	Zm00001d033616	Zm00001d039480	Zm00001d042918
Zm00001d038824	Zm00001d046538	Zm00001d046389	Zm00001d053968	Zm00001d009789	Zm00001d043015
Zm00001d053225	Zm00001d035774	Zm00001d050833	Zm00001d037719	Zm00001d036832	Zm00001d043325
Zm00001d038521	Zm00001d018565	Zm00001d040771	Zm00001d038513	Zm00001d038521	Zm00001d043413
Zm00001d045564	Zm00001d034678	Zm00001d044112	Zm00001d005168	Zm00001d037848	Zm00001d043485
Zm00001d005016	Zm00001d033240	Zm00001d020843	Zm00001d017720	Zm00001d052144	Zm00001d043588
Zm00001d048384	Zm00001d040784	Zm00001d010939	Zm00001d046949	Zm00001d037212	Zm00001d043654
Zm00001d012975	Zm00001d053313	Zm00001d012697	Zm00001d032933	Zm00001d025926	Zm00001d043675
Zm00001d022085	Zm00001d044584	Zm00001d021139	Zm00001d036131	Zm00001d040398	Zm00001d044079
Zm00001d010455	Zm00001d010625	Zm00001d015821	Zm00001d026111	Zm00001d003431	Zm00001d044103
Zm00001d035988	Zm00001d008189	Zm00001d016686	Zm00001d030893	Zm00001d043278	Zm00001d044129
Zm00001d023223	Zm00001d039341	Zm00001d051262	Zm00001d009883	Zm00001d026434	Zm00001d044208
Zm00001d021873	Zm00001d040381	Zm00001d002714	Zm00001d019515	Zm00001d041716	Zm00001d044320
Zm00001d021861	Zm00001d004416	Zm00001d026618	Zm00001d028255	Zm00001d050475	Zm00001d044327
Zm00001d042642	Zm00001d004868	Zm00001d012772	Zm00001d010200	Zm00001d014292	Zm00001d044388
Zm00001d015628	Zm00001d002735	Zm00001d005792	Zm00001d012677	Zm00001d042551	Zm00001d044707
Zm00001d037842	Zm00001d027868	Zm00001d013612	Zm00001d012238	Zm00001d013542	Zm00001d048843
Zm00001d040766	Zm00001d023301	Zm00001d053597	Zm00001d030614	Zm00001d054042	Zm00001d048860
Zm00001d035038	Zm00001d051759	Zm00001d016001	Zm00001d046948	Zm00001d003139	Zm00001d049059
Zm00001d017205	Zm00001d020140	Zm00001d010494	Zm00001d023706	Zm00001d050833	Zm00001d049091
Zm00001d044815	Zm00001d034807	Zm00001d043150	Zm00001d042475	Zm00001d053662	Zm00001d049183
Zm00001d019374	Zm00001d033303	Zm00001d027710	Zm00001d002650	Zm00001d033011	Zm00001d049184
Zm00001d043692	Zm00001d031101	Zm00001d043278	Zm00001d009248	Zm00001d017952	Zm00001d049224
Zm00001d006354	Zm00001d007862	Zm00001d039623	Zm00001d037268	Zm00001d030526	Zm00001d049232
Zm00001d025167	Zm00001d053065	Zm00001d023945	Zm00001d009288	Zm00001d050104	Zm00001d049329
Zm00001d043762	Zm00001d011500	Zm00001d038260	Zm00001d050928	Zm00001d041484	Zm00001d049355
Zm00001d017882	Zm00001d050917	Zm00001d045521	Zm00001d013035	Zm00001d038240	Zm00001d049440
Zm00001d012681	Zm00001d050125	Zm00001d029596	Zm00001d023901	Zm00001d033457	Zm00001d049660
Zm00001d022161	Zm00001d026514	Zm00001d045122	Zm00001d033983	Zm00001d043150	Zm00001d049821
Zm00001d051056	Zm00001d031660	Zm00001d046540	Zm00001d037115	Zm00001d043227	Zm00001d049867
Zm00001d045127	Zm00001d017539	Zm00001d048715	Zm00001d041803	Zm00001d014947	Zm00001d049921
Zm00001d048325	Zm00001d039471	Zm00001d012773	Zm00001d016838	Zm00001d047853	Zm00001d050017
Zm00001d053735	Zm00001d019317	Zm00001d007937	Zm00001d002601	Zm00001d026366	Zm00001d050565
Zm00001d053625	Zm00001d023323	Zm00001d047142	Zm00001d002662	Zm00001d017034	Zm00001d050768
Zm00001d038146	Zm00001d053675	Zm00001d033011	Zm00001d042525	Zm00001d039105	Zm00001d050827
Zm00001d026366	Zm00001d043589	Zm00001d030218	Zm00001d027415	Zm00001d022504	Zm00001d050938
Zm00001d016535	Zm00001d042313	Zm00001d020876	Zm00001d033799	Zm00001d044109	Zm00001d051387
Zm00001d053541	Zm00001d003464	Zm00001d029566	Zm00001d041480	Zm00001d050865	Zm00001d051527
Zm00001d044285	Zm00001d023265	Zm00001d012975	Zm00001d037538	Zm00001d030733	Zm00001d051799
Zm00001d025979	Zm00001d048201	Zm00001d043090	Zm00001d041092	Zm00001d044328	Zm00001d053087
Zm00001d042929	Zm00001d007475	Zm00001d035992	Zm00001d038467	Zm00001d012552	Zm00001d053168
Zm00001d038358	Zm00001d031447	Zm00001d024192	Zm00001d037507	Zm00001d014258	Zm00001d053207
Zm00001d024333	Zm00001d045621	Zm00001d010797	Zm00001d031485	Zm00001d047453	Zm00001d053748
Zm00001d019241	Zm00001d033004	Zm00001d032962	Zm00001d048997	Zm00001d033518	Zm00001d053868
Zm00001d010172	Zm00001d026351	Zm00001d037212	Zm00001d023538	Zm00001d025911	Zm00001d048837
Zm00001d051628	Zm00001d002330	Zm00001d005426	Zm00001d024828	Zm00001d005579	Zm00001d048957
Zm00001d033105	Zm00001d013859	Zm00001d035988	Zm00001d039006	Zm00001d034788	Zm00001d049120
Zm00001d036987	Zm00001d017755	Zm00001d039878	Zm00001d035514	Zm00001d001906	Zm00001d049493
Zm00001d042395	Zm00001d042490	Zm00001d010422	Zm00001d042302	Zm00001d005426	Zm00001d049661
Zm00001d042600	Zm00001d026590	Zm00001d017034	Zm00001d006844	Zm00001d009177	Zm00001d049952
Zm00001d026425	Zm00001d023376	Zm00001d044293	Zm00001d043110	Zm00001d047726	Zm00001d050199
Zm00001d016444	Zm00001d013035	Zm00001d032716	Zm00001d030554	Zm00001d017516	Zm00001d050234
Zm00001d035876	Zm00001d033651	Zm00001d017516	Zm00001d005151	Zm00001d015628	Zm00001d050380
Zm00001d046934	Zm00001d007679	Zm00001d006372	Zm00001d052801	Zm00001d017953	Zm00001d051012

## Sheet: Tissues relative to TP GO terms
Category	Ontology	GO_term_accession	GO_term_description	FDR_adjusted_p_value	Genes
mp_up	Biological_process	GO:0009860	pollen tube growth	4.6e-12	// Zm00001d037212 // Zm00001d012676 // Zm00001d016686 // Zm00001d013688 // Zm00001d045056 // Zm00001d041908 // Zm00001d005426 // Zm00001d024192 // Zm00001d053192 // Zm00001d011210 // Zm00001d017034 // Zm00001d049663 // Zm00001d041752 // Zm00001d030218 // Zm00001d021461 // Zm00001d050833 // Zm00001d012521 // Zm00001d037839 // Zm00001d016001 // Zm00001d037792 // Zm00001d031426 // Zm00001d041309 // …
mp_up	Biological_process	GO:0042545	cell wall modification	4.6e-12	// Zm00001d037212 // Zm00001d025588 // Zm00001d049663 // Zm00001d022567 // Zm00001d012676 // Zm00001d016686 // Zm00001d013688 // Zm00001d045056 // Zm00001d026422 // Zm00001d041908 // Zm00001d016001 // Zm00001d053192 // Zm00001d011210 // Zm00001d016245 // Zm00001d005792 // Zm00001d036823 // Zm00001d041752 // Zm00001d030218 // Zm00001d021461 // Zm00001d050833 // Zm00001d044585 // Zm00001d012521 // …
mp_up	Biological_process	GO:0048868	pollen tube development	4.6e-12	// Zm00001d037212 // Zm00001d012676 // Zm00001d016686 // Zm00001d013688 // Zm00001d020876 // Zm00001d045056 // Zm00001d041908 // Zm00001d005426 // Zm00001d024192 // Zm00001d053192 // Zm00001d011210 // Zm00001d017034 // Zm00001d049663 // Zm00001d041752 // Zm00001d030218 // Zm00001d011450 // Zm00001d021461 // Zm00001d050833 // Zm00001d012521 // Zm00001d037839 // Zm00001d016001 // Zm00001d037792 // …
mp_up	Biological_process	GO:0009827	plant-type cell wall modification	5.5e-12	// Zm00001d037212 // Zm00001d022567 // Zm00001d012676 // Zm00001d011210 // Zm00001d013688 // Zm00001d045056 // Zm00001d016001 // Zm00001d053192 // Zm00001d016686 // Zm00001d049663 // Zm00001d041752 // Zm00001d030218 // Zm00001d036823 // Zm00001d021461 // Zm00001d050833 // Zm00001d012521 // Zm00001d037839 // Zm00001d041908 // Zm00001d037792 // Zm00001d041309 // Zm00001d032716 // Zm00001d048523
mp_up	Biological_process	GO:0071555	cell wall organization	6.2e-11	// Zm00001d023858 // Zm00001d037212 // Zm00001d025588 // Zm00001d049663 // Zm00001d022567 // Zm00001d012676 // Zm00001d016686 // Zm00001d031519 // Zm00001d015825 // Zm00001d013688 // Zm00001d045056 // Zm00001d051262 // Zm00001d041908 // Zm00001d027710 // Zm00001d013340 // Zm00001d016001 // Zm00001d053192 // Zm00001d037061 // Zm00001d011210 // Zm00001d016245 // Zm00001d005792 // Zm00001d036823 // …
mp_up	Biological_process	GO:0009826	unidimensional cell growth	6.6e-11	// Zm00001d012773 // Zm00001d012772 // Zm00001d037212 // Zm00001d012676 // Zm00001d016686 // Zm00001d035992 // Zm00001d013688 // Zm00001d045056 // Zm00001d010797 // Zm00001d051262 // Zm00001d041908 // Zm00001d005426 // Zm00001d024192 // Zm00001d053192 // Zm00001d011210 // Zm00001d011450 // Zm00001d017034 // Zm00001d049663 // Zm00001d041309 // Zm00001d030218 // Zm00001d016001 // Zm00001d021461 // …
mp_up	Biological_process	GO:0035295	tube development	6.6e-11	// Zm00001d037212 // Zm00001d012676 // Zm00001d011210 // Zm00001d013688 // Zm00001d020876 // Zm00001d045056 // Zm00001d024192 // Zm00001d053192 // Zm00001d016686 // Zm00001d011450 // Zm00001d017034 // Zm00001d049663 // Zm00001d041752 // Zm00001d030218 // Zm00001d016001 // Zm00001d021461 // Zm00001d050833 // Zm00001d012521 // Zm00001d037839 // Zm00001d041908 // Zm00001d037792 // Zm00001d031426 // …
mp_up	Biological_process	GO:0045229	external encapsulating structure organization	2e-10	// Zm00001d023858 // Zm00001d037212 // Zm00001d025588 // Zm00001d049663 // Zm00001d022567 // Zm00001d012676 // Zm00001d016686 // Zm00001d031519 // Zm00001d015825 // Zm00001d013688 // Zm00001d045056 // Zm00001d051262 // Zm00001d041908 // Zm00001d027710 // Zm00001d013340 // Zm00001d016001 // Zm00001d053192 // Zm00001d037061 // Zm00001d011210 // Zm00001d016245 // Zm00001d005792 // Zm00001d036823 // …
mp_up	Biological_process	GO:0009664	plant-type cell wall organization	2.8e-10	// Zm00001d037212 // Zm00001d049663 // Zm00001d022567 // Zm00001d012676 // Zm00001d016686 // Zm00001d013688 // Zm00001d045056 // Zm00001d027710 // Zm00001d016001 // Zm00001d053192 // Zm00001d037061 // Zm00001d011210 // Zm00001d036823 // Zm00001d026132 // Zm00001d041752 // Zm00001d030218 // Zm00001d012521 // Zm00001d021461 // Zm00001d050833 // Zm00001d038521 // Zm00001d010630 // Zm00001d037839 // …
mp_up	Biological_process	GO:0009856	pollination	4.6e-10	// Zm00001d037212 // Zm00001d012676 // Zm00001d016686 // Zm00001d013688 // Zm00001d020876 // Zm00001d045056 // Zm00001d041908 // Zm00001d005426 // Zm00001d033011 // Zm00001d024192 // Zm00001d053192 // Zm00001d011210 // Zm00001d017034 // Zm00001d049663 // Zm00001d041752 // Zm00001d030218 // Zm00001d011450 // Zm00001d021461 // Zm00001d050833 // Zm00001d012521 // Zm00001d037839 // Zm00001d016001 // …
mp_up	Biological_process	GO:0044706	multi-multicellular organism process	4.6e-10	// Zm00001d037212 // Zm00001d012676 // Zm00001d016686 // Zm00001d013688 // Zm00001d020876 // Zm00001d045056 // Zm00001d041908 // Zm00001d005426 // Zm00001d033011 // Zm00001d024192 // Zm00001d053192 // Zm00001d011210 // Zm00001d017034 // Zm00001d049663 // Zm00001d041752 // Zm00001d030218 // Zm00001d011450 // Zm00001d021461 // Zm00001d050833 // Zm00001d012521 // Zm00001d037839 // Zm00001d016001 // …
mp_up	Biological_process	GO:0009932	cell tip growth	4.6e-10	// Zm00001d037212 // Zm00001d012676 // Zm00001d016686 // Zm00001d013688 // Zm00001d045056 // Zm00001d051262 // Zm00001d041908 // Zm00001d005426 // Zm00001d024192 // Zm00001d053192 // Zm00001d011210 // Zm00001d017034 // Zm00001d049663 // Zm00001d041752 // Zm00001d030218 // Zm00001d021461 // Zm00001d050833 // Zm00001d012521 // Zm00001d037839 // Zm00001d016001 // Zm00001d037792 // Zm00001d031426 // …
mp_up	Biological_process	GO:0045490	pectin catabolic process	2.5e-09	// Zm00001d015825 // Zm00001d048648 // Zm00001d025588 // Zm00001d009341 // Zm00001d022567 // Zm00001d015821 // Zm00001d005792 // Zm00001d016245 // Zm00001d036945 // Zm00001d053597 // Zm00001d036823 // Zm00001d044585 // Zm00001d046389
mp_up	Biological_process	GO:0060560	developmental growth involved in morphogenesis	6.4e-09	// Zm00001d012773 // Zm00001d012772 // Zm00001d037212 // Zm00001d012676 // Zm00001d016686 // Zm00001d035992 // Zm00001d013688 // Zm00001d045056 // Zm00001d010797 // Zm00001d051262 // Zm00001d041908 // Zm00001d005426 // Zm00001d024192 // Zm00001d053192 // Zm00001d011210 // Zm00001d011450 // Zm00001d017034 // Zm00001d049663 // Zm00001d041309 // Zm00001d030218 // Zm00001d016001 // Zm00001d021461 // …
mp_up	Biological_process	GO:0010393	galacturonan metabolic process	6.6e-09	// Zm00001d015821 // Zm00001d015825 // Zm00001d048648 // Zm00001d025588 // Zm00001d009341 // Zm00001d022567 // Zm00001d038521 // Zm00001d005792 // Zm00001d016245 // Zm00001d036945 // Zm00001d010630 // Zm00001d053597 // Zm00001d036823 // Zm00001d015609 // Zm00001d026132 // Zm00001d044585 // Zm00001d046389
mp_up	Biological_process	GO:0045488	pectin metabolic process	6.6e-09	// Zm00001d015821 // Zm00001d015825 // Zm00001d048648 // Zm00001d025588 // Zm00001d009341 // Zm00001d022567 // Zm00001d038521 // Zm00001d005792 // Zm00001d016245 // Zm00001d036945 // Zm00001d010630 // Zm00001d053597 // Zm00001d036823 // Zm00001d015609 // Zm00001d026132 // Zm00001d044585 // Zm00001d046389
mp_up	Biological_process	GO:0016049	cell growth	7.3e-08	// Zm00001d012773 // Zm00001d012772 // Zm00001d037212 // Zm00001d012676 // Zm00001d016686 // Zm00001d035992 // Zm00001d013688 // Zm00001d045056 // Zm00001d010797 // Zm00001d051262 // Zm00001d041908 // Zm00001d005426 // Zm00001d024192 // Zm00001d053192 // Zm00001d011210 // Zm00001d011450 // Zm00001d010939 // Zm00001d017034 // Zm00001d049663 // Zm00001d041309 // Zm00001d030218 // Zm00001d016001 // …
mp_up	Biological_process	GO:0071669	plant-type cell wall organization or biogenesis	9.1e-08	// Zm00001d037212 // Zm00001d049663 // Zm00001d022567 // Zm00001d012676 // Zm00001d016686 // Zm00001d013688 // Zm00001d045056 // Zm00001d027710 // Zm00001d016001 // Zm00001d053192 // Zm00001d037061 // Zm00001d011210 // Zm00001d010939 // Zm00001d036823 // Zm00001d026132 // Zm00001d041309 // Zm00001d030218 // Zm00001d012521 // Zm00001d021461 // Zm00001d050833 // Zm00001d038521 // Zm00001d010630 // …
mp_up	Biological_process	GO:0071554	cell wall organization or biogenesis	9.3e-08	// Zm00001d023858 // Zm00001d037212 // Zm00001d025588 // Zm00001d049663 // Zm00001d022567 // Zm00001d012676 // Zm00001d016686 // Zm00001d006485 // Zm00001d015825 // Zm00001d013688 // Zm00001d045056 // Zm00001d051262 // Zm00001d041908 // Zm00001d027710 // Zm00001d013340 // Zm00001d016001 // Zm00001d053192 // Zm00001d037061 // Zm00001d011210 // Zm00001d016245 // Zm00001d036945 // Zm00001d010939 // …
mp_up	Biological_process	GO:0048588	developmental cell growth	1.1e-07	// Zm00001d037212 // Zm00001d012676 // Zm00001d016686 // Zm00001d013688 // Zm00001d045056 // Zm00001d051262 // Zm00001d041908 // Zm00001d005426 // Zm00001d024192 // Zm00001d053192 // Zm00001d011210 // Zm00001d017034 // Zm00001d049663 // Zm00001d041752 // Zm00001d030218 // Zm00001d021461 // Zm00001d050833 // Zm00001d012521 // Zm00001d037839 // Zm00001d016001 // Zm00001d037792 // Zm00001d031426 // …
mp_up	Biological_process	GO:0000904	cell morphogenesis involved in differentiation	1.8e-07	// Zm00001d037212 // Zm00001d012676 // Zm00001d016686 // Zm00001d013688 // Zm00001d045056 // Zm00001d041908 // Zm00001d005426 // Zm00001d024192 // Zm00001d053192 // Zm00001d011210 // Zm00001d017034 // Zm00001d049663 // Zm00001d041752 // Zm00001d030218 // Zm00001d021461 // Zm00001d050833 // Zm00001d012521 // Zm00001d037839 // Zm00001d016001 // Zm00001d037792 // Zm00001d031426 // Zm00001d041309 // …
mp_up	Biological_process	GO:0044703	multi-organism reproductive process	6.1e-07	// Zm00001d037212 // Zm00001d047146 // Zm00001d047142 // Zm00001d013500 // Zm00001d013688 // Zm00001d020876 // Zm00001d045056 // Zm00001d016686 // Zm00001d041908 // Zm00001d005426 // Zm00001d033011 // Zm00001d024192 // Zm00001d053192 // Zm00001d011210 // Zm00001d017034 // Zm00001d049663 // Zm00001d041309 // Zm00001d030218 // Zm00001d047135 // Zm00001d011450 // Zm00001d021461 // Zm00001d050833 // …
mp_up	Biological_process	GO:0000272	polysaccharide catabolic process	1.2e-06	// Zm00001d015825 // Zm00001d048648 // Zm00001d025588 // Zm00001d009341 // Zm00001d006539 // Zm00001d022567 // Zm00001d015821 // Zm00001d005792 // Zm00001d016245 // Zm00001d036945 // Zm00001d012313 // Zm00001d053597 // Zm00001d036823 // Zm00001d015609 // Zm00001d030566 // Zm00001d044585 // Zm00001d046389
mp_up	Biological_process	GO:0000902	cell morphogenesis	1.6e-06	// Zm00001d012773 // Zm00001d012772 // Zm00001d037212 // Zm00001d012676 // Zm00001d016686 // Zm00001d035992 // Zm00001d013688 // Zm00001d045056 // Zm00001d010797 // Zm00001d051262 // Zm00001d041908 // Zm00001d005426 // Zm00001d024192 // Zm00001d053192 // Zm00001d011210 // Zm00001d011450 // Zm00001d017034 // Zm00001d049663 // Zm00001d041309 // Zm00001d030218 // Zm00001d016001 // Zm00001d021461 // …
mp_up	Biological_process	GO:0048589	developmental growth involved in morphogenesis	6.6e-06	// Zm00001d012773 // Zm00001d012772 // Zm00001d037212 // Zm00001d012676 // Zm00001d016686 // Zm00001d035992 // Zm00001d013688 // Zm00001d045056 // Zm00001d010797 // Zm00001d051262 // Zm00001d041908 // Zm00001d005426 // Zm00001d024192 // Zm00001d003777 // Zm00001d011210 // Zm00001d011450 // Zm00001d017034 // Zm00001d049663 // Zm00001d041309 // Zm00001d030218 // Zm00001d016001 // Zm00001d021461 // …
mp_up	Biological_process	GO:0032989	cellular component morphogenesis	8.6e-06	// Zm00001d012773 // Zm00001d012772 // Zm00001d037212 // Zm00001d012676 // Zm00001d016686 // Zm00001d035992 // Zm00001d013688 // Zm00001d045056 // Zm00001d010797 // Zm00001d051262 // Zm00001d041908 // Zm00001d005426 // Zm00001d024192 // Zm00001d053192 // Zm00001d011210 // Zm00001d011450 // Zm00001d017034 // Zm00001d049663 // Zm00001d041309 // Zm00001d030218 // Zm00001d016001 // Zm00001d021461 // …
mp_up	Biological_process	GO:0040007	growth	3.1e-05	// Zm00001d012773 // Zm00001d012772 // Zm00001d037212 // Zm00001d012676 // Zm00001d016686 // Zm00001d035992 // Zm00001d013688 // Zm00001d045056 // Zm00001d010797 // Zm00001d051262 // Zm00001d041908 // Zm00001d005426 // Zm00001d008881 // Zm00001d024192 // Zm00001d003777 // Zm00001d011210 // Zm00001d011450 // Zm00001d010939 // Zm00001d017034 // Zm00001d029566 // Zm00001d049663 // Zm00001d041309 // …
mp_up	Biological_process	GO:0051704	multi-organism process	0.00061	// Zm00001d037212 // Zm00001d013500 // Zm00001d042564 // Zm00001d043227 // Zm00001d049177 // Zm00001d012676 // Zm00001d031340 // Zm00001d013333 // Zm00001d006486 // Zm00001d013688 // Zm00001d020876 // Zm00001d045056 // Zm00001d016686 // Zm00001d041908 // Zm00001d005426 // Zm00001d021139 // Zm00001d018203 // Zm00001d014818 // Zm00001d033011 // Zm00001d024192 // Zm00001d024003 // Zm00001d011698 // …
mp_up	Biological_process	GO:0046777	protein autophosphorylation	0.0017	// Zm00001d043150 // Zm00001d043227 // Zm00001d038883 // Zm00001d012600 // Zm00001d031426 // Zm00001d035992 // Zm00001d042551 // Zm00001d037839 // Zm00001d043738 // Zm00001d041165 // Zm00001d042564 // Zm00001d030218 // Zm00001d021139
mp_up	Biological_process	GO:0048468	cell development	0.0022	// Zm00001d037212 // Zm00001d012676 // Zm00001d016686 // Zm00001d013688 // Zm00001d020876 // Zm00001d045056 // Zm00001d051262 // Zm00001d041908 // Zm00001d005426 // Zm00001d024192 // Zm00001d053192 // Zm00001d011210 // Zm00001d017034 // Zm00001d049663 // Zm00001d041309 // Zm00001d030218 // Zm00001d026135 // Zm00001d021461 // Zm00001d050833 // Zm00001d002679 // Zm00001d012521 // Zm00001d037839 // …
mp_up	Biological_process	GO:0030048	actin filament-based movement	0.0026	// Zm00001d044585 // Zm00001d011210 // Zm00001d035992 // Zm00001d017034 // Zm00001d015609 // Zm00001d045056 // Zm00001d044293
mp_up	Biological_process	GO:0030029	actin filament-based process	0.003	// Zm00001d012773 // Zm00001d012772 // Zm00001d010797 // Zm00001d017516 // Zm00001d011210 // Zm00001d037647 // Zm00001d045056 // Zm00001d035992 // Zm00001d017034 // Zm00001d015609 // Zm00001d002714 // Zm00001d051262 // Zm00001d044293 // Zm00001d044585 // Zm00001d041752
mp_up	Biological_process	GO:0000003	reproduction	0.0064	// Zm00001d023858 // Zm00001d037212 // Zm00001d025588 // Zm00001d049663 // Zm00001d047146 // Zm00001d023718 // Zm00001d022567 // Zm00001d012676 // Zm00001d005792 // Zm00001d015825 // Zm00001d013500 // Zm00001d031631 // Zm00001d031519 // Zm00001d026618 // Zm00001d013688 // Zm00001d020917 // Zm00001d020876 // Zm00001d045056 // Zm00001d028320 // Zm00001d041908 // Zm00001d005426 // Zm00001d033011 // …
mp_up	Biological_process	GO:0009738	abscisic acid-activated signaling pathway	0.014	// Zm00001d043150 // Zm00001d041908 // Zm00001d038412 // Zm00001d024003 // Zm00001d030218 // Zm00001d053192 // Zm00001d009084 // Zm00001d023400 // Zm00001d023413 // Zm00001d010939 // Zm00001d041165 // Zm00001d013333 // Zm00001d012697 // Zm00001d023610 // Zm00001d021139
mp_up	Biological_process	GO:0097306	cellular response to alcohol	0.014	// Zm00001d043150 // Zm00001d023413 // Zm00001d041908 // Zm00001d038412 // Zm00001d024003 // Zm00001d030218 // Zm00001d053192 // Zm00001d023718 // Zm00001d010939 // Zm00001d023400 // Zm00001d009084 // Zm00001d035992 // Zm00001d041165 // Zm00001d013333 // Zm00001d012697 // Zm00001d023610 // Zm00001d021139
mp_up	Biological_process	GO:0048646	anatomical structure formation involved in morphogenesis	0.015	// Zm00001d012772 // Zm00001d037212 // Zm00001d047146 // Zm00001d012676 // Zm00001d016686 // Zm00001d035992 // Zm00001d013688 // Zm00001d045056 // Zm00001d051262 // Zm00001d041908 // Zm00001d027710 // Zm00001d024192 // Zm00001d053192 // Zm00001d011210 // Zm00001d017034 // Zm00001d049663 // Zm00001d041309 // Zm00001d030218 // Zm00001d047135 // Zm00001d016001 // Zm00001d021461 // Zm00001d050833 // …
mp_up	Biological_process	GO:0071215	cellular response to abscisic acid stimulus	0.026	// Zm00001d043150 // Zm00001d041908 // Zm00001d038412 // Zm00001d024003 // Zm00001d030218 // Zm00001d053192 // Zm00001d009084 // Zm00001d023400 // Zm00001d023413 // Zm00001d010939 // Zm00001d041165 // Zm00001d013333 // Zm00001d012697 // Zm00001d023610 // Zm00001d021139
mp_up	Biological_process	GO:0015672	monovalent inorganic cation transport	0.031	// Zm00001d033424 // Zm00001d021461 // Zm00001d012697 // Zm00001d038412 // Zm00001d012521 // Zm00001d003860 // Zm00001d035826 // Zm00001d031340 // Zm00001d049467 // Zm00001d013688 // Zm00001d052022 // Zm00001d049663 // Zm00001d016686 // Zm00001d032786 // Zm00001d041309 // Zm00001d045122 // Zm00001d051843
mp_up	Molecular_function	GO:0030599	pectinesterase activity	2.5e-06	// Zm00001d048648 // Zm00001d025588 // Zm00001d022567 // Zm00001d041600 // Zm00001d019290 // Zm00001d016245 // Zm00001d024660 // Zm00001d005792 // Zm00001d026132 // Zm00001d026422 // Zm00001d044585
mp_up	Molecular_function	GO:0019865	immunoglobulin binding	0.00083	// Zm00001d009416 // Zm00001d015825 // Zm00001d015821 // Zm00001d036823 // Zm00001d009341
mp_up	Molecular_function	GO:0045330	aspartyl esterase activity	0.0032	// Zm00001d048648 // Zm00001d025588 // Zm00001d044585 // Zm00001d016245 // Zm00001d005792 // Zm00001d022567
mp_up	Molecular_function	GO:0046910	pectinesterase inhibitor activity	0.0053	// Zm00001d005792 // Zm00001d022567 // Zm00001d041600 // Zm00001d026422 // Zm00001d025588
mp_up	Molecular_function	GO:0004650	polygalacturonase activity	0.0065	// Zm00001d015825 // Zm00001d015821 // Zm00001d009341 // Zm00001d031519 // Zm00001d036823 // Zm00001d053662
mp_up	Molecular_function	GO:0052689	carboxylic ester hydrolase activity	0.0065	// Zm00001d048648 // Zm00001d025588 // Zm00001d022567 // Zm00001d041600 // Zm00001d019290 // Zm00001d029412 // Zm00001d039799 // Zm00001d052481 // Zm00001d024660 // Zm00001d005792 // Zm00001d016245 // Zm00001d026132 // Zm00001d026422 // Zm00001d044585
mp_up	Molecular_function	GO:0022890	inorganic cation transmembrane transporter activity	0.0099	// Zm00001d033424 // Zm00001d021461 // Zm00001d038412 // Zm00001d012521 // Zm00001d053597 // Zm00001d035826 // Zm00001d031340 // Zm00001d047944 // Zm00001d042928 // Zm00001d013688 // Zm00001d052022 // Zm00001d049663 // Zm00001d032786 // Zm00001d012697 // Zm00001d045122 // Zm00001d005189 // Zm00001d041309
mp_up	Molecular_function	GO:0004674	protein serine/threonine kinase activity	0.017	// Zm00001d043227 // Zm00001d035992 // Zm00001d042551 // Zm00001d013688 // Zm00001d043738 // Zm00001d045056 // Zm00001d021139 // Zm00001d024003 // Zm00001d011210 // Zm00001d012697 // Zm00001d044293 // Zm00001d050833 // Zm00001d038883 // Zm00001d011450 // Zm00001d012600 // Zm00001d041165 // Zm00001d037839 // Zm00001d042564 // Zm00001d031426 // Zm00001d041309 // Zm00001d043150 // Zm00001d032716 // …
mp_up	Molecular_function	GO:0003779	actin binding	0.029	// Zm00001d012773 // Zm00001d012772 // Zm00001d010797 // Zm00001d051645 // Zm00001d017516 // Zm00001d017034 // Zm00001d002714 // Zm00001d051262 // Zm00001d019068
mp_up	Molecular_function	GO:0008324	cation transmembrane transporter activity	0.029	// Zm00001d033011 // Zm00001d021461 // Zm00001d042928 // Zm00001d038412 // Zm00001d012521 // Zm00001d033424 // Zm00001d035826 // Zm00001d031340 // Zm00001d049467 // Zm00001d047944 // Zm00001d053597 // Zm00001d013688 // Zm00001d052022 // Zm00001d049663 // Zm00001d032786 // Zm00001d012697 // Zm00001d045122 // Zm00001d005189 // Zm00001d041309
mp_up	Molecular_function	GO:0032403	protein complex binding	0.041	// Zm00001d009416 // Zm00001d015825 // Zm00001d009341 // Zm00001d015821 // Zm00001d017034 // Zm00001d036823 // Zm00001d051262 // Zm00001d019068
mp_up	Molecular_function	GO:0015077	monovalent inorganic cation transmembrane transporter activity	0.041	// Zm00001d033424 // Zm00001d021461 // Zm00001d012521 // Zm00001d035826 // Zm00001d012697 // Zm00001d013688 // Zm00001d052022 // Zm00001d049663 // Zm00001d032786 // Zm00001d045122 // Zm00001d041309
mp_up	Molecular_function	GO:0015075	ion transmembrane transporter activity	0.041	// Zm00001d031340 // Zm00001d047944 // Zm00001d042928 // Zm00001d013688 // Zm00001d033011 // Zm00001d045122 // Zm00001d012697 // Zm00001d053597 // Zm00001d049663 // Zm00001d032786 // Zm00001d026135 // Zm00001d021461 // Zm00001d002679 // Zm00001d012521 // Zm00001d033424 // Zm00001d052022 // Zm00001d045270 // Zm00001d017917 // Zm00001d038412 // Zm00001d005189 // Zm00001d041309 // Zm00001d035826 // …
mp_up	Molecular_function	GO:0004672	protein kinase activity	0.049	// Zm00001d043227 // Zm00001d012089 // Zm00001d035992 // Zm00001d042551 // Zm00001d013688 // Zm00001d043738 // Zm00001d005778 // Zm00001d045056 // Zm00001d009710 // Zm00001d021139 // Zm00001d024003 // Zm00001d011210 // Zm00001d012697 // Zm00001d029403 // Zm00001d028441 // Zm00001d014905 // Zm00001d030218 // Zm00001d050833 // Zm00001d017851 // Zm00001d038883 // Zm00001d011450 // Zm00001d012600 // …
mp_up	Molecular_function	GO:0022836	gated channel activity	0.049	// Zm00001d002679 // Zm00001d053597 // Zm00001d013688 // Zm00001d045270 // Zm00001d017917 // Zm00001d032786 // Zm00001d041309 // Zm00001d026135
mp_up	Cellular_component	GO:0071944	cell periphery	6.7e-06	// Zm00001d012773 // Zm00001d012772 // Zm00001d037061 // Zm00001d025588 // Zm00001d039623 // Zm00001d026709 // Zm00001d016245 // Zm00001d026422 // Zm00001d027710 // Zm00001d021139 // Zm00001d033011 // Zm00001d024192 // Zm00001d030218 // Zm00001d012676 // Zm00001d038521 // Zm00001d038723 // Zm00001d017917 // Zm00001d045122 // Zm00001d005189 // Zm00001d019248 // Zm00001d032716 // Zm00001d048523 // …
mp_up	Cellular_component	GO:0030312	external encapsulating structure	3.3e-05	// Zm00001d012773 // Zm00001d012772 // Zm00001d023858 // Zm00001d037061 // Zm00001d025588 // Zm00001d022567 // Zm00001d005792 // Zm00001d013333 // Zm00001d026422 // Zm00001d027710 // Zm00001d048648 // Zm00001d004894 // Zm00001d011704 // Zm00001d016245 // Zm00001d025022 // Zm00001d036823 // Zm00001d026132 // Zm00001d049418 // Zm00001d015821 // Zm00001d013612 // Zm00001d015825 // Zm00001d010797 // …
mp_up	Cellular_component	GO:0005618	cell wall	3.3e-05	// Zm00001d012773 // Zm00001d012772 // Zm00001d023858 // Zm00001d037061 // Zm00001d025588 // Zm00001d022567 // Zm00001d005792 // Zm00001d026422 // Zm00001d027710 // Zm00001d048648 // Zm00001d004894 // Zm00001d011704 // Zm00001d016245 // Zm00001d017034 // Zm00001d036823 // Zm00001d026132 // Zm00001d049418 // Zm00001d015821 // Zm00001d013612 // Zm00001d015825 // Zm00001d010797 // Zm00001d042143 // …
mp_up	Cellular_component	GO:0005576	extracellular region	0.00044	// Zm00001d009416 // Zm00001d023858 // Zm00001d037061 // Zm00001d015821 // Zm00001d047146 // Zm00001d003877 // Zm00001d022567 // Zm00001d047142 // Zm00001d031519 // Zm00001d017516 // Zm00001d027710 // Zm00001d008881 // Zm00001d041908 // Zm00001d042143 // Zm00001d004894 // Zm00001d053192 // Zm00001d035988 // Zm00001d010422 // Zm00001d007937 // Zm00001d032022 // Zm00001d036823 // Zm00001d023718 // …
mp_up	Cellular_component	GO:0090406	pollen tube	0.037	// Zm00001d033011 // Zm00001d041908 // Zm00001d053192 // Zm00001d037839 // Zm00001d016001 // Zm00001d041752
mp_down	Biological_process	GO:0006325	chromatin organization	7.1e-12	// Zm00001d043524 // Zm00001d002601 // Zm00001d044246 // Zm00001d053427 // Zm00001d016935 // Zm00001d008618 // Zm00001d026129 // Zm00001d014112 // Zm00001d017720 // Zm00001d032239 // Zm00001d048086 // Zm00001d025571 // Zm00001d013056 // Zm00001d038381 // Zm00001d021609 // Zm00001d026111 // Zm00001d053968 // Zm00001d013067 // Zm00001d026015 // Zm00001d032070 // Zm00001d017391 // Zm00001d052112 // …
mp_down	Biological_process	GO:0006333	chromatin assembly or disassembly	5.6e-09	// Zm00001d038381 // Zm00001d047787 // Zm00001d042528 // Zm00001d025406 // Zm00001d044246 // Zm00001d002601 // Zm00001d016935 // Zm00001d051427 // Zm00001d032239 // Zm00001d042475 // Zm00001d018981 // Zm00001d020969 // Zm00001d012276 // Zm00001d013067 // Zm00001d026015 // Zm00001d023901 // Zm00001d032070 // Zm00001d017391
mp_down	Biological_process	GO:0009908	flower development	5.6e-09	// Zm00001d003911 // Zm00001d043524 // Zm00001d052112 // Zm00001d041119 // Zm00001d014112 // Zm00001d010863 // Zm00001d014377 // Zm00001d017769 // Zm00001d025268 // Zm00001d014887 // Zm00001d013056 // Zm00001d051932 // Zm00001d017720 // Zm00001d041803 // Zm00001d049641 // Zm00001d022169 // Zm00001d018742 // Zm00001d026111 // Zm00001d017251 // Zm00001d017391 // Zm00001d014297 // Zm00001d023706 // …
mp_down	Biological_process	GO:0034728	nucleosome organization	5.6e-09	// Zm00001d038381 // Zm00001d047787 // Zm00001d025406 // Zm00001d044246 // Zm00001d002601 // Zm00001d016935 // Zm00001d032239 // Zm00001d018981 // Zm00001d032070 // Zm00001d012276 // Zm00001d053968 // Zm00001d042528 // Zm00001d026015 // Zm00001d023901 // Zm00001d020969 // Zm00001d013067
mp_down	Biological_process	GO:0031497	chromatin assembly	6.1e-09	// Zm00001d038381 // Zm00001d047787 // Zm00001d025406 // Zm00001d044246 // Zm00001d002601 // Zm00001d016935 // Zm00001d032239 // Zm00001d042475 // Zm00001d018981 // Zm00001d032070 // Zm00001d012276 // Zm00001d042528 // Zm00001d026015 // Zm00001d023901 // Zm00001d020969 // Zm00001d013067
mp_down	Biological_process	GO:0006334	nucleosome assembly	6.1e-09	// Zm00001d038381 // Zm00001d047787 // Zm00001d025406 // Zm00001d044246 // Zm00001d002601 // Zm00001d016935 // Zm00001d032239 // Zm00001d018981 // Zm00001d032070 // Zm00001d012276 // Zm00001d042528 // Zm00001d026015 // Zm00001d023901 // Zm00001d020969 // Zm00001d013067
mp_down	Biological_process	GO:0090567	reproductive shoot system development	6.1e-09	// Zm00001d003911 // Zm00001d043524 // Zm00001d052112 // Zm00001d041119 // Zm00001d014112 // Zm00001d010863 // Zm00001d014377 // Zm00001d017769 // Zm00001d025268 // Zm00001d014887 // Zm00001d013056 // Zm00001d051932 // Zm00001d017720 // Zm00001d041803 // Zm00001d049641 // Zm00001d022169 // Zm00001d018742 // Zm00001d026111 // Zm00001d017251 // Zm00001d017391 // Zm00001d014297 // Zm00001d023706 // …
mp_down	Biological_process	GO:0043933	macromolecular complex subunit organization	8e-09	// Zm00001d043524 // Zm00001d034644 // Zm00001d002601 // Zm00001d044246 // Zm00001d053427 // Zm00001d016935 // Zm00001d020618 // Zm00001d032970 // Zm00001d008618 // Zm00001d026129 // Zm00001d014112 // Zm00001d017720 // Zm00001d032239 // Zm00001d004460 // Zm00001d048086 // Zm00001d025571 // Zm00001d013056 // Zm00001d018410 // Zm00001d014090 // Zm00001d038381 // Zm00001d017118 // Zm00001d021609 // …
mp_down	Biological_process	GO:0048608	reproductive structure development	2e-08	// Zm00001d003911 // Zm00001d043524 // Zm00001d013603 // Zm00001d041119 // Zm00001d014112 // Zm00001d021705 // Zm00001d010863 // Zm00001d011500 // Zm00001d034807 // Zm00001d009288 // Zm00001d017769 // Zm00001d025268 // Zm00001d014887 // Zm00001d017720 // Zm00001d051932 // Zm00001d022169 // Zm00001d052112 // Zm00001d013056 // Zm00001d048497 // Zm00001d041803 // Zm00001d049641 // Zm00001d031024 // …
mp_down	Biological_process	GO:0061458	reproductive system development	2e-08	// Zm00001d003911 // Zm00001d043524 // Zm00001d013603 // Zm00001d041119 // Zm00001d014112 // Zm00001d021705 // Zm00001d010863 // Zm00001d011500 // Zm00001d034807 // Zm00001d009288 // Zm00001d017769 // Zm00001d025268 // Zm00001d014887 // Zm00001d017720 // Zm00001d051932 // Zm00001d022169 // Zm00001d052112 // Zm00001d013056 // Zm00001d048497 // Zm00001d041803 // Zm00001d049641 // Zm00001d031024 // …
mp_down	Biological_process	GO:0071824	protein-DNA complex subunit organization	2e-08	// Zm00001d038381 // Zm00001d047787 // Zm00001d025406 // Zm00001d044246 // Zm00001d002601 // Zm00001d016935 // Zm00001d032239 // Zm00001d012145 // Zm00001d018981 // Zm00001d020969 // Zm00001d012276 // Zm00001d053968 // Zm00001d042528 // Zm00001d026015 // Zm00001d023901 // Zm00001d032070 // Zm00001d013067
mp_down	Biological_process	GO:0048367	shoot system development	2.2e-08	// Zm00001d003911 // Zm00001d043524 // Zm00001d013603 // Zm00001d041119 // Zm00001d051652 // Zm00001d012677 // Zm00001d010863 // Zm00001d014377 // Zm00001d017769 // Zm00001d025268 // Zm00001d014887 // Zm00001d017720 // Zm00001d051932 // Zm00001d052112 // Zm00001d013056 // Zm00001d041803 // Zm00001d049641 // Zm00001d022169 // Zm00001d018742 // Zm00001d026111 // Zm00001d017251 // Zm00001d042267 // …
mp_down	Biological_process	GO:0006323	DNA packaging	4e-08	// Zm00001d038381 // Zm00001d047787 // Zm00001d025406 // Zm00001d044246 // Zm00001d002601 // Zm00001d016935 // Zm00001d032239 // Zm00001d042475 // Zm00001d018981 // Zm00001d032070 // Zm00001d012276 // Zm00001d042528 // Zm00001d026015 // Zm00001d023901 // Zm00001d020969 // Zm00001d013067
mp_down	Biological_process	GO:0065004	protein-DNA complex assembly	5.3e-08	// Zm00001d038381 // Zm00001d047787 // Zm00001d025406 // Zm00001d044246 // Zm00001d002601 // Zm00001d016935 // Zm00001d032239 // Zm00001d012145 // Zm00001d018981 // Zm00001d020969 // Zm00001d012276 // Zm00001d042528 // Zm00001d026015 // Zm00001d023901 // Zm00001d032070 // Zm00001d013067
mp_down	Biological_process	GO:0099402	plant organ development	8.4e-08	// Zm00001d003911 // Zm00001d043524 // Zm00001d034644 // Zm00001d053150 // Zm00001d013603 // Zm00001d041119 // Zm00001d051652 // Zm00001d016935 // Zm00001d021705 // Zm00001d010863 // Zm00001d031485 // Zm00001d017769 // Zm00001d025268 // Zm00001d014887 // Zm00001d029047 // Zm00001d019563 // Zm00001d051932 // Zm00001d052112 // Zm00001d016838 // Zm00001d041803 // Zm00001d049641 // Zm00001d022169 // …
mp_down	Biological_process	GO:0043414	macromolecule methylation	8.9e-08	// Zm00001d043524 // Zm00001d051586 // Zm00001d051652 // Zm00001d025866 // Zm00001d028210 // Zm00001d013056 // Zm00001d026129 // Zm00001d025571 // Zm00001d017720 // Zm00001d026111 // Zm00001d026698 // Zm00001d046583 // Zm00001d008618 // Zm00001d038646 // Zm00001d051427 // Zm00001d042525 // Zm00001d002650 // Zm00001d036131 // Zm00001d035094 // Zm00001d030614 // Zm00001d023901 // Zm00001d042528 // …
mp_down	Biological_process	GO:0006306	DNA methylation	1.9e-07	// Zm00001d043524 // Zm00001d026129 // Zm00001d008618 // Zm00001d026111 // Zm00001d026698 // Zm00001d033112 // Zm00001d030614 // Zm00001d018531 // Zm00001d048086 // Zm00001d027337 // Zm00001d002650 // Zm00001d005168 // Zm00001d028210 // Zm00001d017720 // Zm00001d018384 // Zm00001d042528
mp_down	Biological_process	GO:0006305	DNA alkylation	1.9e-07	// Zm00001d043524 // Zm00001d026129 // Zm00001d008618 // Zm00001d026111 // Zm00001d026698 // Zm00001d033112 // Zm00001d030614 // Zm00001d018531 // Zm00001d048086 // Zm00001d027337 // Zm00001d002650 // Zm00001d005168 // Zm00001d028210 // Zm00001d017720 // Zm00001d018384 // Zm00001d042528
mp_down	Biological_process	GO:0044710	single-organism metabolic process	2e-07	// Zm00001d043524 // Zm00001d032499 // Zm00001d027415 // Zm00001d034313 // Zm00001d036181 // Zm00001d051652 // Zm00001d016935 // Zm00001d012677 // Zm00001d010213 // Zm00001d025342 // Zm00001d025268 // Zm00001d014887 // Zm00001d048841 // Zm00001d025571 // Zm00001d001808 // Zm00001d013603 // Zm00001d049641 // Zm00001d023901 // Zm00001d004042 // Zm00001d020238 // Zm00001d027884 // Zm00001d017251 // …
mp_down	Biological_process	GO:0044728	DNA methylation or demethylation	3.2e-07	// Zm00001d043524 // Zm00001d026129 // Zm00001d008618 // Zm00001d026111 // Zm00001d026698 // Zm00001d033112 // Zm00001d030614 // Zm00001d018531 // Zm00001d048086 // Zm00001d027337 // Zm00001d002650 // Zm00001d005168 // Zm00001d028210 // Zm00001d017720 // Zm00001d018384 // Zm00001d042528
mp_down	Biological_process	GO:0009791	post-embryonic development	3.2e-07	// Zm00001d003911 // Zm00001d043524 // Zm00001d029047 // Zm00001d013603 // Zm00001d041119 // Zm00001d014112 // Zm00001d016935 // Zm00001d012677 // Zm00001d010863 // Zm00001d021947 // Zm00001d011500 // Zm00001d034807 // Zm00001d008618 // Zm00001d017769 // Zm00001d025268 // Zm00001d014887 // Zm00001d017720 // Zm00001d051932 // Zm00001d021573 // Zm00001d052112 // Zm00001d013056 // Zm00001d016838 // …
mp_down	Biological_process	GO:0003006	developmental process involved in reproduction	3.8e-07	// Zm00001d003911 // Zm00001d043524 // Zm00001d029047 // Zm00001d013603 // Zm00001d041119 // Zm00001d014112 // Zm00001d021705 // Zm00001d010863 // Zm00001d011500 // Zm00001d034807 // Zm00001d009288 // Zm00001d017769 // Zm00001d025268 // Zm00001d014887 // Zm00001d017720 // Zm00001d051932 // Zm00001d022169 // Zm00001d052112 // Zm00001d013056 // Zm00001d016838 // Zm00001d048497 // Zm00001d041803 // …
mp_down	Biological_process	GO:0009886	post-embryonic morphogenesis	4.4e-07	// Zm00001d003911 // Zm00001d043524 // Zm00001d013603 // Zm00001d016935 // Zm00001d021705 // Zm00001d010863 // Zm00001d025268 // Zm00001d018742 // Zm00001d026111 // Zm00001d017391 // Zm00001d052112 // Zm00001d031485 // Zm00001d052442 // Zm00001d045231 // Zm00001d042475 // Zm00001d039006 // Zm00001d002650 // Zm00001d018261 // Zm00001d001879 // Zm00001d028512 // Zm00001d007842 // Zm00001d052901 // …
mp_down	Biological_process	GO:0016458	gene silencing	7.4e-07	// Zm00001d043524 // Zm00001d044246 // Zm00001d017720 // Zm00001d026129 // Zm00001d025571 // Zm00001d026111 // Zm00001d004416 // Zm00001d026698 // Zm00001d008618 // Zm00001d047787 // Zm00001d051427 // Zm00001d002650 // Zm00001d028210 // Zm00001d030614 // Zm00001d023901 // Zm00001d042528 // Zm00001d038381 // Zm00001d034894 // Zm00001d018531 // Zm00001d048086 // Zm00001d027337 // Zm00001d005168 // …
mp_down	Biological_process	GO:0006304	DNA modification	7.4e-07	// Zm00001d043524 // Zm00001d026129 // Zm00001d008618 // Zm00001d026111 // Zm00001d026698 // Zm00001d033112 // Zm00001d030614 // Zm00001d018531 // Zm00001d048086 // Zm00001d027337 // Zm00001d002650 // Zm00001d005168 // Zm00001d028210 // Zm00001d017720 // Zm00001d018384 // Zm00001d042528
mp_down	Biological_process	GO:0051276	chromosome organization	7.8e-07	// Zm00001d043524 // Zm00001d040390 // Zm00001d002601 // Zm00001d044246 // Zm00001d053427 // Zm00001d016935 // Zm00001d002510 // Zm00001d008618 // Zm00001d026129 // Zm00001d014112 // Zm00001d017720 // Zm00001d032239 // Zm00001d048086 // Zm00001d025571 // Zm00001d013056 // Zm00001d052197 // Zm00001d038381 // Zm00001d021609 // Zm00001d026111 // Zm00001d042302 // Zm00001d053968 // Zm00001d013067 // …
mp_down	Biological_process	GO:0051567	histone H3-K9 methylation	7.8e-07	// Zm00001d043524 // Zm00001d026129 // Zm00001d025571 // Zm00001d033112 // Zm00001d034894 // Zm00001d030614 // Zm00001d051427 // Zm00001d018531 // Zm00001d048086 // Zm00001d027337 // Zm00001d005168 // Zm00001d028210 // Zm00001d017720 // Zm00001d018384
mp_down	Biological_process	GO:0048827	phyllome development	9.8e-07	// Zm00001d003911 // Zm00001d043524 // Zm00001d013603 // Zm00001d041119 // Zm00001d051652 // Zm00001d021705 // Zm00001d010863 // Zm00001d017769 // Zm00001d025268 // Zm00001d014887 // Zm00001d051932 // Zm00001d052112 // Zm00001d041803 // Zm00001d049641 // Zm00001d022169 // Zm00001d026111 // Zm00001d017251 // Zm00001d042267 // Zm00001d017391 // Zm00001d014297 // Zm00001d031485 // Zm00001d023706 // …
mp_down	Biological_process	GO:0061647	histone H3-K9 modification	1.2e-06	// Zm00001d043524 // Zm00001d026129 // Zm00001d025571 // Zm00001d033112 // Zm00001d034894 // Zm00001d030614 // Zm00001d051427 // Zm00001d018531 // Zm00001d048086 // Zm00001d027337 // Zm00001d005168 // Zm00001d028210 // Zm00001d017720 // Zm00001d018384
mp_down	Biological_process	GO:0044763	single-organism cellular process	1.2e-06	// Zm00001d003380 // Zm00001d038513 // Zm00001d034644 // Zm00001d034313 // Zm00001d036181 // Zm00001d016935 // Zm00001d012677 // Zm00001d010213 // Zm00001d027415 // Zm00001d025342 // Zm00001d025268 // Zm00001d014887 // Zm00001d048841 // Zm00001d025571 // Zm00001d001808 // Zm00001d013603 // Zm00001d018742 // Zm00001d049641 // Zm00001d004042 // Zm00001d020238 // Zm00001d027884 // Zm00001d017251 // …
mp_down	Biological_process	GO:0044702	single organism reproductive process	1.3e-06	// Zm00001d003911 // Zm00001d038513 // Zm00001d029047 // Zm00001d036181 // Zm00001d041119 // Zm00001d014112 // Zm00001d021705 // Zm00001d010863 // Zm00001d011500 // Zm00001d034807 // Zm00001d009288 // Zm00001d017769 // Zm00001d025268 // Zm00001d014887 // Zm00001d017720 // Zm00001d051932 // Zm00001d022169 // Zm00001d052112 // Zm00001d013056 // Zm00001d041803 // Zm00001d052197 // Zm00001d013603 // …
mp_down	Biological_process	GO:0044699	single-organism process	1.8e-06	// Zm00001d003380 // Zm00001d032499 // Zm00001d034644 // Zm00001d034313 // Zm00001d036181 // Zm00001d051652 // Zm00001d016935 // Zm00001d012677 // Zm00001d010213 // Zm00001d027415 // Zm00001d025342 // Zm00001d025268 // Zm00001d014887 // Zm00001d048841 // Zm00001d025571 // Zm00001d001808 // Zm00001d013603 // Zm00001d018742 // Zm00001d049641 // Zm00001d023901 // Zm00001d004042 // Zm00001d020238 // …
mp_down	Biological_process	GO:0040029	regulation of gene expression, epigenetic	2.7e-06	// Zm00001d043524 // Zm00001d044246 // Zm00001d017720 // Zm00001d026129 // Zm00001d025571 // Zm00001d026111 // Zm00001d004416 // Zm00001d026698 // Zm00001d008618 // Zm00001d047787 // Zm00001d051427 // Zm00001d002650 // Zm00001d028210 // Zm00001d030614 // Zm00001d023901 // Zm00001d042528 // Zm00001d038381 // Zm00001d034894 // Zm00001d018531 // Zm00001d048086 // Zm00001d027337 // Zm00001d005168 // …
mp_down	Biological_process	GO:2000241	regulation of reproductive process	4.2e-06	// Zm00001d043524 // Zm00001d052112 // Zm00001d014112 // Zm00001d013056 // Zm00001d017720 // Zm00001d041803 // Zm00001d044185 // Zm00001d017391 // Zm00001d014297 // Zm00001d031485 // Zm00001d023706 // Zm00001d048497 // Zm00001d042475 // Zm00001d036131 // Zm00001d028210 // Zm00001d018261 // Zm00001d042267 // Zm00001d001879 // Zm00001d018531 // Zm00001d048086 // Zm00001d027337 // Zm00001d005168 // …
mp_down	Biological_process	GO:0009909	regulation of flower development	4.6e-06	// Zm00001d043524 // Zm00001d014297 // Zm00001d042267 // Zm00001d013056 // Zm00001d023706 // Zm00001d005168 // Zm00001d041803 // Zm00001d001879 // Zm00001d052112 // Zm00001d018531 // Zm00001d042475 // Zm00001d048086 // Zm00001d027337 // Zm00001d036131 // Zm00001d014112 // Zm00001d028210 // Zm00001d017720 // Zm00001d018384 // Zm00001d018261 // Zm00001d017391
mp_down	Biological_process	GO:0016569	covalent chromatin modification	5.6e-06	// Zm00001d043524 // Zm00001d021609 // Zm00001d053427 // Zm00001d013056 // Zm00001d026129 // Zm00001d025571 // Zm00001d017720 // Zm00001d026111 // Zm00001d053968 // Zm00001d026698 // Zm00001d052112 // Zm00001d031485 // Zm00001d048497 // Zm00001d051427 // Zm00001d042475 // Zm00001d002115 // Zm00001d002650 // Zm00001d036131 // Zm00001d028210 // Zm00001d030614 // Zm00001d018384 // Zm00001d034894 // …
mp_down	Biological_process	GO:0032259	methylation	6.1e-06	// Zm00001d043524 // Zm00001d051586 // Zm00001d036181 // Zm00001d051652 // Zm00001d013035 // Zm00001d025866 // Zm00001d028210 // Zm00001d007232 // Zm00001d013056 // Zm00001d026129 // Zm00001d025571 // Zm00001d021879 // Zm00001d017720 // Zm00001d026111 // Zm00001d026698 // Zm00001d046583 // Zm00001d008618 // Zm00001d038646 // Zm00001d051427 // Zm00001d012211 // Zm00001d042525 // Zm00001d002650 // …
mp_down	Biological_process	GO:0006342	chromatin silencing	7.8e-06	// Zm00001d043524 // Zm00001d025571 // Zm00001d008618 // Zm00001d030614 // Zm00001d034894 // Zm00001d047787 // Zm00001d051427 // Zm00001d044246 // Zm00001d038381 // Zm00001d026129 // Zm00001d027337 // Zm00001d002650 // Zm00001d005168 // Zm00001d017720 // Zm00001d033112 // Zm00001d023901 // Zm00001d026111
mp_down	Biological_process	GO:0048437	floral organ development	8.7e-06	// Zm00001d003911 // Zm00001d043524 // Zm00001d041119 // Zm00001d014112 // Zm00001d010863 // Zm00001d017769 // Zm00001d025268 // Zm00001d014887 // Zm00001d051932 // Zm00001d041803 // Zm00001d049641 // Zm00001d022169 // Zm00001d017251 // Zm00001d017391 // Zm00001d052112 // Zm00001d023706 // Zm00001d045231 // Zm00001d042475 // Zm00001d018261 // Zm00001d042267 // Zm00001d001879 // Zm00001d027337 // …
mp_down	Biological_process	GO:0045814	negative regulation of gene expression, epigenetic	1.1e-05	// Zm00001d043524 // Zm00001d025571 // Zm00001d008618 // Zm00001d030614 // Zm00001d034894 // Zm00001d047787 // Zm00001d051427 // Zm00001d044246 // Zm00001d038381 // Zm00001d026129 // Zm00001d027337 // Zm00001d002650 // Zm00001d005168 // Zm00001d017720 // Zm00001d033112 // Zm00001d023901 // Zm00001d026111
mp_down	Biological_process	GO:0016570	histone modification	1.1e-05	// Zm00001d043524 // Zm00001d021609 // Zm00001d013056 // Zm00001d026129 // Zm00001d025571 // Zm00001d017720 // Zm00001d053968 // Zm00001d026698 // Zm00001d052112 // Zm00001d031485 // Zm00001d048497 // Zm00001d051427 // Zm00001d042475 // Zm00001d002115 // Zm00001d036131 // Zm00001d028210 // Zm00001d030614 // Zm00001d018384 // Zm00001d034894 // Zm00001d018531 // Zm00001d048086 // Zm00001d027337 // …
mp_down	Biological_process	GO:0048438	floral whorl development	1.1e-05	// Zm00001d003911 // Zm00001d041119 // Zm00001d010863 // Zm00001d017769 // Zm00001d025268 // Zm00001d014887 // Zm00001d051932 // Zm00001d041803 // Zm00001d049641 // Zm00001d022169 // Zm00001d018742 // Zm00001d017251 // Zm00001d017391 // Zm00001d023706 // Zm00001d039006 // Zm00001d018261 // Zm00001d042267 // Zm00001d001879 // Zm00001d007842 // Zm00001d052901 // Zm00001d027337 // Zm00001d020430 // …
mp_down	Biological_process	GO:0034968	histone lysine methylation	1.3e-05	// Zm00001d043524 // Zm00001d026129 // Zm00001d025571 // Zm00001d013056 // Zm00001d005168 // Zm00001d033112 // Zm00001d034894 // Zm00001d030614 // Zm00001d051427 // Zm00001d018531 // Zm00001d048086 // Zm00001d027337 // Zm00001d036131 // Zm00001d028210 // Zm00001d017720 // Zm00001d018384
mp_down	Biological_process	GO:0010016	shoot system morphogenesis	1.3e-05	// Zm00001d003911 // Zm00001d043524 // Zm00001d013603 // Zm00001d051652 // Zm00001d021705 // Zm00001d010863 // Zm00001d025268 // Zm00001d018742 // Zm00001d026111 // Zm00001d017391 // Zm00001d052112 // Zm00001d031485 // Zm00001d052442 // Zm00001d042525 // Zm00001d039006 // Zm00001d002650 // Zm00001d035094 // Zm00001d031894 // Zm00001d018261 // Zm00001d001879 // Zm00001d007842 // Zm00001d052901 // …
mp_down	Biological_process	GO:0009887	organ morphogenesis	1.5e-05	// Zm00001d003911 // Zm00001d043524 // Zm00001d013603 // Zm00001d051652 // Zm00001d016935 // Zm00001d021705 // Zm00001d010863 // Zm00001d025268 // Zm00001d018742 // Zm00001d026111 // Zm00001d017391 // Zm00001d052112 // Zm00001d052442 // Zm00001d045231 // Zm00001d042475 // Zm00001d042525 // Zm00001d039006 // Zm00001d002650 // Zm00001d035094 // Zm00001d018261 // Zm00001d001879 // Zm00001d028512 // …
mp_down	Biological_process	GO:0016572	histone phosphorylation	1.5e-05	// Zm00001d025571 // Zm00001d031485 // Zm00001d048497 // Zm00001d034894 // Zm00001d051427 // Zm00001d002115 // Zm00001d027337 // Zm00001d017720 // Zm00001d053930
mp_down	Biological_process	GO:0018022	peptidyl-lysine methylation	2e-05	// Zm00001d043524 // Zm00001d026129 // Zm00001d025571 // Zm00001d013056 // Zm00001d005168 // Zm00001d033112 // Zm00001d034894 // Zm00001d030614 // Zm00001d051427 // Zm00001d018531 // Zm00001d048086 // Zm00001d027337 // Zm00001d036131 // Zm00001d028210 // Zm00001d017720 // Zm00001d018384
mp_down	Biological_process	GO:0022414	reproductive process	2.1e-05	// Zm00001d003911 // Zm00001d038513 // Zm00001d029047 // Zm00001d036181 // Zm00001d041119 // Zm00001d014112 // Zm00001d021705 // Zm00001d010863 // Zm00001d011500 // Zm00001d034807 // Zm00001d009288 // Zm00001d052442 // Zm00001d017769 // Zm00001d025268 // Zm00001d014887 // Zm00001d017720 // Zm00001d051932 // Zm00001d022169 // Zm00001d052112 // Zm00001d013056 // Zm00001d016838 // Zm00001d048497 // …
mp_down	Biological_process	GO:0000003	reproduction	2.1e-05	// Zm00001d003911 // Zm00001d012655 // Zm00001d029047 // Zm00001d036181 // Zm00001d041119 // Zm00001d014112 // Zm00001d038513 // Zm00001d021705 // Zm00001d010863 // Zm00001d011500 // Zm00001d034807 // Zm00001d009288 // Zm00001d052442 // Zm00001d017769 // Zm00001d025268 // Zm00001d014887 // Zm00001d027803 // Zm00001d017720 // Zm00001d051932 // Zm00001d018565 // Zm00001d052112 // Zm00001d013056 // …
mp_down	Biological_process	GO:0008283	cell proliferation	2.3e-05	// Zm00001d043524 // Zm00001d026129 // Zm00001d025571 // Zm00001d031485 // Zm00001d048497 // Zm00001d042267 // Zm00001d033112 // Zm00001d051652 // Zm00001d016935 // Zm00001d051427 // Zm00001d018531 // Zm00001d048086 // Zm00001d042525 // Zm00001d030614 // Zm00001d028210 // Zm00001d053968 // Zm00001d017720 // Zm00001d018384 // Zm00001d023901 // Zm00001d053930 // Zm00001d042528
mp_down	Biological_process	GO:0006270	DNA replication initiation	2.3e-05	// Zm00001d026129 // Zm00001d018384 // Zm00001d038467 // Zm00001d018531 // Zm00001d048086 // Zm00001d030614 // Zm00001d028210 // Zm00001d017720 // Zm00001d033112 // Zm00001d042528
mp_down	Biological_process	GO:0048731	system development	2.3e-05	// Zm00001d043524 // Zm00001d034644 // Zm00001d034313 // Zm00001d051652 // Zm00001d016935 // Zm00001d012677 // Zm00001d011500 // Zm00001d025268 // Zm00001d014887 // Zm00001d017720 // Zm00001d001808 // Zm00001d049641 // Zm00001d017251 // Zm00001d004416 // Zm00001d017391 // Zm00001d031485 // Zm00001d043431 // Zm00001d021705 // Zm00001d002650 // Zm00001d032361 // Zm00001d031894 // Zm00001d007842 // …
mp_down	Biological_process	GO:0048831	regulation of shoot system development	2.3e-05	// Zm00001d043524 // Zm00001d014297 // Zm00001d042267 // Zm00001d013056 // Zm00001d023706 // Zm00001d005168 // Zm00001d041803 // Zm00001d001879 // Zm00001d052112 // Zm00001d018531 // Zm00001d042475 // Zm00001d048086 // Zm00001d027337 // Zm00001d036131 // Zm00001d014112 // Zm00001d028210 // Zm00001d017720 // Zm00001d018384 // Zm00001d018261 // Zm00001d017391
mp_down	Biological_process	GO:0006996	organelle organization	2.6e-05	// Zm00001d043524 // Zm00001d034644 // Zm00001d034313 // Zm00001d036181 // Zm00001d016935 // Zm00001d014112 // Zm00001d017720 // Zm00001d025571 // Zm00001d049641 // Zm00001d013065 // Zm00001d026015 // Zm00001d017391 // Zm00001d046583 // Zm00001d031485 // Zm00001d038646 // Zm00001d011741 // Zm00001d002650 // Zm00001d023901 // Zm00001d034894 // Zm00001d018531 // Zm00001d025507 // Zm00001d018384 // …
mp_down	Biological_process	GO:0009220	pyrimidine ribonucleotide biosynthetic process	2.9e-05	// Zm00001d044024 // Zm00001d051586 // Zm00001d014090 // Zm00001d001808 // Zm00001d048086 // Zm00001d042525 // Zm00001d013006 // Zm00001d038857 // Zm00001d031929 // Zm00001d007824 // Zm00001d013056 // Zm00001d028210
mp_down	Biological_process	GO:0009218	pyrimidine ribonucleotide metabolic process	2.9e-05	// Zm00001d044024 // Zm00001d051586 // Zm00001d014090 // Zm00001d001808 // Zm00001d048086 // Zm00001d042525 // Zm00001d013006 // Zm00001d038857 // Zm00001d031929 // Zm00001d007824 // Zm00001d013056 // Zm00001d028210
mp_down	Biological_process	GO:0051726	regulation of cell cycle	3.9e-05	// Zm00001d038513 // Zm00001d016131 // Zm00001d031485 // Zm00001d041092 // Zm00001d040390 // Zm00001d048497 // Zm00001d033112 // Zm00001d053427 // Zm00001d018531 // Zm00001d042475 // Zm00001d048086 // Zm00001d002662 // Zm00001d053930 // Zm00001d005168 // Zm00001d014112 // Zm00001d053968 // Zm00001d017720 // Zm00001d018384 // Zm00001d026129 // Zm00001d028210 // Zm00001d042528
mp_down	Biological_process	GO:0007346	regulation of mitotic cell cycle	6.1e-05	// Zm00001d048086 // Zm00001d031485 // Zm00001d041092 // Zm00001d040390 // Zm00001d048497 // Zm00001d053427 // Zm00001d018531 // Zm00001d016131 // Zm00001d028210 // Zm00001d053968 // Zm00001d017720 // Zm00001d018384 // Zm00001d053930 // Zm00001d042528
mp_down	Biological_process	GO:0009165	nucleotide biosynthetic process	6.6e-05	// Zm00001d043414 // Zm00001d051586 // Zm00001d028093 // Zm00001d013056 // Zm00001d014090 // Zm00001d001808 // Zm00001d017769 // Zm00001d030893 // Zm00001d027884 // Zm00001d031929 // Zm00001d044024 // Zm00001d010200 // Zm00001d042525 // Zm00001d031529 // Zm00001d007824 // Zm00001d028210 // Zm00001d028255 // Zm00001d052801 // Zm00001d048086 // Zm00001d038857 // Zm00001d013006 // Zm00001d022421
mp_down	Biological_process	GO:1901293	nucleoside phosphate biosynthetic process	7.4e-05	// Zm00001d043414 // Zm00001d051586 // Zm00001d028093 // Zm00001d013056 // Zm00001d014090 // Zm00001d001808 // Zm00001d017769 // Zm00001d030893 // Zm00001d027884 // Zm00001d031929 // Zm00001d044024 // Zm00001d010200 // Zm00001d042525 // Zm00001d031529 // Zm00001d007824 // Zm00001d028210 // Zm00001d028255 // Zm00001d052801 // Zm00001d048086 // Zm00001d038857 // Zm00001d013006 // Zm00001d022421
mp_down	Biological_process	GO:0009259	ribonucleotide metabolic process	8.3e-05	// Zm00001d037333 // Zm00001d051586 // Zm00001d029047 // Zm00001d036181 // Zm00001d028093 // Zm00001d041480 // Zm00001d034807 // Zm00001d017720 // Zm00001d013056 // Zm00001d014090 // Zm00001d001808 // Zm00001d049641 // Zm00001d031024 // Zm00001d030893 // Zm00001d027884 // Zm00001d031929 // Zm00001d044024 // Zm00001d017979 // Zm00001d051420 // Zm00001d042525 // Zm00001d013006 // Zm00001d028210 // …
mp_down	Biological_process	GO:0072528	pyrimidine-containing compound biosynthetic process	8.7e-05	// Zm00001d044024 // Zm00001d051586 // Zm00001d043413 // Zm00001d014090 // Zm00001d001808 // Zm00001d048086 // Zm00001d042525 // Zm00001d013006 // Zm00001d038857 // Zm00001d031929 // Zm00001d007824 // Zm00001d013056 // Zm00001d028210
mp_down	Biological_process	GO:0009117	nucleotide metabolic process	9.8e-05	// Zm00001d037333 // Zm00001d051586 // Zm00001d029047 // Zm00001d036181 // Zm00001d028093 // Zm00001d041480 // Zm00001d034807 // Zm00001d017769 // Zm00001d017720 // Zm00001d025571 // Zm00001d013056 // Zm00001d014090 // Zm00001d001808 // Zm00001d044513 // Zm00001d049641 // Zm00001d031024 // Zm00001d030893 // Zm00001d027884 // Zm00001d031929 // Zm00001d044024 // Zm00001d017979 // Zm00001d038491 // …
mp_down	Biological_process	GO:0006753	nucleoside phosphate metabolic process	0.00011	// Zm00001d037333 // Zm00001d051586 // Zm00001d029047 // Zm00001d036181 // Zm00001d028093 // Zm00001d041480 // Zm00001d034807 // Zm00001d017769 // Zm00001d017720 // Zm00001d025571 // Zm00001d013056 // Zm00001d014090 // Zm00001d001808 // Zm00001d044513 // Zm00001d049641 // Zm00001d031024 // Zm00001d030893 // Zm00001d027884 // Zm00001d031929 // Zm00001d044024 // Zm00001d017979 // Zm00001d038491 // …
mp_down	Biological_process	GO:0006220	pyrimidine nucleotide metabolic process	0.00011	// Zm00001d044024 // Zm00001d051586 // Zm00001d014090 // Zm00001d001808 // Zm00001d048086 // Zm00001d042525 // Zm00001d013006 // Zm00001d038857 // Zm00001d031929 // Zm00001d007824 // Zm00001d013056 // Zm00001d028210
mp_down	Biological_process	GO:0016571	histone methylation	0.00011	// Zm00001d043524 // Zm00001d026129 // Zm00001d025571 // Zm00001d013056 // Zm00001d005168 // Zm00001d033112 // Zm00001d034894 // Zm00001d030614 // Zm00001d051427 // Zm00001d018531 // Zm00001d048086 // Zm00001d027337 // Zm00001d036131 // Zm00001d028210 // Zm00001d017720 // Zm00001d018384
mp_down	Biological_process	GO:0006221	pyrimidine nucleotide biosynthetic process	0.00011	// Zm00001d044024 // Zm00001d051586 // Zm00001d014090 // Zm00001d001808 // Zm00001d048086 // Zm00001d042525 // Zm00001d013006 // Zm00001d038857 // Zm00001d031929 // Zm00001d007824 // Zm00001d013056 // Zm00001d028210
mp_down	Biological_process	GO:0018205	peptidyl-lysine modification	0.00012	// Zm00001d043524 // Zm00001d026129 // Zm00001d025571 // Zm00001d013056 // Zm00001d005168 // Zm00001d021609 // Zm00001d033112 // Zm00001d034894 // Zm00001d030614 // Zm00001d051427 // Zm00001d018531 // Zm00001d048086 // Zm00001d011500 // Zm00001d027337 // Zm00001d036131 // Zm00001d028210 // Zm00001d053968 // Zm00001d017720 // Zm00001d018384 // Zm00001d026698
mp_down	Biological_process	GO:0000278	mitotic cell cycle	0.00012	// Zm00001d043524 // Zm00001d012655 // Zm00001d040390 // Zm00001d053427 // Zm00001d002662 // Zm00001d028210 // Zm00001d017720 // Zm00001d004460 // Zm00001d048086 // Zm00001d025571 // Zm00001d053968 // Zm00001d031485 // Zm00001d041092 // Zm00001d048497 // Zm00001d002115 // Zm00001d035094 // Zm00001d052197 // Zm00001d026129 // Zm00001d042528 // Zm00001d018531 // Zm00001d016131 // Zm00001d027337 // …
mp_down	Biological_process	GO:0019637	organophosphate metabolic process	0.00012	// Zm00001d013603 // Zm00001d037333 // Zm00001d051586 // Zm00001d029047 // Zm00001d036181 // Zm00001d028093 // Zm00001d041480 // Zm00001d034807 // Zm00001d017769 // Zm00001d028210 // Zm00001d032373 // Zm00001d017720 // Zm00001d031024 // Zm00001d025571 // Zm00001d013056 // Zm00001d014090 // Zm00001d001808 // Zm00001d043413 // Zm00001d049641 // Zm00001d017118 // Zm00001d030893 // Zm00001d027884 // …
mp_down	Biological_process	GO:0048513	animal organ development	0.00013	// Zm00001d003911 // Zm00001d043524 // Zm00001d034644 // Zm00001d029047 // Zm00001d034313 // Zm00001d013603 // Zm00001d041119 // Zm00001d051652 // Zm00001d016935 // Zm00001d012677 // Zm00001d010863 // Zm00001d011500 // Zm00001d014377 // Zm00001d017769 // Zm00001d025268 // Zm00001d014887 // Zm00001d032217 // Zm00001d051932 // Zm00001d005168 // Zm00001d052112 // Zm00001d016838 // Zm00001d041803 // …
mp_down	Biological_process	GO:0009260	ribonucleotide biosynthetic process	0.00013	// Zm00001d044024 // Zm00001d043414 // Zm00001d051586 // Zm00001d052801 // Zm00001d014090 // Zm00001d001808 // Zm00001d028093 // Zm00001d048086 // Zm00001d030893 // Zm00001d042525 // Zm00001d013006 // Zm00001d027884 // Zm00001d038857 // Zm00001d031929 // Zm00001d007824 // Zm00001d013056 // Zm00001d022421 // Zm00001d028210
mp_down	Biological_process	GO:0046390	ribose phosphate biosynthetic process	0.00013	// Zm00001d044024 // Zm00001d043414 // Zm00001d051586 // Zm00001d052801 // Zm00001d014090 // Zm00001d001808 // Zm00001d028093 // Zm00001d048086 // Zm00001d030893 // Zm00001d042525 // Zm00001d013006 // Zm00001d027884 // Zm00001d038857 // Zm00001d031929 // Zm00001d007824 // Zm00001d013056 // Zm00001d022421 // Zm00001d028210
mp_down	Biological_process	GO:0072527	pyrimidine-containing compound metabolic process	0.00015	// Zm00001d044024 // Zm00001d051586 // Zm00001d043413 // Zm00001d014090 // Zm00001d001808 // Zm00001d048086 // Zm00001d042525 // Zm00001d013006 // Zm00001d038857 // Zm00001d031929 // Zm00001d007824 // Zm00001d013056 // Zm00001d028210
mp_down	Biological_process	GO:0048580	regulation of post-embryonic development	0.00015	// Zm00001d043524 // Zm00001d052112 // Zm00001d014112 // Zm00001d013056 // Zm00001d017720 // Zm00001d041803 // Zm00001d017391 // Zm00001d014297 // Zm00001d009288 // Zm00001d023706 // Zm00001d051420 // Zm00001d042475 // Zm00001d036131 // Zm00001d028210 // Zm00001d018261 // Zm00001d042267 // Zm00001d001879 // Zm00001d018531 // Zm00001d048086 // Zm00001d027337 // Zm00001d005168 // Zm00001d018384
mp_down	Biological_process	GO:0048439	flower morphogenesis	0.00016	// Zm00001d001879 // Zm00001d007842 // Zm00001d052901 // Zm00001d018742 // Zm00001d039006 // Zm00001d026111 // Zm00001d008724 // Zm00001d018929 // Zm00001d002650
mp_down	Biological_process	GO:0019693	ribose phosphate metabolic process	0.00016	// Zm00001d037333 // Zm00001d051586 // Zm00001d029047 // Zm00001d036181 // Zm00001d028093 // Zm00001d041480 // Zm00001d034807 // Zm00001d017720 // Zm00001d013056 // Zm00001d014090 // Zm00001d001808 // Zm00001d044513 // Zm00001d049641 // Zm00001d031024 // Zm00001d030893 // Zm00001d027884 // Zm00001d031929 // Zm00001d044024 // Zm00001d017979 // Zm00001d038491 // Zm00001d051420 // Zm00001d042525 // …
mp_down	Biological_process	GO:0051301	cell division	2e-04	// Zm00001d043524 // Zm00001d012655 // Zm00001d002662 // Zm00001d014112 // Zm00001d017720 // Zm00001d025571 // Zm00001d026111 // Zm00001d053968 // Zm00001d046948 // Zm00001d031485 // Zm00001d048497 // Zm00001d002115 // Zm00001d002650 // Zm00001d035094 // Zm00001d052197 // Zm00001d018261 // Zm00001d045864 // Zm00001d018531 // Zm00001d026129 // Zm00001d027337 // Zm00001d005168 // Zm00001d018384 // …
mp_down	Biological_process	GO:0001708	cell fate specification	0.00021	// Zm00001d007842 // Zm00001d045231 // Zm00001d018742 // Zm00001d039006 // Zm00001d017720 // Zm00001d018261 // Zm00001d017391
mp_down	Biological_process	GO:0010051	xylem and phloem pattern formation	0.00022	// Zm00001d001879 // Zm00001d013603 // Zm00001d007842 // Zm00001d052442 // Zm00001d021705 // Zm00001d018742 // Zm00001d039006 // Zm00001d002650 // Zm00001d008724 // Zm00001d018929 // Zm00001d026111
mp_down	Biological_process	GO:0034622	cellular macromolecular complex assembly	0.00026	// Zm00001d044246 // Zm00001d002601 // Zm00001d016935 // Zm00001d020618 // Zm00001d011500 // Zm00001d018981 // Zm00001d032239 // Zm00001d004460 // Zm00001d014090 // Zm00001d017118 // Zm00001d026111 // Zm00001d013067 // Zm00001d026015 // Zm00001d032070 // Zm00001d046583 // Zm00001d025866 // Zm00001d038646 // Zm00001d047787 // Zm00001d011741 // Zm00001d042525 // Zm00001d002650 // Zm00001d012276 // …
mp_down	Biological_process	GO:1903047	mitotic cell cycle process	0.00027	// Zm00001d043524 // Zm00001d012655 // Zm00001d025571 // Zm00001d031485 // Zm00001d040390 // Zm00001d048497 // Zm00001d052197 // Zm00001d018531 // Zm00001d048086 // Zm00001d002662 // Zm00001d002115 // Zm00001d027337 // Zm00001d053930 // Zm00001d005168 // Zm00001d053968 // Zm00001d035094 // Zm00001d017720 // Zm00001d018384 // Zm00001d026129 // Zm00001d028210
mp_down	Biological_process	GO:0052018	modulation by symbiont of RNA levels in host	0.00027	// Zm00001d008618 // Zm00001d026698 // Zm00001d021947 // Zm00001d039006 // Zm00001d026111 // Zm00001d005168 // Zm00001d014112 // Zm00001d008724 // Zm00001d002650
mp_down	Biological_process	GO:0009616	virus induced gene silencing	0.00027	// Zm00001d008618 // Zm00001d026698 // Zm00001d021947 // Zm00001d039006 // Zm00001d026111 // Zm00001d005168 // Zm00001d014112 // Zm00001d008724 // Zm00001d002650
mp_down	Biological_process	GO:0052249	modulation of RNA levels in other organism involved in symbiotic interaction	0.00027	// Zm00001d008618 // Zm00001d026698 // Zm00001d021947 // Zm00001d039006 // Zm00001d026111 // Zm00001d005168 // Zm00001d014112 // Zm00001d008724 // Zm00001d002650
mp_down	Biological_process	GO:0006796	phosphate-containing compound metabolic process	0.00029	// Zm00001d027415 // Zm00001d036181 // Zm00001d041480 // Zm00001d025342 // Zm00001d017720 // Zm00001d025571 // Zm00001d001808 // Zm00001d049641 // Zm00001d032933 // Zm00001d027884 // Zm00001d019643 // Zm00001d044024 // Zm00001d031485 // Zm00001d037507 // Zm00001d047053 // Zm00001d010200 // Zm00001d005976 // Zm00001d028255 // Zm00001d027934 // Zm00001d034894 // Zm00001d012145 // Zm00001d021623 // …
mp_down	Biological_process	GO:0098586	cellular response to virus	0.00029	// Zm00001d008618 // Zm00001d026698 // Zm00001d021947 // Zm00001d039006 // Zm00001d026111 // Zm00001d005168 // Zm00001d014112 // Zm00001d008724 // Zm00001d002650
mp_down	Biological_process	GO:0006275	regulation of DNA replication	0.00031	// Zm00001d026129 // Zm00001d031485 // Zm00001d018384 // Zm00001d018531 // Zm00001d048086 // Zm00001d005168 // Zm00001d028210 // Zm00001d017720 // Zm00001d033112 // Zm00001d042528
mp_down	Biological_process	GO:0051701	interaction with host	0.00031	// Zm00001d008618 // Zm00001d019472 // Zm00001d038491 // Zm00001d026698 // Zm00001d021947 // Zm00001d039006 // Zm00001d002650 // Zm00001d005168 // Zm00001d014112 // Zm00001d008724 // Zm00001d026111
mp_down	Biological_process	GO:0009555	pollen development	0.00032	// Zm00001d003911 // Zm00001d031485 // Zm00001d006758 // Zm00001d048497 // Zm00001d001808 // Zm00001d028093 // Zm00001d018531 // Zm00001d010863 // Zm00001d048086 // Zm00001d030893 // Zm00001d029034 // Zm00001d049641 // Zm00001d005168 // Zm00001d025268 // Zm00001d031929 // Zm00001d028210 // Zm00001d053930 // Zm00001d042528
mp_down	Biological_process	GO:0048507	meristem development	0.00034	// Zm00001d013603 // Zm00001d002510 // Zm00001d014112 // Zm00001d014887 // Zm00001d018742 // Zm00001d026111 // Zm00001d017391 // Zm00001d014297 // Zm00001d031485 // Zm00001d045231 // Zm00001d039006 // Zm00001d002650 // Zm00001d028210 // Zm00001d018261 // Zm00001d042528 // Zm00001d006790 // Zm00001d001879 // Zm00001d007842 // Zm00001d048086 // Zm00001d005168 // Zm00001d008724 // Zm00001d018929
mp_down	Biological_process	GO:0009888	tissue development	0.00035	// Zm00001d003911 // Zm00001d034644 // Zm00001d029047 // Zm00001d013603 // Zm00001d014112 // Zm00001d021705 // Zm00001d010863 // Zm00001d011500 // Zm00001d002510 // Zm00001d031485 // Zm00001d025268 // Zm00001d014887 // Zm00001d017720 // Zm00001d019563 // Zm00001d026129 // Zm00001d018742 // Zm00001d026111 // Zm00001d009248 // Zm00001d017391 // Zm00001d043414 // Zm00001d014297 // Zm00001d017979 // …
mp_down	Biological_process	GO:0006793	phosphorus metabolic process	0.00037	// Zm00001d027415 // Zm00001d036181 // Zm00001d041480 // Zm00001d025342 // Zm00001d017720 // Zm00001d025571 // Zm00001d001808 // Zm00001d049641 // Zm00001d032933 // Zm00001d027884 // Zm00001d019643 // Zm00001d044024 // Zm00001d031485 // Zm00001d037507 // Zm00001d047053 // Zm00001d010200 // Zm00001d005976 // Zm00001d028255 // Zm00001d027934 // Zm00001d034894 // Zm00001d012145 // Zm00001d021623 // …
mp_down	Biological_process	GO:0050793	regulation of developmental process	0.00042	// Zm00001d043524 // Zm00001d029047 // Zm00001d052112 // Zm00001d011500 // Zm00001d009288 // Zm00001d014112 // Zm00001d014887 // Zm00001d017720 // Zm00001d013056 // Zm00001d041803 // Zm00001d018261 // Zm00001d035774 // Zm00001d042267 // Zm00001d017391 // Zm00001d014297 // Zm00001d031485 // Zm00001d023706 // Zm00001d051420 // Zm00001d042475 // Zm00001d029034 // Zm00001d036131 // Zm00001d028210 // …
mp_down	Biological_process	GO:0048645	organ formation	0.00045	// Zm00001d003911 // Zm00001d043524 // Zm00001d028512 // Zm00001d052442 // Zm00001d045231 // Zm00001d016935 // Zm00001d010863 // Zm00001d042475 // Zm00001d005168 // Zm00001d025268 // Zm00001d020430 // Zm00001d017391
mp_down	Biological_process	GO:0016444	somatic cell DNA recombination	0.00046	// Zm00001d016935 // Zm00001d018531 // Zm00001d048086 // Zm00001d005168 // Zm00001d028210 // Zm00001d042528
mp_down	Biological_process	GO:0007049	cell cycle	0.00047	// Zm00001d003911 // Zm00001d012655 // Zm00001d040390 // Zm00001d036181 // Zm00001d053427 // Zm00001d038467 // Zm00001d010863 // Zm00001d011500 // Zm00001d002662 // Zm00001d025268 // Zm00001d017720 // Zm00001d004460 // Zm00001d048086 // Zm00001d025571 // Zm00001d043524 // Zm00001d052197 // Zm00001d038513 // Zm00001d026111 // Zm00001d053968 // Zm00001d031485 // Zm00001d041092 // Zm00001d048497 // …
mp_down	Biological_process	GO:0055086	nucleobase-containing small molecule metabolic process	0.00047	// Zm00001d037333 // Zm00001d051586 // Zm00001d029047 // Zm00001d036181 // Zm00001d028093 // Zm00001d041480 // Zm00001d034807 // Zm00001d017769 // Zm00001d017720 // Zm00001d025571 // Zm00001d013056 // Zm00001d014090 // Zm00001d001808 // Zm00001d044513 // Zm00001d049641 // Zm00001d031024 // Zm00001d030893 // Zm00001d027884 // Zm00001d031929 // Zm00001d044024 // Zm00001d017979 // Zm00001d038491 // …
mp_down	Biological_process	GO:0048364	root development	0.00048	// Zm00001d003911 // Zm00001d034644 // Zm00001d053150 // Zm00001d051652 // Zm00001d016935 // Zm00001d010863 // Zm00001d025268 // Zm00001d014887 // Zm00001d029047 // Zm00001d019563 // Zm00001d049641 // Zm00001d026111 // Zm00001d009248 // Zm00001d031929 // Zm00001d043414 // Zm00001d014297 // Zm00001d017979 // Zm00001d052442 // Zm00001d042525 // Zm00001d053427 // Zm00001d002650 // Zm00001d042528 // …
mp_down	Biological_process	GO:0006479	protein methylation	0.00048	// Zm00001d043524 // Zm00001d026129 // Zm00001d025571 // Zm00001d013056 // Zm00001d005168 // Zm00001d033112 // Zm00001d034894 // Zm00001d030614 // Zm00001d051427 // Zm00001d018531 // Zm00001d048086 // Zm00001d027337 // Zm00001d036131 // Zm00001d028210 // Zm00001d017720 // Zm00001d018384
mp_down	Biological_process	GO:0008213	protein alkylation	0.00048	// Zm00001d043524 // Zm00001d026129 // Zm00001d025571 // Zm00001d013056 // Zm00001d005168 // Zm00001d033112 // Zm00001d034894 // Zm00001d030614 // Zm00001d051427 // Zm00001d018531 // Zm00001d048086 // Zm00001d027337 // Zm00001d036131 // Zm00001d028210 // Zm00001d017720 // Zm00001d018384
mp_down	Biological_process	GO:0022622	root system development	5e-04	// Zm00001d003911 // Zm00001d034644 // Zm00001d053150 // Zm00001d051652 // Zm00001d016935 // Zm00001d010863 // Zm00001d025268 // Zm00001d014887 // Zm00001d029047 // Zm00001d019563 // Zm00001d049641 // Zm00001d026111 // Zm00001d009248 // Zm00001d031929 // Zm00001d043414 // Zm00001d014297 // Zm00001d017979 // Zm00001d052442 // Zm00001d042525 // Zm00001d053427 // Zm00001d002650 // Zm00001d042528 // …
mp_down	Biological_process	GO:0010629	negative regulation of gene expression	5e-04	// Zm00001d043524 // Zm00001d044246 // Zm00001d017846 // Zm00001d017720 // Zm00001d026129 // Zm00001d025571 // Zm00001d018111 // Zm00001d026111 // Zm00001d004416 // Zm00001d026698 // Zm00001d008618 // Zm00001d047787 // Zm00001d051427 // Zm00001d031529 // Zm00001d002650 // Zm00001d036131 // Zm00001d028210 // Zm00001d019472 // Zm00001d030614 // Zm00001d023901 // Zm00001d042528 // Zm00001d038381 // …
mp_down	Biological_process	GO:0090407	organophosphate biosynthetic process	0.00057	// Zm00001d043414 // Zm00001d051586 // Zm00001d028093 // Zm00001d017769 // Zm00001d032373 // Zm00001d013056 // Zm00001d014090 // Zm00001d001808 // Zm00001d049641 // Zm00001d017118 // Zm00001d030893 // Zm00001d027884 // Zm00001d022144 // Zm00001d031929 // Zm00001d019643 // Zm00001d044024 // Zm00001d043413 // Zm00001d031529 // Zm00001d010200 // Zm00001d042525 // Zm00001d013006 // Zm00001d028210 // …
mp_down	Biological_process	GO:0048366	leaf development	0.00057	// Zm00001d043524 // Zm00001d014297 // Zm00001d042267 // Zm00001d031485 // Zm00001d026111 // Zm00001d013603 // Zm00001d052112 // Zm00001d051652 // Zm00001d021705 // Zm00001d018929 // Zm00001d016838 // Zm00001d042525 // Zm00001d018261 // Zm00001d002650 // Zm00001d052442 // Zm00001d014112 // Zm00001d035094 // Zm00001d008724 // Zm00001d031894 // Zm00001d042528 // Zm00001d017391
mp_down	Biological_process	GO:0000911	cytokinesis by cell plate formation	6e-04	// Zm00001d043524 // Zm00001d012655 // Zm00001d025571 // Zm00001d031485 // Zm00001d048497 // Zm00001d018531 // Zm00001d002115 // Zm00001d027337 // Zm00001d005168 // Zm00001d035094 // Zm00001d017720 // Zm00001d018384
mp_down	Biological_process	GO:0006259	DNA metabolic process	0.00063	// Zm00001d038513 // Zm00001d043524 // Zm00001d036181 // Zm00001d050928 // Zm00001d044246 // Zm00001d002601 // Zm00001d016935 // Zm00001d011500 // Zm00001d002510 // Zm00001d008618 // Zm00001d040260 // Zm00001d007232 // Zm00001d017720 // Zm00001d032239 // Zm00001d026129 // Zm00001d025507 // Zm00001d048667 // Zm00001d042302 // Zm00001d053968 // Zm00001d042528 // Zm00001d026015 // Zm00001d032070 // …
mp_down	Biological_process	GO:0044003	modification by symbiont of host morphology or physiology	0.00065	// Zm00001d008618 // Zm00001d038491 // Zm00001d026698 // Zm00001d021947 // Zm00001d039006 // Zm00001d002650 // Zm00001d005168 // Zm00001d014112 // Zm00001d008724 // Zm00001d026111
mp_down	Biological_process	GO:0051817	modification of morphology or physiology of other organism involved in symbiotic interaction	0.00067	// Zm00001d008618 // Zm00001d038491 // Zm00001d026698 // Zm00001d021947 // Zm00001d039006 // Zm00001d002650 // Zm00001d005168 // Zm00001d014112 // Zm00001d008724 // Zm00001d026111
mp_down	Biological_process	GO:0048532	anatomical structure arrangement	0.00071	// Zm00001d031485 // Zm00001d026111 // Zm00001d052442 // Zm00001d007842 // Zm00001d048086 // Zm00001d018742 // Zm00001d002650 // Zm00001d005168 // Zm00001d014112 // Zm00001d028210 // Zm00001d008724 // Zm00001d018929 // Zm00001d042528 // Zm00001d017391
mp_down	Biological_process	GO:0031047	gene silencing by RNA	0.00073	// Zm00001d043524 // Zm00001d026129 // Zm00001d004416 // Zm00001d008618 // Zm00001d026111 // Zm00001d026698 // Zm00001d018531 // Zm00001d048086 // Zm00001d027337 // Zm00001d002650 // Zm00001d005168 // Zm00001d028210 // Zm00001d008724 // Zm00001d033112 // Zm00001d042528
mp_down	Biological_process	GO:1902410	mitotic cytokinetic process	0.00076	// Zm00001d043524 // Zm00001d012655 // Zm00001d025571 // Zm00001d031485 // Zm00001d048497 // Zm00001d018531 // Zm00001d002115 // Zm00001d027337 // Zm00001d005168 // Zm00001d035094 // Zm00001d017720 // Zm00001d018384
mp_down	Biological_process	GO:0000910	cytokinesis	0.00076	// Zm00001d043524 // Zm00001d012655 // Zm00001d025571 // Zm00001d031485 // Zm00001d048497 // Zm00001d045864 // Zm00001d018531 // Zm00001d002115 // Zm00001d027337 // Zm00001d005168 // Zm00001d035094 // Zm00001d017720 // Zm00001d018384 // Zm00001d053930
mp_down	Biological_process	GO:0018193	peptidyl-amino acid modification	0.00081	// Zm00001d043524 // Zm00001d021609 // Zm00001d011500 // Zm00001d013056 // Zm00001d026129 // Zm00001d025571 // Zm00001d017720 // Zm00001d015690 // Zm00001d053968 // Zm00001d026698 // Zm00001d051427 // Zm00001d036131 // Zm00001d028210 // Zm00001d030614 // Zm00001d019515 // Zm00001d018384 // Zm00001d034894 // Zm00001d018531 // Zm00001d048086 // Zm00001d027337 // Zm00001d005168 // Zm00001d007826 // …
mp_down	Biological_process	GO:0051052	regulation of DNA metabolic process	0.00081	// Zm00001d026129 // Zm00001d031485 // Zm00001d026698 // Zm00001d018384 // Zm00001d018531 // Zm00001d048086 // Zm00001d005168 // Zm00001d042302 // Zm00001d028210 // Zm00001d017720 // Zm00001d033112 // Zm00001d042528
mp_down	Biological_process	GO:2000026	regulation of multicellular organismal development	0.00092	// Zm00001d043524 // Zm00001d052112 // Zm00001d009288 // Zm00001d014112 // Zm00001d017720 // Zm00001d013056 // Zm00001d041803 // Zm00001d044185 // Zm00001d042528 // Zm00001d017391 // Zm00001d014297 // Zm00001d031485 // Zm00001d023706 // Zm00001d051420 // Zm00001d042475 // Zm00001d036131 // Zm00001d028210 // Zm00001d018261 // Zm00001d042267 // Zm00001d006790 // Zm00001d001879 // Zm00001d018531 // …
mp_down	Biological_process	GO:0065003	macromolecular complex assembly	0.00094	// Zm00001d044246 // Zm00001d002601 // Zm00001d016935 // Zm00001d020618 // Zm00001d011500 // Zm00001d018981 // Zm00001d032239 // Zm00001d004460 // Zm00001d014090 // Zm00001d017118 // Zm00001d026111 // Zm00001d013067 // Zm00001d026015 // Zm00001d032070 // Zm00001d046583 // Zm00001d025866 // Zm00001d038646 // Zm00001d047787 // Zm00001d011741 // Zm00001d042475 // Zm00001d042525 // Zm00001d002650 // …
mp_down	Biological_process	GO:0048569	post-embryonic organ development	0.00095	// Zm00001d003911 // Zm00001d043524 // Zm00001d041119 // Zm00001d016935 // Zm00001d010863 // Zm00001d017769 // Zm00001d025268 // Zm00001d051932 // Zm00001d041803 // Zm00001d049641 // Zm00001d022169 // Zm00001d017251 // Zm00001d017391 // Zm00001d052112 // Zm00001d023706 // Zm00001d045231 // Zm00001d042475 // Zm00001d018261 // Zm00001d042267 // Zm00001d028512 // Zm00001d027337 // Zm00001d005168 // …
mp_down	Biological_process	GO:0022607	cellular component assembly	0.00097	// Zm00001d044246 // Zm00001d002601 // Zm00001d016935 // Zm00001d020618 // Zm00001d011500 // Zm00001d025866 // Zm00001d017720 // Zm00001d032239 // Zm00001d004460 // Zm00001d018410 // Zm00001d014090 // Zm00001d017118 // Zm00001d026111 // Zm00001d053968 // Zm00001d042528 // Zm00001d026015 // Zm00001d032070 // Zm00001d017391 // Zm00001d046583 // Zm00001d031485 // Zm00001d038646 // Zm00001d047787 // …
mp_down	Biological_process	GO:0071103	DNA conformation change	0.00098	// Zm00001d044246 // Zm00001d002601 // Zm00001d016935 // Zm00001d002510 // Zm00001d018981 // Zm00001d017720 // Zm00001d032239 // Zm00001d053968 // Zm00001d013067 // Zm00001d026015 // Zm00001d032070 // Zm00001d038467 // Zm00001d047787 // Zm00001d042475 // Zm00001d013006 // Zm00001d012276 // Zm00001d030614 // Zm00001d023901 // Zm00001d020969 // Zm00001d042528 // Zm00001d025406 // Zm00001d034894 // …
mp_down	Biological_process	GO:0032506	cytokinetic process	0.001	// Zm00001d043524 // Zm00001d012655 // Zm00001d025571 // Zm00001d031485 // Zm00001d048497 // Zm00001d018531 // Zm00001d002115 // Zm00001d027337 // Zm00001d005168 // Zm00001d035094 // Zm00001d017720 // Zm00001d018384
mp_down	Biological_process	GO:0044085	cellular component biogenesis	0.001	// Zm00001d030509 // Zm00001d027271 // Zm00001d002601 // Zm00001d044246 // Zm00001d051652 // Zm00001d016935 // Zm00001d020618 // Zm00001d011500 // Zm00001d025866 // Zm00001d014887 // Zm00001d024828 // Zm00001d017720 // Zm00001d032239 // Zm00001d004460 // Zm00001d018410 // Zm00001d013056 // Zm00001d027996 // Zm00001d014090 // Zm00001d001808 // Zm00001d017118 // Zm00001d026111 // Zm00001d022144 // …
mp_down	Biological_process	GO:0000281	mitotic cytokinesis	0.0011	// Zm00001d043524 // Zm00001d012655 // Zm00001d025571 // Zm00001d031485 // Zm00001d048497 // Zm00001d018531 // Zm00001d002115 // Zm00001d027337 // Zm00001d005168 // Zm00001d035094 // Zm00001d017720 // Zm00001d018384
mp_down	Biological_process	GO:0061640	cytoskeleton-dependent cytokinesis	0.0013	// Zm00001d043524 // Zm00001d012655 // Zm00001d025571 // Zm00001d031485 // Zm00001d048497 // Zm00001d018531 // Zm00001d002115 // Zm00001d027337 // Zm00001d005168 // Zm00001d035094 // Zm00001d017720 // Zm00001d018384
mp_down	Biological_process	GO:0009955	adaxial/abaxial pattern specification	0.0013	// Zm00001d026111 // Zm00001d007842 // Zm00001d018742 // Zm00001d042525 // Zm00001d002650 // Zm00001d008724 // Zm00001d018929 // Zm00001d018261 // Zm00001d017391
mp_down	Biological_process	GO:0010324	membrane invagination	0.0013	// Zm00001d043524 // Zm00001d012655 // Zm00001d025571 // Zm00001d031485 // Zm00001d048497 // Zm00001d018531 // Zm00001d002115 // Zm00001d027337 // Zm00001d005168 // Zm00001d035094 // Zm00001d017720 // Zm00001d018384
mp_down	Biological_process	GO:0051607	defense response to virus	0.0013	// Zm00001d008618 // Zm00001d026698 // Zm00001d021947 // Zm00001d039006 // Zm00001d026111 // Zm00001d005168 // Zm00001d014112 // Zm00001d031529 // Zm00001d008724 // Zm00001d002650
mp_down	Biological_process	GO:1901566	organonitrogen compound biosynthetic process	0.0013	// Zm00001d003911 // Zm00001d037538 // Zm00001d051586 // Zm00001d030509 // Zm00001d044035 // Zm00001d014112 // Zm00001d028093 // Zm00001d010863 // Zm00001d052493 // Zm00001d034807 // Zm00001d025268 // Zm00001d014887 // Zm00001d032373 // Zm00001d013056 // Zm00001d031024 // Zm00001d014090 // Zm00001d001808 // Zm00001d043413 // Zm00001d017769 // Zm00001d017118 // Zm00001d030893 // Zm00001d009883 // …
mp_down	Biological_process	GO:0046686	response to cadmium ion	0.0014	// Zm00001d029034 // Zm00001d034644 // Zm00001d029047 // Zm00001d044035 // Zm00001d039994 // Zm00001d014090 // Zm00001d044854 // Zm00001d051420 // Zm00001d016935 // Zm00001d034807 // Zm00001d049641 // Zm00001d017352 // Zm00001d042525 // Zm00001d008618 // Zm00001d047253 // Zm00001d049380 // Zm00001d038857 // Zm00001d011581 // Zm00001d046700 // Zm00001d041119 // Zm00001d044185
mp_down	Biological_process	GO:0009855	determination of bilateral symmetry	0.0014	// Zm00001d001879 // Zm00001d007842 // Zm00001d018742 // Zm00001d039006 // Zm00001d026111 // Zm00001d005168 // Zm00001d008724 // Zm00001d018929 // Zm00001d002650
mp_down	Biological_process	GO:0009933	meristem structural organization	0.0014	// Zm00001d031485 // Zm00001d026111 // Zm00001d007842 // Zm00001d048086 // Zm00001d018742 // Zm00001d002650 // Zm00001d005168 // Zm00001d014112 // Zm00001d028210 // Zm00001d008724 // Zm00001d018929 // Zm00001d042528 // Zm00001d017391
mp_down	Biological_process	GO:0009793	embryo development ending in seed dormancy	0.0014	// Zm00001d048086 // Zm00001d052112 // Zm00001d031485 // Zm00001d026111 // Zm00001d048497 // Zm00001d013603 // Zm00001d052442 // Zm00001d044745 // Zm00001d021705 // Zm00001d022169 // Zm00001d031024 // Zm00001d034807 // Zm00001d002650 // Zm00001d014112 // Zm00001d028210 // Zm00001d022144 // Zm00001d052197 // Zm00001d018929 // Zm00001d053930 // Zm00001d017391
mp_down	Biological_process	GO:0048229	gametophyte development	0.0014	// Zm00001d003911 // Zm00001d031485 // Zm00001d006758 // Zm00001d053930 // Zm00001d048497 // Zm00001d001808 // Zm00001d028093 // Zm00001d049641 // Zm00001d010863 // Zm00001d048086 // Zm00001d030893 // Zm00001d029034 // Zm00001d020238 // Zm00001d018531 // Zm00001d005168 // Zm00001d025268 // Zm00001d031929 // Zm00001d028210 // Zm00001d017242 // Zm00001d018261 // Zm00001d042528
mp_down	Biological_process	GO:0009615	response to virus	0.0015	// Zm00001d008618 // Zm00001d019472 // Zm00001d026698 // Zm00001d021947 // Zm00001d039006 // Zm00001d002650 // Zm00001d005168 // Zm00001d014112 // Zm00001d031529 // Zm00001d008724 // Zm00001d026111
mp_down	Biological_process	GO:0009799	specification of symmetry	0.0015	// Zm00001d001879 // Zm00001d007842 // Zm00001d018742 // Zm00001d039006 // Zm00001d026111 // Zm00001d005168 // Zm00001d008724 // Zm00001d018929 // Zm00001d002650
mp_down	Biological_process	GO:0006261	DNA-dependent DNA replication	0.0016	// Zm00001d026129 // Zm00001d031485 // Zm00001d048497 // Zm00001d018384 // Zm00001d038467 // Zm00001d018531 // Zm00001d048086 // Zm00001d011500 // Zm00001d002510 // Zm00001d030614 // Zm00001d013006 // Zm00001d005168 // Zm00001d028210 // Zm00001d017720 // Zm00001d033112 // Zm00001d053930 // Zm00001d042528
mp_down	Biological_process	GO:0003002	regionalization	0.0017	// Zm00001d001879 // Zm00001d026111 // Zm00001d013603 // Zm00001d007842 // Zm00001d045231 // Zm00001d021705 // Zm00001d018742 // Zm00001d042525 // Zm00001d039006 // Zm00001d002650 // Zm00001d052442 // Zm00001d020430 // Zm00001d008724 // Zm00001d018929 // Zm00001d018261 // Zm00001d017391
mp_down	Biological_process	GO:1901576	organic substance biosynthetic process	0.0018	// Zm00001d043524 // Zm00001d038513 // Zm00001d034313 // Zm00001d016935 // Zm00001d021705 // Zm00001d010213 // Zm00001d025268 // Zm00001d014887 // Zm00001d017720 // Zm00001d025571 // Zm00001d001808 // Zm00001d009883 // Zm00001d049641 // Zm00001d004042 // Zm00001d027884 // Zm00001d017251 // Zm00001d013067 // Zm00001d053675 // Zm00001d019643 // Zm00001d017391 // Zm00001d044024 // Zm00001d028255 // …
mp_down	Biological_process	GO:0010564	regulation of cell cycle process	0.0019	// Zm00001d031485 // Zm00001d040390 // Zm00001d048497 // Zm00001d018531 // Zm00001d048086 // Zm00001d053930 // Zm00001d005168 // Zm00001d014112 // Zm00001d053968 // Zm00001d018384 // Zm00001d028210 // Zm00001d042528
mp_down	Biological_process	GO:0044772	mitotic cell cycle phase transition	0.0019	// Zm00001d031485 // Zm00001d040390 // Zm00001d048497 // Zm00001d018531 // Zm00001d048086 // Zm00001d028210 // Zm00001d053968 // Zm00001d018384 // Zm00001d053930
mp_down	Biological_process	GO:1901362	organic cyclic compound biosynthetic process	0.0021	// Zm00001d043524 // Zm00001d017846 // Zm00001d021705 // Zm00001d014887 // Zm00001d017720 // Zm00001d025571 // Zm00001d001808 // Zm00001d027884 // Zm00001d004416 // Zm00001d017391 // Zm00001d044024 // Zm00001d043431 // Zm00001d010200 // Zm00001d002650 // Zm00001d022181 // Zm00001d032361 // Zm00001d023901 // Zm00001d028255 // Zm00001d007842 // Zm00001d034894 // Zm00001d021947 // Zm00001d020430 // …
mp_down	Biological_process	GO:0035821	modification of morphology or physiology of other organism	0.0021	// Zm00001d008618 // Zm00001d038491 // Zm00001d026698 // Zm00001d021947 // Zm00001d039006 // Zm00001d002650 // Zm00001d005168 // Zm00001d014112 // Zm00001d008724 // Zm00001d026111
mp_down	Biological_process	GO:0044770	cell cycle phase transition	0.0022	// Zm00001d031485 // Zm00001d040390 // Zm00001d048497 // Zm00001d018531 // Zm00001d048086 // Zm00001d028210 // Zm00001d053968 // Zm00001d018384 // Zm00001d053930
mp_down	Biological_process	GO:0010035	response to inorganic substance	0.0023	// Zm00001d003911 // Zm00001d034644 // Zm00001d029047 // Zm00001d044035 // Zm00001d002601 // Zm00001d044854 // Zm00001d041119 // Zm00001d051652 // Zm00001d016935 // Zm00001d010863 // Zm00001d041480 // Zm00001d034807 // Zm00001d025268 // Zm00001d017352 // Zm00001d019563 // Zm00001d004460 // Zm00001d039994 // Zm00001d041803 // Zm00001d014090 // Zm00001d038857 // Zm00001d044513 // Zm00001d049641 // …
mp_down	Biological_process	GO:0046434	organophosphate catabolic process	0.0024	// Zm00001d025571 // Zm00001d017979 // Zm00001d052801 // Zm00001d036181 // Zm00001d022387 // Zm00001d034894 // Zm00001d013603 // Zm00001d028093 // Zm00001d029034 // Zm00001d012145 // Zm00001d041480 // Zm00001d002510 // Zm00001d013006 // Zm00001d027884 // Zm00001d013056 // Zm00001d030893 // Zm00001d017720 // Zm00001d018929
mp_down	Biological_process	GO:0009123	nucleoside monophosphate metabolic process	0.0024	// Zm00001d037333 // Zm00001d029047 // Zm00001d036181 // Zm00001d028093 // Zm00001d041480 // Zm00001d034807 // Zm00001d013056 // Zm00001d017720 // Zm00001d049641 // Zm00001d031024 // Zm00001d030893 // Zm00001d027884 // Zm00001d051420 // Zm00001d002510 // Zm00001d010200 // Zm00001d029034 // Zm00001d013006 // Zm00001d028255 // Zm00001d052801 // Zm00001d034894 // Zm00001d042525 // Zm00001d012145 // …
mp_down	Biological_process	GO:1901700	response to oxygen-containing compound	0.0026	// Zm00001d003380 // Zm00001d003911 // Zm00001d029047 // Zm00001d013603 // Zm00001d002601 // Zm00001d047253 // Zm00001d041119 // Zm00001d051652 // Zm00001d028093 // Zm00001d010863 // Zm00001d052493 // Zm00001d034807 // Zm00001d025268 // Zm00001d032373 // Zm00001d019563 // Zm00001d010445 // Zm00001d004460 // Zm00001d052112 // Zm00001d033983 // Zm00001d041803 // Zm00001d014090 // Zm00001d001808 // …
mp_down	Biological_process	GO:0044707	single-multicellular organism process	0.0027	// Zm00001d043524 // Zm00001d034644 // Zm00001d034313 // Zm00001d051652 // Zm00001d016935 // Zm00001d012677 // Zm00001d011500 // Zm00001d025268 // Zm00001d014887 // Zm00001d017720 // Zm00001d001808 // Zm00001d049641 // Zm00001d032933 // Zm00001d020238 // Zm00001d018261 // Zm00001d017251 // Zm00001d019515 // Zm00001d017391 // Zm00001d044024 // Zm00001d031485 // Zm00001d038646 // Zm00001d017846 // …
mp_down	Biological_process	GO:0009199	ribonucleoside triphosphate metabolic process	0.0027	// Zm00001d037333 // Zm00001d029047 // Zm00001d036181 // Zm00001d028093 // Zm00001d041480 // Zm00001d034807 // Zm00001d013056 // Zm00001d017720 // Zm00001d049641 // Zm00001d031024 // Zm00001d030893 // Zm00001d027884 // Zm00001d051420 // Zm00001d044024 // Zm00001d017979 // Zm00001d002510 // Zm00001d029034 // Zm00001d013006 // Zm00001d001972 // Zm00001d052801 // Zm00001d034894 // Zm00001d042525 // …
mp_down	Biological_process	GO:0009605	response to external stimulus	0.0027	// Zm00001d003911 // Zm00001d034644 // Zm00001d029047 // Zm00001d014112 // Zm00001d028093 // Zm00001d037728 // Zm00001d010863 // Zm00001d017352 // Zm00001d051586 // Zm00001d025268 // Zm00001d014887 // Zm00001d041092 // Zm00001d019563 // Zm00001d031636 // Zm00001d027996 // Zm00001d001808 // Zm00001d044513 // Zm00001d049641 // Zm00001d030893 // Zm00001d013268 // Zm00001d020595 // Zm00001d026111 // …
mp_down	Biological_process	GO:0006163	purine nucleotide metabolic process	0.0028	// Zm00001d037333 // Zm00001d029047 // Zm00001d036181 // Zm00001d028093 // Zm00001d041480 // Zm00001d034807 // Zm00001d017769 // Zm00001d013056 // Zm00001d025571 // Zm00001d017720 // Zm00001d049641 // Zm00001d031024 // Zm00001d030893 // Zm00001d027884 // Zm00001d043414 // Zm00001d017979 // Zm00001d051420 // Zm00001d042525 // Zm00001d013006 // Zm00001d028255 // Zm00001d001972 // Zm00001d052801 // …
mp_down	Biological_process	GO:0019438	aromatic compound biosynthetic process	0.0028	// Zm00001d043524 // Zm00001d017846 // Zm00001d021705 // Zm00001d017720 // Zm00001d025571 // Zm00001d001808 // Zm00001d027884 // Zm00001d004416 // Zm00001d017391 // Zm00001d044024 // Zm00001d043431 // Zm00001d010200 // Zm00001d002650 // Zm00001d022181 // Zm00001d032361 // Zm00001d023901 // Zm00001d028255 // Zm00001d007842 // Zm00001d034894 // Zm00001d021947 // Zm00001d020430 // Zm00001d017242 // …
mp_down	Biological_process	GO:1901135	carbohydrate derivative metabolic process	0.0029	// Zm00001d037333 // Zm00001d051586 // Zm00001d029047 // Zm00001d036181 // Zm00001d044854 // Zm00001d028093 // Zm00001d010213 // Zm00001d034807 // Zm00001d014887 // Zm00001d032373 // Zm00001d017720 // Zm00001d051420 // Zm00001d031024 // Zm00001d013056 // Zm00001d014090 // Zm00001d001808 // Zm00001d044513 // Zm00001d049641 // Zm00001d017118 // Zm00001d030893 // Zm00001d027884 // Zm00001d022144 // …
mp_down	Biological_process	GO:0032501	multicellular organismal process	0.0032	// Zm00001d043524 // Zm00001d034644 // Zm00001d034313 // Zm00001d051652 // Zm00001d016935 // Zm00001d012677 // Zm00001d011500 // Zm00001d027415 // Zm00001d025342 // Zm00001d025268 // Zm00001d014887 // Zm00001d017720 // Zm00001d001808 // Zm00001d049641 // Zm00001d032933 // Zm00001d020238 // Zm00001d018261 // Zm00001d017251 // Zm00001d019515 // Zm00001d041119 // Zm00001d017391 // Zm00001d044024 // …
mp_down	Biological_process	GO:0007275	multicellular organism development	0.0032	// Zm00001d043524 // Zm00001d034644 // Zm00001d034313 // Zm00001d051652 // Zm00001d016935 // Zm00001d012677 // Zm00001d011500 // Zm00001d025268 // Zm00001d014887 // Zm00001d017720 // Zm00001d001808 // Zm00001d049641 // Zm00001d032933 // Zm00001d020238 // Zm00001d018261 // Zm00001d017251 // Zm00001d019515 // Zm00001d017391 // Zm00001d044024 // Zm00001d031485 // Zm00001d038646 // Zm00001d017846 // …
mp_down	Biological_process	GO:0009141	nucleoside triphosphate metabolic process	0.0034	// Zm00001d037333 // Zm00001d029047 // Zm00001d036181 // Zm00001d028093 // Zm00001d041480 // Zm00001d034807 // Zm00001d013056 // Zm00001d017720 // Zm00001d049641 // Zm00001d031024 // Zm00001d030893 // Zm00001d027884 // Zm00001d051420 // Zm00001d044024 // Zm00001d017979 // Zm00001d002510 // Zm00001d029034 // Zm00001d013006 // Zm00001d001972 // Zm00001d052801 // Zm00001d034894 // Zm00001d042525 // …
mp_down	Biological_process	GO:0045165	cell fate commitment	0.0034	// Zm00001d007842 // Zm00001d045231 // Zm00001d018742 // Zm00001d039006 // Zm00001d017720 // Zm00001d018261 // Zm00001d017391
mp_down	Biological_process	GO:0051707	response to other organism	0.0035	// Zm00001d003911 // Zm00001d034644 // Zm00001d029047 // Zm00001d014112 // Zm00001d028093 // Zm00001d037728 // Zm00001d010863 // Zm00001d025268 // Zm00001d017352 // Zm00001d041092 // Zm00001d019563 // Zm00001d031636 // Zm00001d001808 // Zm00001d044513 // Zm00001d049641 // Zm00001d030893 // Zm00001d013268 // Zm00001d020595 // Zm00001d026111 // Zm00001d009248 // Zm00001d026698 // Zm00001d053675 // …
mp_down	Biological_process	GO:0043207	response to external biotic stimulus	0.0037	// Zm00001d003911 // Zm00001d034644 // Zm00001d029047 // Zm00001d014112 // Zm00001d028093 // Zm00001d037728 // Zm00001d010863 // Zm00001d025268 // Zm00001d017352 // Zm00001d041092 // Zm00001d019563 // Zm00001d031636 // Zm00001d001808 // Zm00001d044513 // Zm00001d049641 // Zm00001d030893 // Zm00001d013268 // Zm00001d020595 // Zm00001d026111 // Zm00001d009248 // Zm00001d026698 // Zm00001d053675 // …
mp_down	Biological_process	GO:1901987	regulation of cell cycle phase transition	0.0037	// Zm00001d031485 // Zm00001d040390 // Zm00001d048497 // Zm00001d018531 // Zm00001d048086 // Zm00001d028210 // Zm00001d053968 // Zm00001d018384
mp_down	Biological_process	GO:0046034	ATP metabolic process	0.004	// Zm00001d037333 // Zm00001d052801 // Zm00001d013056 // Zm00001d029047 // Zm00001d034807 // Zm00001d036181 // Zm00001d028093 // Zm00001d034894 // Zm00001d029034 // Zm00001d012145 // Zm00001d049641 // Zm00001d031024 // Zm00001d041480 // Zm00001d042525 // Zm00001d002510 // Zm00001d027884 // Zm00001d030893 // Zm00001d017720 // Zm00001d013006 // Zm00001d051420
mp_down	Biological_process	GO:0048285	organelle fission	0.0045	// Zm00001d038513 // Zm00001d048086 // Zm00001d025571 // Zm00001d031485 // Zm00001d040390 // Zm00001d048497 // Zm00001d036181 // Zm00001d022144 // Zm00001d042475 // Zm00001d002662 // Zm00001d017979 // Zm00001d005168 // Zm00001d028210 // Zm00001d053968 // Zm00001d002115 // Zm00001d017720 // Zm00001d052197 // Zm00001d026129 // Zm00001d053930
mp_down	Biological_process	GO:0009737	response to abscisic acid	0.0045	// Zm00001d003380 // Zm00001d013603 // Zm00001d052493 // Zm00001d014112 // Zm00001d032373 // Zm00001d019563 // Zm00001d010445 // Zm00001d052112 // Zm00001d018111 // Zm00001d030891 // Zm00001d044185 // Zm00001d046700 // Zm00001d017391 // Zm00001d014297 // Zm00001d017979 // Zm00001d041092 // Zm00001d037719 // Zm00001d051420 // Zm00001d047053 // Zm00001d033983 // Zm00001d006790 // Zm00001d013493 // …
mp_down	Biological_process	GO:0001510	RNA methylation	0.0045	// Zm00001d046583 // Zm00001d051586 // Zm00001d038646 // Zm00001d051652 // Zm00001d042525 // Zm00001d025866 // Zm00001d007824 // Zm00001d035094 // Zm00001d017242 // Zm00001d013056 // Zm00001d023901
mp_down	Biological_process	GO:0009965	leaf morphogenesis	0.0045	// Zm00001d043524 // Zm00001d052112 // Zm00001d013603 // Zm00001d051652 // Zm00001d021705 // Zm00001d042525 // Zm00001d002650 // Zm00001d052442 // Zm00001d035094 // Zm00001d018929 // Zm00001d018261 // Zm00001d026111
mp_down	Biological_process	GO:0072521	purine-containing compound metabolic process	0.0045	// Zm00001d037333 // Zm00001d029047 // Zm00001d036181 // Zm00001d028093 // Zm00001d041480 // Zm00001d034807 // Zm00001d017769 // Zm00001d013056 // Zm00001d025571 // Zm00001d017720 // Zm00001d049641 // Zm00001d031024 // Zm00001d030893 // Zm00001d027884 // Zm00001d043414 // Zm00001d017979 // Zm00001d051420 // Zm00001d042525 // Zm00001d013006 // Zm00001d028255 // Zm00001d001972 // Zm00001d052801 // …
mp_down	Biological_process	GO:0000226	microtubule cytoskeleton organization	0.0048	// Zm00001d043524 // Zm00001d031485 // Zm00001d048497 // Zm00001d008724 // Zm00001d020618 // Zm00001d045864 // Zm00001d022387 // Zm00001d002115 // Zm00001d027337 // Zm00001d005168 // Zm00001d053968 // Zm00001d017720 // Zm00001d013065 // Zm00001d053930
mp_down	Biological_process	GO:0010038	response to metal ion	0.0053	// Zm00001d034644 // Zm00001d029047 // Zm00001d044035 // Zm00001d044854 // Zm00001d041119 // Zm00001d016935 // Zm00001d034807 // Zm00001d014112 // Zm00001d017352 // Zm00001d014090 // Zm00001d038857 // Zm00001d049641 // Zm00001d047253 // Zm00001d049380 // Zm00001d046700 // Zm00001d008618 // Zm00001d051420 // Zm00001d040422 // Zm00001d029034 // Zm00001d044185 // Zm00001d042525 // Zm00001d039994 // …
mp_down	Biological_process	GO:0018130	heterocycle biosynthetic process	0.0053	// Zm00001d043524 // Zm00001d017846 // Zm00001d021705 // Zm00001d017720 // Zm00001d025571 // Zm00001d001808 // Zm00001d027884 // Zm00001d004416 // Zm00001d017391 // Zm00001d044024 // Zm00001d043431 // Zm00001d010200 // Zm00001d002650 // Zm00001d032361 // Zm00001d023901 // Zm00001d028255 // Zm00001d007842 // Zm00001d034894 // Zm00001d021947 // Zm00001d020430 // Zm00001d017242 // Zm00001d053150 // …
mp_down	Biological_process	GO:0009205	purine ribonucleoside triphosphate metabolic process	0.0053	// Zm00001d037333 // Zm00001d029047 // Zm00001d036181 // Zm00001d028093 // Zm00001d041480 // Zm00001d034807 // Zm00001d013056 // Zm00001d017720 // Zm00001d049641 // Zm00001d031024 // Zm00001d030893 // Zm00001d027884 // Zm00001d051420 // Zm00001d017979 // Zm00001d002510 // Zm00001d029034 // Zm00001d013006 // Zm00001d001972 // Zm00001d052801 // Zm00001d034894 // Zm00001d042525 // Zm00001d012145
mp_down	Biological_process	GO:2000113	negative regulation of cellular macromolecule biosynthetic process	0.0053	// Zm00001d043524 // Zm00001d044246 // Zm00001d017720 // Zm00001d025571 // Zm00001d026111 // Zm00001d026698 // Zm00001d008618 // Zm00001d047787 // Zm00001d051427 // Zm00001d031529 // Zm00001d002650 // Zm00001d036131 // Zm00001d019472 // Zm00001d030614 // Zm00001d023901 // Zm00001d038381 // Zm00001d034894 // Zm00001d026129 // Zm00001d027337 // Zm00001d005168 // Zm00001d008724 // Zm00001d033112
mp_down	Biological_process	GO:0045892	negative regulation of transcription, DNA-templated	0.0054	// Zm00001d043524 // Zm00001d025571 // Zm00001d008618 // Zm00001d005168 // Zm00001d019472 // Zm00001d030614 // Zm00001d034894 // Zm00001d047787 // Zm00001d051427 // Zm00001d044246 // Zm00001d038381 // Zm00001d026129 // Zm00001d027337 // Zm00001d002650 // Zm00001d036131 // Zm00001d017720 // Zm00001d033112 // Zm00001d023901 // Zm00001d026111
mp_down	Biological_process	GO:0009144	purine nucleoside triphosphate metabolic process	0.0055	// Zm00001d037333 // Zm00001d029047 // Zm00001d036181 // Zm00001d028093 // Zm00001d041480 // Zm00001d034807 // Zm00001d013056 // Zm00001d017720 // Zm00001d049641 // Zm00001d031024 // Zm00001d030893 // Zm00001d027884 // Zm00001d051420 // Zm00001d017979 // Zm00001d002510 // Zm00001d029034 // Zm00001d013006 // Zm00001d001972 // Zm00001d052801 // Zm00001d034894 // Zm00001d042525 // Zm00001d012145
mp_down	Biological_process	GO:0006195	purine nucleotide catabolic process	0.0056	// Zm00001d025571 // Zm00001d017979 // Zm00001d052801 // Zm00001d036181 // Zm00001d022387 // Zm00001d034894 // Zm00001d028093 // Zm00001d029034 // Zm00001d012145 // Zm00001d041480 // Zm00001d002510 // Zm00001d013006 // Zm00001d027884 // Zm00001d013056 // Zm00001d030893 // Zm00001d017720
mp_down	Biological_process	GO:0007389	pattern specification process	0.0057	// Zm00001d001879 // Zm00001d026111 // Zm00001d013603 // Zm00001d007842 // Zm00001d045231 // Zm00001d052901 // Zm00001d052442 // Zm00001d021705 // Zm00001d042525 // Zm00001d039006 // Zm00001d002650 // Zm00001d005168 // Zm00001d018742 // Zm00001d020430 // Zm00001d008724 // Zm00001d018929 // Zm00001d018261 // Zm00001d017391
mp_down	Biological_process	GO:0006725	cellular aromatic compound metabolic process	0.0058	// Zm00001d043524 // Zm00001d038513 // Zm00001d034313 // Zm00001d036181 // Zm00001d051652 // Zm00001d016935 // Zm00001d021705 // Zm00001d010213 // Zm00001d025268 // Zm00001d014887 // Zm00001d017720 // Zm00001d025571 // Zm00001d001808 // Zm00001d049641 // Zm00001d027884 // Zm00001d013067 // Zm00001d026015 // Zm00001d017391 // Zm00001d044024 // Zm00001d046583 // Zm00001d031485 // Zm00001d038646 // …
mp_down	Biological_process	GO:0010050	vegetative phase change	0.0058	// Zm00001d008618 // Zm00001d021947 // Zm00001d039006 // Zm00001d026111 // Zm00001d014112 // Zm00001d002650
mp_down	Biological_process	GO:0048856	anatomical structure development	0.006	// Zm00001d043524 // Zm00001d034644 // Zm00001d034313 // Zm00001d051652 // Zm00001d016935 // Zm00001d012677 // Zm00001d011500 // Zm00001d025268 // Zm00001d014887 // Zm00001d017720 // Zm00001d001808 // Zm00001d049641 // Zm00001d032933 // Zm00001d020238 // Zm00001d018261 // Zm00001d017251 // Zm00001d019515 // Zm00001d017391 // Zm00001d044024 // Zm00001d031485 // Zm00001d038646 // Zm00001d017846 // …
mp_down	Biological_process	GO:0044712	single-organism catabolic process	0.006	// Zm00001d037333 // Zm00001d051586 // Zm00001d029047 // Zm00001d034313 // Zm00001d036181 // Zm00001d028093 // Zm00001d041480 // Zm00001d034807 // Zm00001d017769 // Zm00001d017352 // Zm00001d017720 // Zm00001d051932 // Zm00001d025571 // Zm00001d048841 // Zm00001d039994 // Zm00001d013603 // Zm00001d049641 // Zm00001d030893 // Zm00001d027884 // Zm00001d017251 // Zm00001d022144 // Zm00001d013056 // …
mp_down	Biological_process	GO:0044764	multi-organism cellular process	0.006	// Zm00001d008618 // Zm00001d019472 // Zm00001d038491 // Zm00001d026698 // Zm00001d053427 // Zm00001d021947 // Zm00001d016131 // Zm00001d039006 // Zm00001d002650 // Zm00001d005168 // Zm00001d014112 // Zm00001d031529 // Zm00001d008724 // Zm00001d026111
mp_down	Biological_process	GO:1901564	organonitrogen compound metabolic process	0.006	// Zm00001d003911 // Zm00001d037538 // Zm00001d051586 // Zm00001d029047 // Zm00001d030509 // Zm00001d044035 // Zm00001d036181 // Zm00001d044513 // Zm00001d014112 // Zm00001d028093 // Zm00001d010863 // Zm00001d041480 // Zm00001d034807 // Zm00001d017979 // Zm00001d017769 // Zm00001d025268 // Zm00001d014887 // Zm00001d032373 // Zm00001d017720 // Zm00001d031024 // Zm00001d025571 // Zm00001d013056 // …
mp_down	Biological_process	GO:1901360	organic cyclic compound metabolic process	0.0061	// Zm00001d043524 // Zm00001d038513 // Zm00001d034313 // Zm00001d036181 // Zm00001d051652 // Zm00001d016935 // Zm00001d021705 // Zm00001d010213 // Zm00001d025268 // Zm00001d014887 // Zm00001d017720 // Zm00001d025571 // Zm00001d001808 // Zm00001d049641 // Zm00001d027884 // Zm00001d013067 // Zm00001d026015 // Zm00001d017391 // Zm00001d044024 // Zm00001d046583 // Zm00001d031485 // Zm00001d038646 // …
mp_down	Biological_process	GO:0010154	fruit development	0.0061	// Zm00001d013603 // Zm00001d021705 // Zm00001d011500 // Zm00001d034807 // Zm00001d014112 // Zm00001d022169 // Zm00001d049641 // Zm00001d031024 // Zm00001d026111 // Zm00001d049380 // Zm00001d022144 // Zm00001d017391 // Zm00001d052112 // Zm00001d031485 // Zm00001d048497 // Zm00001d052442 // Zm00001d044745 // Zm00001d002650 // Zm00001d028210 // Zm00001d052197 // Zm00001d001879 // Zm00001d048086 // …
mp_down	Biological_process	GO:0044281	small molecule metabolic process	0.0062	// Zm00001d034313 // Zm00001d036181 // Zm00001d012677 // Zm00001d041480 // Zm00001d025268 // Zm00001d014887 // Zm00001d048841 // Zm00001d025571 // Zm00001d001808 // Zm00001d049641 // Zm00001d004042 // Zm00001d020238 // Zm00001d027884 // Zm00001d017251 // Zm00001d053675 // Zm00001d044024 // Zm00001d049380 // Zm00001d037507 // Zm00001d010200 // Zm00001d001972 // Zm00001d022181 // Zm00001d028255 // …
mp_down	Biological_process	GO:0035670	plant-type ovary development	0.0062	// Zm00001d001879 // Zm00001d023706 // Zm00001d041803 // Zm00001d041119 // Zm00001d017769 // Zm00001d022169 // Zm00001d017391 // Zm00001d018261 // Zm00001d042267
mp_down	Biological_process	GO:0048481	plant ovule development	0.0062	// Zm00001d001879 // Zm00001d023706 // Zm00001d041803 // Zm00001d041119 // Zm00001d017769 // Zm00001d022169 // Zm00001d017391 // Zm00001d018261 // Zm00001d042267
mp_down	Biological_process	GO:0009166	nucleotide catabolic process	0.0062	// Zm00001d025571 // Zm00001d017979 // Zm00001d052801 // Zm00001d036181 // Zm00001d022387 // Zm00001d034894 // Zm00001d028093 // Zm00001d029034 // Zm00001d012145 // Zm00001d041480 // Zm00001d002510 // Zm00001d013006 // Zm00001d027884 // Zm00001d013056 // Zm00001d030893 // Zm00001d017720
mp_down	Biological_process	GO:0009607	response to biotic stimulus	0.0065	// Zm00001d003911 // Zm00001d034644 // Zm00001d029047 // Zm00001d014112 // Zm00001d028093 // Zm00001d037728 // Zm00001d010863 // Zm00001d034807 // Zm00001d025268 // Zm00001d017352 // Zm00001d041092 // Zm00001d019563 // Zm00001d031636 // Zm00001d001808 // Zm00001d044513 // Zm00001d049641 // Zm00001d030893 // Zm00001d013268 // Zm00001d020595 // Zm00001d026111 // Zm00001d009248 // Zm00001d026698 // …
mp_down	Biological_process	GO:0071704	organic substance metabolic process	0.0066	// Zm00001d043524 // Zm00001d032499 // Zm00001d027415 // Zm00001d034313 // Zm00001d036181 // Zm00001d051652 // Zm00001d016935 // Zm00001d012677 // Zm00001d010213 // Zm00001d025342 // Zm00001d025268 // Zm00001d014887 // Zm00001d027803 // Zm00001d048841 // Zm00001d025571 // Zm00001d001808 // Zm00001d013603 // Zm00001d009883 // Zm00001d049641 // Zm00001d023901 // Zm00001d004042 // Zm00001d020238 // …
mp_down	Biological_process	GO:0044271	cellular nitrogen compound biosynthetic process	0.0066	// Zm00001d043524 // Zm00001d017846 // Zm00001d021705 // Zm00001d025268 // Zm00001d017720 // Zm00001d025571 // Zm00001d001808 // Zm00001d027884 // Zm00001d004416 // Zm00001d017391 // Zm00001d044024 // Zm00001d046583 // Zm00001d026129 // Zm00001d043431 // Zm00001d011741 // Zm00001d010200 // Zm00001d002650 // Zm00001d032361 // Zm00001d023901 // Zm00001d028255 // Zm00001d007842 // Zm00001d034894 // …
mp_down	Biological_process	GO:1901292	nucleoside phosphate catabolic process	0.0072	// Zm00001d025571 // Zm00001d017979 // Zm00001d052801 // Zm00001d036181 // Zm00001d022387 // Zm00001d034894 // Zm00001d028093 // Zm00001d029034 // Zm00001d012145 // Zm00001d041480 // Zm00001d002510 // Zm00001d013006 // Zm00001d027884 // Zm00001d013056 // Zm00001d030893 // Zm00001d017720
mp_down	Biological_process	GO:0007010	cytoskeleton organization	0.0072	// Zm00001d043524 // Zm00001d034644 // Zm00001d020618 // Zm00001d017720 // Zm00001d014090 // Zm00001d038857 // Zm00001d049641 // Zm00001d026111 // Zm00001d053968 // Zm00001d031485 // Zm00001d029722 // Zm00001d048497 // Zm00001d022315 // Zm00001d002115 // Zm00001d002650 // Zm00001d013065 // Zm00001d006758 // Zm00001d045864 // Zm00001d022387 // Zm00001d027337 // Zm00001d005168 // Zm00001d008724 // …
mp_down	Biological_process	GO:0044767	single-organism developmental process	0.0072	// Zm00001d043524 // Zm00001d034644 // Zm00001d034313 // Zm00001d051652 // Zm00001d016935 // Zm00001d012677 // Zm00001d011500 // Zm00001d025268 // Zm00001d014887 // Zm00001d017720 // Zm00001d001808 // Zm00001d049641 // Zm00001d032933 // Zm00001d020238 // Zm00001d018261 // Zm00001d017251 // Zm00001d019515 // Zm00001d017391 // Zm00001d044024 // Zm00001d031485 // Zm00001d038646 // Zm00001d017846 // …
mp_down	Biological_process	GO:0051239	regulation of multicellular organismal process	0.0075	// Zm00001d043524 // Zm00001d052112 // Zm00001d009288 // Zm00001d014112 // Zm00001d017720 // Zm00001d013056 // Zm00001d041803 // Zm00001d044185 // Zm00001d042528 // Zm00001d017391 // Zm00001d014297 // Zm00001d031485 // Zm00001d023706 // Zm00001d051420 // Zm00001d042475 // Zm00001d029034 // Zm00001d036131 // Zm00001d028210 // Zm00001d018261 // Zm00001d042267 // Zm00001d006790 // Zm00001d001879 // …
mp_down	Biological_process	GO:0048646	anatomical structure formation involved in morphogenesis	0.0075	// Zm00001d003911 // Zm00001d043524 // Zm00001d034644 // Zm00001d029047 // Zm00001d051652 // Zm00001d016935 // Zm00001d010863 // Zm00001d025268 // Zm00001d014887 // Zm00001d022169 // Zm00001d018742 // Zm00001d026111 // Zm00001d009248 // Zm00001d035774 // Zm00001d017391 // Zm00001d052112 // Zm00001d031485 // Zm00001d052442 // Zm00001d045231 // Zm00001d042475 // Zm00001d038196 // Zm00001d042525 // …
mp_down	Biological_process	GO:0009167	purine ribonucleoside monophosphate metabolic process	0.0079	// Zm00001d037333 // Zm00001d052801 // Zm00001d013056 // Zm00001d029047 // Zm00001d034807 // Zm00001d036181 // Zm00001d028093 // Zm00001d034894 // Zm00001d029034 // Zm00001d012145 // Zm00001d049641 // Zm00001d031024 // Zm00001d041480 // Zm00001d042525 // Zm00001d002510 // Zm00001d027884 // Zm00001d030893 // Zm00001d017720 // Zm00001d013006 // Zm00001d051420
mp_down	Biological_process	GO:0022402	cell cycle process	0.0079	// Zm00001d038513 // Zm00001d012655 // Zm00001d040390 // Zm00001d036181 // Zm00001d011500 // Zm00001d002662 // Zm00001d014112 // Zm00001d017720 // Zm00001d004460 // Zm00001d026129 // Zm00001d025571 // Zm00001d043524 // Zm00001d026111 // Zm00001d053968 // Zm00001d031485 // Zm00001d048497 // Zm00001d042475 // Zm00001d002115 // Zm00001d002650 // Zm00001d035094 // Zm00001d052197 // Zm00001d042528 // …
mp_down	Biological_process	GO:0009126	purine nucleoside monophosphate metabolic process	0.0079	// Zm00001d037333 // Zm00001d052801 // Zm00001d013056 // Zm00001d029047 // Zm00001d034807 // Zm00001d036181 // Zm00001d028093 // Zm00001d034894 // Zm00001d029034 // Zm00001d012145 // Zm00001d049641 // Zm00001d031024 // Zm00001d041480 // Zm00001d042525 // Zm00001d002510 // Zm00001d027884 // Zm00001d030893 // Zm00001d017720 // Zm00001d013006 // Zm00001d051420
mp_down	Biological_process	GO:1901658	glycosyl compound catabolic process	0.0083	// Zm00001d017979 // Zm00001d013056 // Zm00001d041480 // Zm00001d028093 // Zm00001d034894 // Zm00001d036181 // Zm00001d029034 // Zm00001d052801 // Zm00001d012145 // Zm00001d002510 // Zm00001d013006 // Zm00001d027884 // Zm00001d017352 // Zm00001d030893 // Zm00001d017720
mp_down	Biological_process	GO:0010389	regulation of G2/M transition of mitotic cell cycle	0.0083	// Zm00001d031485 // Zm00001d018531 // Zm00001d048086 // Zm00001d028210 // Zm00001d053968 // Zm00001d018384
mp_down	Biological_process	GO:1903507	negative regulation of nucleic acid-templated transcription	0.0085	// Zm00001d043524 // Zm00001d025571 // Zm00001d008618 // Zm00001d005168 // Zm00001d019472 // Zm00001d030614 // Zm00001d034894 // Zm00001d047787 // Zm00001d051427 // Zm00001d044246 // Zm00001d038381 // Zm00001d026129 // Zm00001d027337 // Zm00001d002650 // Zm00001d036131 // Zm00001d017720 // Zm00001d033112 // Zm00001d023901 // Zm00001d026111
mp_down	Biological_process	GO:1902679	negative regulation of RNA biosynthetic process	0.0085	// Zm00001d043524 // Zm00001d025571 // Zm00001d008618 // Zm00001d005168 // Zm00001d019472 // Zm00001d030614 // Zm00001d034894 // Zm00001d047787 // Zm00001d051427 // Zm00001d044246 // Zm00001d038381 // Zm00001d026129 // Zm00001d027337 // Zm00001d002650 // Zm00001d036131 // Zm00001d017720 // Zm00001d033112 // Zm00001d023901 // Zm00001d026111
mp_down	Biological_process	GO:0010015	root morphogenesis	0.0085	// Zm00001d003911 // Zm00001d014297 // Zm00001d034644 // Zm00001d029047 // Zm00001d019563 // Zm00001d051652 // Zm00001d016935 // Zm00001d009248 // Zm00001d010863 // Zm00001d042525 // Zm00001d017979 // Zm00001d035774 // Zm00001d002650 // Zm00001d025268 // Zm00001d014887 // Zm00001d028512 // Zm00001d043414 // Zm00001d026111
mp_down	Biological_process	GO:0098542	defense response to other organism	0.0085	// Zm00001d034644 // Zm00001d029047 // Zm00001d014112 // Zm00001d028093 // Zm00001d037728 // Zm00001d031636 // Zm00001d044513 // Zm00001d049641 // Zm00001d030893 // Zm00001d013268 // Zm00001d026111 // Zm00001d009248 // Zm00001d026698 // Zm00001d014297 // Zm00001d008618 // Zm00001d041092 // Zm00001d051420 // Zm00001d010018 // Zm00001d011581 // Zm00001d039006 // Zm00001d002650 // Zm00001d044185 // …
mp_down	Biological_process	GO:1902749	regulation of cell cycle G2/M phase transition	0.0085	// Zm00001d031485 // Zm00001d018531 // Zm00001d048086 // Zm00001d028210 // Zm00001d053968 // Zm00001d018384
mp_down	Biological_process	GO:0090558	plant epidermis development	0.0085	// Zm00001d003911 // Zm00001d031485 // Zm00001d029047 // Zm00001d026111 // Zm00001d017979 // Zm00001d028512 // Zm00001d009248 // Zm00001d010863 // Zm00001d026129 // Zm00001d034644 // Zm00001d035774 // Zm00001d002650 // Zm00001d025268 // Zm00001d014887 // Zm00001d035094 // Zm00001d048497 // Zm00001d042528 // Zm00001d019563 // Zm00001d013065 // Zm00001d018261 // Zm00001d017391
mp_down	Biological_process	GO:0072523	purine-containing compound catabolic process	0.0087	// Zm00001d025571 // Zm00001d017979 // Zm00001d052801 // Zm00001d036181 // Zm00001d022387 // Zm00001d034894 // Zm00001d028093 // Zm00001d029034 // Zm00001d012145 // Zm00001d041480 // Zm00001d002510 // Zm00001d013006 // Zm00001d027884 // Zm00001d013056 // Zm00001d030893 // Zm00001d017720
mp_down	Biological_process	GO:0034654	nucleobase-containing compound biosynthetic process	0.0089	// Zm00001d043524 // Zm00001d017846 // Zm00001d021705 // Zm00001d017720 // Zm00001d025571 // Zm00001d001808 // Zm00001d027884 // Zm00001d004416 // Zm00001d017391 // Zm00001d044024 // Zm00001d043431 // Zm00001d010200 // Zm00001d002650 // Zm00001d032361 // Zm00001d023901 // Zm00001d028255 // Zm00001d007842 // Zm00001d034894 // Zm00001d021947 // Zm00001d020430 // Zm00001d017242 // Zm00001d053150 // …
mp_down	Biological_process	GO:0048316	seed development	0.0089	// Zm00001d013603 // Zm00001d021705 // Zm00001d011500 // Zm00001d034807 // Zm00001d014112 // Zm00001d031024 // Zm00001d049641 // Zm00001d022169 // Zm00001d026111 // Zm00001d022144 // Zm00001d017391 // Zm00001d052112 // Zm00001d031485 // Zm00001d048497 // Zm00001d052442 // Zm00001d044745 // Zm00001d002650 // Zm00001d028210 // Zm00001d052197 // Zm00001d048086 // Zm00001d018929 // Zm00001d053930
mp_down	Biological_process	GO:0009207	purine ribonucleoside triphosphate catabolic process	0.0089	// Zm00001d017979 // Zm00001d052801 // Zm00001d041480 // Zm00001d034894 // Zm00001d036181 // Zm00001d028093 // Zm00001d029034 // Zm00001d012145 // Zm00001d002510 // Zm00001d013006 // Zm00001d027884 // Zm00001d013056 // Zm00001d030893 // Zm00001d017720
mp_down	Biological_process	GO:0009203	ribonucleoside triphosphate catabolic process	0.0089	// Zm00001d017979 // Zm00001d052801 // Zm00001d041480 // Zm00001d034894 // Zm00001d036181 // Zm00001d028093 // Zm00001d029034 // Zm00001d012145 // Zm00001d002510 // Zm00001d013006 // Zm00001d027884 // Zm00001d013056 // Zm00001d030893 // Zm00001d017720
mp_down	Biological_process	GO:0009261	ribonucleotide catabolic process	0.0089	// Zm00001d017979 // Zm00001d052801 // Zm00001d041480 // Zm00001d034894 // Zm00001d036181 // Zm00001d028093 // Zm00001d029034 // Zm00001d012145 // Zm00001d002510 // Zm00001d013006 // Zm00001d027884 // Zm00001d013056 // Zm00001d030893 // Zm00001d017720
mp_down	Biological_process	GO:0000279	M phase	0.0089	// Zm00001d043524 // Zm00001d048086 // Zm00001d031485 // Zm00001d048497 // Zm00001d036181 // Zm00001d045864 // Zm00001d018531 // Zm00001d042475 // Zm00001d002115 // Zm00001d005168 // Zm00001d028210 // Zm00001d053968 // Zm00001d052197 // Zm00001d053930
mp_down	Biological_process	GO:0009154	purine ribonucleotide catabolic process	0.0089	// Zm00001d017979 // Zm00001d052801 // Zm00001d041480 // Zm00001d034894 // Zm00001d036181 // Zm00001d028093 // Zm00001d029034 // Zm00001d012145 // Zm00001d002510 // Zm00001d013006 // Zm00001d027884 // Zm00001d013056 // Zm00001d030893 // Zm00001d017720
mp_down	Biological_process	GO:0009653	anatomical structure morphogenesis	0.009	// Zm00001d003911 // Zm00001d043524 // Zm00001d034644 // Zm00001d029047 // Zm00001d034313 // Zm00001d013603 // Zm00001d051652 // Zm00001d016935 // Zm00001d012677 // Zm00001d010863 // Zm00001d011500 // Zm00001d034807 // Zm00001d017979 // Zm00001d025268 // Zm00001d014887 // Zm00001d043997 // Zm00001d019563 // Zm00001d032217 // Zm00001d052112 // Zm00001d013065 // Zm00001d022169 // Zm00001d018742 // …
mp_down	Biological_process	GO:0010605	negative regulation of macromolecule metabolic process	0.009	// Zm00001d043524 // Zm00001d004416 // Zm00001d017846 // Zm00001d014887 // Zm00001d017720 // Zm00001d026129 // Zm00001d025571 // Zm00001d018111 // Zm00001d026111 // Zm00001d026698 // Zm00001d044246 // Zm00001d052112 // Zm00001d008618 // Zm00001d048497 // Zm00001d047787 // Zm00001d051427 // Zm00001d031529 // Zm00001d002650 // Zm00001d036131 // Zm00001d028210 // Zm00001d019472 // Zm00001d030614 // …
mp_down	Biological_process	GO:0006302	double-strand break repair	0.009	// Zm00001d042302 // Zm00001d034894 // Zm00001d016935 // Zm00001d018531 // Zm00001d048086 // Zm00001d012145 // Zm00001d005168 // Zm00001d028210 // Zm00001d042528
mp_down	Biological_process	GO:0009146	purine nucleoside triphosphate catabolic process	0.0092	// Zm00001d017979 // Zm00001d052801 // Zm00001d041480 // Zm00001d034894 // Zm00001d036181 // Zm00001d028093 // Zm00001d029034 // Zm00001d012145 // Zm00001d002510 // Zm00001d013006 // Zm00001d027884 // Zm00001d013056 // Zm00001d030893 // Zm00001d017720
mp_down	Biological_process	GO:0016032	viral process	0.01	// Zm00001d008618 // Zm00001d019472 // Zm00001d038491 // Zm00001d026698 // Zm00001d021947 // Zm00001d039006 // Zm00001d002650 // Zm00001d005168 // Zm00001d014112 // Zm00001d031529 // Zm00001d008724 // Zm00001d026111
mp_down	Biological_process	GO:0009119	ribonucleoside metabolic process	0.01	// Zm00001d037333 // Zm00001d029047 // Zm00001d036181 // Zm00001d028093 // Zm00001d041480 // Zm00001d034807 // Zm00001d013056 // Zm00001d017720 // Zm00001d049641 // Zm00001d031024 // Zm00001d030893 // Zm00001d027884 // Zm00001d051420 // Zm00001d044024 // Zm00001d017979 // Zm00001d002510 // Zm00001d029034 // Zm00001d013006 // Zm00001d001972 // Zm00001d052801 // Zm00001d034894 // Zm00001d042525 // …
mp_down	Biological_process	GO:1901136	carbohydrate derivative catabolic process	0.01	// Zm00001d017979 // Zm00001d013056 // Zm00001d036181 // Zm00001d028093 // Zm00001d034894 // Zm00001d029034 // Zm00001d052801 // Zm00001d017352 // Zm00001d012145 // Zm00001d041480 // Zm00001d002510 // Zm00001d013006 // Zm00001d027884 // Zm00001d014887 // Zm00001d030893 // Zm00001d017720
mp_down	Biological_process	GO:0009161	ribonucleoside monophosphate metabolic process	0.01	// Zm00001d037333 // Zm00001d052801 // Zm00001d013056 // Zm00001d029047 // Zm00001d034807 // Zm00001d036181 // Zm00001d028093 // Zm00001d034894 // Zm00001d029034 // Zm00001d012145 // Zm00001d049641 // Zm00001d031024 // Zm00001d041480 // Zm00001d042525 // Zm00001d002510 // Zm00001d027884 // Zm00001d030893 // Zm00001d017720 // Zm00001d013006 // Zm00001d051420
mp_down	Biological_process	GO:0048440	carpel development	0.01	// Zm00001d001879 // Zm00001d023706 // Zm00001d041803 // Zm00001d041119 // Zm00001d017769 // Zm00001d022169 // Zm00001d020430 // Zm00001d042267 // Zm00001d018261 // Zm00001d017391
mp_down	Biological_process	GO:0000086	G2/M transition of mitotic cell cycle	0.011	// Zm00001d031485 // Zm00001d018531 // Zm00001d048086 // Zm00001d028210 // Zm00001d053968 // Zm00001d018384
mp_down	Biological_process	GO:0009143	nucleoside triphosphate catabolic process	0.011	// Zm00001d017979 // Zm00001d052801 // Zm00001d041480 // Zm00001d034894 // Zm00001d036181 // Zm00001d028093 // Zm00001d029034 // Zm00001d012145 // Zm00001d002510 // Zm00001d013006 // Zm00001d027884 // Zm00001d013056 // Zm00001d030893 // Zm00001d017720
mp_down	Biological_process	GO:0000724	double-strand break repair via homologous recombination	0.011	// Zm00001d016935 // Zm00001d018531 // Zm00001d048086 // Zm00001d012145 // Zm00001d005168 // Zm00001d028210 // Zm00001d042528
mp_down	Biological_process	GO:0000280	nuclear division	0.011	// Zm00001d038513 // Zm00001d048086 // Zm00001d025571 // Zm00001d031485 // Zm00001d040390 // Zm00001d048497 // Zm00001d036181 // Zm00001d042475 // Zm00001d002662 // Zm00001d002115 // Zm00001d005168 // Zm00001d028210 // Zm00001d053968 // Zm00001d017720 // Zm00001d052197 // Zm00001d026129 // Zm00001d053930
mp_down	Biological_process	GO:0016053	organic acid biosynthetic process	0.011	// Zm00001d003911 // Zm00001d051586 // Zm00001d030509 // Zm00001d044035 // Zm00001d014112 // Zm00001d028093 // Zm00001d010863 // Zm00001d052493 // Zm00001d034807 // Zm00001d025268 // Zm00001d017352 // Zm00001d051932 // Zm00001d004042 // Zm00001d044513 // Zm00001d017769 // Zm00001d031024 // Zm00001d030893 // Zm00001d033983 // Zm00001d005151 // Zm00001d012033 // Zm00001d031929 // Zm00001d053675 // …
mp_down	Biological_process	GO:0044839	cell cycle G2/M phase transition	0.011	// Zm00001d031485 // Zm00001d018531 // Zm00001d048086 // Zm00001d028210 // Zm00001d053968 // Zm00001d018384
mp_down	Biological_process	GO:0007067	mitotic nuclear division	0.011	// Zm00001d031485 // Zm00001d048497 // Zm00001d040390 // Zm00001d026129 // Zm00001d002662 // Zm00001d002115 // Zm00001d005168 // Zm00001d053968 // Zm00001d052197 // Zm00001d053930
mp_down	Biological_process	GO:0044249	cellular biosynthetic process	0.011	// Zm00001d043524 // Zm00001d038513 // Zm00001d034313 // Zm00001d016935 // Zm00001d021705 // Zm00001d010213 // Zm00001d025268 // Zm00001d014887 // Zm00001d048841 // Zm00001d025571 // Zm00001d001808 // Zm00001d009883 // Zm00001d049641 // Zm00001d004042 // Zm00001d027884 // Zm00001d017251 // Zm00001d013067 // Zm00001d053675 // Zm00001d019643 // Zm00001d017391 // Zm00001d044024 // Zm00001d028255 // …
mp_down	Biological_process	GO:0009266	response to temperature stimulus	0.012	// Zm00001d029047 // Zm00001d041119 // Zm00001d051652 // Zm00001d041480 // Zm00001d014112 // Zm00001d004460 // Zm00001d044185 // Zm00001d014090 // Zm00001d038857 // Zm00001d049641 // Zm00001d048667 // Zm00001d009248 // Zm00001d046700 // Zm00001d047253 // Zm00001d014297 // Zm00001d031485 // Zm00001d048497 // Zm00001d051420 // Zm00001d022144 // Zm00001d036334 // Zm00001d028210 // Zm00001d019472 // …
mp_down	Biological_process	GO:0000725	recombinational repair	0.012	// Zm00001d016935 // Zm00001d018531 // Zm00001d048086 // Zm00001d012145 // Zm00001d005168 // Zm00001d028210 // Zm00001d042528
mp_down	Biological_process	GO:0046130	purine ribonucleoside catabolic process	0.012	// Zm00001d017979 // Zm00001d052801 // Zm00001d041480 // Zm00001d034894 // Zm00001d036181 // Zm00001d028093 // Zm00001d029034 // Zm00001d012145 // Zm00001d002510 // Zm00001d013006 // Zm00001d027884 // Zm00001d013056 // Zm00001d030893 // Zm00001d017720
mp_down	Biological_process	GO:0010311	lateral root formation	0.012	// Zm00001d003911 // Zm00001d028512 // Zm00001d016935 // Zm00001d010863 // Zm00001d025268
mp_down	Biological_process	GO:0006260	DNA replication	0.012	// Zm00001d026129 // Zm00001d031485 // Zm00001d048497 // Zm00001d050928 // Zm00001d033112 // Zm00001d038467 // Zm00001d018531 // Zm00001d048086 // Zm00001d011500 // Zm00001d002510 // Zm00001d030614 // Zm00001d013006 // Zm00001d048667 // Zm00001d005168 // Zm00001d028210 // Zm00001d017720 // Zm00001d018384 // Zm00001d053930 // Zm00001d042528
mp_down	Biological_process	GO:0009058	biosynthetic process	0.012	// Zm00001d043524 // Zm00001d038513 // Zm00001d034313 // Zm00001d016935 // Zm00001d021705 // Zm00001d010213 // Zm00001d025268 // Zm00001d014887 // Zm00001d048841 // Zm00001d025571 // Zm00001d001808 // Zm00001d009883 // Zm00001d049641 // Zm00001d004042 // Zm00001d027884 // Zm00001d017251 // Zm00001d013067 // Zm00001d053675 // Zm00001d019643 // Zm00001d017391 // Zm00001d044024 // Zm00001d028255 // …
mp_down	Biological_process	GO:0042221	response to chemical	0.012	// Zm00001d003380 // Zm00001d019515 // Zm00001d034644 // Zm00001d051652 // Zm00001d016935 // Zm00001d041480 // Zm00001d025268 // Zm00001d017720 // Zm00001d001808 // Zm00001d049641 // Zm00001d018261 // Zm00001d042267 // Zm00001d026015 // Zm00001d017391 // Zm00001d031485 // Zm00001d043431 // Zm00001d002650 // Zm00001d022181 // Zm00001d011500 // Zm00001d021947 // Zm00001d013493 // Zm00001d011581 // …
mp_down	Biological_process	GO:0042454	ribonucleoside catabolic process	0.013	// Zm00001d017979 // Zm00001d052801 // Zm00001d041480 // Zm00001d034894 // Zm00001d036181 // Zm00001d028093 // Zm00001d029034 // Zm00001d012145 // Zm00001d002510 // Zm00001d013006 // Zm00001d027884 // Zm00001d013056 // Zm00001d030893 // Zm00001d017720
mp_down	Biological_process	GO:0006152	purine nucleoside catabolic process	0.013	// Zm00001d017979 // Zm00001d052801 // Zm00001d041480 // Zm00001d034894 // Zm00001d036181 // Zm00001d028093 // Zm00001d029034 // Zm00001d012145 // Zm00001d002510 // Zm00001d013006 // Zm00001d027884 // Zm00001d013056 // Zm00001d030893 // Zm00001d017720
mp_down	Biological_process	GO:0046128	purine ribonucleoside metabolic process	0.013	// Zm00001d037333 // Zm00001d029047 // Zm00001d036181 // Zm00001d028093 // Zm00001d041480 // Zm00001d034807 // Zm00001d013056 // Zm00001d017720 // Zm00001d049641 // Zm00001d031024 // Zm00001d030893 // Zm00001d027884 // Zm00001d051420 // Zm00001d017979 // Zm00001d002510 // Zm00001d029034 // Zm00001d013006 // Zm00001d001972 // Zm00001d052801 // Zm00001d034894 // Zm00001d042525 // Zm00001d012145
mp_down	Biological_process	GO:1901990	regulation of mitotic cell cycle phase transition	0.013	// Zm00001d031485 // Zm00001d040390 // Zm00001d018531 // Zm00001d048086 // Zm00001d028210 // Zm00001d053968 // Zm00001d018384
mp_down	Biological_process	GO:0009150	purine ribonucleotide metabolic process	0.013	// Zm00001d037333 // Zm00001d029047 // Zm00001d036181 // Zm00001d028093 // Zm00001d041480 // Zm00001d034807 // Zm00001d013056 // Zm00001d017720 // Zm00001d049641 // Zm00001d031024 // Zm00001d030893 // Zm00001d027884 // Zm00001d051420 // Zm00001d043414 // Zm00001d017979 // Zm00001d002510 // Zm00001d029034 // Zm00001d013006 // Zm00001d001972 // Zm00001d052801 // Zm00001d034894 // Zm00001d042525 // …
mp_down	Biological_process	GO:0042278	purine nucleoside metabolic process	0.014	// Zm00001d037333 // Zm00001d029047 // Zm00001d036181 // Zm00001d028093 // Zm00001d041480 // Zm00001d034807 // Zm00001d013056 // Zm00001d017720 // Zm00001d049641 // Zm00001d031024 // Zm00001d030893 // Zm00001d027884 // Zm00001d051420 // Zm00001d017979 // Zm00001d002510 // Zm00001d029034 // Zm00001d013006 // Zm00001d001972 // Zm00001d052801 // Zm00001d034894 // Zm00001d042525 // Zm00001d012145
mp_down	Biological_process	GO:0071822	protein complex subunit organization	0.014	// Zm00001d034644 // Zm00001d044246 // Zm00001d002601 // Zm00001d016935 // Zm00001d020618 // Zm00001d011500 // Zm00001d018981 // Zm00001d032239 // Zm00001d014090 // Zm00001d017118 // Zm00001d026111 // Zm00001d053968 // Zm00001d013067 // Zm00001d026015 // Zm00001d032070 // Zm00001d047787 // Zm00001d002650 // Zm00001d012276 // Zm00001d023901 // Zm00001d020969 // Zm00001d042528 // Zm00001d038381 // …
mp_down	Biological_process	GO:0009164	nucleoside catabolic process	0.016	// Zm00001d017979 // Zm00001d052801 // Zm00001d041480 // Zm00001d034894 // Zm00001d036181 // Zm00001d028093 // Zm00001d029034 // Zm00001d012145 // Zm00001d002510 // Zm00001d013006 // Zm00001d027884 // Zm00001d013056 // Zm00001d030893 // Zm00001d017720
mp_down	Biological_process	GO:0043412	macromolecule modification	0.016	// Zm00001d043524 // Zm00001d032499 // Zm00001d027415 // Zm00001d051652 // Zm00001d010213 // Zm00001d025342 // Zm00001d025268 // Zm00001d017720 // Zm00001d025571 // Zm00001d031894 // Zm00001d018261 // Zm00001d046583 // Zm00001d025866 // Zm00001d038646 // Zm00001d037507 // Zm00001d047053 // Zm00001d005976 // Zm00001d002650 // Zm00001d023901 // Zm00001d027934 // Zm00001d011500 // Zm00001d034894 // …
mp_down	Biological_process	GO:0048467	gynoecium development	0.016	// Zm00001d001879 // Zm00001d023706 // Zm00001d041803 // Zm00001d041119 // Zm00001d017769 // Zm00001d022169 // Zm00001d020430 // Zm00001d042267 // Zm00001d018261 // Zm00001d017391
mp_down	Biological_process	GO:0009628	response to abiotic stimulus	0.017	// Zm00001d003380 // Zm00001d003911 // Zm00001d029047 // Zm00001d030509 // Zm00001d034313 // Zm00001d002601 // Zm00001d047253 // Zm00001d041119 // Zm00001d051652 // Zm00001d028093 // Zm00001d010863 // Zm00001d041480 // Zm00001d034807 // Zm00001d008618 // Zm00001d025268 // Zm00001d014887 // Zm00001d019563 // Zm00001d004460 // Zm00001d014090 // Zm00001d038857 // Zm00001d040784 // Zm00001d044513 // …
mp_down	Biological_process	GO:0070925	organelle assembly	0.017	// Zm00001d046583 // Zm00001d031485 // Zm00001d038646 // Zm00001d014090 // Zm00001d011741 // Zm00001d018410 // Zm00001d042525 // Zm00001d053968 // Zm00001d007824 // Zm00001d017720
mp_down	Biological_process	GO:0006139	nucleobase-containing compound metabolic process	0.017	// Zm00001d043524 // Zm00001d038513 // Zm00001d036181 // Zm00001d051652 // Zm00001d016935 // Zm00001d021705 // Zm00001d010213 // Zm00001d025268 // Zm00001d017720 // Zm00001d025571 // Zm00001d001808 // Zm00001d049641 // Zm00001d027884 // Zm00001d013067 // Zm00001d026015 // Zm00001d017391 // Zm00001d044024 // Zm00001d046583 // Zm00001d031485 // Zm00001d038646 // Zm00001d017846 // Zm00001d043431 // …
mp_down	Biological_process	GO:1901657	glycosyl compound metabolic process	0.017	// Zm00001d037333 // Zm00001d029047 // Zm00001d036181 // Zm00001d044854 // Zm00001d028093 // Zm00001d041480 // Zm00001d034807 // Zm00001d017352 // Zm00001d013056 // Zm00001d017720 // Zm00001d049641 // Zm00001d031024 // Zm00001d030893 // Zm00001d027884 // Zm00001d051420 // Zm00001d047253 // Zm00001d044024 // Zm00001d017979 // Zm00001d002510 // Zm00001d042525 // Zm00001d013006 // Zm00001d001972 // …
mp_down	Biological_process	GO:0051253	negative regulation of RNA metabolic process	0.017	// Zm00001d043524 // Zm00001d025571 // Zm00001d008618 // Zm00001d005168 // Zm00001d019472 // Zm00001d030614 // Zm00001d034894 // Zm00001d047787 // Zm00001d051427 // Zm00001d044246 // Zm00001d038381 // Zm00001d026129 // Zm00001d027337 // Zm00001d002650 // Zm00001d036131 // Zm00001d017720 // Zm00001d033112 // Zm00001d023901 // Zm00001d026111
mp_down	Biological_process	GO:1901575	organic substance catabolic process	0.017	// Zm00001d003911 // Zm00001d037333 // Zm00001d051586 // Zm00001d029047 // Zm00001d034313 // Zm00001d036181 // Zm00001d053427 // Zm00001d028093 // Zm00001d010863 // Zm00001d041480 // Zm00001d034807 // Zm00001d017769 // Zm00001d025268 // Zm00001d014887 // Zm00001d017720 // Zm00001d051932 // Zm00001d025571 // Zm00001d048841 // Zm00001d011500 // Zm00001d015690 // Zm00001d014090 // Zm00001d038857 // …
mp_down	Biological_process	GO:0016246	RNA interference	0.017	// Zm00001d043524 // Zm00001d008724 // Zm00001d026129 // Zm00001d002650 // Zm00001d005168 // Zm00001d026698 // Zm00001d033112 // Zm00001d026111
mp_down	Biological_process	GO:1901565	organonitrogen compound catabolic process	0.018	// Zm00001d051586 // Zm00001d036181 // Zm00001d028093 // Zm00001d052493 // Zm00001d002510 // Zm00001d013056 // Zm00001d025571 // Zm00001d017720 // Zm00001d017769 // Zm00001d030893 // Zm00001d027884 // Zm00001d049380 // Zm00001d022144 // Zm00001d014297 // Zm00001d017979 // Zm00001d029034 // Zm00001d013006 // Zm00001d052801 // Zm00001d041480 // Zm00001d034894 // Zm00001d012145 // Zm00001d022387 // …
mp_down	Biological_process	GO:0009944	polarity specification of adaxial/abaxial axis	0.019	// Zm00001d007842 // Zm00001d018742 // Zm00001d008724 // Zm00001d018929 // Zm00001d018261 // Zm00001d017391
mp_down	Biological_process	GO:0009790	embryo development	0.019	// Zm00001d043414 // Zm00001d052112 // Zm00001d021705 // Zm00001d034807 // Zm00001d014112 // Zm00001d022169 // Zm00001d041803 // Zm00001d013603 // Zm00001d031024 // Zm00001d026111 // Zm00001d022144 // Zm00001d017391 // Zm00001d044024 // Zm00001d014297 // Zm00001d031485 // Zm00001d023706 // Zm00001d048497 // Zm00001d052442 // Zm00001d044745 // Zm00001d002650 // Zm00001d028210 // Zm00001d052197 // …
mp_down	Biological_process	GO:0006461	protein complex assembly	0.019	// Zm00001d044246 // Zm00001d002601 // Zm00001d016935 // Zm00001d020618 // Zm00001d011500 // Zm00001d018981 // Zm00001d032239 // Zm00001d014090 // Zm00001d017118 // Zm00001d026111 // Zm00001d013067 // Zm00001d026015 // Zm00001d032070 // Zm00001d047787 // Zm00001d002650 // Zm00001d012276 // Zm00001d023901 // Zm00001d020969 // Zm00001d042528 // Zm00001d038381 // Zm00001d025406 // Zm00001d045864 // …
mp_down	Biological_process	GO:0051704	multi-organism process	0.02	// Zm00001d003911 // Zm00001d034644 // Zm00001d029047 // Zm00001d053427 // Zm00001d028093 // Zm00001d037728 // Zm00001d010863 // Zm00001d043110 // Zm00001d034807 // Zm00001d025268 // Zm00001d017352 // Zm00001d041092 // Zm00001d019563 // Zm00001d031636 // Zm00001d048086 // Zm00001d001808 // Zm00001d044513 // Zm00001d049641 // Zm00001d017118 // Zm00001d030893 // Zm00001d013268 // Zm00001d020595 // …
mp_down	Biological_process	GO:0065001	specification of axis polarity	0.02	// Zm00001d007842 // Zm00001d018742 // Zm00001d008724 // Zm00001d018929 // Zm00001d018261 // Zm00001d017391
mp_down	Biological_process	GO:0070271	protein complex biogenesis	0.02	// Zm00001d044246 // Zm00001d002601 // Zm00001d016935 // Zm00001d020618 // Zm00001d011500 // Zm00001d018981 // Zm00001d032239 // Zm00001d014090 // Zm00001d017118 // Zm00001d026111 // Zm00001d013067 // Zm00001d026015 // Zm00001d032070 // Zm00001d047787 // Zm00001d002650 // Zm00001d012276 // Zm00001d023901 // Zm00001d020969 // Zm00001d042528 // Zm00001d038381 // Zm00001d025406 // Zm00001d045864 // …
mp_down	Biological_process	GO:0000087	mitotic M phase	0.021	// Zm00001d031485 // Zm00001d048497 // Zm00001d002115 // Zm00001d005168 // Zm00001d053968 // Zm00001d052197 // Zm00001d053930
mp_down	Biological_process	GO:0007154	cell communication	0.021	// Zm00001d003380 // Zm00001d003911 // Zm00001d043431 // Zm00001d034644 // Zm00001d053150 // Zm00001d025997 // Zm00001d036482 // Zm00001d002451 // Zm00001d014112 // Zm00001d028093 // Zm00001d037728 // Zm00001d010863 // Zm00001d014377 // Zm00001d027415 // Zm00001d035774 // Zm00001d025342 // Zm00001d025268 // Zm00001d017352 // Zm00001d029047 // Zm00001d010445 // Zm00001d025300 // Zm00001d044452 // …
mp_down	Biological_process	GO:0009067	aspartate family amino acid biosynthetic process	0.021	// Zm00001d003911 // Zm00001d008618 // Zm00001d025268 // Zm00001d010863 // Zm00001d031024 // Zm00001d005151 // Zm00001d014112 // Zm00001d033983
mp_down	Biological_process	GO:0001101	response to acid chemical	0.021	// Zm00001d003380 // Zm00001d029047 // Zm00001d013603 // Zm00001d047253 // Zm00001d002601 // Zm00001d052493 // Zm00001d034807 // Zm00001d014112 // Zm00001d032373 // Zm00001d019563 // Zm00001d010445 // Zm00001d052112 // Zm00001d033983 // Zm00001d044513 // Zm00001d018111 // Zm00001d030891 // Zm00001d018261 // Zm00001d046700 // Zm00001d053675 // Zm00001d017391 // Zm00001d014297 // Zm00001d017979 // …
mp_down	Biological_process	GO:0009116	nucleoside metabolic process	0.022	// Zm00001d037333 // Zm00001d029047 // Zm00001d036181 // Zm00001d028093 // Zm00001d041480 // Zm00001d034807 // Zm00001d013056 // Zm00001d017720 // Zm00001d049641 // Zm00001d031024 // Zm00001d030893 // Zm00001d027884 // Zm00001d051420 // Zm00001d044024 // Zm00001d017979 // Zm00001d002510 // Zm00001d029034 // Zm00001d013006 // Zm00001d001972 // Zm00001d052801 // Zm00001d034894 // Zm00001d042525 // …
mp_down	Biological_process	GO:0007267	cell-cell signaling	0.022	// Zm00001d017979 // Zm00001d026698 // Zm00001d020238 // Zm00001d002650 // Zm00001d005168 // Zm00001d053968 // Zm00001d054016 // Zm00001d008724 // Zm00001d026111
mp_down	Biological_process	GO:0008652	cellular amino acid biosynthetic process	0.023	// Zm00001d003911 // Zm00001d008618 // Zm00001d025268 // Zm00001d017769 // Zm00001d031024 // Zm00001d052493 // Zm00001d051586 // Zm00001d010863 // Zm00001d005151 // Zm00001d014112 // Zm00001d026585 // Zm00001d033983
mp_down	Biological_process	GO:0009734	auxin-activated signaling pathway	0.023	// Zm00001d003911 // Zm00001d001879 // Zm00001d052442 // Zm00001d043431 // Zm00001d010863 // Zm00001d016838 // Zm00001d014377 // Zm00001d039006 // Zm00001d025268 // Zm00001d042267
mp_down	Biological_process	GO:0048449	floral organ formation	0.024	// Zm00001d043524 // Zm00001d052112 // Zm00001d045231 // Zm00001d042475 // Zm00001d027337 // Zm00001d005168 // Zm00001d020430 // Zm00001d017391
mp_down	Biological_process	GO:0097305	response to alcohol	0.024	// Zm00001d003380 // Zm00001d013603 // Zm00001d052493 // Zm00001d014112 // Zm00001d032373 // Zm00001d019563 // Zm00001d010445 // Zm00001d052112 // Zm00001d018111 // Zm00001d030891 // Zm00001d044185 // Zm00001d046700 // Zm00001d017391 // Zm00001d014297 // Zm00001d017979 // Zm00001d041092 // Zm00001d037719 // Zm00001d051420 // Zm00001d047053 // Zm00001d033983 // Zm00001d006790 // Zm00001d013493 // …
mp_down	Biological_process	GO:0044403	symbiosis, encompassing mutualism through parasitism	0.026	// Zm00001d008618 // Zm00001d019472 // Zm00001d038491 // Zm00001d026698 // Zm00001d021947 // Zm00001d039006 // Zm00001d002650 // Zm00001d005168 // Zm00001d014112 // Zm00001d031529 // Zm00001d008724 // Zm00001d026111
mp_down	Biological_process	GO:0071310	cellular response to organic substance	0.026	// Zm00001d003911 // Zm00001d014112 // Zm00001d028093 // Zm00001d010863 // Zm00001d014377 // Zm00001d025268 // Zm00001d010445 // Zm00001d001808 // Zm00001d044513 // Zm00001d018111 // Zm00001d030893 // Zm00001d020595 // Zm00001d026111 // Zm00001d026698 // Zm00001d014297 // Zm00001d047053 // Zm00001d031485 // Zm00001d041092 // Zm00001d052442 // Zm00001d037719 // Zm00001d043431 // Zm00001d016838 // …
mp_down	Biological_process	GO:0044419	interspecies interaction between organisms	0.027	// Zm00001d008618 // Zm00001d019472 // Zm00001d038491 // Zm00001d026698 // Zm00001d021947 // Zm00001d039006 // Zm00001d002650 // Zm00001d005168 // Zm00001d014112 // Zm00001d031529 // Zm00001d008724 // Zm00001d026111
mp_down	Biological_process	GO:1901605	alpha-amino acid metabolic process	0.027	// Zm00001d003911 // Zm00001d044024 // Zm00001d008618 // Zm00001d030509 // Zm00001d049380 // Zm00001d025268 // Zm00001d017769 // Zm00001d031024 // Zm00001d052493 // Zm00001d034807 // Zm00001d051586 // Zm00001d010863 // Zm00001d005151 // Zm00001d014112 // Zm00001d014887 // Zm00001d026585 // Zm00001d022144 // Zm00001d033983
mp_down	Biological_process	GO:0010558	negative regulation of macromolecule biosynthetic process	0.028	// Zm00001d043524 // Zm00001d044246 // Zm00001d017720 // Zm00001d025571 // Zm00001d026111 // Zm00001d026698 // Zm00001d008618 // Zm00001d047787 // Zm00001d051427 // Zm00001d031529 // Zm00001d002650 // Zm00001d036131 // Zm00001d019472 // Zm00001d030614 // Zm00001d023901 // Zm00001d038381 // Zm00001d034894 // Zm00001d026129 // Zm00001d027337 // Zm00001d005168 // Zm00001d008724 // Zm00001d033112
mp_down	Biological_process	GO:0048466	androecium development	0.028	// Zm00001d003911 // Zm00001d051932 // Zm00001d049641 // Zm00001d010863 // Zm00001d017251 // Zm00001d025268 // Zm00001d014887 // Zm00001d008724 // Zm00001d018261
mp_down	Biological_process	GO:0048443	stamen development	0.028	// Zm00001d003911 // Zm00001d051932 // Zm00001d049641 // Zm00001d010863 // Zm00001d017251 // Zm00001d025268 // Zm00001d014887 // Zm00001d008724 // Zm00001d018261
mp_down	Biological_process	GO:0010467	gene expression	0.029	// Zm00001d043524 // Zm00001d051652 // Zm00001d016935 // Zm00001d021705 // Zm00001d041480 // Zm00001d025268 // Zm00001d014887 // Zm00001d017720 // Zm00001d017118 // Zm00001d025571 // Zm00001d001808 // Zm00001d013067 // Zm00001d026015 // Zm00001d017391 // Zm00001d046583 // Zm00001d031485 // Zm00001d038646 // Zm00001d017846 // Zm00001d043431 // Zm00001d011741 // Zm00001d002650 // Zm00001d032361 // …
mp_down	Biological_process	GO:1902589	single-organism organelle organization	0.029	// Zm00001d043524 // Zm00001d034644 // Zm00001d040390 // Zm00001d020618 // Zm00001d017720 // Zm00001d026111 // Zm00001d053968 // Zm00001d014297 // Zm00001d031485 // Zm00001d048497 // Zm00001d022315 // Zm00001d002115 // Zm00001d002650 // Zm00001d028210 // Zm00001d052197 // Zm00001d013065 // Zm00001d006758 // Zm00001d045864 // Zm00001d048086 // Zm00001d022387 // Zm00001d027337 // Zm00001d005168 // …
mp_down	Biological_process	GO:0007017	microtubule-based process	0.029	// Zm00001d043524 // Zm00001d031485 // Zm00001d048497 // Zm00001d008724 // Zm00001d020618 // Zm00001d045864 // Zm00001d022387 // Zm00001d002115 // Zm00001d027337 // Zm00001d005168 // Zm00001d053968 // Zm00001d047126 // Zm00001d017720 // Zm00001d033112 // Zm00001d013065 // Zm00001d053930
mp_down	Biological_process	GO:0046394	carboxylic acid biosynthetic process	0.029	// Zm00001d003911 // Zm00001d051586 // Zm00001d014112 // Zm00001d028093 // Zm00001d010863 // Zm00001d052493 // Zm00001d025268 // Zm00001d017352 // Zm00001d051932 // Zm00001d004042 // Zm00001d044513 // Zm00001d017769 // Zm00001d031024 // Zm00001d030893 // Zm00001d017251 // Zm00001d012033 // Zm00001d053675 // Zm00001d008618 // Zm00001d005151 // Zm00001d022144 // Zm00001d022181 // Zm00001d033983 // …
mp_down	Biological_process	GO:0009943	adaxial/abaxial axis specification	0.03	// Zm00001d007842 // Zm00001d018742 // Zm00001d008724 // Zm00001d018929 // Zm00001d018261 // Zm00001d017391
mp_down	Biological_process	GO:0044711	single-organism biosynthetic process	0.03	// Zm00001d003911 // Zm00001d043414 // Zm00001d051586 // Zm00001d029047 // Zm00001d030509 // Zm00001d034313 // Zm00001d044854 // Zm00001d014112 // Zm00001d038513 // Zm00001d013035 // Zm00001d052493 // Zm00001d034807 // Zm00001d017769 // Zm00001d025268 // Zm00001d014887 // Zm00001d032373 // Zm00001d013056 // Zm00001d051932 // Zm00001d031024 // Zm00001d017118 // Zm00001d033983 // Zm00001d044035 // …
mp_down	Biological_process	GO:0016441	posttranscriptional gene silencing	0.03	// Zm00001d043524 // Zm00001d004416 // Zm00001d026698 // Zm00001d026129 // Zm00001d026111 // Zm00001d005168 // Zm00001d008724 // Zm00001d033112 // Zm00001d002650
mp_down	Biological_process	GO:0051322	anaphase	0.03	// Zm00001d043524 // Zm00001d002115 // Zm00001d005168 // Zm00001d018531 // Zm00001d045864
mp_down	Biological_process	GO:0071365	cellular response to auxin stimulus	0.03	// Zm00001d003911 // Zm00001d001879 // Zm00001d052442 // Zm00001d043431 // Zm00001d010863 // Zm00001d016838 // Zm00001d014377 // Zm00001d039006 // Zm00001d025268 // Zm00001d042267
mp_down	Biological_process	GO:0031327	negative regulation of cellular biosynthetic process	0.03	// Zm00001d043524 // Zm00001d044246 // Zm00001d017720 // Zm00001d025571 // Zm00001d026111 // Zm00001d026698 // Zm00001d008618 // Zm00001d047787 // Zm00001d051427 // Zm00001d031529 // Zm00001d002650 // Zm00001d036131 // Zm00001d019472 // Zm00001d030614 // Zm00001d023901 // Zm00001d038381 // Zm00001d034894 // Zm00001d026129 // Zm00001d027337 // Zm00001d005168 // Zm00001d008724 // Zm00001d033112
mp_down	Biological_process	GO:0048519	negative regulation of biological process	0.03	// Zm00001d043524 // Zm00001d052112 // Zm00001d047787 // Zm00001d017846 // Zm00001d009288 // Zm00001d014887 // Zm00001d017720 // Zm00001d026129 // Zm00001d025571 // Zm00001d044513 // Zm00001d038381 // Zm00001d018111 // Zm00001d030893 // Zm00001d018742 // Zm00001d026111 // Zm00001d009248 // Zm00001d053968 // Zm00001d004416 // Zm00001d044246 // Zm00001d043414 // Zm00001d014297 // Zm00001d013067 // …
mp_down	Biological_process	GO:0031326	regulation of cellular biosynthetic process	0.031	// Zm00001d043524 // Zm00001d038381 // Zm00001d053150 // Zm00001d033112 // Zm00001d034313 // Zm00001d052112 // Zm00001d021609 // Zm00001d047787 // Zm00001d053427 // Zm00001d017846 // Zm00001d021947 // Zm00001d032970 // Zm00001d014377 // Zm00001d008618 // Zm00001d026129 // Zm00001d020595 // Zm00001d032373 // Zm00001d017720 // Zm00001d013006 // Zm00001d032217 // Zm00001d048086 // Zm00001d025571 // …
mp_down	Biological_process	GO:0032502	developmental process	0.032	// Zm00001d043524 // Zm00001d019515 // Zm00001d034644 // Zm00001d034313 // Zm00001d051652 // Zm00001d016935 // Zm00001d012677 // Zm00001d011500 // Zm00001d025268 // Zm00001d014887 // Zm00001d017720 // Zm00001d017118 // Zm00001d001808 // Zm00001d049641 // Zm00001d032933 // Zm00001d020238 // Zm00001d018261 // Zm00001d017251 // Zm00001d013067 // Zm00001d053675 // Zm00001d017391 // Zm00001d044024 // …
mp_down	Biological_process	GO:0045934	negative regulation of nucleobase-containing compound metabolic process	0.036	// Zm00001d043524 // Zm00001d052112 // Zm00001d025571 // Zm00001d008618 // Zm00001d005168 // Zm00001d019472 // Zm00001d030614 // Zm00001d034894 // Zm00001d047787 // Zm00001d051427 // Zm00001d044246 // Zm00001d038381 // Zm00001d026129 // Zm00001d027337 // Zm00001d002650 // Zm00001d036131 // Zm00001d017720 // Zm00001d033112 // Zm00001d023901 // Zm00001d026111
mp_down	Biological_process	GO:0042255	ribosome assembly	0.036	// Zm00001d046583 // Zm00001d038646 // Zm00001d014090 // Zm00001d011741 // Zm00001d018410 // Zm00001d042525 // Zm00001d007824
mp_down	Biological_process	GO:2000112	regulation of cellular macromolecule biosynthetic process	0.036	// Zm00001d043524 // Zm00001d038381 // Zm00001d053150 // Zm00001d033112 // Zm00001d052112 // Zm00001d021609 // Zm00001d047787 // Zm00001d053427 // Zm00001d017846 // Zm00001d021947 // Zm00001d032970 // Zm00001d014377 // Zm00001d008618 // Zm00001d026129 // Zm00001d032373 // Zm00001d017720 // Zm00001d013006 // Zm00001d032217 // Zm00001d048086 // Zm00001d025571 // Zm00001d019472 // Zm00001d007232 // …
mp_down	Biological_process	GO:0034655	nucleobase-containing compound catabolic process	0.036	// Zm00001d025571 // Zm00001d017720 // Zm00001d052801 // Zm00001d036181 // Zm00001d022387 // Zm00001d034894 // Zm00001d053427 // Zm00001d028093 // Zm00001d029034 // Zm00001d012145 // Zm00001d041480 // Zm00001d002510 // Zm00001d017979 // Zm00001d013006 // Zm00001d027884 // Zm00001d013056 // Zm00001d030893 // Zm00001d032361 // Zm00001d052197
mp_down	Biological_process	GO:0046483	heterocycle metabolic process	0.036	// Zm00001d043524 // Zm00001d038513 // Zm00001d036181 // Zm00001d051652 // Zm00001d016935 // Zm00001d021705 // Zm00001d010213 // Zm00001d025268 // Zm00001d017720 // Zm00001d025571 // Zm00001d001808 // Zm00001d049641 // Zm00001d027884 // Zm00001d013067 // Zm00001d026015 // Zm00001d017391 // Zm00001d044024 // Zm00001d046583 // Zm00001d031485 // Zm00001d038646 // Zm00001d017846 // Zm00001d043431 // …
mp_down	Biological_process	GO:1901699	cellular response to nitrogen compound	0.038	// Zm00001d003911 // Zm00001d008724 // Zm00001d010863 // Zm00001d026111 // Zm00001d005168 // Zm00001d025268 // Zm00001d026698 // Zm00001d002650
mp_down	Biological_process	GO:0009056	catabolic process	0.038	// Zm00001d003911 // Zm00001d037333 // Zm00001d051586 // Zm00001d029047 // Zm00001d034313 // Zm00001d036181 // Zm00001d053427 // Zm00001d028093 // Zm00001d010863 // Zm00001d041480 // Zm00001d034807 // Zm00001d017769 // Zm00001d025268 // Zm00001d014887 // Zm00001d048841 // Zm00001d051932 // Zm00001d018111 // Zm00001d025571 // Zm00001d017720 // Zm00001d011500 // Zm00001d015690 // Zm00001d041803 // …
mp_down	Biological_process	GO:0044700	single organism signaling	0.039	// Zm00001d003380 // Zm00001d003911 // Zm00001d043431 // Zm00001d034644 // Zm00001d053150 // Zm00001d025997 // Zm00001d036482 // Zm00001d014112 // Zm00001d028093 // Zm00001d037728 // Zm00001d010863 // Zm00001d014377 // Zm00001d027415 // Zm00001d035774 // Zm00001d025342 // Zm00001d025268 // Zm00001d029047 // Zm00001d010445 // Zm00001d044452 // Zm00001d017979 // Zm00001d048958 // Zm00001d041092 // …
mp_down	Biological_process	GO:0010305	leaf vascular tissue pattern formation	0.039	// Zm00001d026111 // Zm00001d013603 // Zm00001d018929 // Zm00001d021705 // Zm00001d002650
mp_down	Biological_process	GO:0019752	carboxylic acid metabolic process	0.04	// Zm00001d003911 // Zm00001d037333 // Zm00001d051586 // Zm00001d029047 // Zm00001d014112 // Zm00001d028093 // Zm00001d010863 // Zm00001d052493 // Zm00001d034807 // Zm00001d017769 // Zm00001d025268 // Zm00001d017352 // Zm00001d032373 // Zm00001d048841 // Zm00001d051932 // Zm00001d031024 // Zm00001d017118 // Zm00001d044513 // Zm00001d049641 // Zm00001d004042 // Zm00001d030893 // Zm00001d020238 // …
mp_down	Biological_process	GO:0007126	meiotic nuclear division	0.041	// Zm00001d038513 // Zm00001d048086 // Zm00001d031485 // Zm00001d048497 // Zm00001d036181 // Zm00001d042475 // Zm00001d005168 // Zm00001d028210 // Zm00001d017720 // Zm00001d052197 // Zm00001d053930
mp_down	Biological_process	GO:0009408	response to heat	0.043	// Zm00001d004460 // Zm00001d041119 // Zm00001d014090 // Zm00001d038857 // Zm00001d034894 // Zm00001d051652 // Zm00001d049641 // Zm00001d009248 // Zm00001d046700 // Zm00001d039316 // Zm00001d051420 // Zm00001d018261
mp_down	Biological_process	GO:0006346	methylation-dependent chromatin silencing	0.043	// Zm00001d043524 // Zm00001d026129 // Zm00001d002650 // Zm00001d005168 // Zm00001d033112 // Zm00001d026111
mp_down	Biological_process	GO:0009892	negative regulation of metabolic process	0.044	// Zm00001d043524 // Zm00001d004416 // Zm00001d017846 // Zm00001d014887 // Zm00001d017720 // Zm00001d026129 // Zm00001d025571 // Zm00001d018111 // Zm00001d026111 // Zm00001d026698 // Zm00001d044246 // Zm00001d052112 // Zm00001d008618 // Zm00001d048497 // Zm00001d047787 // Zm00001d051427 // Zm00001d031529 // Zm00001d002650 // Zm00001d036131 // Zm00001d028210 // Zm00001d019472 // Zm00001d030614 // …
mp_down	Biological_process	GO:0006396	RNA processing	0.044	// Zm00001d003911 // Zm00001d051652 // Zm00001d010863 // Zm00001d041480 // Zm00001d025866 // Zm00001d040260 // Zm00001d025268 // Zm00001d032373 // Zm00001d013056 // Zm00001d004460 // Zm00001d017118 // Zm00001d001808 // Zm00001d031024 // Zm00001d026111 // Zm00001d036432 // Zm00001d026698 // Zm00001d046583 // Zm00001d008618 // Zm00001d038646 // Zm00001d044745 // Zm00001d051427 // Zm00001d011741 // …
mp_down	Biological_process	GO:0010102	lateral root morphogenesis	0.046	// Zm00001d003911 // Zm00001d028512 // Zm00001d016935 // Zm00001d010863 // Zm00001d025268
mp_down	Biological_process	GO:0010101	post-embryonic root morphogenesis	0.047	// Zm00001d003911 // Zm00001d028512 // Zm00001d016935 // Zm00001d010863 // Zm00001d025268
mp_down	Biological_process	GO:0044283	small molecule biosynthetic process	0.047	// Zm00001d003911 // Zm00001d051586 // Zm00001d030509 // Zm00001d044035 // Zm00001d014112 // Zm00001d028093 // Zm00001d010863 // Zm00001d052493 // Zm00001d034807 // Zm00001d017769 // Zm00001d025268 // Zm00001d014887 // Zm00001d051932 // Zm00001d031024 // Zm00001d014090 // Zm00001d038857 // Zm00001d017352 // Zm00001d049641 // Zm00001d004042 // Zm00001d030893 // Zm00001d033983 // Zm00001d005151 // …
mp_down	Biological_process	GO:0033993	response to lipid	0.047	// Zm00001d003380 // Zm00001d013603 // Zm00001d052493 // Zm00001d014112 // Zm00001d032373 // Zm00001d019563 // Zm00001d010445 // Zm00001d052112 // Zm00001d033983 // Zm00001d001808 // Zm00001d018111 // Zm00001d030891 // Zm00001d044185 // Zm00001d046700 // Zm00001d017391 // Zm00001d014297 // Zm00001d017979 // Zm00001d041092 // Zm00001d037719 // Zm00001d051420 // Zm00001d047053 // Zm00001d018261 // …
mp_down	Biological_process	GO:0010468	regulation of gene expression	0.047	// Zm00001d043524 // Zm00001d038381 // Zm00001d018111 // Zm00001d053150 // Zm00001d007232 // Zm00001d052112 // Zm00001d021609 // Zm00001d047787 // Zm00001d053427 // Zm00001d017846 // Zm00001d021947 // Zm00001d032970 // Zm00001d014377 // Zm00001d008618 // Zm00001d026129 // Zm00001d032373 // Zm00001d017720 // Zm00001d013006 // Zm00001d032217 // Zm00001d042528 // Zm00001d048086 // Zm00001d025571 // …
mp_down	Biological_process	GO:0051172	negative regulation of nitrogen compound metabolic process	0.048	// Zm00001d043524 // Zm00001d044246 // Zm00001d017720 // Zm00001d025571 // Zm00001d026111 // Zm00001d026698 // Zm00001d052112 // Zm00001d008618 // Zm00001d047787 // Zm00001d051427 // Zm00001d031529 // Zm00001d002650 // Zm00001d036131 // Zm00001d019472 // Zm00001d030614 // Zm00001d023901 // Zm00001d038381 // Zm00001d034894 // Zm00001d026129 // Zm00001d027337 // Zm00001d005168 // Zm00001d008724 // …
mp_down	Biological_process	GO:0009064	glutamine family amino acid metabolic process	0.048	// Zm00001d044024 // Zm00001d051586 // Zm00001d017769 // Zm00001d052493 // Zm00001d049380 // Zm00001d033983
mp_down	Biological_process	GO:0071840	cellular component organization or biogenesis	0.049	// Zm00001d043524 // Zm00001d034644 // Zm00001d034313 // Zm00001d036181 // Zm00001d051652 // Zm00001d016935 // Zm00001d012677 // Zm00001d011500 // Zm00001d014112 // Zm00001d014887 // Zm00001d017720 // Zm00001d017118 // Zm00001d025571 // Zm00001d001808 // Zm00001d049641 // Zm00001d032933 // Zm00001d044185 // Zm00001d013067 // Zm00001d026015 // Zm00001d017391 // Zm00001d046583 // Zm00001d031485 // …
mp_down	Biological_process	GO:0048598	embryonic morphogenesis	0.049	// Zm00001d014297 // Zm00001d013603 // Zm00001d021705 // Zm00001d052442 // Zm00001d018929
mp_down	Molecular_function	GO:0032559	adenyl ribonucleotide binding	0.011	// Zm00001d037538 // Zm00001d027415 // Zm00001d029047 // Zm00001d025342 // Zm00001d040390 // Zm00001d036181 // Zm00001d010018 // Zm00001d041119 // Zm00001d038467 // Zm00001d037728 // Zm00001d040260 // Zm00001d041480 // Zm00001d002510 // Zm00001d005059 // Zm00001d032634 // Zm00001d025997 // Zm00001d023311 // Zm00001d017720 // Zm00001d052112 // Zm00001d013056 // Zm00001d051586 // Zm00001d038857 // …
mp_down	Molecular_function	GO:0046982	protein heterodimerization activity	0.011	// Zm00001d023706 // Zm00001d041803 // Zm00001d025406 // Zm00001d044246 // Zm00001d047787 // Zm00001d012276 // Zm00001d038381 // Zm00001d026015 // Zm00001d023901 // Zm00001d032070
mp_down	Molecular_function	GO:0005515	protein binding	0.011	// Zm00001d012655 // Zm00001d034644 // Zm00001d053150 // Zm00001d047787 // Zm00001d002601 // Zm00001d016935 // Zm00001d020618 // Zm00001d002662 // Zm00001d031485 // Zm00001d014112 // Zm00001d014887 // Zm00001d010445 // Zm00001d004460 // Zm00001d041803 // Zm00001d014090 // Zm00001d028093 // Zm00001d033799 // Zm00001d032933 // Zm00001d030893 // Zm00001d009248 // Zm00001d008618 // Zm00001d042528 // …
mp_down	Molecular_function	GO:0003677	DNA binding	0.011	// Zm00001d007232 // Zm00001d036181 // Zm00001d021609 // Zm00001d047787 // Zm00001d053427 // Zm00001d016935 // Zm00001d021947 // Zm00001d002510 // Zm00001d018981 // Zm00001d040260 // Zm00001d024828 // Zm00001d017720 // Zm00001d032217 // Zm00001d021573 // Zm00001d041803 // Zm00001d052197 // Zm00001d032239 // Zm00001d022169 // Zm00001d018742 // Zm00001d030891 // Zm00001d048667 // Zm00001d042302 // …
mp_down	Molecular_function	GO:1901363	heterocyclic compound binding	0.011	// Zm00001d019515 // Zm00001d027415 // Zm00001d036181 // Zm00001d051652 // Zm00001d016935 // Zm00001d048702 // Zm00001d010213 // Zm00001d025342 // Zm00001d014887 // Zm00001d017720 // Zm00001d001808 // Zm00001d049641 // Zm00001d004042 // Zm00001d020238 // Zm00001d027884 // Zm00001d013067 // Zm00001d026015 // Zm00001d044024 // Zm00001d046583 // Zm00001d031485 // Zm00001d038646 // Zm00001d017846 // …
mp_down	Molecular_function	GO:0005524	ATP binding	0.011	// Zm00001d037538 // Zm00001d027415 // Zm00001d029047 // Zm00001d025342 // Zm00001d040390 // Zm00001d036181 // Zm00001d010018 // Zm00001d041119 // Zm00001d038467 // Zm00001d037728 // Zm00001d040260 // Zm00001d041480 // Zm00001d002510 // Zm00001d005059 // Zm00001d032634 // Zm00001d025997 // Zm00001d041092 // Zm00001d017720 // Zm00001d052112 // Zm00001d013056 // Zm00001d051586 // Zm00001d038857 // …
mp_down	Molecular_function	GO:0097159	organic cyclic compound binding	0.011	// Zm00001d019515 // Zm00001d027415 // Zm00001d036181 // Zm00001d051652 // Zm00001d016935 // Zm00001d048702 // Zm00001d010213 // Zm00001d025342 // Zm00001d014887 // Zm00001d017720 // Zm00001d001808 // Zm00001d049641 // Zm00001d004042 // Zm00001d020238 // Zm00001d027884 // Zm00001d013067 // Zm00001d026015 // Zm00001d044024 // Zm00001d046583 // Zm00001d031485 // Zm00001d038646 // Zm00001d017846 // …
mp_down	Molecular_function	GO:0030554	adenyl nucleotide binding	0.011	// Zm00001d037538 // Zm00001d027415 // Zm00001d029047 // Zm00001d025342 // Zm00001d040390 // Zm00001d036181 // Zm00001d010018 // Zm00001d041119 // Zm00001d038467 // Zm00001d037728 // Zm00001d040260 // Zm00001d041480 // Zm00001d002510 // Zm00001d005059 // Zm00001d032634 // Zm00001d025997 // Zm00001d023311 // Zm00001d017720 // Zm00001d052112 // Zm00001d013056 // Zm00001d051586 // Zm00001d038857 // …
mp_down	Molecular_function	GO:0036094	small molecule binding	0.011	// Zm00001d005489 // Zm00001d027415 // Zm00001d036181 // Zm00001d010213 // Zm00001d025342 // Zm00001d025268 // Zm00001d014887 // Zm00001d017720 // Zm00001d049641 // Zm00001d004042 // Zm00001d020238 // Zm00001d027884 // Zm00001d044024 // Zm00001d031485 // Zm00001d047053 // Zm00001d011741 // Zm00001d010200 // Zm00001d005976 // Zm00001d041480 // Zm00001d027934 // Zm00001d011500 // Zm00001d034894 // …
mp_down	Molecular_function	GO:0035639	purine ribonucleoside triphosphate binding	0.018	// Zm00001d037538 // Zm00001d027415 // Zm00001d029047 // Zm00001d025342 // Zm00001d040390 // Zm00001d036181 // Zm00001d010018 // Zm00001d041119 // Zm00001d038467 // Zm00001d037728 // Zm00001d040260 // Zm00001d041480 // Zm00001d002510 // Zm00001d005059 // Zm00001d032634 // Zm00001d025997 // Zm00001d041092 // Zm00001d017720 // Zm00001d052112 // Zm00001d013056 // Zm00001d017979 // Zm00001d051586 // …
mp_down	Molecular_function	GO:1901265	nucleoside phosphate binding	0.018	// Zm00001d037538 // Zm00001d037333 // Zm00001d027415 // Zm00001d029047 // Zm00001d025997 // Zm00001d040390 // Zm00001d036181 // Zm00001d010018 // Zm00001d041119 // Zm00001d038467 // Zm00001d037728 // Zm00001d040260 // Zm00001d010213 // Zm00001d002510 // Zm00001d005059 // Zm00001d005489 // Zm00001d032634 // Zm00001d025342 // Zm00001d014887 // Zm00001d023311 // Zm00001d017720 // Zm00001d007467 // …
mp_down	Molecular_function	GO:0000166	nucleotide binding	0.018	// Zm00001d037538 // Zm00001d037333 // Zm00001d027415 // Zm00001d029047 // Zm00001d025997 // Zm00001d040390 // Zm00001d036181 // Zm00001d010018 // Zm00001d041119 // Zm00001d038467 // Zm00001d037728 // Zm00001d040260 // Zm00001d010213 // Zm00001d002510 // Zm00001d005059 // Zm00001d005489 // Zm00001d032634 // Zm00001d025342 // Zm00001d014887 // Zm00001d023311 // Zm00001d017720 // Zm00001d007467 // …
mp_down	Molecular_function	GO:0042562	hormone binding	0.018	// Zm00001d003911 // Zm00001d037719 // Zm00001d010863 // Zm00001d010445 // Zm00001d025268
mp_down	Molecular_function	GO:0005488	binding	0.019	// Zm00001d003380 // Zm00001d032499 // Zm00001d034644 // Zm00001d036181 // Zm00001d051652 // Zm00001d016935 // Zm00001d048702 // Zm00001d010213 // Zm00001d027415 // Zm00001d025342 // Zm00001d025268 // Zm00001d014887 // Zm00001d027803 // Zm00001d017720 // Zm00001d001808 // Zm00001d049641 // Zm00001d004042 // Zm00001d020238 // Zm00001d027884 // Zm00001d017251 // Zm00001d019515 // Zm00001d026015 // …
mp_down	Molecular_function	GO:0032555	purine ribonucleotide binding	0.019	// Zm00001d037538 // Zm00001d027415 // Zm00001d029047 // Zm00001d025342 // Zm00001d040390 // Zm00001d036181 // Zm00001d010018 // Zm00001d041119 // Zm00001d038467 // Zm00001d037728 // Zm00001d040260 // Zm00001d041480 // Zm00001d002510 // Zm00001d005059 // Zm00001d032634 // Zm00001d025997 // Zm00001d023311 // Zm00001d017720 // Zm00001d052112 // Zm00001d013056 // Zm00001d017979 // Zm00001d051586 // …
mp_down	Molecular_function	GO:0032550	purine ribonucleoside binding	0.019	// Zm00001d037538 // Zm00001d027415 // Zm00001d029047 // Zm00001d025342 // Zm00001d040390 // Zm00001d036181 // Zm00001d010018 // Zm00001d041119 // Zm00001d038467 // Zm00001d037728 // Zm00001d040260 // Zm00001d041480 // Zm00001d002510 // Zm00001d005059 // Zm00001d032634 // Zm00001d025997 // Zm00001d023311 // Zm00001d017720 // Zm00001d052112 // Zm00001d013056 // Zm00001d017979 // Zm00001d051586 // …
mp_down	Molecular_function	GO:0001883	purine nucleoside binding	0.019	// Zm00001d037538 // Zm00001d027415 // Zm00001d029047 // Zm00001d025342 // Zm00001d040390 // Zm00001d036181 // Zm00001d010018 // Zm00001d041119 // Zm00001d038467 // Zm00001d037728 // Zm00001d040260 // Zm00001d041480 // Zm00001d002510 // Zm00001d005059 // Zm00001d032634 // Zm00001d025997 // Zm00001d023311 // Zm00001d017720 // Zm00001d052112 // Zm00001d013056 // Zm00001d017979 // Zm00001d051586 // …
mp_down	Molecular_function	GO:0001882	nucleoside binding	0.019	// Zm00001d037538 // Zm00001d027415 // Zm00001d029047 // Zm00001d025342 // Zm00001d040390 // Zm00001d036181 // Zm00001d010018 // Zm00001d041119 // Zm00001d038467 // Zm00001d037728 // Zm00001d040260 // Zm00001d041480 // Zm00001d002510 // Zm00001d005059 // Zm00001d032634 // Zm00001d025997 // Zm00001d023311 // Zm00001d017720 // Zm00001d052112 // Zm00001d013056 // Zm00001d017979 // Zm00001d051586 // …
mp_down	Molecular_function	GO:0008094	DNA-dependent ATPase activity	0.019	// Zm00001d036181 // Zm00001d030614 // Zm00001d034894 // Zm00001d012145 // Zm00001d002510 // Zm00001d013006 // Zm00001d053968 // Zm00001d017720 // Zm00001d018384
mp_down	Molecular_function	GO:0032549	ribonucleoside binding	0.019	// Zm00001d037538 // Zm00001d027415 // Zm00001d029047 // Zm00001d025342 // Zm00001d040390 // Zm00001d036181 // Zm00001d010018 // Zm00001d041119 // Zm00001d038467 // Zm00001d037728 // Zm00001d040260 // Zm00001d041480 // Zm00001d002510 // Zm00001d005059 // Zm00001d032634 // Zm00001d025997 // Zm00001d023311 // Zm00001d017720 // Zm00001d052112 // Zm00001d013056 // Zm00001d017979 // Zm00001d051586 // …
mp_down	Molecular_function	GO:0042623	ATPase activity, coupled	0.019	// Zm00001d013056 // Zm00001d052801 // Zm00001d036181 // Zm00001d030614 // Zm00001d034894 // Zm00001d028093 // Zm00001d029034 // Zm00001d012145 // Zm00001d041480 // Zm00001d002510 // Zm00001d013006 // Zm00001d027884 // Zm00001d053968 // Zm00001d026253 // Zm00001d030893 // Zm00001d017720 // Zm00001d018384
mp_down	Molecular_function	GO:0017076	purine nucleotide binding	0.02	// Zm00001d037538 // Zm00001d027415 // Zm00001d029047 // Zm00001d025342 // Zm00001d040390 // Zm00001d036181 // Zm00001d010018 // Zm00001d041119 // Zm00001d038467 // Zm00001d037728 // Zm00001d040260 // Zm00001d041480 // Zm00001d002510 // Zm00001d005059 // Zm00001d032634 // Zm00001d025997 // Zm00001d023311 // Zm00001d017720 // Zm00001d052112 // Zm00001d013056 // Zm00001d017979 // Zm00001d051586 // …
mp_down	Molecular_function	GO:0032553	ribonucleotide binding	0.025	// Zm00001d037538 // Zm00001d027415 // Zm00001d029047 // Zm00001d025342 // Zm00001d040390 // Zm00001d036181 // Zm00001d010018 // Zm00001d041119 // Zm00001d038467 // Zm00001d037728 // Zm00001d040260 // Zm00001d041480 // Zm00001d002510 // Zm00001d005059 // Zm00001d032634 // Zm00001d025997 // Zm00001d023311 // Zm00001d017720 // Zm00001d052112 // Zm00001d013056 // Zm00001d017979 // Zm00001d051586 // …
mp_down	Molecular_function	GO:0051287	NAD binding	0.031	// Zm00001d005489 // Zm00001d037333 // Zm00001d049641 // Zm00001d004042 // Zm00001d005168 // Zm00001d047126
mp_down	Molecular_function	GO:0097367	carbohydrate derivative binding	0.036	// Zm00001d037538 // Zm00001d027415 // Zm00001d029047 // Zm00001d025342 // Zm00001d040390 // Zm00001d036181 // Zm00001d010018 // Zm00001d041119 // Zm00001d038467 // Zm00001d037728 // Zm00001d040260 // Zm00001d041480 // Zm00001d002510 // Zm00001d005059 // Zm00001d032634 // Zm00001d025997 // Zm00001d023311 // Zm00001d017720 // Zm00001d052112 // Zm00001d013056 // Zm00001d017979 // Zm00001d051586 // …
mp_down	Molecular_function	GO:0016887	ATPase activity	0.04	// Zm00001d013056 // Zm00001d052801 // Zm00001d036181 // Zm00001d033112 // Zm00001d034894 // Zm00001d028093 // Zm00001d029034 // Zm00001d012145 // Zm00001d041480 // Zm00001d002510 // Zm00001d030614 // Zm00001d027337 // Zm00001d027884 // Zm00001d053968 // Zm00001d026253 // Zm00001d030893 // Zm00001d013006 // Zm00001d017720 // Zm00001d018384
mp_down	Molecular_function	GO:0015662	ATPase activity, coupled to transmembrane movement of ions, phosphorylative mechanism	0.04	// Zm00001d026253 // Zm00001d030893 // Zm00001d028093 // Zm00001d052801 // Zm00001d027884
mp_down	Cellular_component	GO:0005634	nucleus	1.8e-07	// Zm00001d034644 // Zm00001d034313 // Zm00001d051652 // Zm00001d016935 // Zm00001d010213 // Zm00001d027415 // Zm00001d025342 // Zm00001d025268 // Zm00001d014887 // Zm00001d017720 // Zm00001d025571 // Zm00001d001808 // Zm00001d049641 // Zm00001d023901 // Zm00001d044185 // Zm00001d019515 // Zm00001d026015 // Zm00001d017391 // Zm00001d046583 // Zm00001d031485 // Zm00001d038646 // Zm00001d017846 // …
mp_down	Cellular_component	GO:0044815	DNA packaging complex	3.6e-07	// Zm00001d047787 // Zm00001d025406 // Zm00001d044246 // Zm00001d002601 // Zm00001d016935 // Zm00001d032239 // Zm00001d018981 // Zm00001d012276 // Zm00001d038381 // Zm00001d026015 // Zm00001d023901 // Zm00001d032070 // Zm00001d013067
mp_down	Cellular_component	GO:0000786	nucleosome	3.6e-07	// Zm00001d047787 // Zm00001d025406 // Zm00001d044246 // Zm00001d002601 // Zm00001d016935 // Zm00001d032239 // Zm00001d018981 // Zm00001d012276 // Zm00001d038381 // Zm00001d026015 // Zm00001d023901 // Zm00001d032070 // Zm00001d013067
mp_down	Cellular_component	GO:0000785	chromatin	3.6e-07	// Zm00001d038381 // Zm00001d047787 // Zm00001d052197 // Zm00001d018384 // Zm00001d044246 // Zm00001d002601 // Zm00001d016935 // Zm00001d051427 // Zm00001d032239 // Zm00001d048086 // Zm00001d018981 // Zm00001d025406 // Zm00001d028210 // Zm00001d012276 // Zm00001d053968 // Zm00001d030614 // Zm00001d026015 // Zm00001d023901 // Zm00001d032070 // Zm00001d013067
mp_down	Cellular_component	GO:0043231	intracellular membrane-bounded organelle	1.1e-06	// Zm00001d005489 // Zm00001d034644 // Zm00001d034313 // Zm00001d016691 // Zm00001d051652 // Zm00001d016935 // Zm00001d012677 // Zm00001d010213 // Zm00001d027415 // Zm00001d025342 // Zm00001d025268 // Zm00001d014887 // Zm00001d027803 // Zm00001d017720 // Zm00001d025571 // Zm00001d001808 // Zm00001d049641 // Zm00001d023901 // Zm00001d004042 // Zm00001d051396 // Zm00001d027884 // Zm00001d017251 // …
mp_down	Cellular_component	GO:0043227	membrane-bounded organelle	1.3e-06	// Zm00001d005489 // Zm00001d034644 // Zm00001d034313 // Zm00001d016691 // Zm00001d051652 // Zm00001d016935 // Zm00001d012677 // Zm00001d010213 // Zm00001d027415 // Zm00001d025342 // Zm00001d025268 // Zm00001d014887 // Zm00001d027803 // Zm00001d017720 // Zm00001d025571 // Zm00001d001808 // Zm00001d049641 // Zm00001d023901 // Zm00001d004042 // Zm00001d051396 // Zm00001d027884 // Zm00001d017251 // …
mp_down	Cellular_component	GO:0005730	nucleolus	1.3e-06	// Zm00001d017242 // Zm00001d020858 // Zm00001d025997 // Zm00001d044246 // Zm00001d051652 // Zm00001d041480 // Zm00001d025866 // Zm00001d040260 // Zm00001d024828 // Zm00001d013056 // Zm00001d001808 // Zm00001d049641 // Zm00001d026015 // Zm00001d032070 // Zm00001d046583 // Zm00001d008618 // Zm00001d038646 // Zm00001d047787 // Zm00001d011741 // Zm00001d042525 // Zm00001d030554 // Zm00001d035094 // …
mp_down	Cellular_component	GO:0032993	protein-DNA complex	2.6e-06	// Zm00001d047787 // Zm00001d025406 // Zm00001d044246 // Zm00001d002601 // Zm00001d016935 // Zm00001d032239 // Zm00001d048086 // Zm00001d018981 // Zm00001d012276 // Zm00001d028210 // Zm00001d038381 // Zm00001d026015 // Zm00001d023901 // Zm00001d032070 // Zm00001d013067
mp_down	Cellular_component	GO:0043229	intracellular organelle	7.7e-06	// Zm00001d005489 // Zm00001d034644 // Zm00001d034313 // Zm00001d016691 // Zm00001d051652 // Zm00001d016935 // Zm00001d012677 // Zm00001d010213 // Zm00001d027415 // Zm00001d025342 // Zm00001d025268 // Zm00001d014887 // Zm00001d027803 // Zm00001d017720 // Zm00001d025571 // Zm00001d001808 // Zm00001d049641 // Zm00001d023901 // Zm00001d004042 // Zm00001d051396 // Zm00001d027884 // Zm00001d017251 // …
mp_down	Cellular_component	GO:0043226	organelle	9.8e-06	// Zm00001d005489 // Zm00001d034644 // Zm00001d034313 // Zm00001d016691 // Zm00001d051652 // Zm00001d016935 // Zm00001d012677 // Zm00001d010213 // Zm00001d027415 // Zm00001d025342 // Zm00001d025268 // Zm00001d014887 // Zm00001d027803 // Zm00001d017720 // Zm00001d025571 // Zm00001d001808 // Zm00001d049641 // Zm00001d023901 // Zm00001d004042 // Zm00001d051396 // Zm00001d027884 // Zm00001d017251 // …
mp_down	Cellular_component	GO:0043232	intracellular non-membrane-bounded organelle	1.5e-05	// Zm00001d017242 // Zm00001d034644 // Zm00001d025342 // Zm00001d002601 // Zm00001d047787 // Zm00001d051652 // Zm00001d016935 // Zm00001d013035 // Zm00001d041480 // Zm00001d040260 // Zm00001d008618 // Zm00001d025997 // Zm00001d014112 // Zm00001d024828 // Zm00001d017720 // Zm00001d018981 // Zm00001d032239 // Zm00001d004460 // Zm00001d018410 // Zm00001d013056 // Zm00001d017979 // Zm00001d014090 // …
mp_down	Cellular_component	GO:0043228	non-membrane-bounded organelle	1.5e-05	// Zm00001d017242 // Zm00001d034644 // Zm00001d025342 // Zm00001d002601 // Zm00001d047787 // Zm00001d051652 // Zm00001d016935 // Zm00001d013035 // Zm00001d041480 // Zm00001d040260 // Zm00001d008618 // Zm00001d025997 // Zm00001d014112 // Zm00001d024828 // Zm00001d017720 // Zm00001d018981 // Zm00001d032239 // Zm00001d004460 // Zm00001d018410 // Zm00001d013056 // Zm00001d017979 // Zm00001d014090 // …
mp_down	Cellular_component	GO:0031981	nuclear lumen	3.3e-05	// Zm00001d017242 // Zm00001d020858 // Zm00001d025342 // Zm00001d044246 // Zm00001d051652 // Zm00001d041480 // Zm00001d040260 // Zm00001d025866 // Zm00001d025997 // Zm00001d014112 // Zm00001d024828 // Zm00001d017720 // Zm00001d018410 // Zm00001d013056 // Zm00001d041803 // Zm00001d052197 // Zm00001d001808 // Zm00001d049641 // Zm00001d033799 // Zm00001d023272 // Zm00001d053968 // Zm00001d026015 // …
mp_down	Cellular_component	GO:0070013	intracellular organelle lumen	4.3e-05	// Zm00001d017242 // Zm00001d020858 // Zm00001d025342 // Zm00001d044246 // Zm00001d051652 // Zm00001d041480 // Zm00001d040260 // Zm00001d025866 // Zm00001d025997 // Zm00001d014112 // Zm00001d024828 // Zm00001d017720 // Zm00001d018410 // Zm00001d013056 // Zm00001d041803 // Zm00001d014090 // Zm00001d001808 // Zm00001d008610 // Zm00001d049641 // Zm00001d033799 // Zm00001d023272 // Zm00001d053968 // …
mp_down	Cellular_component	GO:0031974	membrane-enclosed lumen	4.3e-05	// Zm00001d017242 // Zm00001d020858 // Zm00001d025342 // Zm00001d044246 // Zm00001d051652 // Zm00001d041480 // Zm00001d040260 // Zm00001d025866 // Zm00001d025997 // Zm00001d014112 // Zm00001d024828 // Zm00001d017720 // Zm00001d018410 // Zm00001d013056 // Zm00001d041803 // Zm00001d014090 // Zm00001d001808 // Zm00001d008610 // Zm00001d049641 // Zm00001d033799 // Zm00001d023272 // Zm00001d053968 // …
mp_down	Cellular_component	GO:0043233	organelle lumen	4.3e-05	// Zm00001d017242 // Zm00001d020858 // Zm00001d025342 // Zm00001d044246 // Zm00001d051652 // Zm00001d041480 // Zm00001d040260 // Zm00001d025866 // Zm00001d025997 // Zm00001d014112 // Zm00001d024828 // Zm00001d017720 // Zm00001d018410 // Zm00001d013056 // Zm00001d041803 // Zm00001d014090 // Zm00001d001808 // Zm00001d008610 // Zm00001d049641 // Zm00001d033799 // Zm00001d023272 // Zm00001d053968 // …
mp_down	Cellular_component	GO:0044424	intracellular part	0.00018	// Zm00001d032499 // Zm00001d034644 // Zm00001d034313 // Zm00001d036181 // Zm00001d051652 // Zm00001d016935 // Zm00001d012677 // Zm00001d010213 // Zm00001d027415 // Zm00001d025342 // Zm00001d025268 // Zm00001d014887 // Zm00001d027803 // Zm00001d048841 // Zm00001d025571 // Zm00001d001808 // Zm00001d018742 // Zm00001d049641 // Zm00001d023901 // Zm00001d004042 // Zm00001d051396 // Zm00001d027884 // …
mp_down	Cellular_component	GO:0005881	cytoplasmic microtubule	0.00019	// Zm00001d031485 // Zm00001d048497 // Zm00001d001808 // Zm00001d045864 // Zm00001d002115 // Zm00001d013065 // Zm00001d053930
mp_down	Cellular_component	GO:0044427	chromosomal part	0.00021	// Zm00001d044246 // Zm00001d002601 // Zm00001d016935 // Zm00001d018981 // Zm00001d017720 // Zm00001d032239 // Zm00001d052197 // Zm00001d053968 // Zm00001d026015 // Zm00001d032070 // Zm00001d047787 // Zm00001d051427 // Zm00001d012276 // Zm00001d028210 // Zm00001d030614 // Zm00001d023901 // Zm00001d013067 // Zm00001d025406 // Zm00001d034894 // Zm00001d048086 // Zm00001d038381 // Zm00001d018384
mp_down	Cellular_component	GO:0071944	cell periphery	0.00022	// Zm00001d003380 // Zm00001d043524 // Zm00001d034644 // Zm00001d034313 // Zm00001d012677 // Zm00001d041480 // Zm00001d025342 // Zm00001d025268 // Zm00001d014887 // Zm00001d027803 // Zm00001d049641 // Zm00001d027884 // Zm00001d026015 // Zm00001d046583 // Zm00001d031485 // Zm00001d011581 // Zm00001d047053 // Zm00001d011741 // Zm00001d010200 // Zm00001d005976 // Zm00001d002650 // Zm00001d005478 // …
mp_down	Cellular_component	GO:0044428	nuclear part	0.00022	// Zm00001d017242 // Zm00001d020858 // Zm00001d025342 // Zm00001d044246 // Zm00001d051652 // Zm00001d010863 // Zm00001d041480 // Zm00001d040260 // Zm00001d025866 // Zm00001d025997 // Zm00001d014112 // Zm00001d024828 // Zm00001d017720 // Zm00001d018410 // Zm00001d032361 // Zm00001d041803 // Zm00001d052197 // Zm00001d001808 // Zm00001d049641 // Zm00001d033799 // Zm00001d013056 // Zm00001d053968 // …
mp_down	Cellular_component	GO:0005886	plasma membrane	0.00022	// Zm00001d003380 // Zm00001d003911 // Zm00001d034644 // Zm00001d029047 // Zm00001d025997 // Zm00001d034313 // Zm00001d014297 // Zm00001d043524 // Zm00001d031636 // Zm00001d028093 // Zm00001d012677 // Zm00001d010863 // Zm00001d033983 // Zm00001d052493 // Zm00001d034807 // Zm00001d005059 // Zm00001d025342 // Zm00001d025268 // Zm00001d014887 // Zm00001d041092 // Zm00001d019563 // Zm00001d018565 // …
mp_down	Cellular_component	GO:0005694	chromosome	0.00028	// Zm00001d044246 // Zm00001d002601 // Zm00001d016935 // Zm00001d018981 // Zm00001d017720 // Zm00001d032239 // Zm00001d052197 // Zm00001d053968 // Zm00001d026015 // Zm00001d032070 // Zm00001d048497 // Zm00001d047787 // Zm00001d051427 // Zm00001d013006 // Zm00001d012276 // Zm00001d028210 // Zm00001d030614 // Zm00001d023901 // Zm00001d013067 // Zm00001d025406 // Zm00001d034894 // Zm00001d048086 // …
mp_down	Cellular_component	GO:0005622	intracellular	0.00032	// Zm00001d032499 // Zm00001d034644 // Zm00001d034313 // Zm00001d036181 // Zm00001d051652 // Zm00001d016935 // Zm00001d012677 // Zm00001d010213 // Zm00001d027415 // Zm00001d025342 // Zm00001d025268 // Zm00001d014887 // Zm00001d027803 // Zm00001d048841 // Zm00001d025571 // Zm00001d001808 // Zm00001d018742 // Zm00001d049641 // Zm00001d023901 // Zm00001d004042 // Zm00001d051396 // Zm00001d027884 // …
mp_down	Cellular_component	GO:0044464	cell part	0.00034	// Zm00001d003380 // Zm00001d032499 // Zm00001d034644 // Zm00001d034313 // Zm00001d036181 // Zm00001d051652 // Zm00001d016935 // Zm00001d012677 // Zm00001d010213 // Zm00001d027415 // Zm00001d025342 // Zm00001d025268 // Zm00001d014887 // Zm00001d027803 // Zm00001d048841 // Zm00001d025571 // Zm00001d001808 // Zm00001d013603 // Zm00001d018742 // Zm00001d049641 // Zm00001d023901 // Zm00001d004042 // …
mp_down	Cellular_component	GO:0030863	cortical cytoskeleton	0.00036	// Zm00001d031485 // Zm00001d048497 // Zm00001d045864 // Zm00001d002115 // Zm00001d014112 // Zm00001d013065 // Zm00001d053930
mp_down	Cellular_component	GO:0055028	cortical microtubule	0.00046	// Zm00001d031485 // Zm00001d048497 // Zm00001d045864 // Zm00001d002115 // Zm00001d013065 // Zm00001d053930
mp_down	Cellular_component	GO:0005623	cell	0.00046	// Zm00001d003380 // Zm00001d032499 // Zm00001d034644 // Zm00001d034313 // Zm00001d036181 // Zm00001d051652 // Zm00001d016935 // Zm00001d012677 // Zm00001d010213 // Zm00001d027415 // Zm00001d025342 // Zm00001d025268 // Zm00001d014887 // Zm00001d027803 // Zm00001d048841 // Zm00001d025571 // Zm00001d001808 // Zm00001d013603 // Zm00001d018742 // Zm00001d049641 // Zm00001d023901 // Zm00001d004042 // …
mp_down	Cellular_component	GO:0030981	cortical microtubule cytoskeleton	0.00054	// Zm00001d031485 // Zm00001d048497 // Zm00001d045864 // Zm00001d002115 // Zm00001d013065 // Zm00001d053930
mp_down	Cellular_component	GO:0010005	cortical microtubule, transverse to long axis	0.00061	// Zm00001d002115 // Zm00001d031485 // Zm00001d053930 // Zm00001d048497 // Zm00001d045864
mp_down	Cellular_component	GO:0044446	intracellular organelle part	0.00086	// Zm00001d034644 // Zm00001d034313 // Zm00001d051652 // Zm00001d016935 // Zm00001d010213 // Zm00001d025342 // Zm00001d025268 // Zm00001d014887 // Zm00001d017720 // Zm00001d001808 // Zm00001d049641 // Zm00001d004042 // Zm00001d051396 // Zm00001d027884 // Zm00001d017251 // Zm00001d026015 // Zm00001d046583 // Zm00001d025866 // Zm00001d038646 // Zm00001d011741 // Zm00001d005976 // Zm00001d022181 // …
mp_down	Cellular_component	GO:0044422	organelle part	0.00093	// Zm00001d034644 // Zm00001d034313 // Zm00001d051652 // Zm00001d016935 // Zm00001d010213 // Zm00001d025342 // Zm00001d025268 // Zm00001d014887 // Zm00001d017720 // Zm00001d001808 // Zm00001d049641 // Zm00001d004042 // Zm00001d051396 // Zm00001d027884 // Zm00001d017251 // Zm00001d026015 // Zm00001d046583 // Zm00001d025866 // Zm00001d038646 // Zm00001d011741 // Zm00001d005976 // Zm00001d022181 // …
mp_down	Cellular_component	GO:0005773	vacuole	0.0087	// Zm00001d003911 // Zm00001d027415 // Zm00001d034313 // Zm00001d028093 // Zm00001d012677 // Zm00001d013035 // Zm00001d025268 // Zm00001d014887 // Zm00001d027803 // Zm00001d019563 // Zm00001d014090 // Zm00001d038857 // Zm00001d049641 // Zm00001d036533 // Zm00001d030893 // Zm00001d025024 // Zm00001d049380 // Zm00001d009248 // Zm00001d026015 // Zm00001d047253 // Zm00001d046583 // Zm00001d017979 // …
mp_down	Cellular_component	GO:0005737	cytoplasm	0.017	// Zm00001d032499 // Zm00001d034644 // Zm00001d034313 // Zm00001d036181 // Zm00001d051652 // Zm00001d016935 // Zm00001d012677 // Zm00001d010213 // Zm00001d027415 // Zm00001d025342 // Zm00001d025268 // Zm00001d014887 // Zm00001d027803 // Zm00001d048841 // Zm00001d025571 // Zm00001d001808 // Zm00001d049641 // Zm00001d004042 // Zm00001d051396 // Zm00001d027884 // Zm00001d017251 // Zm00001d018410 // …
mp_down	Cellular_component	GO:0005829	cytosol	0.02	// Zm00001d032499 // Zm00001d053150 // Zm00001d044854 // Zm00001d051652 // Zm00001d017846 // Zm00001d050125 // Zm00001d052493 // Zm00001d034807 // Zm00001d017979 // Zm00001d017769 // Zm00001d014112 // Zm00001d017352 // Zm00001d013056 // Zm00001d018410 // Zm00001d033983 // Zm00001d014090 // Zm00001d038857 // Zm00001d049641 // Zm00001d031024 // Zm00001d013268 // Zm00001d026111 // Zm00001d009248 // …
mp_down	Cellular_component	GO:0045177	apical part of cell	0.022	// Zm00001d001808 // Zm00001d022387 // Zm00001d029047 // Zm00001d028512 // Zm00001d052442
mp_down	Cellular_component	GO:0005938	cell cortex	0.038	// Zm00001d031485 // Zm00001d048497 // Zm00001d045864 // Zm00001d022387 // Zm00001d002115 // Zm00001d014112 // Zm00001d013065 // Zm00001d053930
mp_down	Cellular_component	GO:0099568	cytoplasmic region	0.042	// Zm00001d031485 // Zm00001d048497 // Zm00001d045864 // Zm00001d022387 // Zm00001d002115 // Zm00001d014112 // Zm00001d013065 // Zm00001d053930
mp_down	Cellular_component	GO:0044448	cell cortex part	0.047	// Zm00001d031485 // Zm00001d048497 // Zm00001d045864 // Zm00001d002115 // Zm00001d014112 // Zm00001d013065 // Zm00001d053930
ms_up	Biological_process	GO:0048646	anatomical structure formation involved in morphogenesis	0.02	// Zm00001d012772 // Zm00001d037212 // Zm00001d044285 // Zm00001d037722 // Zm00001d044819 // Zm00001d048384 // Zm00001d047142 // Zm00001d038783 // Zm00001d029459 // Zm00001d017516 // Zm00001d038224 // Zm00001d045056 // Zm00001d040314 // Zm00001d035876 // Zm00001d016001 // Zm00001d033274 // Zm00001d022161 // Zm00001d044293 // Zm00001d032768 // Zm00001d026366 // Zm00001d054043 // Zm00001d016902 // …
ms_up	Biological_process	GO:0060560	developmental growth involved in morphogenesis	0.02	// Zm00001d012773 // Zm00001d012772 // Zm00001d037212 // Zm00001d044285 // Zm00001d044819 // Zm00001d029459 // Zm00001d035992 // Zm00001d045070 // Zm00001d010797 // Zm00001d040314 // Zm00001d016001 // Zm00001d022161 // Zm00001d045056 // Zm00001d054043 // Zm00001d016902 // Zm00001d045219 // Zm00001d013105 // Zm00001d043762 // Zm00001d013410 // Zm00001d041716 // Zm00001d041168 // Zm00001d050303 // …
ms_up	Biological_process	GO:0009628	response to abiotic stimulus	0.044	// Zm00001d031303 // Zm00001d053625 // Zm00001d044815 // Zm00001d044285 // Zm00001d023223 // Zm00001d013612 // Zm00001d003877 // Zm00001d043090 // Zm00001d051202 // Zm00001d007367 // Zm00001d051200 // Zm00001d040002 // Zm00001d038224 // Zm00001d042922 // Zm00001d040314 // Zm00001d030958 // Zm00001d043762 // Zm00001d043672 // Zm00001d007368 // Zm00001d009927 // Zm00001d050985 // Zm00001d016001 // …
ms_up	Molecular_function	GO:0046872	metal ion binding	0.0029	// Zm00001d051659 // Zm00001d043600 // Zm00001d037061 // Zm00001d037848 // Zm00001d044285 // Zm00001d023223 // Zm00001d026366 // Zm00001d052342 // Zm00001d012573 // Zm00001d021497 // Zm00001d026709 // Zm00001d013500 // Zm00001d024003 // Zm00001d004409 // Zm00001d046934 // Zm00001d042600 // Zm00001d029688 // Zm00001d043266 // Zm00001d027755 // Zm00001d016624 // Zm00001d053541 // Zm00001d017643 // …
ms_up	Molecular_function	GO:0043167	ion binding	0.0029	// Zm00001d051659 // Zm00001d037848 // Zm00001d023223 // Zm00001d026709 // Zm00001d042215 // Zm00001d012573 // Zm00001d012975 // Zm00001d011051 // Zm00001d051795 // Zm00001d003701 // Zm00001d016782 // Zm00001d033149 // Zm00001d016902 // Zm00001d047298 // Zm00001d038521 // Zm00001d012418 // Zm00001d026638 // Zm00001d025210 // Zm00001d005189 // Zm00001d051370 // Zm00001d028419 // Zm00001d050109 // …
ms_up	Molecular_function	GO:0043169	cation binding	0.0029	// Zm00001d051659 // Zm00001d043600 // Zm00001d037061 // Zm00001d037848 // Zm00001d044285 // Zm00001d023223 // Zm00001d026366 // Zm00001d052342 // Zm00001d012573 // Zm00001d021497 // Zm00001d026709 // Zm00001d013500 // Zm00001d024003 // Zm00001d004409 // Zm00001d046934 // Zm00001d042600 // Zm00001d029688 // Zm00001d043266 // Zm00001d027755 // Zm00001d016624 // Zm00001d053541 // Zm00001d017643 // …
ms_up	Molecular_function	GO:0005507	copper ion binding	0.042	// Zm00001d051659 // Zm00001d043090 // Zm00001d051696 // Zm00001d038521 // Zm00001d012524 // Zm00001d010630 // Zm00001d043453 // Zm00001d048611 // Zm00001d026132 // Zm00001d031257
ms_up	Cellular_component	GO:0071944	cell periphery	0.001	// Zm00001d012773 // Zm00001d012772 // Zm00001d037848 // Zm00001d026709 // Zm00001d037842 // Zm00001d042600 // Zm00001d038240 // Zm00001d004326 // Zm00001d026422 // Zm00001d052779 // Zm00001d027921 // Zm00001d051795 // Zm00001d041534 // Zm00001d036728 // Zm00001d038521 // Zm00001d003025 // Zm00001d026207 // Zm00001d013410 // Zm00001d040766 // Zm00001d045127 // Zm00001d005189 // Zm00001d036699 // …
ms_up	Cellular_component	GO:0030054	cell junction	0.0073	// Zm00001d031303 // Zm00001d044815 // Zm00001d023858 // Zm00001d037842 // Zm00001d007367 // Zm00001d035992 // Zm00001d004326 // Zm00001d043090 // Zm00001d007368 // Zm00001d005460 // Zm00001d037061 // Zm00001d052779 // Zm00001d026132 // Zm00001d054043 // Zm00001d038521 // Zm00001d003025 // Zm00001d037848 // Zm00001d010630 // Zm00001d043600 // Zm00001d041165 // Zm00001d013410 // Zm00001d022085 // …
ms_up	Cellular_component	GO:0005618	cell wall	0.0073	// Zm00001d012773 // Zm00001d012772 // Zm00001d023858 // Zm00001d013612 // Zm00001d010797 // Zm00001d004691 // Zm00001d004326 // Zm00001d042922 // Zm00001d026422 // Zm00001d003418 // Zm00001d037061 // Zm00001d014947 // Zm00001d026132 // Zm00001d040766 // Zm00001d044685 // Zm00001d054043 // Zm00001d042140 // Zm00001d009341 // Zm00001d038521 // Zm00001d012524 // Zm00001d053225 // Zm00001d010630 // …
ms_up	Cellular_component	GO:0009506	plasmodesma	0.0073	// Zm00001d031303 // Zm00001d037848 // Zm00001d023858 // Zm00001d037842 // Zm00001d007367 // Zm00001d035992 // Zm00001d004326 // Zm00001d043090 // Zm00001d007368 // Zm00001d005460 // Zm00001d037061 // Zm00001d052779 // Zm00001d026132 // Zm00001d054043 // Zm00001d038521 // Zm00001d003025 // Zm00001d012524 // Zm00001d010630 // Zm00001d043600 // Zm00001d041165 // Zm00001d013410 // Zm00001d022085 // …
ms_up	Cellular_component	GO:0015629	actin cytoskeleton	0.0073	// Zm00001d012773 // Zm00001d012772 // Zm00001d010797 // Zm00001d017191 // Zm00001d044819 // Zm00001d038783 // Zm00001d017516 // Zm00001d025210 // Zm00001d051388
ms_up	Cellular_component	GO:0055044	symplast	0.0073	// Zm00001d031303 // Zm00001d037848 // Zm00001d023858 // Zm00001d037842 // Zm00001d007367 // Zm00001d035992 // Zm00001d004326 // Zm00001d043090 // Zm00001d007368 // Zm00001d005460 // Zm00001d037061 // Zm00001d052779 // Zm00001d026132 // Zm00001d054043 // Zm00001d038521 // Zm00001d003025 // Zm00001d012524 // Zm00001d010630 // Zm00001d043600 // Zm00001d041165 // Zm00001d013410 // Zm00001d022085 // …
ms_up	Cellular_component	GO:0005911	cell-cell junction	0.0073	// Zm00001d031303 // Zm00001d044815 // Zm00001d023858 // Zm00001d037842 // Zm00001d007367 // Zm00001d035992 // Zm00001d004326 // Zm00001d043090 // Zm00001d007368 // Zm00001d005460 // Zm00001d037061 // Zm00001d052779 // Zm00001d026132 // Zm00001d054043 // Zm00001d038521 // Zm00001d003025 // Zm00001d037848 // Zm00001d010630 // Zm00001d043600 // Zm00001d041165 // Zm00001d013410 // Zm00001d022085 // …
ms_up	Cellular_component	GO:0005886	plasma membrane	0.0073	// Zm00001d012773 // Zm00001d012772 // Zm00001d053625 // Zm00001d037848 // Zm00001d044285 // Zm00001d037722 // Zm00001d010797 // Zm00001d012561 // Zm00001d026709 // Zm00001d037842 // Zm00001d038783 // Zm00001d024003 // Zm00001d046914 // Zm00001d051388 // Zm00001d040002 // Zm00001d042600 // Zm00001d038240 // Zm00001d004326 // Zm00001d043672 // Zm00001d025888 // Zm00001d029386 // Zm00001d052779 // …
ms_up	Cellular_component	GO:0030312	external encapsulating structure	0.0077	// Zm00001d012773 // Zm00001d012772 // Zm00001d023858 // Zm00001d013612 // Zm00001d010797 // Zm00001d004691 // Zm00001d004326 // Zm00001d042922 // Zm00001d026422 // Zm00001d003418 // Zm00001d037061 // Zm00001d014947 // Zm00001d026132 // Zm00001d040766 // Zm00001d044685 // Zm00001d054043 // Zm00001d042140 // Zm00001d009341 // Zm00001d038521 // Zm00001d012524 // Zm00001d053225 // Zm00001d010630 // …
ms_up	Cellular_component	GO:0005576	extracellular region	0.012	// Zm00001d023858 // Zm00001d037061 // Zm00001d003877 // Zm00001d047142 // Zm00001d004691 // Zm00001d017516 // Zm00001d042922 // Zm00001d004326 // Zm00001d052779 // Zm00001d017191 // Zm00001d005460 // Zm00001d035988 // Zm00001d010422 // Zm00001d048384 // Zm00001d026132 // Zm00001d047135 // Zm00001d044685 // Zm00001d054043 // Zm00001d042140 // Zm00001d009341 // Zm00001d026169 // Zm00001d038521 // …
ms_up	Cellular_component	GO:0019005	SCF ubiquitin ligase complex	0.025	// Zm00001d028822 // Zm00001d016535 // Zm00001d004708 // Zm00001d044410 // Zm00001d020468 // Zm00001d050973 // Zm00001d038224 // Zm00001d019070
ms_up	Cellular_component	GO:0044421	extracellular region part	0.042	// Zm00001d017191 // Zm00001d054043 // Zm00001d042140 // Zm00001d003877 // Zm00001d038521 // Zm00001d012524 // Zm00001d010422 // Zm00001d010630 // Zm00001d026638 // Zm00001d020843 // Zm00001d043090 // Zm00001d052779
ms_down	Biological_process	GO:0099402	plant organ development	7e-14	// Zm00001d043524 // Zm00001d011953 // Zm00001d029047 // Zm00001d013603 // Zm00001d014297 // Zm00001d045621 // Zm00001d023479 // Zm00001d021705 // Zm00001d042312 // Zm00001d026351 // Zm00001d039407 // Zm00001d010211 // Zm00001d041215 // Zm00001d027868 // Zm00001d041489 // Zm00001d023706 // Zm00001d005421 // Zm00001d040611 // Zm00001d001803 // Zm00001d005566 // Zm00001d003049 // Zm00001d043368 // …
ms_down	Biological_process	GO:0009791	post-embryonic development	7.2e-14	// Zm00001d043524 // Zm00001d039341 // Zm00001d051898 // Zm00001d026231 // Zm00001d021705 // Zm00001d044016 // Zm00001d011500 // Zm00001d017926 // Zm00001d033786 // Zm00001d041489 // Zm00001d001803 // Zm00001d005566 // Zm00001d041418 // Zm00001d017251 // Zm00001d037774 // Zm00001d050917 // Zm00001d043431 // Zm00001d007173 // Zm00001d037911 // Zm00001d012731 // Zm00001d013412 // Zm00001d013863 // …
ms_down	Biological_process	GO:0009886	post-embryonic morphogenesis	2.9e-13	// Zm00001d043524 // Zm00001d013603 // Zm00001d045621 // Zm00001d021705 // Zm00001d026351 // Zm00001d009532 // Zm00001d041215 // Zm00001d001945 // Zm00001d041489 // Zm00001d020971 // Zm00001d033859 // Zm00001d005566 // Zm00001d045481 // Zm00001d035747 // Zm00001d017036 // Zm00001d041418 // Zm00001d026111 // Zm00001d048527 // Zm00001d037774 // Zm00001d050917 // Zm00001d040381 // Zm00001d031211 // …
ms_down	Biological_process	GO:0000003	reproduction	4e-13	// Zm00001d043524 // Zm00001d051898 // Zm00001d026231 // Zm00001d021705 // Zm00001d002726 // Zm00001d011500 // Zm00001d041489 // Zm00001d027803 // Zm00001d001803 // Zm00001d005566 // Zm00001d038794 // Zm00001d019125 // Zm00001d017251 // Zm00001d037774 // Zm00001d050917 // Zm00001d014867 // Zm00001d043431 // Zm00001d007173 // Zm00001d037911 // Zm00001d012731 // Zm00001d009702 // Zm00001d013863 // …
ms_down	Biological_process	GO:0048439	flower morphogenesis	4e-13	// Zm00001d031211 // Zm00001d040611 // Zm00001d037774 // Zm00001d045621 // Zm00001d035747 // Zm00001d048527 // Zm00001d018742 // Zm00001d021285 // Zm00001d033859 // Zm00001d009532 // Zm00001d041215 // Zm00001d001945 // Zm00001d041489 // Zm00001d023479 // Zm00001d008724 // Zm00001d039678 // Zm00001d027317 // Zm00001d026111
ms_down	Biological_process	GO:0010016	shoot system morphogenesis	6.4e-13	// Zm00001d043524 // Zm00001d013603 // Zm00001d045481 // Zm00001d021705 // Zm00001d026351 // Zm00001d039407 // Zm00001d009532 // Zm00001d041215 // Zm00001d001945 // Zm00001d041489 // Zm00001d020971 // Zm00001d033859 // Zm00001d005566 // Zm00001d043368 // Zm00001d045621 // Zm00001d018742 // Zm00001d017036 // Zm00001d035747 // Zm00001d026111 // Zm00001d048527 // Zm00001d037774 // Zm00001d007173 // …
ms_down	Biological_process	GO:0003006	developmental process involved in reproduction	2.2e-12	// Zm00001d043524 // Zm00001d011953 // Zm00001d043589 // Zm00001d029047 // Zm00001d026590 // Zm00001d051898 // Zm00001d026068 // Zm00001d045621 // Zm00001d042641 // Zm00001d026231 // Zm00001d021705 // Zm00001d042312 // Zm00001d026351 // Zm00001d011500 // Zm00001d034807 // Zm00001d009532 // Zm00001d041215 // Zm00001d027868 // Zm00001d041489 // Zm00001d023706 // Zm00001d023384 // Zm00001d037317 // …
ms_down	Biological_process	GO:0048367	shoot system development	2.9e-12	// Zm00001d043524 // Zm00001d011953 // Zm00001d026590 // Zm00001d013603 // Zm00001d045621 // Zm00001d023479 // Zm00001d026231 // Zm00001d021705 // Zm00001d042312 // Zm00001d026351 // Zm00001d039407 // Zm00001d014377 // Zm00001d009532 // Zm00001d027868 // Zm00001d041215 // Zm00001d020971 // Zm00001d041489 // Zm00001d023706 // Zm00001d040381 // Zm00001d033859 // Zm00001d005566 // Zm00001d031211 // …
ms_down	Biological_process	GO:0048513	animal organ development	3e-12	// Zm00001d043524 // Zm00001d026231 // Zm00001d021705 // Zm00001d044016 // Zm00001d011500 // Zm00001d010211 // Zm00001d033786 // Zm00001d041489 // Zm00001d005566 // Zm00001d041418 // Zm00001d017251 // Zm00001d014613 // Zm00001d037774 // Zm00001d050917 // Zm00001d029072 // Zm00001d046978 // Zm00001d043431 // Zm00001d007173 // Zm00001d012731 // Zm00001d013412 // Zm00001d002544 // Zm00001d028550 // …
ms_down	Biological_process	GO:0048608	reproductive structure development	3e-12	// Zm00001d043524 // Zm00001d011953 // Zm00001d043589 // Zm00001d026590 // Zm00001d051898 // Zm00001d026068 // Zm00001d045621 // Zm00001d042641 // Zm00001d026231 // Zm00001d021705 // Zm00001d042312 // Zm00001d026351 // Zm00001d011500 // Zm00001d034807 // Zm00001d009532 // Zm00001d041215 // Zm00001d027868 // Zm00001d041489 // Zm00001d023706 // Zm00001d037317 // Zm00001d040381 // Zm00001d033859 // …
ms_down	Biological_process	GO:0061458	reproductive system development	3e-12	// Zm00001d043524 // Zm00001d011953 // Zm00001d043589 // Zm00001d026590 // Zm00001d051898 // Zm00001d026068 // Zm00001d045621 // Zm00001d042641 // Zm00001d026231 // Zm00001d021705 // Zm00001d042312 // Zm00001d026351 // Zm00001d011500 // Zm00001d034807 // Zm00001d009532 // Zm00001d041215 // Zm00001d027868 // Zm00001d041489 // Zm00001d023706 // Zm00001d037317 // Zm00001d040381 // Zm00001d033859 // …
ms_down	Biological_process	GO:0022414	reproductive process	7.7e-12	// Zm00001d043524 // Zm00001d051898 // Zm00001d026231 // Zm00001d021705 // Zm00001d011500 // Zm00001d041489 // Zm00001d001803 // Zm00001d005566 // Zm00001d019125 // Zm00001d017251 // Zm00001d037774 // Zm00001d050917 // Zm00001d043431 // Zm00001d007173 // Zm00001d037911 // Zm00001d012731 // Zm00001d009702 // Zm00001d013863 // Zm00001d017755 // Zm00001d048527 // Zm00001d020430 // Zm00001d048201 // …
ms_down	Biological_process	GO:0009888	tissue development	1.4e-11	// Zm00001d007173 // Zm00001d029047 // Zm00001d003603 // Zm00001d013603 // Zm00001d026231 // Zm00001d021705 // Zm00001d042312 // Zm00001d026351 // Zm00001d039407 // Zm00001d010211 // Zm00001d041215 // Zm00001d030623 // Zm00001d001945 // Zm00001d041489 // Zm00001d020971 // Zm00001d005421 // Zm00001d040381 // Zm00001d033859 // Zm00001d038251 // Zm00001d001803 // Zm00001d005566 // Zm00001d031211 // …
ms_down	Biological_process	GO:0009908	flower development	3.3e-11	// Zm00001d043524 // Zm00001d011953 // Zm00001d014297 // Zm00001d045621 // Zm00001d026231 // Zm00001d042312 // Zm00001d026351 // Zm00001d014377 // Zm00001d009532 // Zm00001d041215 // Zm00001d027868 // Zm00001d041489 // Zm00001d040381 // Zm00001d033859 // Zm00001d031211 // Zm00001d043368 // Zm00001d002330 // Zm00001d043589 // Zm00001d045481 // Zm00001d018742 // Zm00001d037413 // Zm00001d040611 // …
ms_down	Biological_process	GO:0090567	reproductive shoot system development	6.2e-11	// Zm00001d043524 // Zm00001d011953 // Zm00001d014297 // Zm00001d045621 // Zm00001d026231 // Zm00001d042312 // Zm00001d026351 // Zm00001d014377 // Zm00001d009532 // Zm00001d041215 // Zm00001d027868 // Zm00001d041489 // Zm00001d040381 // Zm00001d033859 // Zm00001d031211 // Zm00001d043368 // Zm00001d002330 // Zm00001d043589 // Zm00001d045481 // Zm00001d018742 // Zm00001d037413 // Zm00001d040611 // …
ms_down	Biological_process	GO:0048731	system development	6.9e-11	// Zm00001d043524 // Zm00001d051898 // Zm00001d026231 // Zm00001d021705 // Zm00001d044016 // Zm00001d011500 // Zm00001d010211 // Zm00001d033786 // Zm00001d041489 // Zm00001d048843 // Zm00001d001803 // Zm00001d005566 // Zm00001d041418 // Zm00001d017251 // Zm00001d014613 // Zm00001d037774 // Zm00001d050917 // Zm00001d029072 // Zm00001d046978 // Zm00001d043431 // Zm00001d037911 // Zm00001d012731 // …
ms_down	Biological_process	GO:0048507	meristem development	7.6e-11	// Zm00001d013603 // Zm00001d026231 // Zm00001d042312 // Zm00001d026351 // Zm00001d048527 // Zm00001d041489 // Zm00001d001945 // Zm00001d033859 // Zm00001d001803 // Zm00001d045481 // Zm00001d018742 // Zm00001d017036 // Zm00001d035747 // Zm00001d026111 // Zm00001d007173 // Zm00001d014297 // Zm00001d050917 // Zm00001d048138 // Zm00001d029072 // Zm00001d017977 // Zm00001d047428 // Zm00001d013412 // …
ms_down	Biological_process	GO:0044702	single organism reproductive process	1.9e-10	// Zm00001d043524 // Zm00001d011953 // Zm00001d043589 // Zm00001d029047 // Zm00001d026590 // Zm00001d051898 // Zm00001d026068 // Zm00001d045621 // Zm00001d010625 // Zm00001d042641 // Zm00001d026231 // Zm00001d021705 // Zm00001d042312 // Zm00001d026351 // Zm00001d011500 // Zm00001d034807 // Zm00001d009532 // Zm00001d041215 // Zm00001d027868 // Zm00001d041489 // Zm00001d023706 // Zm00001d037317 // …
ms_down	Biological_process	GO:0048364	root development	2.4e-10	// Zm00001d029047 // Zm00001d044016 // Zm00001d039407 // Zm00001d010211 // Zm00001d041215 // Zm00001d041489 // Zm00001d001945 // Zm00001d005421 // Zm00001d001803 // Zm00001d005566 // Zm00001d031211 // Zm00001d043589 // Zm00001d035747 // Zm00001d037413 // Zm00001d017036 // Zm00001d041418 // Zm00001d009309 // Zm00001d026111 // Zm00001d009248 // Zm00001d014613 // Zm00001d037774 // Zm00001d043414 // …
ms_down	Biological_process	GO:0022622	root system development	2.6e-10	// Zm00001d029047 // Zm00001d044016 // Zm00001d039407 // Zm00001d010211 // Zm00001d041215 // Zm00001d041489 // Zm00001d001945 // Zm00001d005421 // Zm00001d001803 // Zm00001d005566 // Zm00001d031211 // Zm00001d043589 // Zm00001d035747 // Zm00001d037413 // Zm00001d017036 // Zm00001d041418 // Zm00001d009309 // Zm00001d026111 // Zm00001d009248 // Zm00001d014613 // Zm00001d037774 // Zm00001d043414 // …
ms_down	Biological_process	GO:0010051	xylem and phloem pattern formation	3.3e-10	// Zm00001d001803 // Zm00001d005566 // Zm00001d031211 // Zm00001d013603 // Zm00001d035747 // Zm00001d021705 // Zm00001d048527 // Zm00001d018742 // Zm00001d040611 // Zm00001d033859 // Zm00001d041215 // Zm00001d001945 // Zm00001d041489 // Zm00001d023479 // Zm00001d008724 // Zm00001d039678 // Zm00001d027317 // Zm00001d026111
ms_down	Biological_process	GO:0048366	leaf development	5.9e-10	// Zm00001d043524 // Zm00001d011953 // Zm00001d013603 // Zm00001d021705 // Zm00001d042312 // Zm00001d026351 // Zm00001d039407 // Zm00001d048527 // Zm00001d041489 // Zm00001d001945 // Zm00001d005566 // Zm00001d043368 // Zm00001d045481 // Zm00001d035747 // Zm00001d026111 // Zm00001d007173 // Zm00001d014297 // Zm00001d039341 // Zm00001d051749 // Zm00001d017977 // Zm00001d003601 // Zm00001d039678 // …
ms_down	Biological_process	GO:0010015	root morphogenesis	6e-10	// Zm00001d029047 // Zm00001d044016 // Zm00001d039407 // Zm00001d010211 // Zm00001d041215 // Zm00001d041489 // Zm00001d001945 // Zm00001d005421 // Zm00001d041418 // Zm00001d017036 // Zm00001d035747 // Zm00001d026111 // Zm00001d009248 // Zm00001d037774 // Zm00001d043414 // Zm00001d014297 // Zm00001d050917 // Zm00001d039341 // Zm00001d031211 // Zm00001d027368 // Zm00001d017977 // Zm00001d053127 // …
ms_down	Biological_process	GO:0007275	multicellular organism development	1e-09	// Zm00001d043524 // Zm00001d051898 // Zm00001d026231 // Zm00001d021705 // Zm00001d002726 // Zm00001d011500 // Zm00001d017926 // Zm00001d033786 // Zm00001d041489 // Zm00001d048843 // Zm00001d001803 // Zm00001d005566 // Zm00001d030893 // Zm00001d038794 // Zm00001d019125 // Zm00001d020238 // Zm00001d017251 // Zm00001d039301 // Zm00001d014613 // Zm00001d037774 // Zm00001d044024 // Zm00001d050917 // …
ms_down	Biological_process	GO:0044707	single-multicellular organism process	1.6e-09	// Zm00001d043524 // Zm00001d051898 // Zm00001d026231 // Zm00001d021705 // Zm00001d002726 // Zm00001d011500 // Zm00001d017926 // Zm00001d033786 // Zm00001d041489 // Zm00001d048843 // Zm00001d001803 // Zm00001d005566 // Zm00001d030893 // Zm00001d038794 // Zm00001d019125 // Zm00001d020238 // Zm00001d017251 // Zm00001d039301 // Zm00001d014613 // Zm00001d037774 // Zm00001d044024 // Zm00001d050917 // …
ms_down	Biological_process	GO:0048856	anatomical structure development	4.7e-09	// Zm00001d043524 // Zm00001d051898 // Zm00001d026231 // Zm00001d021705 // Zm00001d002726 // Zm00001d011500 // Zm00001d017926 // Zm00001d033786 // Zm00001d041489 // Zm00001d048843 // Zm00001d001803 // Zm00001d005566 // Zm00001d030893 // Zm00001d038794 // Zm00001d019125 // Zm00001d020238 // Zm00001d017251 // Zm00001d039301 // Zm00001d014613 // Zm00001d037774 // Zm00001d044024 // Zm00001d050917 // …
ms_down	Biological_process	GO:0044767	single-organism developmental process	6e-09	// Zm00001d043524 // Zm00001d051898 // Zm00001d026231 // Zm00001d021705 // Zm00001d002726 // Zm00001d011500 // Zm00001d017926 // Zm00001d033786 // Zm00001d041489 // Zm00001d048843 // Zm00001d001803 // Zm00001d005566 // Zm00001d030893 // Zm00001d038794 // Zm00001d019125 // Zm00001d020238 // Zm00001d017251 // Zm00001d039301 // Zm00001d014613 // Zm00001d037774 // Zm00001d044024 // Zm00001d050917 // …
ms_down	Biological_process	GO:0007389	pattern specification process	1.8e-08	// Zm00001d013603 // Zm00001d045481 // Zm00001d021705 // Zm00001d009532 // Zm00001d041215 // Zm00001d041489 // Zm00001d001945 // Zm00001d033859 // Zm00001d001803 // Zm00001d005566 // Zm00001d045621 // Zm00001d018742 // Zm00001d035747 // Zm00001d026111 // Zm00001d048527 // Zm00001d037774 // Zm00001d007173 // Zm00001d031211 // Zm00001d027368 // Zm00001d020430 // Zm00001d021285 // Zm00001d039678 // …
ms_down	Biological_process	GO:0009887	organ morphogenesis	3.8e-08	// Zm00001d043524 // Zm00001d013603 // Zm00001d021705 // Zm00001d044016 // Zm00001d039407 // Zm00001d010211 // Zm00001d041215 // Zm00001d030623 // Zm00001d041489 // Zm00001d001945 // Zm00001d033859 // Zm00001d005566 // Zm00001d043368 // Zm00001d045481 // Zm00001d018742 // Zm00001d035747 // Zm00001d026111 // Zm00001d048527 // Zm00001d031211 // Zm00001d051749 // Zm00001d010308 // Zm00001d053127 // …
ms_down	Biological_process	GO:0003002	regionalization	5.6e-08	// Zm00001d013603 // Zm00001d045481 // Zm00001d021705 // Zm00001d041215 // Zm00001d041489 // Zm00001d001945 // Zm00001d033859 // Zm00001d001803 // Zm00001d005566 // Zm00001d045621 // Zm00001d018742 // Zm00001d035747 // Zm00001d026111 // Zm00001d048527 // Zm00001d031211 // Zm00001d020430 // Zm00001d039678 // Zm00001d018261 // Zm00001d016298 // Zm00001d037114 // Zm00001d040611 // Zm00001d023479 // …
ms_down	Biological_process	GO:0032501	multicellular organismal process	5.6e-08	// Zm00001d043524 // Zm00001d051898 // Zm00001d031101 // Zm00001d026231 // Zm00001d021705 // Zm00001d002726 // Zm00001d011500 // Zm00001d017926 // Zm00001d039425 // Zm00001d041489 // Zm00001d048843 // Zm00001d001803 // Zm00001d005566 // Zm00001d030893 // Zm00001d038794 // Zm00001d013603 // Zm00001d013859 // Zm00001d019125 // Zm00001d020238 // Zm00001d017251 // Zm00001d039301 // Zm00001d014613 // …
ms_down	Biological_process	GO:0009755	hormone-mediated signaling pathway	5.6e-08	// Zm00001d011953 // Zm00001d043660 // Zm00001d026231 // Zm00001d042312 // Zm00001d033919 // Zm00001d039407 // Zm00001d014377 // Zm00001d009532 // Zm00001d033786 // Zm00001d001945 // Zm00001d051479 // Zm00001d038698 // Zm00001d043368 // Zm00001d045481 // Zm00001d007862 // Zm00001d018111 // Zm00001d041418 // Zm00001d022179 // Zm00001d022109 // Zm00001d030021 // Zm00001d037774 // Zm00001d026590 // …
ms_down	Biological_process	GO:0071310	cellular response to organic substance	6e-08	// Zm00001d011953 // Zm00001d043660 // Zm00001d026231 // Zm00001d042312 // Zm00001d033919 // Zm00001d039407 // Zm00001d014377 // Zm00001d009532 // Zm00001d033786 // Zm00001d001945 // Zm00001d051479 // Zm00001d038698 // Zm00001d043368 // Zm00001d045481 // Zm00001d035747 // Zm00001d007862 // Zm00001d018111 // Zm00001d030893 // Zm00001d041418 // Zm00001d022179 // Zm00001d014865 // Zm00001d026111 // …
ms_down	Biological_process	GO:0032870	cellular response to hormone stimulus	6.1e-08	// Zm00001d011953 // Zm00001d043660 // Zm00001d026231 // Zm00001d042312 // Zm00001d033919 // Zm00001d039407 // Zm00001d014377 // Zm00001d009532 // Zm00001d033786 // Zm00001d001945 // Zm00001d051479 // Zm00001d038698 // Zm00001d043368 // Zm00001d045481 // Zm00001d007862 // Zm00001d018111 // Zm00001d041418 // Zm00001d022179 // Zm00001d022109 // Zm00001d030021 // Zm00001d037774 // Zm00001d025141 // …
ms_down	Biological_process	GO:0010033	response to organic substance	9.4e-08	// Zm00001d026231 // Zm00001d011500 // Zm00001d010211 // Zm00001d033786 // Zm00001d051799 // Zm00001d041418 // Zm00001d014613 // Zm00001d044390 // Zm00001d053675 // Zm00001d037774 // Zm00001d049660 // Zm00001d042752 // Zm00001d043431 // Zm00001d007173 // Zm00001d042588 // Zm00001d037911 // Zm00001d012731 // Zm00001d013412 // Zm00001d002544 // Zm00001d045657 // Zm00001d028160 // Zm00001d034405 // …
ms_down	Biological_process	GO:0009719	response to endogenous stimulus	1.2e-07	// Zm00001d011953 // Zm00001d008189 // Zm00001d026590 // Zm00001d013603 // Zm00001d043660 // Zm00001d026231 // Zm00001d042312 // Zm00001d033919 // Zm00001d009248 // Zm00001d039407 // Zm00001d034807 // Zm00001d009532 // Zm00001d033786 // Zm00001d001945 // Zm00001d005421 // Zm00001d037010 // Zm00001d051479 // Zm00001d038698 // Zm00001d051799 // Zm00001d023376 // Zm00001d003049 // Zm00001d043368 // …
ms_down	Biological_process	GO:0009855	determination of bilateral symmetry	1.8e-07	// Zm00001d031211 // Zm00001d035747 // Zm00001d048527 // Zm00001d018742 // Zm00001d040611 // Zm00001d033859 // Zm00001d041215 // Zm00001d001945 // Zm00001d041489 // Zm00001d023479 // Zm00001d008724 // Zm00001d039678 // Zm00001d027317 // Zm00001d026111
ms_down	Biological_process	GO:0009725	response to hormone	1.8e-07	// Zm00001d011953 // Zm00001d008189 // Zm00001d026590 // Zm00001d013603 // Zm00001d043660 // Zm00001d026231 // Zm00001d042312 // Zm00001d033919 // Zm00001d039407 // Zm00001d034807 // Zm00001d009532 // Zm00001d033786 // Zm00001d001945 // Zm00001d005421 // Zm00001d037010 // Zm00001d051479 // Zm00001d038698 // Zm00001d023376 // Zm00001d003049 // Zm00001d043368 // Zm00001d045481 // Zm00001d035747 // …
ms_down	Biological_process	GO:0071495	cellular response to endogenous stimulus	1.9e-07	// Zm00001d011953 // Zm00001d043660 // Zm00001d026231 // Zm00001d042312 // Zm00001d033919 // Zm00001d039407 // Zm00001d014377 // Zm00001d009532 // Zm00001d033786 // Zm00001d001945 // Zm00001d051479 // Zm00001d038698 // Zm00001d043368 // Zm00001d045481 // Zm00001d007862 // Zm00001d018111 // Zm00001d041418 // Zm00001d022179 // Zm00001d022109 // Zm00001d030021 // Zm00001d037774 // Zm00001d025141 // …
ms_down	Biological_process	GO:0009799	specification of symmetry	2.1e-07	// Zm00001d031211 // Zm00001d035747 // Zm00001d048527 // Zm00001d018742 // Zm00001d040611 // Zm00001d033859 // Zm00001d041215 // Zm00001d001945 // Zm00001d041489 // Zm00001d023479 // Zm00001d008724 // Zm00001d039678 // Zm00001d027317 // Zm00001d026111
ms_down	Biological_process	GO:0009605	response to external stimulus	2.3e-07	// Zm00001d006835 // Zm00001d029047 // Zm00001d026160 // Zm00001d014297 // Zm00001d006494 // Zm00001d051759 // Zm00001d042312 // Zm00001d044016 // Zm00001d038302 // Zm00001d017926 // Zm00001d041215 // Zm00001d038251 // Zm00001d041489 // Zm00001d023311 // Zm00001d005421 // Zm00001d037317 // Zm00001d030623 // Zm00001d019472 // Zm00001d025241 // Zm00001d002712 // Zm00001d043368 // Zm00001d031211 // …
ms_down	Biological_process	GO:0048827	phyllome development	2.3e-07	// Zm00001d043524 // Zm00001d011953 // Zm00001d013603 // Zm00001d021705 // Zm00001d042312 // Zm00001d026351 // Zm00001d039407 // Zm00001d048527 // Zm00001d001945 // Zm00001d041489 // Zm00001d023706 // Zm00001d005566 // Zm00001d043368 // Zm00001d045481 // Zm00001d040611 // Zm00001d035747 // Zm00001d026111 // Zm00001d017251 // Zm00001d049295 // Zm00001d007173 // Zm00001d014297 // Zm00001d039341 // …
ms_down	Biological_process	GO:0009965	leaf morphogenesis	2.3e-07	// Zm00001d043524 // Zm00001d005566 // Zm00001d043368 // Zm00001d013603 // Zm00001d016298 // Zm00001d051749 // Zm00001d045481 // Zm00001d021705 // Zm00001d037114 // Zm00001d037010 // Zm00001d039407 // Zm00001d035747 // Zm00001d018261 // Zm00001d048527 // Zm00001d001945 // Zm00001d041489 // Zm00001d023479 // Zm00001d027317 // Zm00001d026111
ms_down	Biological_process	GO:0010073	meristem maintenance	2.8e-07	// Zm00001d026231 // Zm00001d026351 // Zm00001d048527 // Zm00001d041489 // Zm00001d001945 // Zm00001d045481 // Zm00001d017036 // Zm00001d035747 // Zm00001d026111 // Zm00001d050917 // Zm00001d048138 // Zm00001d029072 // Zm00001d047428 // Zm00001d039678 // Zm00001d018261 // Zm00001d016298 // Zm00001d027317 // Zm00001d037114 // Zm00001d040611 // Zm00001d023479 // Zm00001d008724 // Zm00001d030304
ms_down	Biological_process	GO:0048509	regulation of meristem development	3.1e-07	// Zm00001d047428 // Zm00001d030304 // Zm00001d050917 // Zm00001d048138 // Zm00001d014297 // Zm00001d029072 // Zm00001d045481 // Zm00001d017977 // Zm00001d037114 // Zm00001d026351 // Zm00001d017036 // Zm00001d039678 // Zm00001d018261 // Zm00001d042312 // Zm00001d013412 // Zm00001d041489 // Zm00001d008724 // Zm00001d048527 // Zm00001d027317 // Zm00001d033786
ms_down	Biological_process	GO:0009734	auxin-activated signaling pathway	4.4e-07	// Zm00001d026590 // Zm00001d011953 // Zm00001d031064 // Zm00001d015243 // Zm00001d043431 // Zm00001d014377 // Zm00001d012731 // Zm00001d038698 // Zm00001d041711 // Zm00001d021285 // Zm00001d041418 // Zm00001d039513 // Zm00001d003601 // Zm00001d049295 // Zm00001d043660 // Zm00001d009532 // Zm00001d001945 // Zm00001d037774
ms_down	Biological_process	GO:0052018	modulation by symbiont of RNA levels in host	6.1e-07	// Zm00001d026698 // Zm00001d025241 // Zm00001d051759 // Zm00001d017926 // Zm00001d035747 // Zm00001d009532 // Zm00001d014865 // Zm00001d026111 // Zm00001d003601 // Zm00001d008724 // Zm00001d039678 // Zm00001d037774
ms_down	Biological_process	GO:0052249	modulation of RNA levels in other organism involved in symbiotic interaction	6.1e-07	// Zm00001d026698 // Zm00001d025241 // Zm00001d051759 // Zm00001d017926 // Zm00001d035747 // Zm00001d009532 // Zm00001d014865 // Zm00001d026111 // Zm00001d003601 // Zm00001d008724 // Zm00001d039678 // Zm00001d037774
ms_down	Biological_process	GO:0009616	virus induced gene silencing	6.1e-07	// Zm00001d026698 // Zm00001d025241 // Zm00001d051759 // Zm00001d017926 // Zm00001d035747 // Zm00001d009532 // Zm00001d014865 // Zm00001d026111 // Zm00001d003601 // Zm00001d008724 // Zm00001d039678 // Zm00001d037774
ms_down	Biological_process	GO:0009733	response to auxin	6.8e-07	// Zm00001d011953 // Zm00001d012731 // Zm00001d039407 // Zm00001d014377 // Zm00001d009532 // Zm00001d001945 // Zm00001d038698 // Zm00001d041418 // Zm00001d035747 // Zm00001d009309 // Zm00001d026111 // Zm00001d014613 // Zm00001d037774 // Zm00001d023376 // Zm00001d026590 // Zm00001d031064 // Zm00001d027368 // Zm00001d043431 // Zm00001d041711 // Zm00001d039513 // Zm00001d003601 // Zm00001d043660 // …
ms_down	Biological_process	GO:0098586	cellular response to virus	6.8e-07	// Zm00001d026698 // Zm00001d025241 // Zm00001d051759 // Zm00001d017926 // Zm00001d035747 // Zm00001d009532 // Zm00001d014865 // Zm00001d026111 // Zm00001d003601 // Zm00001d008724 // Zm00001d039678 // Zm00001d037774
ms_down	Biological_process	GO:0071365	cellular response to auxin stimulus	7.5e-07	// Zm00001d026590 // Zm00001d011953 // Zm00001d031064 // Zm00001d015243 // Zm00001d043431 // Zm00001d014377 // Zm00001d012731 // Zm00001d038698 // Zm00001d041711 // Zm00001d021285 // Zm00001d041418 // Zm00001d039513 // Zm00001d003601 // Zm00001d049295 // Zm00001d043660 // Zm00001d009532 // Zm00001d001945 // Zm00001d037774
ms_down	Biological_process	GO:0044763	single-organism cellular process	8.3e-07	// Zm00001d043524 // Zm00001d051898 // Zm00001d026231 // Zm00001d022295 // Zm00001d002726 // Zm00001d010213 // Zm00001d017926 // Zm00001d033786 // Zm00001d041489 // Zm00001d048843 // Zm00001d051799 // Zm00001d001803 // Zm00001d042962 // Zm00001d030893 // Zm00001d038794 // Zm00001d013603 // Zm00001d013859 // Zm00001d001831 // Zm00001d019125 // Zm00001d020238 // Zm00001d017251 // Zm00001d039301 // …
ms_down	Biological_process	GO:0009955	adaxial/abaxial pattern specification	9.2e-07	// Zm00001d045481 // Zm00001d035747 // Zm00001d048527 // Zm00001d018742 // Zm00001d033859 // Zm00001d018261 // Zm00001d037114 // Zm00001d041489 // Zm00001d001945 // Zm00001d008724 // Zm00001d039678 // Zm00001d027317 // Zm00001d026111
ms_down	Biological_process	GO:0090558	plant epidermis development	1.4e-06	// Zm00001d029047 // Zm00001d026351 // Zm00001d039407 // Zm00001d010211 // Zm00001d041215 // Zm00001d001945 // Zm00001d041489 // Zm00001d020971 // Zm00001d005421 // Zm00001d040381 // Zm00001d045481 // Zm00001d017036 // Zm00001d035747 // Zm00001d026111 // Zm00001d009248 // Zm00001d048527 // Zm00001d037774 // Zm00001d050917 // Zm00001d039341 // Zm00001d031211 // Zm00001d027368 // Zm00001d038251 // …
ms_down	Biological_process	GO:0050793	regulation of developmental process	1.5e-06	// Zm00001d043524 // Zm00001d011953 // Zm00001d029047 // Zm00001d042312 // Zm00001d026351 // Zm00001d011500 // Zm00001d048527 // Zm00001d027868 // Zm00001d041489 // Zm00001d040381 // Zm00001d003049 // Zm00001d043368 // Zm00001d002330 // Zm00001d045481 // Zm00001d037413 // Zm00001d017036 // Zm00001d007173 // Zm00001d014297 // Zm00001d050917 // Zm00001d023706 // Zm00001d048138 // Zm00001d029072 // …
ms_down	Biological_process	GO:0048469	cell maturation	1.5e-06	// Zm00001d029047 // Zm00001d039407 // Zm00001d010211 // Zm00001d041215 // Zm00001d041489 // Zm00001d001945 // Zm00001d005421 // Zm00001d030623 // Zm00001d017036 // Zm00001d035747 // Zm00001d026111 // Zm00001d037774 // Zm00001d050917 // Zm00001d039341 // Zm00001d031211 // Zm00001d027368 // Zm00001d038251 // Zm00001d028550 // Zm00001d048527 // Zm00001d037010 // Zm00001d035774 // Zm00001d027317
ms_down	Biological_process	GO:0051607	defense response to virus	1.5e-06	// Zm00001d026698 // Zm00001d025241 // Zm00001d051759 // Zm00001d039678 // Zm00001d035747 // Zm00001d017926 // Zm00001d014865 // Zm00001d026111 // Zm00001d009532 // Zm00001d003601 // Zm00001d008724 // Zm00001d026514 // Zm00001d048201 // Zm00001d037774
ms_down	Biological_process	GO:0048438	floral whorl development	2e-06	// Zm00001d011953 // Zm00001d026351 // Zm00001d009532 // Zm00001d048527 // Zm00001d041489 // Zm00001d001945 // Zm00001d033859 // Zm00001d043368 // Zm00001d045481 // Zm00001d040611 // Zm00001d018742 // Zm00001d017251 // Zm00001d037774 // Zm00001d049295 // Zm00001d023706 // Zm00001d021285 // Zm00001d039678 // Zm00001d018261 // Zm00001d016298 // Zm00001d037114 // Zm00001d027317 // Zm00001d020430 // …
ms_down	Biological_process	GO:0009944	polarity specification of adaxial/abaxial axis	2.1e-06	// Zm00001d045481 // Zm00001d018742 // Zm00001d048527 // Zm00001d033859 // Zm00001d018261 // Zm00001d037114 // Zm00001d041489 // Zm00001d001945 // Zm00001d008724 // Zm00001d039678 // Zm00001d027317
ms_down	Biological_process	GO:0065001	specification of axis polarity	2.4e-06	// Zm00001d045481 // Zm00001d018742 // Zm00001d048527 // Zm00001d033859 // Zm00001d018261 // Zm00001d037114 // Zm00001d041489 // Zm00001d001945 // Zm00001d008724 // Zm00001d039678 // Zm00001d027317
ms_down	Biological_process	GO:0009615	response to virus	3.1e-06	// Zm00001d019472 // Zm00001d025241 // Zm00001d026698 // Zm00001d051759 // Zm00001d039678 // Zm00001d035747 // Zm00001d017926 // Zm00001d014865 // Zm00001d026111 // Zm00001d009532 // Zm00001d003601 // Zm00001d008724 // Zm00001d026514 // Zm00001d048201 // Zm00001d037774
ms_down	Biological_process	GO:0033993	response to lipid	3.2e-06	// Zm00001d011953 // Zm00001d013603 // Zm00001d026231 // Zm00001d042312 // Zm00001d033919 // Zm00001d039407 // Zm00001d001945 // Zm00001d005421 // Zm00001d037010 // Zm00001d051479 // Zm00001d003049 // Zm00001d045481 // Zm00001d007862 // Zm00001d018111 // Zm00001d041418 // Zm00001d009309 // Zm00001d023376 // Zm00001d022109 // Zm00001d022179 // Zm00001d014613 // Zm00001d044390 // Zm00001d037774 // …
ms_down	Biological_process	GO:0009607	response to biotic stimulus	3.6e-06	// Zm00001d023304 // Zm00001d023323 // Zm00001d029047 // Zm00001d026160 // Zm00001d014297 // Zm00001d006494 // Zm00001d051759 // Zm00001d042312 // Zm00001d044016 // Zm00001d038302 // Zm00001d034807 // Zm00001d017926 // Zm00001d033786 // Zm00001d009532 // Zm00001d023311 // Zm00001d005421 // Zm00001d019472 // Zm00001d025241 // Zm00001d043368 // Zm00001d045481 // Zm00001d030893 // Zm00001d035747 // …
ms_down	Biological_process	GO:0048638	regulation of developmental growth	4e-06	// Zm00001d030304 // Zm00001d050917 // Zm00001d029047 // Zm00001d048138 // Zm00001d011500 // Zm00001d029072 // Zm00001d017755 // Zm00001d045481 // Zm00001d047428 // Zm00001d037114 // Zm00001d026351 // Zm00001d017036 // Zm00001d018261 // Zm00001d035774 // Zm00001d048527 // Zm00001d027868 // Zm00001d041489 // Zm00001d008724 // Zm00001d039678 // Zm00001d027317
ms_down	Biological_process	GO:0048765	root hair cell differentiation	4.2e-06	// Zm00001d038251 // Zm00001d050917 // Zm00001d039341 // Zm00001d031211 // Zm00001d039407 // Zm00001d027368 // Zm00001d037774 // Zm00001d048527 // Zm00001d037010 // Zm00001d017036 // Zm00001d035747 // Zm00001d010211 // Zm00001d035774 // Zm00001d041215 // Zm00001d001945 // Zm00001d041489 // Zm00001d029047 // Zm00001d028550 // Zm00001d005421 // Zm00001d027317 // Zm00001d026111
ms_down	Biological_process	GO:0048764	trichoblast maturation	4.2e-06	// Zm00001d038251 // Zm00001d050917 // Zm00001d039341 // Zm00001d031211 // Zm00001d039407 // Zm00001d027368 // Zm00001d037774 // Zm00001d048527 // Zm00001d037010 // Zm00001d017036 // Zm00001d035747 // Zm00001d010211 // Zm00001d035774 // Zm00001d041215 // Zm00001d001945 // Zm00001d041489 // Zm00001d029047 // Zm00001d028550 // Zm00001d005421 // Zm00001d027317 // Zm00001d026111
ms_down	Biological_process	GO:0009653	anatomical structure morphogenesis	4.5e-06	// Zm00001d043524 // Zm00001d007173 // Zm00001d029047 // Zm00001d013603 // Zm00001d045621 // Zm00001d023479 // Zm00001d021705 // Zm00001d026351 // Zm00001d039407 // Zm00001d034807 // Zm00001d009532 // Zm00001d037114 // Zm00001d030623 // Zm00001d001945 // Zm00001d041489 // Zm00001d020971 // Zm00001d005421 // Zm00001d040381 // Zm00001d033859 // Zm00001d038251 // Zm00001d027368 // Zm00001d005566 // …
ms_down	Biological_process	GO:0048467	gynoecium development	4.9e-06	// Zm00001d011953 // Zm00001d023706 // Zm00001d043368 // Zm00001d016298 // Zm00001d040611 // Zm00001d045481 // Zm00001d037114 // Zm00001d026351 // Zm00001d021285 // Zm00001d018261 // Zm00001d048527 // Zm00001d001945 // Zm00001d041489 // Zm00001d020430 // Zm00001d027317 // Zm00001d049295
ms_down	Biological_process	GO:0070887	cellular response to chemical stimulus	5.2e-06	// Zm00001d011953 // Zm00001d043660 // Zm00001d026231 // Zm00001d042312 // Zm00001d033919 // Zm00001d039407 // Zm00001d014377 // Zm00001d009532 // Zm00001d033786 // Zm00001d001945 // Zm00001d037317 // Zm00001d051479 // Zm00001d038698 // Zm00001d043368 // Zm00001d045481 // Zm00001d035747 // Zm00001d007862 // Zm00001d018111 // Zm00001d030893 // Zm00001d041418 // Zm00001d022179 // Zm00001d014865 // …
ms_down	Biological_process	GO:0010053	root epidermal cell differentiation	5.3e-06	// Zm00001d029047 // Zm00001d039407 // Zm00001d010211 // Zm00001d041215 // Zm00001d041489 // Zm00001d001945 // Zm00001d005421 // Zm00001d017036 // Zm00001d035747 // Zm00001d026111 // Zm00001d009248 // Zm00001d037774 // Zm00001d050917 // Zm00001d039341 // Zm00001d031211 // Zm00001d027368 // Zm00001d038251 // Zm00001d028550 // Zm00001d048527 // Zm00001d037010 // Zm00001d035774 // Zm00001d027317
ms_down	Biological_process	GO:0009943	adaxial/abaxial axis specification	5.4e-06	// Zm00001d045481 // Zm00001d018742 // Zm00001d048527 // Zm00001d033859 // Zm00001d018261 // Zm00001d037114 // Zm00001d041489 // Zm00001d001945 // Zm00001d008724 // Zm00001d039678 // Zm00001d027317
ms_down	Biological_process	GO:0032502	developmental process	5.7e-06	// Zm00001d043524 // Zm00001d051898 // Zm00001d026231 // Zm00001d021705 // Zm00001d002726 // Zm00001d011500 // Zm00001d017926 // Zm00001d033786 // Zm00001d041489 // Zm00001d048843 // Zm00001d001803 // Zm00001d005566 // Zm00001d030893 // Zm00001d038794 // Zm00001d019125 // Zm00001d020238 // Zm00001d017251 // Zm00001d039301 // Zm00001d014613 // Zm00001d053675 // Zm00001d037774 // Zm00001d044024 // …
ms_down	Biological_process	GO:0060429	epithelium development	5.7e-06	// Zm00001d029047 // Zm00001d026351 // Zm00001d039407 // Zm00001d010211 // Zm00001d041215 // Zm00001d041489 // Zm00001d005421 // Zm00001d030623 // Zm00001d017036 // Zm00001d035747 // Zm00001d026111 // Zm00001d009248 // Zm00001d037774 // Zm00001d050917 // Zm00001d039341 // Zm00001d031211 // Zm00001d027368 // Zm00001d038251 // Zm00001d028550 // Zm00001d037018 // Zm00001d048527 // Zm00001d037010 // …
ms_down	Biological_process	GO:0040007	growth	5.8e-06	// Zm00001d029047 // Zm00001d042312 // Zm00001d026351 // Zm00001d039407 // Zm00001d034807 // Zm00001d010211 // Zm00001d037114 // Zm00001d027868 // Zm00001d041489 // Zm00001d005421 // Zm00001d003049 // Zm00001d045481 // Zm00001d017036 // Zm00001d031211 // Zm00001d037774 // Zm00001d014297 // Zm00001d050917 // Zm00001d048138 // Zm00001d029072 // Zm00001d017977 // Zm00001d047428 // Zm00001d041711 // …
ms_down	Biological_process	GO:0007154	cell communication	5.9e-06	// Zm00001d026231 // Zm00001d033786 // Zm00001d041489 // Zm00001d001803 // Zm00001d042962 // Zm00001d041418 // Zm00001d020238 // Zm00001d037774 // Zm00001d021714 // Zm00001d042752 // Zm00001d043431 // Zm00001d042588 // Zm00001d037911 // Zm00001d042185 // Zm00001d012731 // Zm00001d013412 // Zm00001d002544 // Zm00001d053313 // Zm00001d015243 // Zm00001d033574 // Zm00001d034405 // Zm00001d037114 // …
ms_down	Biological_process	GO:0098542	defense response to other organism	6.5e-06	// Zm00001d029047 // Zm00001d026160 // Zm00001d051759 // Zm00001d042312 // Zm00001d033919 // Zm00001d038302 // Zm00001d017926 // Zm00001d033786 // Zm00001d009532 // Zm00001d025241 // Zm00001d043368 // Zm00001d045481 // Zm00001d030893 // Zm00001d035747 // Zm00001d014865 // Zm00001d026111 // Zm00001d009248 // Zm00001d026698 // Zm00001d037774 // Zm00001d014297 // Zm00001d039341 // Zm00001d002712 // …
ms_down	Biological_process	GO:0031537	regulation of anthocyanin metabolic process	6.7e-06	// Zm00001d014297 // Zm00001d042312 // Zm00001d045481 // Zm00001d017977 // Zm00001d037114 // Zm00001d033786 // Zm00001d013412 // Zm00001d018261
ms_down	Biological_process	GO:0042221	response to chemical	6.7e-06	// Zm00001d026231 // Zm00001d011500 // Zm00001d010211 // Zm00001d033786 // Zm00001d051799 // Zm00001d041418 // Zm00001d014613 // Zm00001d044390 // Zm00001d040702 // Zm00001d053675 // Zm00001d037774 // Zm00001d049660 // Zm00001d042752 // Zm00001d039631 // Zm00001d043431 // Zm00001d007173 // Zm00001d042588 // Zm00001d020808 // Zm00001d037911 // Zm00001d012731 // Zm00001d013412 // Zm00001d002794 // …
ms_down	Biological_process	GO:0071554	cell wall organization or biogenesis	6.8e-06	// Zm00001d043524 // Zm00001d029047 // Zm00001d023301 // Zm00001d010625 // Zm00001d030133 // Zm00001d002726 // Zm00001d029365 // Zm00001d041215 // Zm00001d001945 // Zm00001d039994 // Zm00001d038794 // Zm00001d034770 // Zm00001d045481 // Zm00001d017036 // Zm00001d035747 // Zm00001d009309 // Zm00001d014865 // Zm00001d026111 // Zm00001d019317 // Zm00001d014613 // Zm00001d044390 // Zm00001d040702 // …
ms_down	Biological_process	GO:0044262	cellular carbohydrate metabolic process	7.6e-06	// Zm00001d038513 // Zm00001d029047 // Zm00001d023301 // Zm00001d010625 // Zm00001d051759 // Zm00001d030133 // Zm00001d017926 // Zm00001d041215 // Zm00001d039471 // Zm00001d018565 // Zm00001d039994 // Zm00001d013603 // Zm00001d017036 // Zm00001d009309 // Zm00001d014865 // Zm00001d047253 // Zm00001d014867 // Zm00001d019317 // Zm00001d024952 // Zm00001d014613 // Zm00001d044823 // Zm00001d050917 // …
ms_down	Biological_process	GO:0051701	interaction with host	8.1e-06	// Zm00001d019472 // Zm00001d025241 // Zm00001d026698 // Zm00001d051759 // Zm00001d017926 // Zm00001d035747 // Zm00001d009532 // Zm00001d014865 // Zm00001d026111 // Zm00001d003601 // Zm00001d008724 // Zm00001d039678 // Zm00001d037774
ms_down	Biological_process	GO:0090627	plant epidermal cell differentiation	8.1e-06	// Zm00001d029047 // Zm00001d039407 // Zm00001d010211 // Zm00001d041215 // Zm00001d041489 // Zm00001d001945 // Zm00001d005421 // Zm00001d017036 // Zm00001d035747 // Zm00001d026111 // Zm00001d009248 // Zm00001d037774 // Zm00001d050917 // Zm00001d039341 // Zm00001d031211 // Zm00001d027368 // Zm00001d038251 // Zm00001d028550 // Zm00001d048527 // Zm00001d037010 // Zm00001d035774 // Zm00001d027317
ms_down	Biological_process	GO:0048589	developmental growth	8.9e-06	// Zm00001d029047 // Zm00001d033919 // Zm00001d039407 // Zm00001d010211 // Zm00001d041215 // Zm00001d027868 // Zm00001d041489 // Zm00001d005421 // Zm00001d048138 // Zm00001d017036 // Zm00001d045481 // Zm00001d029072 // Zm00001d031211 // Zm00001d048527 // Zm00001d037774 // Zm00001d050917 // Zm00001d003049 // Zm00001d027368 // Zm00001d047428 // Zm00001d041711 // Zm00001d038251 // Zm00001d028550 // …
ms_down	Biological_process	GO:0048440	carpel development	9e-06	// Zm00001d011953 // Zm00001d023706 // Zm00001d043368 // Zm00001d016298 // Zm00001d045481 // Zm00001d037114 // Zm00001d026351 // Zm00001d040611 // Zm00001d018261 // Zm00001d048527 // Zm00001d001945 // Zm00001d041489 // Zm00001d020430 // Zm00001d027317 // Zm00001d049295
ms_down	Biological_process	GO:0010054	trichoblast differentiation	9.4e-06	// Zm00001d038251 // Zm00001d050917 // Zm00001d039341 // Zm00001d031211 // Zm00001d039407 // Zm00001d027368 // Zm00001d037774 // Zm00001d048527 // Zm00001d037010 // Zm00001d017036 // Zm00001d035747 // Zm00001d010211 // Zm00001d035774 // Zm00001d041215 // Zm00001d001945 // Zm00001d041489 // Zm00001d029047 // Zm00001d028550 // Zm00001d005421 // Zm00001d027317 // Zm00001d026111
ms_down	Biological_process	GO:0035670	plant-type ovary development	1.1e-05	// Zm00001d011953 // Zm00001d023706 // Zm00001d043368 // Zm00001d016298 // Zm00001d045481 // Zm00001d048527 // Zm00001d026351 // Zm00001d018261 // Zm00001d037114 // Zm00001d041489 // Zm00001d001945 // Zm00001d027317 // Zm00001d049295
ms_down	Biological_process	GO:0009913	epidermal cell differentiation	1.1e-05	// Zm00001d029047 // Zm00001d026351 // Zm00001d039407 // Zm00001d010211 // Zm00001d041215 // Zm00001d041489 // Zm00001d005421 // Zm00001d017036 // Zm00001d035747 // Zm00001d026111 // Zm00001d009248 // Zm00001d037774 // Zm00001d050917 // Zm00001d031211 // Zm00001d027368 // Zm00001d038251 // Zm00001d028550 // Zm00001d037018 // Zm00001d048527 // Zm00001d037010 // Zm00001d035774 // Zm00001d027317
ms_down	Biological_process	GO:0044700	single organism signaling	1.1e-05	// Zm00001d026231 // Zm00001d033786 // Zm00001d001803 // Zm00001d042962 // Zm00001d041418 // Zm00001d020238 // Zm00001d037774 // Zm00001d021714 // Zm00001d042752 // Zm00001d043431 // Zm00001d042588 // Zm00001d037911 // Zm00001d042185 // Zm00001d012731 // Zm00001d013412 // Zm00001d002544 // Zm00001d053313 // Zm00001d015243 // Zm00001d033574 // Zm00001d034405 // Zm00001d037114 // Zm00001d029948 // …
ms_down	Biological_process	GO:0048481	plant ovule development	1.1e-05	// Zm00001d011953 // Zm00001d023706 // Zm00001d043368 // Zm00001d016298 // Zm00001d045481 // Zm00001d048527 // Zm00001d026351 // Zm00001d018261 // Zm00001d037114 // Zm00001d041489 // Zm00001d001945 // Zm00001d027317 // Zm00001d049295
ms_down	Biological_process	GO:0030855	epithelial cell differentiation	1.2e-05	// Zm00001d029047 // Zm00001d026351 // Zm00001d039407 // Zm00001d010211 // Zm00001d041215 // Zm00001d041489 // Zm00001d005421 // Zm00001d017036 // Zm00001d035747 // Zm00001d026111 // Zm00001d009248 // Zm00001d037774 // Zm00001d050917 // Zm00001d031211 // Zm00001d027368 // Zm00001d038251 // Zm00001d028550 // Zm00001d037018 // Zm00001d048527 // Zm00001d037010 // Zm00001d035774 // Zm00001d027317
ms_down	Biological_process	GO:0071329	cellular response to sucrose stimulus	1.2e-05	// Zm00001d014297 // Zm00001d017977 // Zm00001d033786 // Zm00001d042312 // Zm00001d013412
ms_down	Biological_process	GO:0021700	developmental maturation	1.5e-05	// Zm00001d011953 // Zm00001d029047 // Zm00001d039407 // Zm00001d010211 // Zm00001d041215 // Zm00001d041489 // Zm00001d001945 // Zm00001d005421 // Zm00001d030623 // Zm00001d017036 // Zm00001d035747 // Zm00001d026111 // Zm00001d037774 // Zm00001d007173 // Zm00001d050917 // Zm00001d039341 // Zm00001d031211 // Zm00001d027368 // Zm00001d010308 // Zm00001d037911 // Zm00001d038251 // Zm00001d028550 // …
ms_down	Biological_process	GO:0005975	carbohydrate metabolic process	1.6e-05	// Zm00001d043524 // Zm00001d037333 // Zm00001d023304 // Zm00001d029047 // Zm00001d023301 // Zm00001d010625 // Zm00001d051759 // Zm00001d030133 // Zm00001d002726 // Zm00001d010213 // Zm00001d034807 // Zm00001d017926 // Zm00001d041215 // Zm00001d039471 // Zm00001d027803 // Zm00001d018565 // Zm00001d031211 // Zm00001d039994 // Zm00001d038794 // Zm00001d038854 // Zm00001d013603 // Zm00001d038513 // …
ms_down	Biological_process	GO:0071324	cellular response to disaccharide stimulus	1.6e-05	// Zm00001d014297 // Zm00001d017977 // Zm00001d033786 // Zm00001d042312 // Zm00001d013412
ms_down	Biological_process	GO:0044003	modification by symbiont of host morphology or physiology	1.7e-05	// Zm00001d026698 // Zm00001d025241 // Zm00001d051759 // Zm00001d017926 // Zm00001d035747 // Zm00001d009532 // Zm00001d014865 // Zm00001d026111 // Zm00001d003601 // Zm00001d008724 // Zm00001d039678 // Zm00001d037774
ms_down	Biological_process	GO:0051817	modification of morphology or physiology of other organism involved in symbiotic interaction	1.8e-05	// Zm00001d026698 // Zm00001d025241 // Zm00001d051759 // Zm00001d017926 // Zm00001d035747 // Zm00001d009532 // Zm00001d014865 // Zm00001d026111 // Zm00001d003601 // Zm00001d008724 // Zm00001d039678 // Zm00001d037774
ms_down	Biological_process	GO:0016032	viral process	1.8e-05	// Zm00001d019472 // Zm00001d025241 // Zm00001d026698 // Zm00001d003601 // Zm00001d051759 // Zm00001d039678 // Zm00001d039407 // Zm00001d035747 // Zm00001d017926 // Zm00001d014865 // Zm00001d026111 // Zm00001d009532 // Zm00001d037010 // Zm00001d008724 // Zm00001d026514 // Zm00001d048201 // Zm00001d037774
ms_down	Biological_process	GO:0010014	meristem initiation	1.8e-05	// Zm00001d007173 // Zm00001d018742 // Zm00001d048527 // Zm00001d040611 // Zm00001d035747 // Zm00001d033859 // Zm00001d001945 // Zm00001d041489 // Zm00001d023479 // Zm00001d008724 // Zm00001d039678 // Zm00001d027317 // Zm00001d026111
ms_down	Biological_process	GO:0008544	epidermis development	2.1e-05	// Zm00001d029047 // Zm00001d026351 // Zm00001d039407 // Zm00001d010211 // Zm00001d041215 // Zm00001d041489 // Zm00001d005421 // Zm00001d017036 // Zm00001d035747 // Zm00001d026111 // Zm00001d009248 // Zm00001d037774 // Zm00001d050917 // Zm00001d031211 // Zm00001d027368 // Zm00001d038251 // Zm00001d028550 // Zm00001d037018 // Zm00001d048527 // Zm00001d037010 // Zm00001d035774 // Zm00001d027317
ms_down	Biological_process	GO:0051707	response to other organism	2.4e-05	// Zm00001d029047 // Zm00001d026160 // Zm00001d014297 // Zm00001d006494 // Zm00001d051759 // Zm00001d042312 // Zm00001d044016 // Zm00001d038302 // Zm00001d017926 // Zm00001d033786 // Zm00001d009532 // Zm00001d023311 // Zm00001d005421 // Zm00001d019472 // Zm00001d025241 // Zm00001d043368 // Zm00001d045481 // Zm00001d030893 // Zm00001d035747 // Zm00001d014865 // Zm00001d026111 // Zm00001d009248 // …
ms_down	Biological_process	GO:0010075	regulation of meristem growth	2.5e-05	// Zm00001d030304 // Zm00001d050917 // Zm00001d048138 // Zm00001d029072 // Zm00001d045481 // Zm00001d047428 // Zm00001d048527 // Zm00001d026351 // Zm00001d017036 // Zm00001d018261 // Zm00001d037114 // Zm00001d041489 // Zm00001d008724 // Zm00001d039678 // Zm00001d027317
ms_down	Biological_process	GO:0043207	response to external biotic stimulus	2.7e-05	// Zm00001d029047 // Zm00001d026160 // Zm00001d014297 // Zm00001d006494 // Zm00001d051759 // Zm00001d042312 // Zm00001d044016 // Zm00001d038302 // Zm00001d017926 // Zm00001d033786 // Zm00001d009532 // Zm00001d023311 // Zm00001d005421 // Zm00001d019472 // Zm00001d025241 // Zm00001d043368 // Zm00001d045481 // Zm00001d030893 // Zm00001d035747 // Zm00001d014865 // Zm00001d026111 // Zm00001d009248 // …
ms_down	Biological_process	GO:0009798	axis specification	2.7e-05	// Zm00001d045481 // Zm00001d018742 // Zm00001d048527 // Zm00001d033859 // Zm00001d018261 // Zm00001d037114 // Zm00001d041489 // Zm00001d001945 // Zm00001d008724 // Zm00001d039678 // Zm00001d027317
ms_down	Biological_process	GO:0044710	single-organism metabolic process	2.8e-05	// Zm00001d043524 // Zm00001d026231 // Zm00001d002726 // Zm00001d010213 // Zm00001d017926 // Zm00001d039425 // Zm00001d043414 // Zm00001d051799 // Zm00001d042962 // Zm00001d030893 // Zm00001d013603 // Zm00001d001831 // Zm00001d019125 // Zm00001d020238 // Zm00001d017251 // Zm00001d039301 // Zm00001d014613 // Zm00001d044390 // Zm00001d040702 // Zm00001d053675 // Zm00001d037774 // Zm00001d044823 // …
ms_down	Biological_process	GO:1901700	response to oxygen-containing compound	3.8e-05	// Zm00001d011953 // Zm00001d030345 // Zm00001d029047 // Zm00001d013603 // Zm00001d046538 // Zm00001d026231 // Zm00001d042312 // Zm00001d033919 // Zm00001d039407 // Zm00001d034807 // Zm00001d033786 // Zm00001d001945 // Zm00001d005421 // Zm00001d037010 // Zm00001d051479 // Zm00001d030623 // Zm00001d051799 // Zm00001d019472 // Zm00001d021285 // Zm00001d003049 // Zm00001d043368 // Zm00001d045481 // …
ms_down	Biological_process	GO:0044764	multi-organism cellular process	4.9e-05	// Zm00001d019472 // Zm00001d025241 // Zm00001d026698 // Zm00001d003601 // Zm00001d051759 // Zm00001d002330 // Zm00001d039678 // Zm00001d039407 // Zm00001d035747 // Zm00001d017926 // Zm00001d014865 // Zm00001d026111 // Zm00001d009532 // Zm00001d037010 // Zm00001d008724 // Zm00001d026514 // Zm00001d048201 // Zm00001d037774
ms_down	Biological_process	GO:2000026	regulation of multicellular organismal development	4.9e-05	// Zm00001d043524 // Zm00001d011953 // Zm00001d042312 // Zm00001d026351 // Zm00001d048527 // Zm00001d001945 // Zm00001d041489 // Zm00001d040381 // Zm00001d002330 // Zm00001d045481 // Zm00001d037413 // Zm00001d017036 // Zm00001d007173 // Zm00001d014297 // Zm00001d050917 // Zm00001d023706 // Zm00001d048138 // Zm00001d029072 // Zm00001d017977 // Zm00001d047428 // Zm00001d013412 // Zm00001d039678 // …
ms_down	Biological_process	GO:0035266	meristem growth	5.3e-05	// Zm00001d030304 // Zm00001d050917 // Zm00001d048138 // Zm00001d029072 // Zm00001d045481 // Zm00001d047428 // Zm00001d048527 // Zm00001d026351 // Zm00001d017036 // Zm00001d018261 // Zm00001d037114 // Zm00001d041489 // Zm00001d008724 // Zm00001d039678 // Zm00001d027317
ms_down	Biological_process	GO:0051239	regulation of multicellular organismal process	6e-05	// Zm00001d043524 // Zm00001d011953 // Zm00001d042312 // Zm00001d026351 // Zm00001d017539 // Zm00001d048527 // Zm00001d027868 // Zm00001d041489 // Zm00001d040381 // Zm00001d002330 // Zm00001d045481 // Zm00001d037413 // Zm00001d017036 // Zm00001d007173 // Zm00001d014297 // Zm00001d050917 // Zm00001d023706 // Zm00001d048138 // Zm00001d029072 // Zm00001d017977 // Zm00001d047428 // Zm00001d041711 // …
ms_down	Biological_process	GO:0071555	cell wall organization	7e-05	// Zm00001d043524 // Zm00001d029047 // Zm00001d023301 // Zm00001d002726 // Zm00001d041215 // Zm00001d001945 // Zm00001d038794 // Zm00001d045481 // Zm00001d017036 // Zm00001d035747 // Zm00001d009309 // Zm00001d014865 // Zm00001d026111 // Zm00001d019317 // Zm00001d014613 // Zm00001d044390 // Zm00001d040702 // Zm00001d037774 // Zm00001d050917 // Zm00001d039341 // Zm00001d031211 // Zm00001d034770 // …
ms_down	Biological_process	GO:0035821	modification of morphology or physiology of other organism	8.6e-05	// Zm00001d026698 // Zm00001d025241 // Zm00001d051759 // Zm00001d017926 // Zm00001d035747 // Zm00001d009532 // Zm00001d014865 // Zm00001d026111 // Zm00001d003601 // Zm00001d008724 // Zm00001d039678 // Zm00001d037774
ms_down	Biological_process	GO:0044403	symbiosis, encompassing mutualism through parasitism	9.3e-05	// Zm00001d019472 // Zm00001d025241 // Zm00001d026698 // Zm00001d003601 // Zm00001d051759 // Zm00001d039678 // Zm00001d039407 // Zm00001d035747 // Zm00001d017926 // Zm00001d014865 // Zm00001d026111 // Zm00001d009532 // Zm00001d037010 // Zm00001d008724 // Zm00001d026514 // Zm00001d048201 // Zm00001d037774
ms_down	Biological_process	GO:0044419	interspecies interaction between organisms	1e-04	// Zm00001d019472 // Zm00001d025241 // Zm00001d026698 // Zm00001d003601 // Zm00001d051759 // Zm00001d039678 // Zm00001d039407 // Zm00001d035747 // Zm00001d017926 // Zm00001d014865 // Zm00001d026111 // Zm00001d009532 // Zm00001d037010 // Zm00001d008724 // Zm00001d026514 // Zm00001d048201 // Zm00001d037774
ms_down	Biological_process	GO:0023052	signaling	1e-04	// Zm00001d026231 // Zm00001d039425 // Zm00001d001803 // Zm00001d042962 // Zm00001d041418 // Zm00001d020238 // Zm00001d037774 // Zm00001d021714 // Zm00001d042752 // Zm00001d043431 // Zm00001d042588 // Zm00001d037911 // Zm00001d042185 // Zm00001d012731 // Zm00001d013412 // Zm00001d002544 // Zm00001d053313 // Zm00001d015243 // Zm00001d033574 // Zm00001d034405 // Zm00001d037114 // Zm00001d029948 // …
ms_down	Biological_process	GO:0048569	post-embryonic organ development	0.00012	// Zm00001d043524 // Zm00001d011953 // Zm00001d026351 // Zm00001d010211 // Zm00001d048527 // Zm00001d027868 // Zm00001d041489 // Zm00001d001945 // Zm00001d045481 // Zm00001d037413 // Zm00001d040611 // Zm00001d041418 // Zm00001d017251 // Zm00001d049295 // Zm00001d023706 // Zm00001d010308 // Zm00001d053127 // Zm00001d039513 // Zm00001d038251 // Zm00001d044016 // Zm00001d018261 // Zm00001d037114 // …
ms_down	Biological_process	GO:0048468	cell development	0.00012	// Zm00001d029047 // Zm00001d026231 // Zm00001d026351 // Zm00001d039407 // Zm00001d017539 // Zm00001d041215 // Zm00001d041489 // Zm00001d001945 // Zm00001d005421 // Zm00001d030623 // Zm00001d045481 // Zm00001d017036 // Zm00001d035747 // Zm00001d026111 // Zm00001d048527 // Zm00001d037774 // Zm00001d050917 // Zm00001d039341 // Zm00001d031211 // Zm00001d027368 // Zm00001d038251 // Zm00001d028550 // …
ms_down	Biological_process	GO:0044723	single-organism carbohydrate metabolic process	0.00013	// Zm00001d038513 // Zm00001d037333 // Zm00001d008189 // Zm00001d029047 // Zm00001d023301 // Zm00001d010625 // Zm00001d051759 // Zm00001d030133 // Zm00001d002726 // Zm00001d010213 // Zm00001d034807 // Zm00001d017926 // Zm00001d041215 // Zm00001d018565 // Zm00001d031211 // Zm00001d039994 // Zm00001d052845 // Zm00001d013603 // Zm00001d017036 // Zm00001d009309 // Zm00001d014865 // Zm00001d047253 // …
ms_down	Biological_process	GO:0040008	regulation of growth	0.00013	// Zm00001d030304 // Zm00001d050917 // Zm00001d029047 // Zm00001d048138 // Zm00001d011500 // Zm00001d029072 // Zm00001d017755 // Zm00001d045481 // Zm00001d047428 // Zm00001d037114 // Zm00001d026351 // Zm00001d017036 // Zm00001d018261 // Zm00001d035774 // Zm00001d048527 // Zm00001d027868 // Zm00001d041489 // Zm00001d008724 // Zm00001d039678 // Zm00001d027317
ms_down	Biological_process	GO:0097305	response to alcohol	0.00013	// Zm00001d011953 // Zm00001d013603 // Zm00001d042312 // Zm00001d033919 // Zm00001d039407 // Zm00001d005421 // Zm00001d051479 // Zm00001d007862 // Zm00001d018111 // Zm00001d041418 // Zm00001d009309 // Zm00001d023376 // Zm00001d039513 // Zm00001d014613 // Zm00001d044390 // Zm00001d037774 // Zm00001d049660 // Zm00001d007173 // Zm00001d014297 // Zm00001d039341 // Zm00001d022109 // Zm00001d003049 // …
ms_down	Biological_process	GO:0050896	response to stimulus	0.00014	// Zm00001d043524 // Zm00001d026231 // Zm00001d050827 // Zm00001d022295 // Zm00001d044016 // Zm00001d011500 // Zm00001d017926 // Zm00001d039425 // Zm00001d041489 // Zm00001d027803 // Zm00001d051799 // Zm00001d001803 // Zm00001d042962 // Zm00001d030893 // Zm00001d013603 // Zm00001d001831 // Zm00001d019125 // Zm00001d017251 // Zm00001d014613 // Zm00001d044390 // Zm00001d040702 // Zm00001d053675 // …
ms_down	Biological_process	GO:0090626	plant epidermis morphogenesis	0.00014	// Zm00001d050917 // Zm00001d040381 // Zm00001d037018 // Zm00001d016298 // Zm00001d045481 // Zm00001d048527 // Zm00001d026351 // Zm00001d017036 // Zm00001d035747 // Zm00001d018261 // Zm00001d037114 // Zm00001d001945 // Zm00001d041489 // Zm00001d020971 // Zm00001d027317 // Zm00001d026111
ms_down	Biological_process	GO:0046283	anthocyanin-containing compound metabolic process	0.00014	// Zm00001d014297 // Zm00001d042312 // Zm00001d034405 // Zm00001d045481 // Zm00001d017977 // Zm00001d037114 // Zm00001d033786 // Zm00001d013412 // Zm00001d048958 // Zm00001d018261
ms_down	Biological_process	GO:0007165	signal transduction	0.00014	// Zm00001d026231 // Zm00001d033786 // Zm00001d001803 // Zm00001d042962 // Zm00001d041418 // Zm00001d037774 // Zm00001d021714 // Zm00001d042752 // Zm00001d043431 // Zm00001d042588 // Zm00001d037911 // Zm00001d042185 // Zm00001d012731 // Zm00001d013412 // Zm00001d002544 // Zm00001d053313 // Zm00001d015243 // Zm00001d033574 // Zm00001d034405 // Zm00001d037114 // Zm00001d029948 // Zm00001d011953 // …
ms_down	Biological_process	GO:0048437	floral organ development	0.00015	// Zm00001d043524 // Zm00001d011953 // Zm00001d045481 // Zm00001d026351 // Zm00001d048527 // Zm00001d027868 // Zm00001d041489 // Zm00001d001945 // Zm00001d043368 // Zm00001d045621 // Zm00001d017251 // Zm00001d049295 // Zm00001d023706 // Zm00001d010308 // Zm00001d018261 // Zm00001d016298 // Zm00001d027317 // Zm00001d037114 // Zm00001d040611 // Zm00001d020430 // Zm00001d008724 // Zm00001d030304
ms_down	Biological_process	GO:0045229	external encapsulating structure organization	0.00016	// Zm00001d043524 // Zm00001d029047 // Zm00001d023301 // Zm00001d002726 // Zm00001d041215 // Zm00001d001945 // Zm00001d038794 // Zm00001d045481 // Zm00001d017036 // Zm00001d035747 // Zm00001d009309 // Zm00001d014865 // Zm00001d026111 // Zm00001d019317 // Zm00001d014613 // Zm00001d044390 // Zm00001d040702 // Zm00001d037774 // Zm00001d050917 // Zm00001d039341 // Zm00001d031211 // Zm00001d034770 // …
ms_down	Biological_process	GO:0001101	response to acid chemical	0.00016	// Zm00001d011953 // Zm00001d029047 // Zm00001d013603 // Zm00001d047253 // Zm00001d026231 // Zm00001d042312 // Zm00001d033919 // Zm00001d034807 // Zm00001d033786 // Zm00001d005421 // Zm00001d051479 // Zm00001d043368 // Zm00001d045481 // Zm00001d007862 // Zm00001d018111 // Zm00001d009309 // Zm00001d023376 // Zm00001d022109 // Zm00001d022179 // Zm00001d014613 // Zm00001d044390 // Zm00001d053675 // …
ms_down	Biological_process	GO:0051128	regulation of cellular component organization	0.00017	// Zm00001d029047 // Zm00001d038302 // Zm00001d011500 // Zm00001d048527 // Zm00001d041489 // Zm00001d001945 // Zm00001d042962 // Zm00001d045481 // Zm00001d037413 // Zm00001d017036 // Zm00001d035747 // Zm00001d026111 // Zm00001d050917 // Zm00001d003049 // Zm00001d044584 // Zm00001d002544 // Zm00001d018261 // Zm00001d025278 // Zm00001d017755 // Zm00001d037114 // Zm00001d035774 // Zm00001d027317 // …
ms_down	Biological_process	GO:2000112	regulation of cellular macromolecule biosynthetic process	0.00017	// Zm00001d043524 // Zm00001d026231 // Zm00001d022295 // Zm00001d010211 // Zm00001d033786 // Zm00001d041489 // Zm00001d005969 // Zm00001d005566 // Zm00001d041418 // Zm00001d037774 // Zm00001d042752 // Zm00001d046978 // Zm00001d043431 // Zm00001d007173 // Zm00001d042588 // Zm00001d042312 // Zm00001d013412 // Zm00001d002794 // Zm00001d013863 // Zm00001d033574 // Zm00001d048527 // Zm00001d020430 // …
ms_down	Biological_process	GO:0044699	single-organism process	0.00017	// Zm00001d043524 // Zm00001d046596 // Zm00001d051898 // Zm00001d026231 // Zm00001d021705 // Zm00001d022295 // Zm00001d002726 // Zm00001d003833 // Zm00001d010213 // Zm00001d017926 // Zm00001d039425 // Zm00001d041489 // Zm00001d048843 // Zm00001d051799 // Zm00001d001803 // Zm00001d005566 // Zm00001d042962 // Zm00001d030893 // Zm00001d038794 // Zm00001d013603 // Zm00001d013859 // Zm00001d001831 // …
ms_down	Biological_process	GO:0006952	defense response	2e-04	// Zm00001d043524 // Zm00001d023304 // Zm00001d023323 // Zm00001d029047 // Zm00001d026160 // Zm00001d014297 // Zm00001d051759 // Zm00001d042312 // Zm00001d044016 // Zm00001d038302 // Zm00001d017926 // Zm00001d033786 // Zm00001d009532 // Zm00001d023311 // Zm00001d025241 // Zm00001d043368 // Zm00001d045481 // Zm00001d030893 // Zm00001d035747 // Zm00001d014865 // Zm00001d026111 // Zm00001d009248 // …
ms_down	Biological_process	GO:0048508	embryonic meristem development	0.00022	// Zm00001d007173 // Zm00001d001803 // Zm00001d013603 // Zm00001d048527 // Zm00001d035747 // Zm00001d026111 // Zm00001d041489 // Zm00001d027317
ms_down	Biological_process	GO:0048646	anatomical structure formation involved in morphogenesis	0.00022	// Zm00001d043524 // Zm00001d029047 // Zm00001d033919 // Zm00001d039407 // Zm00001d010211 // Zm00001d041215 // Zm00001d041489 // Zm00001d005421 // Zm00001d030623 // Zm00001d031211 // Zm00001d045481 // Zm00001d018742 // Zm00001d017036 // Zm00001d035747 // Zm00001d026111 // Zm00001d009248 // Zm00001d048527 // Zm00001d037774 // Zm00001d007173 // Zm00001d050917 // Zm00001d003049 // Zm00001d027283 // …
ms_down	Biological_process	GO:0010959	regulation of metal ion transport	0.00029	// Zm00001d011953 // Zm00001d014297 // Zm00001d017977 // Zm00001d042312 // Zm00001d025141
ms_down	Biological_process	GO:0009933	meristem structural organization	0.00032	// Zm00001d007173 // Zm00001d018742 // Zm00001d048527 // Zm00001d037010 // Zm00001d040611 // Zm00001d035747 // Zm00001d033859 // Zm00001d001945 // Zm00001d041489 // Zm00001d023479 // Zm00001d008724 // Zm00001d039678 // Zm00001d027317 // Zm00001d026111
ms_down	Biological_process	GO:0051051	negative regulation of transport	0.00033	// Zm00001d002544 // Zm00001d051479 // Zm00001d017977 // Zm00001d042312 // Zm00001d014297
ms_down	Biological_process	GO:0000902	cell morphogenesis	0.00035	// Zm00001d029047 // Zm00001d026351 // Zm00001d011500 // Zm00001d034807 // Zm00001d041215 // Zm00001d041489 // Zm00001d001945 // Zm00001d003049 // Zm00001d045481 // Zm00001d017036 // Zm00001d035747 // Zm00001d026111 // Zm00001d048527 // Zm00001d037774 // Zm00001d050917 // Zm00001d031211 // Zm00001d027368 // Zm00001d044584 // Zm00001d041711 // Zm00001d028550 // Zm00001d033919 // Zm00001d042361 // …
ms_down	Biological_process	GO:0051704	multi-organism process	0.00036	// Zm00001d023323 // Zm00001d029047 // Zm00001d026160 // Zm00001d014297 // Zm00001d006494 // Zm00001d042361 // Zm00001d051759 // Zm00001d042312 // Zm00001d044016 // Zm00001d038302 // Zm00001d039407 // Zm00001d034807 // Zm00001d017926 // Zm00001d033786 // Zm00001d009532 // Zm00001d040029 // Zm00001d005421 // Zm00001d019472 // Zm00001d025241 // Zm00001d043368 // Zm00001d030893 // Zm00001d026514 // …
ms_down	Biological_process	GO:0010087	phloem or xylem histogenesis	0.00037	// Zm00001d014297 // Zm00001d001803 // Zm00001d005566 // Zm00001d021705 // Zm00001d042312 // Zm00001d017977 // Zm00001d018742 // Zm00001d003603 // Zm00001d041489 // Zm00001d041549
ms_down	Biological_process	GO:0009889	regulation of biosynthetic process	0.00037	// Zm00001d043524 // Zm00001d026231 // Zm00001d022295 // Zm00001d010211 // Zm00001d033786 // Zm00001d041489 // Zm00001d005969 // Zm00001d005566 // Zm00001d041418 // Zm00001d037774 // Zm00001d042752 // Zm00001d046978 // Zm00001d043431 // Zm00001d007173 // Zm00001d042588 // Zm00001d042312 // Zm00001d013412 // Zm00001d002794 // Zm00001d013863 // Zm00001d033574 // Zm00001d048527 // Zm00001d020430 // …
ms_down	Biological_process	GO:0005976	polysaccharide metabolic process	0.00038	// Zm00001d029047 // Zm00001d023301 // Zm00001d010625 // Zm00001d030133 // Zm00001d002726 // Zm00001d012224 // Zm00001d018565 // Zm00001d039994 // Zm00001d038794 // Zm00001d017036 // Zm00001d009309 // Zm00001d014865 // Zm00001d014867 // Zm00001d019317 // Zm00001d014613 // Zm00001d037774 // Zm00001d044823 // Zm00001d050917 // Zm00001d031211 // Zm00001d034770 // Zm00001d027368 // Zm00001d044584 // …
ms_down	Biological_process	GO:0014070	response to organic cyclic compound	0.00043	// Zm00001d042312 // Zm00001d033919 // Zm00001d039407 // Zm00001d001945 // Zm00001d025241 // Zm00001d003049 // Zm00001d043368 // Zm00001d041418 // Zm00001d035747 // Zm00001d009309 // Zm00001d014865 // Zm00001d026111 // Zm00001d009248 // Zm00001d014613 // Zm00001d030021 // Zm00001d026698 // Zm00001d014297 // Zm00001d040381 // Zm00001d042752 // Zm00001d003945 // Zm00001d017977 // Zm00001d010308 // …
ms_down	Biological_process	GO:0071396	cellular response to lipid	0.00044	// Zm00001d026231 // Zm00001d042312 // Zm00001d039407 // Zm00001d051479 // Zm00001d045481 // Zm00001d022179 // Zm00001d022109 // Zm00001d030021 // Zm00001d006835 // Zm00001d014297 // Zm00001d039341 // Zm00001d042752 // Zm00001d017977 // Zm00001d010308 // Zm00001d037911 // Zm00001d021285 // Zm00001d002544 // Zm00001d018261 // Zm00001d046538 // Zm00001d037114 // Zm00001d037010 // Zm00001d007862
ms_down	Biological_process	GO:0006355	regulation of transcription, DNA-templated	0.00048	// Zm00001d043524 // Zm00001d011953 // Zm00001d014297 // Zm00001d025233 // Zm00001d026231 // Zm00001d022295 // Zm00001d042313 // Zm00001d038302 // Zm00001d014377 // Zm00001d009532 // Zm00001d033786 // Zm00001d041489 // Zm00001d001945 // Zm00001d037317 // Zm00001d042373 // Zm00001d033859 // Zm00001d005969 // Zm00001d038698 // Zm00001d034163 // Zm00001d019472 // Zm00001d005566 // Zm00001d043368 // …
ms_down	Biological_process	GO:0044264	cellular polysaccharide metabolic process	0.00056	// Zm00001d029047 // Zm00001d023301 // Zm00001d010625 // Zm00001d030133 // Zm00001d012224 // Zm00001d018565 // Zm00001d039994 // Zm00001d017036 // Zm00001d009309 // Zm00001d014865 // Zm00001d014867 // Zm00001d019317 // Zm00001d014613 // Zm00001d044823 // Zm00001d050917 // Zm00001d031211 // Zm00001d034770 // Zm00001d027368 // Zm00001d044584 // Zm00001d002544 // Zm00001d001831 // Zm00001d005478 // …
ms_down	Biological_process	GO:0048831	regulation of shoot system development	0.00058	// Zm00001d043524 // Zm00001d011953 // Zm00001d042312 // Zm00001d023706 // Zm00001d014297 // Zm00001d002330 // Zm00001d045481 // Zm00001d017977 // Zm00001d037114 // Zm00001d001945 // Zm00001d037413 // Zm00001d033786 // Zm00001d013412 // Zm00001d040381 // Zm00001d037317 // Zm00001d018261 // Zm00001d049295
ms_down	Biological_process	GO:0010556	regulation of macromolecule biosynthetic process	0.00058	// Zm00001d043524 // Zm00001d026231 // Zm00001d022295 // Zm00001d010211 // Zm00001d033786 // Zm00001d041489 // Zm00001d005969 // Zm00001d005566 // Zm00001d041418 // Zm00001d037774 // Zm00001d042752 // Zm00001d046978 // Zm00001d043431 // Zm00001d007173 // Zm00001d042588 // Zm00001d042312 // Zm00001d013412 // Zm00001d002794 // Zm00001d013863 // Zm00001d033574 // Zm00001d048527 // Zm00001d020430 // …
ms_down	Biological_process	GO:0048532	anatomical structure arrangement	0.00058	// Zm00001d007173 // Zm00001d018742 // Zm00001d048527 // Zm00001d037010 // Zm00001d040611 // Zm00001d035747 // Zm00001d033859 // Zm00001d001945 // Zm00001d041489 // Zm00001d023479 // Zm00001d008724 // Zm00001d039678 // Zm00001d027317 // Zm00001d026111
ms_down	Biological_process	GO:1903506	regulation of nucleic acid-templated transcription	0.00061	// Zm00001d043524 // Zm00001d011953 // Zm00001d014297 // Zm00001d025233 // Zm00001d026231 // Zm00001d022295 // Zm00001d042313 // Zm00001d038302 // Zm00001d014377 // Zm00001d009532 // Zm00001d033786 // Zm00001d041489 // Zm00001d001945 // Zm00001d037317 // Zm00001d042373 // Zm00001d033859 // Zm00001d005969 // Zm00001d038698 // Zm00001d034163 // Zm00001d019472 // Zm00001d005566 // Zm00001d043368 // …
ms_down	Biological_process	GO:2001141	regulation of RNA biosynthetic process	0.00061	// Zm00001d043524 // Zm00001d011953 // Zm00001d014297 // Zm00001d025233 // Zm00001d026231 // Zm00001d022295 // Zm00001d042313 // Zm00001d038302 // Zm00001d014377 // Zm00001d009532 // Zm00001d033786 // Zm00001d041489 // Zm00001d001945 // Zm00001d037317 // Zm00001d042373 // Zm00001d033859 // Zm00001d005969 // Zm00001d038698 // Zm00001d034163 // Zm00001d019472 // Zm00001d005566 // Zm00001d043368 // …
ms_down	Biological_process	GO:0032535	regulation of cellular component size	0.00061	// Zm00001d037413 // Zm00001d050917 // Zm00001d027368 // Zm00001d048527 // Zm00001d041711 // Zm00001d017036 // Zm00001d035747 // Zm00001d037774 // Zm00001d001945 // Zm00001d041489 // Zm00001d020430 // Zm00001d027317 // Zm00001d026111
ms_down	Biological_process	GO:0045010	actin nucleation	0.00066	// Zm00001d050917 // Zm00001d048527 // Zm00001d037413 // Zm00001d017036 // Zm00001d035747 // Zm00001d026111 // Zm00001d041489 // Zm00001d001945 // Zm00001d027317
ms_down	Biological_process	GO:0090066	regulation of anatomical structure size	0.00068	// Zm00001d037413 // Zm00001d050917 // Zm00001d027368 // Zm00001d048527 // Zm00001d041711 // Zm00001d017036 // Zm00001d035747 // Zm00001d037774 // Zm00001d001945 // Zm00001d041489 // Zm00001d020430 // Zm00001d027317 // Zm00001d026111
ms_down	Biological_process	GO:0030838	positive regulation of actin filament polymerization	0.00068	// Zm00001d050917 // Zm00001d048527 // Zm00001d037413 // Zm00001d017036 // Zm00001d035747 // Zm00001d026111 // Zm00001d041489 // Zm00001d001945 // Zm00001d027317
ms_down	Biological_process	GO:0009741	response to brassinosteroid	0.00069	// Zm00001d009309 // Zm00001d042752 // Zm00001d028160 // Zm00001d037010 // Zm00001d052799 // Zm00001d039407 // Zm00001d041418 // Zm00001d039513 // Zm00001d001945 // Zm00001d003049 // Zm00001d014613 // Zm00001d030021
ms_down	Biological_process	GO:0009267	cellular response to starvation	7e-04	// Zm00001d006835 // Zm00001d002690 // Zm00001d002712 // Zm00001d014297 // Zm00001d009248 // Zm00001d017977 // Zm00001d042312 // Zm00001d039513 // Zm00001d033786 // Zm00001d022109 // Zm00001d013412 // Zm00001d041489 // Zm00001d018075 // Zm00001d048201 // Zm00001d030623
ms_down	Biological_process	GO:0048316	seed development	0.00071	// Zm00001d006835 // Zm00001d013603 // Zm00001d026068 // Zm00001d021705 // Zm00001d026351 // Zm00001d011500 // Zm00001d034807 // Zm00001d002330 // Zm00001d041489 // Zm00001d001945 // Zm00001d001803 // Zm00001d005566 // Zm00001d043368 // Zm00001d035747 // Zm00001d026111 // Zm00001d022109 // Zm00001d007173 // Zm00001d039341 // Zm00001d010308 // Zm00001d037911 // Zm00001d013863 // Zm00001d016298 // …
ms_down	Biological_process	GO:0016051	carbohydrate biosynthetic process	0.00075	// Zm00001d038513 // Zm00001d029047 // Zm00001d023301 // Zm00001d010625 // Zm00001d051759 // Zm00001d034807 // Zm00001d017926 // Zm00001d012224 // Zm00001d018565 // Zm00001d017036 // Zm00001d014865 // Zm00001d014867 // Zm00001d019317 // Zm00001d037774 // Zm00001d044823 // Zm00001d050917 // Zm00001d031211 // Zm00001d034770 // Zm00001d027368 // Zm00001d044584 // Zm00001d010308 // Zm00001d002544 // …
ms_down	Biological_process	GO:0010050	vegetative phase change	0.00077	// Zm00001d025241 // Zm00001d051759 // Zm00001d017926 // Zm00001d035747 // Zm00001d009532 // Zm00001d026111 // Zm00001d037774
ms_down	Biological_process	GO:1902589	single-organism organelle organization	0.00077	// Zm00001d043524 // Zm00001d007679 // Zm00001d042312 // Zm00001d033919 // Zm00001d011563 // Zm00001d042554 // Zm00001d041489 // Zm00001d001945 // Zm00001d042962 // Zm00001d041418 // Zm00001d037413 // Zm00001d017036 // Zm00001d035747 // Zm00001d014865 // Zm00001d026111 // Zm00001d044823 // Zm00001d007173 // Zm00001d014297 // Zm00001d050917 // Zm00001d039341 // Zm00001d017977 // Zm00001d037911 // …
ms_down	Biological_process	GO:2000113	negative regulation of cellular macromolecule biosynthetic process	0.00084	// Zm00001d043524 // Zm00001d011953 // Zm00001d038302 // Zm00001d020971 // Zm00001d001945 // Zm00001d041418 // Zm00001d035747 // Zm00001d014865 // Zm00001d026111 // Zm00001d022109 // Zm00001d026698 // Zm00001d022512 // Zm00001d007173 // Zm00001d042752 // Zm00001d003601 // Zm00001d019472 // Zm00001d039678 // Zm00001d006835 // Zm00001d018075 // Zm00001d002330 // Zm00001d038283 // Zm00001d021903 // …
ms_down	Biological_process	GO:0006468	protein phosphorylation	0.00084	// Zm00001d029047 // Zm00001d046978 // Zm00001d039471 // Zm00001d042312 // Zm00001d002726 // Zm00001d039407 // Zm00001d005059 // Zm00001d033786 // Zm00001d051479 // Zm00001d017537 // Zm00001d021566 // Zm00001d043368 // Zm00001d031211 // Zm00001d002330 // Zm00001d045481 // Zm00001d039678 // Zm00001d037413 // Zm00001d017036 // Zm00001d007862 // Zm00001d015435 // Zm00001d003049 // Zm00001d030021 // …
ms_down	Biological_process	GO:0043455	regulation of secondary metabolic process	0.00084	// Zm00001d014297 // Zm00001d042312 // Zm00001d016298 // Zm00001d045481 // Zm00001d017977 // Zm00001d037114 // Zm00001d030893 // Zm00001d039513 // Zm00001d033786 // Zm00001d013412 // Zm00001d018261
ms_down	Biological_process	GO:0051252	regulation of RNA metabolic process	0.00087	// Zm00001d043524 // Zm00001d011953 // Zm00001d014297 // Zm00001d010625 // Zm00001d025233 // Zm00001d026231 // Zm00001d022295 // Zm00001d042313 // Zm00001d038302 // Zm00001d014377 // Zm00001d009532 // Zm00001d033786 // Zm00001d041489 // Zm00001d001945 // Zm00001d037317 // Zm00001d042373 // Zm00001d033859 // Zm00001d005969 // Zm00001d038698 // Zm00001d034163 // Zm00001d019472 // Zm00001d005566 // …
ms_down	Biological_process	GO:0006073	cellular glucan metabolic process	0.00089	// Zm00001d005478 // Zm00001d018565 // Zm00001d050917 // Zm00001d024379 // Zm00001d029047 // Zm00001d031211 // Zm00001d034770 // Zm00001d027368 // Zm00001d039994 // Zm00001d044584 // Zm00001d002192 // Zm00001d030133 // Zm00001d017036 // Zm00001d009309 // Zm00001d014865 // Zm00001d041215 // Zm00001d014867 // Zm00001d019317 // Zm00001d014613 // Zm00001d001831 // Zm00001d012224
ms_down	Biological_process	GO:0051258	protein polymerization	9e-04	// Zm00001d050917 // Zm00001d035747 // Zm00001d048527 // Zm00001d037413 // Zm00001d017036 // Zm00001d041418 // Zm00001d007862 // Zm00001d026111 // Zm00001d041489 // Zm00001d001945 // Zm00001d008724 // Zm00001d027317 // Zm00001d044823
ms_down	Biological_process	GO:0010629	negative regulation of gene expression	0.00094	// Zm00001d043524 // Zm00001d011953 // Zm00001d038302 // Zm00001d001945 // Zm00001d020971 // Zm00001d037413 // Zm00001d041418 // Zm00001d018111 // Zm00001d035747 // Zm00001d014865 // Zm00001d026111 // Zm00001d022109 // Zm00001d026698 // Zm00001d022512 // Zm00001d007173 // Zm00001d040381 // Zm00001d042752 // Zm00001d003601 // Zm00001d019472 // Zm00001d039678 // Zm00001d004416 // Zm00001d006835 // …
ms_down	Biological_process	GO:0060560	developmental growth involved in morphogenesis	0.00095	// Zm00001d029047 // Zm00001d033919 // Zm00001d039407 // Zm00001d010211 // Zm00001d041215 // Zm00001d005421 // Zm00001d003049 // Zm00001d045481 // Zm00001d017036 // Zm00001d037774 // Zm00001d050917 // Zm00001d031211 // Zm00001d027368 // Zm00001d041711 // Zm00001d038251 // Zm00001d028550 // Zm00001d042361 // Zm00001d018261 // Zm00001d011500 // Zm00001d017755 // Zm00001d037114 // Zm00001d037010 // …
ms_down	Biological_process	GO:0048588	developmental cell growth	0.001	// Zm00001d050917 // Zm00001d029047 // Zm00001d031211 // Zm00001d039407 // Zm00001d027368 // Zm00001d017755 // Zm00001d045481 // Zm00001d037114 // Zm00001d033919 // Zm00001d017036 // Zm00001d010211 // Zm00001d018261 // Zm00001d041215 // Zm00001d038251 // Zm00001d028550 // Zm00001d037010 // Zm00001d042361 // Zm00001d005421 // Zm00001d037774
ms_down	Biological_process	GO:0009790	embryo development	0.001	// Zm00001d044024 // Zm00001d013603 // Zm00001d021705 // Zm00001d026351 // Zm00001d003833 // Zm00001d034807 // Zm00001d033786 // Zm00001d001945 // Zm00001d041489 // Zm00001d039341 // Zm00001d030623 // Zm00001d001803 // Zm00001d005566 // Zm00001d043368 // Zm00001d002330 // Zm00001d035747 // Zm00001d026111 // Zm00001d022109 // Zm00001d043414 // Zm00001d014297 // Zm00001d023706 // Zm00001d007173 // …
ms_down	Biological_process	GO:0032273	positive regulation of protein polymerization	0.001	// Zm00001d050917 // Zm00001d048527 // Zm00001d037413 // Zm00001d017036 // Zm00001d035747 // Zm00001d026111 // Zm00001d041489 // Zm00001d001945 // Zm00001d027317
ms_down	Biological_process	GO:0032989	cellular component morphogenesis	0.001	// Zm00001d029047 // Zm00001d026351 // Zm00001d011500 // Zm00001d034807 // Zm00001d041215 // Zm00001d041489 // Zm00001d001945 // Zm00001d003049 // Zm00001d045481 // Zm00001d017036 // Zm00001d035747 // Zm00001d026111 // Zm00001d048527 // Zm00001d037774 // Zm00001d050917 // Zm00001d031211 // Zm00001d027368 // Zm00001d044584 // Zm00001d041711 // Zm00001d028550 // Zm00001d033919 // Zm00001d042361 // …
ms_down	Biological_process	GO:0016246	RNA interference	0.001	// Zm00001d043524 // Zm00001d026698 // Zm00001d003601 // Zm00001d035747 // Zm00001d014865 // Zm00001d021903 // Zm00001d001945 // Zm00001d008724 // Zm00001d039678 // Zm00001d026111
ms_down	Biological_process	GO:0010154	fruit development	0.0011	// Zm00001d011953 // Zm00001d013603 // Zm00001d026068 // Zm00001d021705 // Zm00001d026351 // Zm00001d011500 // Zm00001d034807 // Zm00001d002330 // Zm00001d041489 // Zm00001d001945 // Zm00001d001803 // Zm00001d005566 // Zm00001d043368 // Zm00001d035747 // Zm00001d026111 // Zm00001d022109 // Zm00001d007173 // Zm00001d039341 // Zm00001d010308 // Zm00001d037911 // Zm00001d006835 // Zm00001d013863 // …
ms_down	Biological_process	GO:0016049	cell growth	0.0011	// Zm00001d029047 // Zm00001d033919 // Zm00001d039407 // Zm00001d034807 // Zm00001d010211 // Zm00001d041215 // Zm00001d005421 // Zm00001d003049 // Zm00001d045481 // Zm00001d017036 // Zm00001d048527 // Zm00001d037774 // Zm00001d050917 // Zm00001d031211 // Zm00001d027368 // Zm00001d041711 // Zm00001d038251 // Zm00001d028550 // Zm00001d042361 // Zm00001d018261 // Zm00001d011500 // Zm00001d017755 // …
ms_down	Biological_process	GO:0009793	embryo development ending in seed dormancy	0.0011	// Zm00001d007173 // Zm00001d006835 // Zm00001d001803 // Zm00001d005566 // Zm00001d043368 // Zm00001d013603 // Zm00001d016298 // Zm00001d002330 // Zm00001d035747 // Zm00001d021705 // Zm00001d048527 // Zm00001d026351 // Zm00001d034807 // Zm00001d026111 // Zm00001d022109 // Zm00001d001945 // Zm00001d041489 // Zm00001d039341 // Zm00001d048201 // Zm00001d027317
ms_down	Biological_process	GO:0002252	immune effector process	0.0011	// Zm00001d026698 // Zm00001d025241 // Zm00001d051759 // Zm00001d039678 // Zm00001d041711 // Zm00001d035747 // Zm00001d017926 // Zm00001d014865 // Zm00001d026111 // Zm00001d009532 // Zm00001d003601 // Zm00001d008724 // Zm00001d026514 // Zm00001d048201 // Zm00001d037774
ms_down	Biological_process	GO:0044042	glucan metabolic process	0.0012	// Zm00001d005478 // Zm00001d018565 // Zm00001d050917 // Zm00001d024379 // Zm00001d029047 // Zm00001d031211 // Zm00001d034770 // Zm00001d027368 // Zm00001d039994 // Zm00001d044584 // Zm00001d002192 // Zm00001d030133 // Zm00001d017036 // Zm00001d009309 // Zm00001d014865 // Zm00001d041215 // Zm00001d014867 // Zm00001d019317 // Zm00001d014613 // Zm00001d001831 // Zm00001d012224
ms_down	Biological_process	GO:0042594	response to starvation	0.0012	// Zm00001d006835 // Zm00001d002690 // Zm00001d002712 // Zm00001d014297 // Zm00001d009248 // Zm00001d017977 // Zm00001d042312 // Zm00001d039513 // Zm00001d033786 // Zm00001d022109 // Zm00001d013412 // Zm00001d041489 // Zm00001d018075 // Zm00001d048201 // Zm00001d030623
ms_down	Biological_process	GO:0009880	embryonic pattern specification	0.0012	// Zm00001d007173 // Zm00001d048527 // Zm00001d035747 // Zm00001d026111 // Zm00001d041489 // Zm00001d001945 // Zm00001d027317
ms_down	Biological_process	GO:0048767	root hair elongation	0.0012	// Zm00001d050917 // Zm00001d029047 // Zm00001d031211 // Zm00001d039407 // Zm00001d027368 // Zm00001d037010 // Zm00001d017036 // Zm00001d010211 // Zm00001d041215 // Zm00001d038251 // Zm00001d028550 // Zm00001d005421 // Zm00001d037774
ms_down	Biological_process	GO:0031326	regulation of cellular biosynthetic process	0.0012	// Zm00001d043524 // Zm00001d026231 // Zm00001d022295 // Zm00001d010211 // Zm00001d033786 // Zm00001d041489 // Zm00001d005969 // Zm00001d005566 // Zm00001d041418 // Zm00001d037774 // Zm00001d042752 // Zm00001d046978 // Zm00001d043431 // Zm00001d007173 // Zm00001d042588 // Zm00001d042312 // Zm00001d013412 // Zm00001d002794 // Zm00001d013863 // Zm00001d033574 // Zm00001d048527 // Zm00001d020430 // …
ms_down	Biological_process	GO:0010638	positive regulation of organelle organization	0.0013	// Zm00001d050917 // Zm00001d025278 // Zm00001d048527 // Zm00001d037413 // Zm00001d017036 // Zm00001d035747 // Zm00001d026111 // Zm00001d001945 // Zm00001d041489 // Zm00001d002544 // Zm00001d027317
ms_down	Biological_process	GO:2000762	regulation of phenylpropanoid metabolic process	0.0013	// Zm00001d014297 // Zm00001d042312 // Zm00001d045481 // Zm00001d017977 // Zm00001d037114 // Zm00001d030893 // Zm00001d039513 // Zm00001d033786 // Zm00001d013412 // Zm00001d018261
ms_down	Biological_process	GO:0051495	positive regulation of cytoskeleton organization	0.0013	// Zm00001d050917 // Zm00001d048527 // Zm00001d037413 // Zm00001d017036 // Zm00001d035747 // Zm00001d026111 // Zm00001d041489 // Zm00001d001945 // Zm00001d027317
ms_down	Biological_process	GO:0010072	primary shoot apical meristem specification	0.0013	// Zm00001d007173 // Zm00001d048527 // Zm00001d035747 // Zm00001d026111 // Zm00001d041489 // Zm00001d027317
ms_down	Biological_process	GO:1901362	organic cyclic compound biosynthetic process	0.0013	// Zm00001d043524 // Zm00001d046596 // Zm00001d026231 // Zm00001d021705 // Zm00001d022295 // Zm00001d044016 // Zm00001d029365 // Zm00001d033786 // Zm00001d041489 // Zm00001d005969 // Zm00001d005566 // Zm00001d030893 // Zm00001d041418 // Zm00001d037774 // Zm00001d044024 // Zm00001d050917 // Zm00001d042752 // Zm00001d046978 // Zm00001d043431 // Zm00001d007173 // Zm00001d042588 // Zm00001d003181 // …
ms_down	Biological_process	GO:0009909	regulation of flower development	0.0014	// Zm00001d043524 // Zm00001d011953 // Zm00001d023706 // Zm00001d014297 // Zm00001d002330 // Zm00001d045481 // Zm00001d017977 // Zm00001d037114 // Zm00001d037413 // Zm00001d042312 // Zm00001d001945 // Zm00001d040381 // Zm00001d037317 // Zm00001d018261 // Zm00001d049295
ms_down	Biological_process	GO:0042545	cell wall modification	0.0014	// Zm00001d050917 // Zm00001d039341 // Zm00001d029047 // Zm00001d038794 // Zm00001d045481 // Zm00001d007862 // Zm00001d037114 // Zm00001d002726 // Zm00001d017036 // Zm00001d009309 // Zm00001d014865 // Zm00001d018261 // Zm00001d014613 // Zm00001d044390 // Zm00001d030304
ms_down	Biological_process	GO:0031669	cellular response to nutrient levels	0.0015	// Zm00001d006835 // Zm00001d002690 // Zm00001d002712 // Zm00001d014297 // Zm00001d009248 // Zm00001d017977 // Zm00001d042312 // Zm00001d039513 // Zm00001d033786 // Zm00001d022109 // Zm00001d013412 // Zm00001d041489 // Zm00001d018075 // Zm00001d048201 // Zm00001d030623
ms_down	Biological_process	GO:0019219	regulation of nucleobase-containing compound metabolic process	0.0015	// Zm00001d043524 // Zm00001d026231 // Zm00001d022295 // Zm00001d010211 // Zm00001d033786 // Zm00001d041489 // Zm00001d005969 // Zm00001d005566 // Zm00001d042962 // Zm00001d041418 // Zm00001d037774 // Zm00001d042752 // Zm00001d046978 // Zm00001d043431 // Zm00001d007173 // Zm00001d042588 // Zm00001d042312 // Zm00001d013412 // Zm00001d002794 // Zm00001d013863 // Zm00001d033574 // Zm00001d048527 // …
ms_down	Biological_process	GO:0030833	regulation of actin filament polymerization	0.0015	// Zm00001d050917 // Zm00001d048527 // Zm00001d037413 // Zm00001d017036 // Zm00001d035747 // Zm00001d026111 // Zm00001d041489 // Zm00001d001945 // Zm00001d027317
ms_down	Biological_process	GO:0046777	protein autophosphorylation	0.0017	// Zm00001d033004 // Zm00001d021714 // Zm00001d029047 // Zm00001d031211 // Zm00001d003049 // Zm00001d010018 // Zm00001d037010 // Zm00001d039407 // Zm00001d042185 // Zm00001d041215 // Zm00001d002544 // Zm00001d051479
ms_down	Biological_process	GO:0048598	embryonic morphogenesis	0.0017	// Zm00001d014297 // Zm00001d005566 // Zm00001d013603 // Zm00001d017977 // Zm00001d021705 // Zm00001d033786 // Zm00001d013412
ms_down	Biological_process	GO:0016458	gene silencing	0.0017	// Zm00001d043524 // Zm00001d037413 // Zm00001d026698 // Zm00001d040381 // Zm00001d026111 // Zm00001d003601 // Zm00001d002330 // Zm00001d038302 // Zm00001d035747 // Zm00001d014865 // Zm00001d021903 // Zm00001d001945 // Zm00001d023479 // Zm00001d008724 // Zm00001d039678 // Zm00001d022512 // Zm00001d004416
ms_down	Biological_process	GO:0030041	actin filament polymerization	0.0017	// Zm00001d050917 // Zm00001d048527 // Zm00001d037413 // Zm00001d017036 // Zm00001d035747 // Zm00001d026111 // Zm00001d041489 // Zm00001d001945 // Zm00001d027317
ms_down	Biological_process	GO:0045892	negative regulation of transcription, DNA-templated	0.0018	// Zm00001d043524 // Zm00001d007173 // Zm00001d019472 // Zm00001d042752 // Zm00001d011953 // Zm00001d022512 // Zm00001d038302 // Zm00001d035747 // Zm00001d002330 // Zm00001d003601 // Zm00001d038283 // Zm00001d041418 // Zm00001d014865 // Zm00001d021903 // Zm00001d022109 // Zm00001d001945 // Zm00001d023479 // Zm00001d018075 // Zm00001d006835 // Zm00001d026111
ms_down	Biological_process	GO:0030154	cell differentiation	0.0018	// Zm00001d029047 // Zm00001d026231 // Zm00001d026351 // Zm00001d039407 // Zm00001d017539 // Zm00001d041215 // Zm00001d030623 // Zm00001d041489 // Zm00001d001945 // Zm00001d023384 // Zm00001d005421 // Zm00001d033859 // Zm00001d001803 // Zm00001d043368 // Zm00001d042361 // Zm00001d045481 // Zm00001d018742 // Zm00001d017036 // Zm00001d035747 // Zm00001d026111 // Zm00001d009248 // Zm00001d048527 // …
ms_down	Biological_process	GO:0080090	regulation of primary metabolic process	0.0019	// Zm00001d043524 // Zm00001d026231 // Zm00001d022295 // Zm00001d010211 // Zm00001d033786 // Zm00001d041489 // Zm00001d040029 // Zm00001d005969 // Zm00001d005566 // Zm00001d042962 // Zm00001d031101 // Zm00001d039301 // Zm00001d037774 // Zm00001d042752 // Zm00001d046978 // Zm00001d043431 // Zm00001d042588 // Zm00001d042312 // Zm00001d013412 // Zm00001d002794 // Zm00001d053313 // Zm00001d015243 // …
ms_down	Biological_process	GO:2000241	regulation of reproductive process	0.002	// Zm00001d043524 // Zm00001d007173 // Zm00001d023706 // Zm00001d011953 // Zm00001d025278 // Zm00001d002330 // Zm00001d017755 // Zm00001d045481 // Zm00001d017977 // Zm00001d037114 // Zm00001d037413 // Zm00001d014297 // Zm00001d042312 // Zm00001d001945 // Zm00001d040381 // Zm00001d037317 // Zm00001d018261 // Zm00001d049295
ms_down	Biological_process	GO:0006346	methylation-dependent chromatin silencing	0.002	// Zm00001d043524 // Zm00001d003601 // Zm00001d002330 // Zm00001d035747 // Zm00001d014865 // Zm00001d021903 // Zm00001d001945 // Zm00001d026111
ms_down	Biological_process	GO:0010150	leaf senescence	0.002	// Zm00001d011953 // Zm00001d039341 // Zm00001d014297 // Zm00001d017977 // Zm00001d042312 // Zm00001d003601 // Zm00001d049295 // Zm00001d008724 // Zm00001d039678
ms_down	Biological_process	GO:0031334	positive regulation of protein complex assembly	0.002	// Zm00001d050917 // Zm00001d048527 // Zm00001d037413 // Zm00001d017036 // Zm00001d035747 // Zm00001d026111 // Zm00001d041489 // Zm00001d001945 // Zm00001d027317
ms_down	Biological_process	GO:0090421	embryonic meristem initiation	0.0022	// Zm00001d007173 // Zm00001d048527 // Zm00001d035747 // Zm00001d026111 // Zm00001d041489 // Zm00001d027317
ms_down	Biological_process	GO:0010090	trichome morphogenesis	0.0023	// Zm00001d050917 // Zm00001d037018 // Zm00001d048527 // Zm00001d026351 // Zm00001d017036 // Zm00001d035747 // Zm00001d026111 // Zm00001d041489 // Zm00001d001945 // Zm00001d027317
ms_down	Biological_process	GO:0008064	regulation of actin polymerization or depolymerization	0.0023	// Zm00001d050917 // Zm00001d048527 // Zm00001d037413 // Zm00001d017036 // Zm00001d035747 // Zm00001d026111 // Zm00001d041489 // Zm00001d001945 // Zm00001d027317
ms_down	Biological_process	GO:0051171	regulation of nitrogen compound metabolic process	0.0024	// Zm00001d043524 // Zm00001d026231 // Zm00001d022295 // Zm00001d010211 // Zm00001d033786 // Zm00001d041489 // Zm00001d005969 // Zm00001d005566 // Zm00001d042962 // Zm00001d041418 // Zm00001d037774 // Zm00001d042752 // Zm00001d046978 // Zm00001d043431 // Zm00001d007173 // Zm00001d042588 // Zm00001d042312 // Zm00001d013412 // Zm00001d002794 // Zm00001d013863 // Zm00001d033574 // Zm00001d048527 // …
ms_down	Biological_process	GO:0032271	regulation of protein polymerization	0.0024	// Zm00001d050917 // Zm00001d048527 // Zm00001d037413 // Zm00001d017036 // Zm00001d035747 // Zm00001d026111 // Zm00001d041489 // Zm00001d001945 // Zm00001d027317
ms_down	Biological_process	GO:0080147	root hair cell development	0.0024	// Zm00001d050917 // Zm00001d029047 // Zm00001d031211 // Zm00001d039407 // Zm00001d027368 // Zm00001d037010 // Zm00001d017036 // Zm00001d010211 // Zm00001d041215 // Zm00001d038251 // Zm00001d028550 // Zm00001d005421 // Zm00001d037774
ms_down	Biological_process	GO:0032956	regulation of actin cytoskeleton organization	0.0024	// Zm00001d050917 // Zm00001d048527 // Zm00001d037413 // Zm00001d017036 // Zm00001d035747 // Zm00001d026111 // Zm00001d041489 // Zm00001d001945 // Zm00001d027317
ms_down	Biological_process	GO:0048869	cellular developmental process	0.0024	// Zm00001d029047 // Zm00001d026231 // Zm00001d002726 // Zm00001d039407 // Zm00001d034807 // Zm00001d017539 // Zm00001d041215 // Zm00001d030623 // Zm00001d001945 // Zm00001d041489 // Zm00001d040381 // Zm00001d023384 // Zm00001d027613 // Zm00001d005421 // Zm00001d033859 // Zm00001d001803 // Zm00001d011500 // Zm00001d031211 // Zm00001d043368 // Zm00001d038794 // Zm00001d045481 // Zm00001d018742 // …
ms_down	Biological_process	GO:0030832	regulation of actin filament length	0.0024	// Zm00001d050917 // Zm00001d048527 // Zm00001d037413 // Zm00001d017036 // Zm00001d035747 // Zm00001d026111 // Zm00001d041489 // Zm00001d001945 // Zm00001d027317
ms_down	Biological_process	GO:0016441	posttranscriptional gene silencing	0.0025	// Zm00001d043524 // Zm00001d026698 // Zm00001d026111 // Zm00001d003601 // Zm00001d035747 // Zm00001d014865 // Zm00001d021903 // Zm00001d001945 // Zm00001d008724 // Zm00001d039678 // Zm00001d004416
ms_down	Biological_process	GO:0032970	regulation of actin filament-based process	0.0025	// Zm00001d050917 // Zm00001d048527 // Zm00001d037413 // Zm00001d017036 // Zm00001d035747 // Zm00001d026111 // Zm00001d041489 // Zm00001d001945 // Zm00001d027317
ms_down	Biological_process	GO:0044089	positive regulation of cellular component biogenesis	0.0027	// Zm00001d050917 // Zm00001d048527 // Zm00001d037413 // Zm00001d017036 // Zm00001d035747 // Zm00001d026111 // Zm00001d041489 // Zm00001d001945 // Zm00001d027317
ms_down	Biological_process	GO:0007015	actin filament organization	0.0027	// Zm00001d050917 // Zm00001d048527 // Zm00001d037413 // Zm00001d017036 // Zm00001d035747 // Zm00001d037911 // Zm00001d026111 // Zm00001d041489 // Zm00001d001945 // Zm00001d028550 // Zm00001d027317
ms_down	Biological_process	GO:0010558	negative regulation of macromolecule biosynthetic process	0.0029	// Zm00001d043524 // Zm00001d011953 // Zm00001d038302 // Zm00001d010211 // Zm00001d020971 // Zm00001d001945 // Zm00001d041418 // Zm00001d035747 // Zm00001d014865 // Zm00001d026111 // Zm00001d022109 // Zm00001d026698 // Zm00001d022512 // Zm00001d007173 // Zm00001d042752 // Zm00001d003601 // Zm00001d019472 // Zm00001d039678 // Zm00001d006835 // Zm00001d018075 // Zm00001d002330 // Zm00001d038283 // …
ms_down	Biological_process	GO:0016036	cellular response to phosphate starvation	0.003	// Zm00001d006835 // Zm00001d014297 // Zm00001d017977 // Zm00001d042312 // Zm00001d033786 // Zm00001d022109 // Zm00001d013412 // Zm00001d018075 // Zm00001d048201
ms_down	Biological_process	GO:0009736	cytokinin-activated signaling pathway	0.003	// Zm00001d014297 // Zm00001d017977 // Zm00001d042312 // Zm00001d041418 // Zm00001d033786 // Zm00001d013412 // Zm00001d040611
ms_down	Biological_process	GO:1903507	negative regulation of nucleic acid-templated transcription	0.0031	// Zm00001d043524 // Zm00001d007173 // Zm00001d019472 // Zm00001d042752 // Zm00001d011953 // Zm00001d022512 // Zm00001d038302 // Zm00001d035747 // Zm00001d002330 // Zm00001d003601 // Zm00001d038283 // Zm00001d041418 // Zm00001d014865 // Zm00001d021903 // Zm00001d022109 // Zm00001d001945 // Zm00001d023479 // Zm00001d018075 // Zm00001d006835 // Zm00001d026111
ms_down	Biological_process	GO:1902679	negative regulation of RNA biosynthetic process	0.0031	// Zm00001d043524 // Zm00001d007173 // Zm00001d019472 // Zm00001d042752 // Zm00001d011953 // Zm00001d022512 // Zm00001d038302 // Zm00001d035747 // Zm00001d002330 // Zm00001d003601 // Zm00001d038283 // Zm00001d041418 // Zm00001d014865 // Zm00001d021903 // Zm00001d022109 // Zm00001d001945 // Zm00001d023479 // Zm00001d018075 // Zm00001d006835 // Zm00001d026111
ms_down	Biological_process	GO:0071368	cellular response to cytokinin stimulus	0.0031	// Zm00001d014297 // Zm00001d017977 // Zm00001d042312 // Zm00001d041418 // Zm00001d033786 // Zm00001d013412 // Zm00001d040611
ms_down	Biological_process	GO:0010468	regulation of gene expression	0.0032	// Zm00001d043524 // Zm00001d026231 // Zm00001d022295 // Zm00001d010211 // Zm00001d033786 // Zm00001d041489 // Zm00001d005969 // Zm00001d037413 // Zm00001d005566 // Zm00001d041418 // Zm00001d037774 // Zm00001d042752 // Zm00001d046978 // Zm00001d043431 // Zm00001d007173 // Zm00001d042588 // Zm00001d042312 // Zm00001d013412 // Zm00001d002794 // Zm00001d013863 // Zm00001d033574 // Zm00001d048527 // …
ms_down	Biological_process	GO:0005985	sucrose metabolic process	0.0032	// Zm00001d038513 // Zm00001d010625 // Zm00001d050125 // Zm00001d022179 // Zm00001d047253 // Zm00001d045042
ms_down	Biological_process	GO:0031667	response to nutrient levels	0.0036	// Zm00001d006835 // Zm00001d002690 // Zm00001d002712 // Zm00001d014297 // Zm00001d009248 // Zm00001d017977 // Zm00001d042312 // Zm00001d039513 // Zm00001d033786 // Zm00001d022109 // Zm00001d013412 // Zm00001d041489 // Zm00001d018075 // Zm00001d048201 // Zm00001d030623
ms_down	Biological_process	GO:0010267	production of ta-siRNAs involved in RNA interference	0.0037	// Zm00001d008724 // Zm00001d035747 // Zm00001d014865 // Zm00001d026111 // Zm00001d003601 // Zm00001d026698 // Zm00001d039678
ms_down	Biological_process	GO:0010103	stomatal complex morphogenesis	0.0037	// Zm00001d050917 // Zm00001d040381 // Zm00001d016298 // Zm00001d045481 // Zm00001d037114 // Zm00001d026351 // Zm00001d017036 // Zm00001d020971 // Zm00001d018261
ms_down	Biological_process	GO:0097659	nucleic acid-templated transcription	0.0037	// Zm00001d043524 // Zm00001d026231 // Zm00001d021705 // Zm00001d022295 // Zm00001d010211 // Zm00001d033786 // Zm00001d041489 // Zm00001d005969 // Zm00001d005566 // Zm00001d041418 // Zm00001d037774 // Zm00001d042752 // Zm00001d046978 // Zm00001d043431 // Zm00001d007173 // Zm00001d042588 // Zm00001d042312 // Zm00001d013412 // Zm00001d002794 // Zm00001d013863 // Zm00001d033574 // Zm00001d046510 // …
ms_down	Biological_process	GO:0032774	RNA biosynthetic process	0.0039	// Zm00001d043524 // Zm00001d046596 // Zm00001d026231 // Zm00001d021705 // Zm00001d022295 // Zm00001d010211 // Zm00001d033786 // Zm00001d041489 // Zm00001d005969 // Zm00001d005566 // Zm00001d041418 // Zm00001d037774 // Zm00001d042752 // Zm00001d046978 // Zm00001d043431 // Zm00001d007173 // Zm00001d042588 // Zm00001d042312 // Zm00001d013412 // Zm00001d002794 // Zm00001d013863 // Zm00001d033574 // …
ms_down	Biological_process	GO:0034654	nucleobase-containing compound biosynthetic process	0.004	// Zm00001d043524 // Zm00001d046596 // Zm00001d026231 // Zm00001d021705 // Zm00001d022295 // Zm00001d010211 // Zm00001d033786 // Zm00001d041489 // Zm00001d005969 // Zm00001d005566 // Zm00001d041418 // Zm00001d037774 // Zm00001d044024 // Zm00001d042752 // Zm00001d046978 // Zm00001d043431 // Zm00001d007173 // Zm00001d042588 // Zm00001d042312 // Zm00001d013412 // Zm00001d002794 // Zm00001d013863 // …
ms_down	Biological_process	GO:0000904	cell morphogenesis involved in differentiation	0.0041	// Zm00001d050917 // Zm00001d029047 // Zm00001d037018 // Zm00001d017755 // Zm00001d045481 // Zm00001d048527 // Zm00001d026351 // Zm00001d017036 // Zm00001d035747 // Zm00001d018261 // Zm00001d037114 // Zm00001d041489 // Zm00001d001945 // Zm00001d033919 // Zm00001d042361 // Zm00001d027317 // Zm00001d026111
ms_down	Biological_process	GO:0051716	cellular response to stimulus	0.0041	// Zm00001d026231 // Zm00001d033786 // Zm00001d041489 // Zm00001d001803 // Zm00001d042962 // Zm00001d041418 // Zm00001d040702 // Zm00001d037774 // Zm00001d021714 // Zm00001d042752 // Zm00001d043431 // Zm00001d042588 // Zm00001d037911 // Zm00001d042185 // Zm00001d012731 // Zm00001d013412 // Zm00001d002544 // Zm00001d053313 // Zm00001d015243 // Zm00001d033574 // Zm00001d034405 // Zm00001d037114 // …
ms_down	Biological_process	GO:0009845	seed germination	0.0042	// Zm00001d007173 // Zm00001d014297 // Zm00001d042312 // Zm00001d026068 // Zm00001d009248 // Zm00001d045481 // Zm00001d017977 // Zm00001d037114 // Zm00001d010308 // Zm00001d033786 // Zm00001d013412 // Zm00001d018261
ms_down	Biological_process	GO:0051130	positive regulation of cellular component organization	0.0043	// Zm00001d050917 // Zm00001d025278 // Zm00001d048527 // Zm00001d037413 // Zm00001d017036 // Zm00001d035747 // Zm00001d026111 // Zm00001d001945 // Zm00001d041489 // Zm00001d002544 // Zm00001d027317
ms_down	Biological_process	GO:1901657	glycosyl compound metabolic process	0.0043	// Zm00001d037333 // Zm00001d050827 // Zm00001d029047 // Zm00001d008189 // Zm00001d039407 // Zm00001d034807 // Zm00001d041214 // Zm00001d041215 // Zm00001d028783 // Zm00001d051799 // Zm00001d042962 // Zm00001d030893 // Zm00001d047253 // Zm00001d039301 // Zm00001d044024 // Zm00001d003108 // Zm00001d031211 // Zm00001d039631 // Zm00001d017977 // Zm00001d014271 // Zm00001d031447 // Zm00001d045657 // …
ms_down	Biological_process	GO:0009735	response to cytokinin	0.0049	// Zm00001d014297 // Zm00001d008189 // Zm00001d044081 // Zm00001d017977 // Zm00001d042312 // Zm00001d034807 // Zm00001d041418 // Zm00001d033786 // Zm00001d013412 // Zm00001d040611 // Zm00001d049660
ms_down	Biological_process	GO:0006351	transcription, DNA-templated	0.0049	// Zm00001d043524 // Zm00001d011953 // Zm00001d014297 // Zm00001d025233 // Zm00001d026231 // Zm00001d021705 // Zm00001d022295 // Zm00001d042313 // Zm00001d038302 // Zm00001d021285 // Zm00001d014377 // Zm00001d009532 // Zm00001d044081 // Zm00001d033786 // Zm00001d041489 // Zm00001d001945 // Zm00001d037317 // Zm00001d042373 // Zm00001d033859 // Zm00001d005969 // Zm00001d038698 // Zm00001d036533 // …
ms_down	Biological_process	GO:0051273	beta-glucan metabolic process	0.0049	// Zm00001d005478 // Zm00001d018565 // Zm00001d050917 // Zm00001d029047 // Zm00001d031211 // Zm00001d034770 // Zm00001d044584 // Zm00001d017036 // Zm00001d014865 // Zm00001d041215 // Zm00001d014867 // Zm00001d019317
ms_down	Biological_process	GO:0018130	heterocycle biosynthetic process	0.005	// Zm00001d043524 // Zm00001d046596 // Zm00001d026231 // Zm00001d021705 // Zm00001d022295 // Zm00001d044016 // Zm00001d010211 // Zm00001d033786 // Zm00001d041489 // Zm00001d005969 // Zm00001d005566 // Zm00001d041418 // Zm00001d037774 // Zm00001d044024 // Zm00001d042752 // Zm00001d046978 // Zm00001d043431 // Zm00001d007173 // Zm00001d042588 // Zm00001d042312 // Zm00001d013412 // Zm00001d002794 // …
ms_down	Biological_process	GO:1901701	cellular response to oxygen-containing compound	0.0051	// Zm00001d026231 // Zm00001d042312 // Zm00001d033919 // Zm00001d039407 // Zm00001d033786 // Zm00001d051479 // Zm00001d043368 // Zm00001d045481 // Zm00001d007862 // Zm00001d022109 // Zm00001d009248 // Zm00001d030021 // Zm00001d040702 // Zm00001d025141 // Zm00001d006835 // Zm00001d014297 // Zm00001d039341 // Zm00001d042752 // Zm00001d017977 // Zm00001d010308 // Zm00001d037911 // Zm00001d013412 // …
ms_down	Biological_process	GO:0048580	regulation of post-embryonic development	0.0053	// Zm00001d043524 // Zm00001d007173 // Zm00001d049295 // Zm00001d023706 // Zm00001d011953 // Zm00001d002330 // Zm00001d045481 // Zm00001d017977 // Zm00001d037114 // Zm00001d001945 // Zm00001d014297 // Zm00001d037413 // Zm00001d042312 // Zm00001d013412 // Zm00001d040381 // Zm00001d037317 // Zm00001d018261 // Zm00001d033786
ms_down	Biological_process	GO:0031047	gene silencing by RNA	0.0053	// Zm00001d043524 // Zm00001d026698 // Zm00001d026111 // Zm00001d003601 // Zm00001d002330 // Zm00001d035747 // Zm00001d014865 // Zm00001d021903 // Zm00001d001945 // Zm00001d023479 // Zm00001d008724 // Zm00001d039678 // Zm00001d004416
ms_down	Biological_process	GO:0043254	regulation of protein complex assembly	0.0056	// Zm00001d050917 // Zm00001d048527 // Zm00001d037413 // Zm00001d017036 // Zm00001d035747 // Zm00001d026111 // Zm00001d041489 // Zm00001d001945 // Zm00001d027317
ms_down	Biological_process	GO:0008154	actin polymerization or depolymerization	0.0057	// Zm00001d050917 // Zm00001d048527 // Zm00001d037413 // Zm00001d017036 // Zm00001d035747 // Zm00001d026111 // Zm00001d041489 // Zm00001d001945 // Zm00001d027317
ms_down	Biological_process	GO:0051049	regulation of transport	0.0058	// Zm00001d011953 // Zm00001d021714 // Zm00001d011500 // Zm00001d042962 // Zm00001d039407 // Zm00001d017977 // Zm00001d042312 // Zm00001d037010 // Zm00001d030893 // Zm00001d014297 // Zm00001d022179 // Zm00001d002544 // Zm00001d051479 // Zm00001d007862 // Zm00001d025141
ms_down	Biological_process	GO:0006833	water transport	0.006	// Zm00001d002690 // Zm00001d008189 // Zm00001d029047 // Zm00001d045481 // Zm00001d037114 // Zm00001d037010 // Zm00001d039407 // Zm00001d005421 // Zm00001d018261
ms_down	Biological_process	GO:0042044	fluid transport	0.006	// Zm00001d002690 // Zm00001d008189 // Zm00001d029047 // Zm00001d045481 // Zm00001d037114 // Zm00001d037010 // Zm00001d039407 // Zm00001d005421 // Zm00001d018261
ms_down	Biological_process	GO:0044087	regulation of cellular component biogenesis	0.006	// Zm00001d050917 // Zm00001d048527 // Zm00001d037413 // Zm00001d017036 // Zm00001d035747 // Zm00001d026111 // Zm00001d001945 // Zm00001d041489 // Zm00001d020971 // Zm00001d027317
ms_down	Biological_process	GO:0019438	aromatic compound biosynthetic process	0.006	// Zm00001d043524 // Zm00001d046596 // Zm00001d026231 // Zm00001d021705 // Zm00001d022295 // Zm00001d044016 // Zm00001d010211 // Zm00001d033786 // Zm00001d041489 // Zm00001d005969 // Zm00001d005566 // Zm00001d041418 // Zm00001d037774 // Zm00001d044024 // Zm00001d042752 // Zm00001d046978 // Zm00001d043431 // Zm00001d007173 // Zm00001d042588 // Zm00001d042312 // Zm00001d013412 // Zm00001d002794 // …
ms_down	Biological_process	GO:0090351	seedling development	0.0065	// Zm00001d007173 // Zm00001d014297 // Zm00001d042312 // Zm00001d026068 // Zm00001d009248 // Zm00001d045481 // Zm00001d017977 // Zm00001d037114 // Zm00001d010308 // Zm00001d033786 // Zm00001d013412 // Zm00001d018261
ms_down	Biological_process	GO:0010026	trichome differentiation	0.0066	// Zm00001d050917 // Zm00001d037018 // Zm00001d048527 // Zm00001d026351 // Zm00001d017036 // Zm00001d035747 // Zm00001d026111 // Zm00001d041489 // Zm00001d001945 // Zm00001d027317
ms_down	Biological_process	GO:0042440	pigment metabolic process	0.0067	// Zm00001d014297 // Zm00001d003108 // Zm00001d028160 // Zm00001d016298 // Zm00001d045481 // Zm00001d051749 // Zm00001d034405 // Zm00001d017977 // Zm00001d037114 // Zm00001d017118 // Zm00001d042312 // Zm00001d013412 // Zm00001d048958 // Zm00001d048201 // Zm00001d018261 // Zm00001d033786
ms_down	Biological_process	GO:0008356	asymmetric cell division	0.0068	// Zm00001d018261 // Zm00001d002330 // Zm00001d045481 // Zm00001d037114 // Zm00001d022295
ms_down	Biological_process	GO:0031327	negative regulation of cellular biosynthetic process	0.0069	// Zm00001d043524 // Zm00001d011953 // Zm00001d038302 // Zm00001d020971 // Zm00001d001945 // Zm00001d041418 // Zm00001d035747 // Zm00001d014865 // Zm00001d026111 // Zm00001d022109 // Zm00001d026698 // Zm00001d022512 // Zm00001d007173 // Zm00001d042752 // Zm00001d003601 // Zm00001d019472 // Zm00001d039678 // Zm00001d006835 // Zm00001d018075 // Zm00001d002330 // Zm00001d038283 // Zm00001d021903 // …
ms_down	Biological_process	GO:0010305	leaf vascular tissue pattern formation	0.0069	// Zm00001d005566 // Zm00001d013603 // Zm00001d021705 // Zm00001d035747 // Zm00001d026111 // Zm00001d001945
ms_down	Biological_process	GO:0035194	posttranscriptional gene silencing by RNA	0.007	// Zm00001d043524 // Zm00001d026698 // Zm00001d003601 // Zm00001d035747 // Zm00001d014865 // Zm00001d021903 // Zm00001d001945 // Zm00001d008724 // Zm00001d039678 // Zm00001d026111
ms_down	Biological_process	GO:0009740	gibberellic acid mediated signaling pathway	0.007	// Zm00001d026231 // Zm00001d045481 // Zm00001d037114 // Zm00001d010308 // Zm00001d037911 // Zm00001d021285 // Zm00001d018261
ms_down	Biological_process	GO:0051253	negative regulation of RNA metabolic process	0.0071	// Zm00001d043524 // Zm00001d007173 // Zm00001d019472 // Zm00001d042752 // Zm00001d011953 // Zm00001d022512 // Zm00001d038302 // Zm00001d035747 // Zm00001d002330 // Zm00001d003601 // Zm00001d038283 // Zm00001d041418 // Zm00001d014865 // Zm00001d021903 // Zm00001d022109 // Zm00001d001945 // Zm00001d023479 // Zm00001d018075 // Zm00001d006835 // Zm00001d026111
ms_down	Biological_process	GO:0010476	gibberellin mediated signaling pathway	0.0072	// Zm00001d026231 // Zm00001d045481 // Zm00001d037114 // Zm00001d010308 // Zm00001d037911 // Zm00001d021285 // Zm00001d018261
ms_down	Biological_process	GO:0034637	cellular carbohydrate biosynthetic process	0.0075	// Zm00001d005478 // Zm00001d038513 // Zm00001d044584 // Zm00001d029047 // Zm00001d048563 // Zm00001d023301 // Zm00001d010625 // Zm00001d034770 // Zm00001d051759 // Zm00001d048201 // Zm00001d012224 // Zm00001d017926 // Zm00001d014865 // Zm00001d041215 // Zm00001d014867 // Zm00001d019317 // Zm00001d018565 // Zm00001d002544 // Zm00001d001831 // Zm00001d044823
ms_down	Biological_process	GO:0031668	cellular response to extracellular stimulus	0.0075	// Zm00001d006835 // Zm00001d002690 // Zm00001d002712 // Zm00001d014297 // Zm00001d009248 // Zm00001d017977 // Zm00001d042312 // Zm00001d039513 // Zm00001d033786 // Zm00001d022109 // Zm00001d013412 // Zm00001d041489 // Zm00001d018075 // Zm00001d048201 // Zm00001d030623
ms_down	Biological_process	GO:0009826	unidimensional cell growth	0.0075	// Zm00001d050917 // Zm00001d029047 // Zm00001d031211 // Zm00001d003049 // Zm00001d011500 // Zm00001d027368 // Zm00001d017755 // Zm00001d045481 // Zm00001d037114 // Zm00001d033919 // Zm00001d041711 // Zm00001d017036 // Zm00001d035774 // Zm00001d041215 // Zm00001d018261 // Zm00001d028550 // Zm00001d042361 // Zm00001d037774
ms_down	Biological_process	GO:0009698	phenylpropanoid metabolic process	0.0075	// Zm00001d014297 // Zm00001d042312 // Zm00001d048958 // Zm00001d045481 // Zm00001d034405 // Zm00001d017977 // Zm00001d037114 // Zm00001d044016 // Zm00001d030893 // Zm00001d019312 // Zm00001d039513 // Zm00001d033786 // Zm00001d013412 // Zm00001d053127 // Zm00001d018261 // Zm00001d023376
ms_down	Biological_process	GO:0071370	cellular response to gibberellin stimulus	0.0076	// Zm00001d026231 // Zm00001d045481 // Zm00001d037114 // Zm00001d010308 // Zm00001d037911 // Zm00001d021285 // Zm00001d018261
ms_down	Biological_process	GO:0010260	organ senescence	0.0076	// Zm00001d011953 // Zm00001d039341 // Zm00001d014297 // Zm00001d017977 // Zm00001d042312 // Zm00001d003601 // Zm00001d049295 // Zm00001d008724 // Zm00001d039678
ms_down	Biological_process	GO:0071496	cellular response to external stimulus	0.0076	// Zm00001d006835 // Zm00001d002690 // Zm00001d002712 // Zm00001d014297 // Zm00001d009248 // Zm00001d017977 // Zm00001d042312 // Zm00001d039513 // Zm00001d033786 // Zm00001d022109 // Zm00001d013412 // Zm00001d041489 // Zm00001d018075 // Zm00001d048201 // Zm00001d030623
ms_down	Biological_process	GO:0001708	cell fate specification	0.0077	// Zm00001d018261 // Zm00001d018742 // Zm00001d045481 // Zm00001d033859 // Zm00001d037114
ms_down	Biological_process	GO:0071407	cellular response to organic cyclic compound	0.0077	// Zm00001d014297 // Zm00001d026698 // Zm00001d043368 // Zm00001d042752 // Zm00001d037317 // Zm00001d003601 // Zm00001d017977 // Zm00001d042312 // Zm00001d033919 // Zm00001d010308 // Zm00001d039407 // Zm00001d035747 // Zm00001d014865 // Zm00001d026111 // Zm00001d037010 // Zm00001d030021 // Zm00001d008724 // Zm00001d039678 // Zm00001d005146
ms_down	Biological_process	GO:0000271	polysaccharide biosynthetic process	0.0079	// Zm00001d005478 // Zm00001d012224 // Zm00001d044584 // Zm00001d029047 // Zm00001d048563 // Zm00001d031211 // Zm00001d023301 // Zm00001d027368 // Zm00001d010625 // Zm00001d034770 // Zm00001d018565 // Zm00001d014865 // Zm00001d041215 // Zm00001d014867 // Zm00001d019317 // Zm00001d002544 // Zm00001d028550 // Zm00001d052845 // Zm00001d001831 // Zm00001d037774 // Zm00001d044823
ms_down	Biological_process	GO:0051274	beta-glucan biosynthetic process	0.0087	// Zm00001d005478 // Zm00001d018565 // Zm00001d029047 // Zm00001d034770 // Zm00001d044584 // Zm00001d014865 // Zm00001d041215 // Zm00001d014867 // Zm00001d019317
ms_down	Biological_process	GO:0051493	regulation of cytoskeleton organization	0.0089	// Zm00001d050917 // Zm00001d048527 // Zm00001d037413 // Zm00001d017036 // Zm00001d035747 // Zm00001d026111 // Zm00001d041489 // Zm00001d001945 // Zm00001d027317
ms_down	Biological_process	GO:0006811	ion transport	0.0089	// Zm00001d011953 // Zm00001d013412 // Zm00001d030133 // Zm00001d017539 // Zm00001d041214 // Zm00001d033786 // Zm00001d029126 // Zm00001d005421 // Zm00001d017537 // Zm00001d030623 // Zm00001d001803 // Zm00001d025241 // Zm00001d030893 // Zm00001d007862 // Zm00001d009248 // Zm00001d018075 // Zm00001d025141 // Zm00001d043414 // Zm00001d014297 // Zm00001d003108 // Zm00001d011731 // Zm00001d039341 // …
ms_down	Biological_process	GO:0009932	cell tip growth	0.0092	// Zm00001d050917 // Zm00001d029047 // Zm00001d031211 // Zm00001d027368 // Zm00001d017755 // Zm00001d045481 // Zm00001d037114 // Zm00001d033919 // Zm00001d017036 // Zm00001d018261 // Zm00001d041215 // Zm00001d028550 // Zm00001d042361 // Zm00001d037774
ms_down	Biological_process	GO:0031323	regulation of cellular metabolic process	0.0097	// Zm00001d043524 // Zm00001d026231 // Zm00001d022295 // Zm00001d010211 // Zm00001d033786 // Zm00001d041489 // Zm00001d040029 // Zm00001d005969 // Zm00001d005566 // Zm00001d042962 // Zm00001d031101 // Zm00001d039301 // Zm00001d037774 // Zm00001d042752 // Zm00001d046978 // Zm00001d043431 // Zm00001d042588 // Zm00001d042312 // Zm00001d013412 // Zm00001d002794 // Zm00001d053313 // Zm00001d013863 // …
ms_down	Biological_process	GO:0009890	negative regulation of biosynthetic process	0.011	// Zm00001d043524 // Zm00001d011953 // Zm00001d038302 // Zm00001d010211 // Zm00001d020971 // Zm00001d001945 // Zm00001d041418 // Zm00001d035747 // Zm00001d014865 // Zm00001d026111 // Zm00001d022109 // Zm00001d026698 // Zm00001d022512 // Zm00001d007173 // Zm00001d042752 // Zm00001d003601 // Zm00001d019472 // Zm00001d039678 // Zm00001d006835 // Zm00001d018075 // Zm00001d002330 // Zm00001d038283 // …
ms_down	Biological_process	GO:0009628	response to abiotic stimulus	0.011	// Zm00001d007173 // Zm00001d008189 // Zm00001d030345 // Zm00001d029047 // Zm00001d042641 // Zm00001d022295 // Zm00001d039407 // Zm00001d034807 // Zm00001d041214 // Zm00001d033786 // Zm00001d005421 // Zm00001d012238 // Zm00001d040991 // Zm00001d031211 // Zm00001d048958 // Zm00001d040784 // Zm00001d035747 // Zm00001d006494 // Zm00001d042373 // Zm00001d030893 // Zm00001d041418 // Zm00001d009309 // …
ms_down	Biological_process	GO:0009620	response to fungus	0.011	// Zm00001d038251 // Zm00001d033004 // Zm00001d039341 // Zm00001d026160 // Zm00001d026514 // Zm00001d009248 // Zm00001d045481 // Zm00001d037114 // Zm00001d044016 // Zm00001d038302 // Zm00001d030893 // Zm00001d053127 // Zm00001d010211 // Zm00001d006494 // Zm00001d029047 // Zm00001d033919 // Zm00001d053675 // Zm00001d048201 // Zm00001d018261
ms_down	Biological_process	GO:0009739	response to gibberellin	0.011	// Zm00001d009309 // Zm00001d026231 // Zm00001d045481 // Zm00001d037114 // Zm00001d029963 // Zm00001d010308 // Zm00001d037911 // Zm00001d021285 // Zm00001d014613 // Zm00001d018261
ms_down	Biological_process	GO:0006342	chromatin silencing	0.011	// Zm00001d043524 // Zm00001d003601 // Zm00001d002330 // Zm00001d038302 // Zm00001d035747 // Zm00001d014865 // Zm00001d021903 // Zm00001d001945 // Zm00001d023479 // Zm00001d022512 // Zm00001d026111
ms_down	Biological_process	GO:0009812	flavonoid metabolic process	0.011	// Zm00001d014297 // Zm00001d042312 // Zm00001d045481 // Zm00001d034405 // Zm00001d017977 // Zm00001d037114 // Zm00001d030893 // Zm00001d039513 // Zm00001d033786 // Zm00001d013412 // Zm00001d048958 // Zm00001d018261
ms_down	Biological_process	GO:0060255	regulation of macromolecule metabolic process	0.012	// Zm00001d043524 // Zm00001d046596 // Zm00001d026231 // Zm00001d022295 // Zm00001d010211 // Zm00001d033786 // Zm00001d041489 // Zm00001d040029 // Zm00001d005969 // Zm00001d037413 // Zm00001d005566 // Zm00001d031101 // Zm00001d037774 // Zm00001d042752 // Zm00001d046978 // Zm00001d043431 // Zm00001d007173 // Zm00001d042588 // Zm00001d042312 // Zm00001d013412 // Zm00001d002794 // Zm00001d053313 // …
ms_down	Biological_process	GO:0015996	chlorophyll catabolic process	0.012	// Zm00001d014297 // Zm00001d028160 // Zm00001d051749 // Zm00001d017977 // Zm00001d042312 // Zm00001d048201
ms_down	Biological_process	GO:0016310	phosphorylation	0.012	// Zm00001d037333 // Zm00001d050827 // Zm00001d029047 // Zm00001d039678 // Zm00001d054110 // Zm00001d046978 // Zm00001d008189 // Zm00001d042312 // Zm00001d044324 // Zm00001d039407 // Zm00001d034807 // Zm00001d005059 // Zm00001d033786 // Zm00001d039471 // Zm00001d007475 // Zm00001d051479 // Zm00001d017537 // Zm00001d002712 // Zm00001d043368 // Zm00001d031211 // Zm00001d048958 // Zm00001d013603 // …
ms_down	Biological_process	GO:0051172	negative regulation of nitrogen compound metabolic process	0.012	// Zm00001d043524 // Zm00001d011953 // Zm00001d038302 // Zm00001d010211 // Zm00001d020971 // Zm00001d001945 // Zm00001d041418 // Zm00001d035747 // Zm00001d014865 // Zm00001d026111 // Zm00001d022109 // Zm00001d026698 // Zm00001d022512 // Zm00001d007173 // Zm00001d042752 // Zm00001d003601 // Zm00001d019472 // Zm00001d039678 // Zm00001d006835 // Zm00001d018075 // Zm00001d002330 // Zm00001d038283 // …
ms_down	Biological_process	GO:0030036	actin cytoskeleton organization	0.012	// Zm00001d050917 // Zm00001d048527 // Zm00001d037413 // Zm00001d017036 // Zm00001d035747 // Zm00001d037911 // Zm00001d026111 // Zm00001d041489 // Zm00001d001945 // Zm00001d028550 // Zm00001d027317
ms_down	Biological_process	GO:0048519	negative regulation of biological process	0.012	// Zm00001d043524 // Zm00001d011953 // Zm00001d014297 // Zm00001d027868 // Zm00001d026231 // Zm00001d042312 // Zm00001d033919 // Zm00001d038302 // Zm00001d010211 // Zm00001d041215 // Zm00001d020971 // Zm00001d040029 // Zm00001d051479 // Zm00001d037413 // Zm00001d005566 // Zm00001d031211 // Zm00001d043368 // Zm00001d001945 // Zm00001d035747 // Zm00001d018111 // Zm00001d030893 // Zm00001d041418 // …
ms_down	Biological_process	GO:0035196	production of miRNAs involved in gene silencing by miRNA	0.012	// Zm00001d008724 // Zm00001d035747 // Zm00001d014865 // Zm00001d026111 // Zm00001d003601 // Zm00001d026698 // Zm00001d039678
ms_down	Biological_process	GO:0046149	pigment catabolic process	0.012	// Zm00001d014297 // Zm00001d028160 // Zm00001d051749 // Zm00001d017977 // Zm00001d042312 // Zm00001d048201
ms_down	Biological_process	GO:0022603	regulation of anatomical structure morphogenesis	0.013	// Zm00001d044584 // Zm00001d029047 // Zm00001d003049 // Zm00001d017755 // Zm00001d045481 // Zm00001d037114 // Zm00001d011500 // Zm00001d035774 // Zm00001d018261
ms_down	Biological_process	GO:0009744	response to sucrose	0.013	// Zm00001d007173 // Zm00001d014297 // Zm00001d003049 // Zm00001d034405 // Zm00001d017977 // Zm00001d042312 // Zm00001d029963 // Zm00001d033786 // Zm00001d013412 // Zm00001d048958
ms_down	Biological_process	GO:0045814	negative regulation of gene expression, epigenetic	0.014	// Zm00001d043524 // Zm00001d003601 // Zm00001d002330 // Zm00001d038302 // Zm00001d035747 // Zm00001d014865 // Zm00001d021903 // Zm00001d001945 // Zm00001d023479 // Zm00001d022512 // Zm00001d026111
ms_down	Biological_process	GO:0050832	defense response to fungus	0.014	// Zm00001d033004 // Zm00001d039341 // Zm00001d026160 // Zm00001d045481 // Zm00001d037114 // Zm00001d044016 // Zm00001d038302 // Zm00001d030893 // Zm00001d053127 // Zm00001d009248 // Zm00001d029047 // Zm00001d033919 // Zm00001d026514 // Zm00001d048201 // Zm00001d018261
ms_down	Biological_process	GO:0009991	response to extracellular stimulus	0.015	// Zm00001d006835 // Zm00001d002690 // Zm00001d002712 // Zm00001d014297 // Zm00001d009248 // Zm00001d017977 // Zm00001d042312 // Zm00001d039513 // Zm00001d033786 // Zm00001d022109 // Zm00001d013412 // Zm00001d041489 // Zm00001d018075 // Zm00001d048201 // Zm00001d030623
ms_down	Biological_process	GO:0034285	response to disaccharide	0.015	// Zm00001d007173 // Zm00001d014297 // Zm00001d003049 // Zm00001d034405 // Zm00001d017977 // Zm00001d042312 // Zm00001d029963 // Zm00001d033786 // Zm00001d013412 // Zm00001d048958
ms_down	Biological_process	GO:0007568	aging	0.015	// Zm00001d011953 // Zm00001d039341 // Zm00001d014297 // Zm00001d017977 // Zm00001d042312 // Zm00001d009309 // Zm00001d003601 // Zm00001d049295 // Zm00001d014613 // Zm00001d008724 // Zm00001d039678
ms_down	Biological_process	GO:0030422	production of siRNA involved in RNA interference	0.015	// Zm00001d008724 // Zm00001d035747 // Zm00001d014865 // Zm00001d026111 // Zm00001d003601 // Zm00001d026698 // Zm00001d039678
ms_down	Biological_process	GO:0010605	negative regulation of macromolecule metabolic process	0.015	// Zm00001d043524 // Zm00001d011953 // Zm00001d038302 // Zm00001d010211 // Zm00001d040029 // Zm00001d020971 // Zm00001d037413 // Zm00001d001945 // Zm00001d041418 // Zm00001d018111 // Zm00001d035747 // Zm00001d014865 // Zm00001d026111 // Zm00001d022109 // Zm00001d026698 // Zm00001d022512 // Zm00001d007173 // Zm00001d040381 // Zm00001d042752 // Zm00001d041711 // Zm00001d003601 // Zm00001d019472 // …
ms_down	Biological_process	GO:0009737	response to abscisic acid	0.016	// Zm00001d011953 // Zm00001d013603 // Zm00001d042312 // Zm00001d033919 // Zm00001d005421 // Zm00001d051479 // Zm00001d018111 // Zm00001d007862 // Zm00001d023376 // Zm00001d022109 // Zm00001d030021 // Zm00001d037774 // Zm00001d049660 // Zm00001d007173 // Zm00001d014297 // Zm00001d039341 // Zm00001d017977 // Zm00001d010308 // Zm00001d037911 // Zm00001d002544 // Zm00001d044390 // Zm00001d006835 // …
ms_down	Biological_process	GO:0010374	stomatal complex development	0.016	// Zm00001d050917 // Zm00001d040381 // Zm00001d016298 // Zm00001d045481 // Zm00001d037114 // Zm00001d026351 // Zm00001d017036 // Zm00001d020971 // Zm00001d018261
ms_down	Biological_process	GO:0006826	iron ion transport	0.018	// Zm00001d002690 // Zm00001d014297 // Zm00001d017977 // Zm00001d042312 // Zm00001d009248 // Zm00001d030623 // Zm00001d025141
ms_down	Biological_process	GO:0010608	posttranscriptional regulation of gene expression	0.018	// Zm00001d043524 // Zm00001d026698 // Zm00001d026111 // Zm00001d003601 // Zm00001d035747 // Zm00001d018111 // Zm00001d041418 // Zm00001d014865 // Zm00001d021903 // Zm00001d001945 // Zm00001d020971 // Zm00001d008724 // Zm00001d039678 // Zm00001d037774 // Zm00001d004416
ms_down	Biological_process	GO:0007155	cell adhesion	0.02	// Zm00001d050917 // Zm00001d045621 // Zm00001d045481 // Zm00001d037114 // Zm00001d017036 // Zm00001d035747 // Zm00001d026111 // Zm00001d001945 // Zm00001d018261
ms_down	Biological_process	GO:0035195	gene silencing by miRNA	0.02	// Zm00001d008724 // Zm00001d035747 // Zm00001d014865 // Zm00001d026111 // Zm00001d003601 // Zm00001d026698 // Zm00001d039678
ms_down	Biological_process	GO:0032879	regulation of localization	0.02	// Zm00001d011953 // Zm00001d021714 // Zm00001d011500 // Zm00001d042962 // Zm00001d039407 // Zm00001d017977 // Zm00001d042312 // Zm00001d037010 // Zm00001d030893 // Zm00001d014297 // Zm00001d022179 // Zm00001d002544 // Zm00001d051479 // Zm00001d007862 // Zm00001d025141
ms_down	Biological_process	GO:0065008	regulation of biological quality	0.02	// Zm00001d011731 // Zm00001d051759 // Zm00001d043660 // Zm00001d029365 // Zm00001d041214 // Zm00001d041215 // Zm00001d041489 // Zm00001d001945 // Zm00001d051479 // Zm00001d042373 // Zm00001d030623 // Zm00001d025241 // Zm00001d003049 // Zm00001d030893 // Zm00001d031211 // Zm00001d037413 // Zm00001d017036 // Zm00001d035747 // Zm00001d014865 // Zm00001d026111 // Zm00001d009248 // Zm00001d018075 // …
ms_down	Biological_process	GO:0009825	multidimensional cell growth	0.02	// Zm00001d031211 // Zm00001d027368 // Zm00001d037010 // Zm00001d039407 // Zm00001d041215 // Zm00001d028550 // Zm00001d037774
ms_down	Biological_process	GO:0033043	regulation of organelle organization	0.02	// Zm00001d037413 // Zm00001d050917 // Zm00001d042962 // Zm00001d025278 // Zm00001d040611 // Zm00001d048527 // Zm00001d038302 // Zm00001d017036 // Zm00001d035747 // Zm00001d026111 // Zm00001d001945 // Zm00001d041489 // Zm00001d002544 // Zm00001d027317
ms_down	Biological_process	GO:0030029	actin filament-based process	0.02	// Zm00001d050917 // Zm00001d014271 // Zm00001d048527 // Zm00001d037413 // Zm00001d017036 // Zm00001d035747 // Zm00001d037911 // Zm00001d026111 // Zm00001d041489 // Zm00001d001945 // Zm00001d028550 // Zm00001d027317
ms_down	Biological_process	GO:0097306	cellular response to alcohol	0.02	// Zm00001d006835 // Zm00001d014297 // Zm00001d039341 // Zm00001d046538 // Zm00001d017977 // Zm00001d042312 // Zm00001d037010 // Zm00001d039407 // Zm00001d037911 // Zm00001d022109 // Zm00001d022179 // Zm00001d002544 // Zm00001d030021 // Zm00001d051479 // Zm00001d007862
ms_down	Biological_process	GO:0007267	cell-cell signaling	0.02	// Zm00001d026698 // Zm00001d003049 // Zm00001d035747 // Zm00001d020238 // Zm00001d014865 // Zm00001d026111 // Zm00001d003601 // Zm00001d008724 // Zm00001d039678
ms_down	Biological_process	GO:0044711	single-organism biosynthetic process	0.021	// Zm00001d038513 // Zm00001d044024 // Zm00001d050827 // Zm00001d029047 // Zm00001d023301 // Zm00001d010625 // Zm00001d026231 // Zm00001d051759 // Zm00001d013035 // Zm00001d044016 // Zm00001d034807 // Zm00001d017926 // Zm00001d041214 // Zm00001d041215 // Zm00001d038251 // Zm00001d027368 // Zm00001d020971 // Zm00001d042373 // Zm00001d018565 // Zm00001d050917 // Zm00001d017036 // Zm00001d052845 // …
ms_down	Biological_process	GO:0033015	tetrapyrrole catabolic process	0.023	// Zm00001d014297 // Zm00001d028160 // Zm00001d051749 // Zm00001d017977 // Zm00001d042312 // Zm00001d048201
ms_down	Biological_process	GO:0006787	porphyrin-containing compound catabolic process	0.023	// Zm00001d014297 // Zm00001d028160 // Zm00001d051749 // Zm00001d017977 // Zm00001d042312 // Zm00001d048201
ms_down	Biological_process	GO:0006306	DNA methylation	0.024	// Zm00001d043524 // Zm00001d040381 // Zm00001d002330 // Zm00001d038302 // Zm00001d035747 // Zm00001d003601 // Zm00001d026111 // Zm00001d026698
ms_down	Biological_process	GO:0006305	DNA alkylation	0.024	// Zm00001d043524 // Zm00001d040381 // Zm00001d002330 // Zm00001d038302 // Zm00001d035747 // Zm00001d003601 // Zm00001d026111 // Zm00001d026698
ms_down	Biological_process	GO:0040029	regulation of gene expression, epigenetic	0.024	// Zm00001d043524 // Zm00001d026698 // Zm00001d026111 // Zm00001d003601 // Zm00001d002330 // Zm00001d038302 // Zm00001d035747 // Zm00001d014865 // Zm00001d021903 // Zm00001d001945 // Zm00001d023479 // Zm00001d008724 // Zm00001d039678 // Zm00001d022512 // Zm00001d004416
ms_down	Biological_process	GO:1901576	organic substance biosynthetic process	0.024	// Zm00001d043524 // Zm00001d046596 // Zm00001d051898 // Zm00001d026231 // Zm00001d021705 // Zm00001d022295 // Zm00001d044016 // Zm00001d010213 // Zm00001d017926 // Zm00001d033786 // Zm00001d041489 // Zm00001d005969 // Zm00001d005566 // Zm00001d030893 // Zm00001d019125 // Zm00001d017251 // Zm00001d039301 // Zm00001d053675 // Zm00001d037774 // Zm00001d044823 // Zm00001d044024 // Zm00001d050917 // …
ms_down	Biological_process	GO:0009664	plant-type cell wall organization	0.025	// Zm00001d050917 // Zm00001d029047 // Zm00001d031211 // Zm00001d045481 // Zm00001d037114 // Zm00001d007862 // Zm00001d017036 // Zm00001d009309 // Zm00001d018261 // Zm00001d041215 // Zm00001d014613 // Zm00001d044390 // Zm00001d040702 // Zm00001d030304
ms_down	Biological_process	GO:0031050	dsRNA fragmentation	0.025	// Zm00001d008724 // Zm00001d035747 // Zm00001d014865 // Zm00001d026111 // Zm00001d003601 // Zm00001d026698 // Zm00001d039678
ms_down	Biological_process	GO:0070918	production of small RNA involved in gene silencing by RNA	0.025	// Zm00001d008724 // Zm00001d035747 // Zm00001d014865 // Zm00001d026111 // Zm00001d003601 // Zm00001d026698 // Zm00001d039678
ms_down	Biological_process	GO:0071359	cellular response to dsRNA	0.025	// Zm00001d008724 // Zm00001d035747 // Zm00001d014865 // Zm00001d026111 // Zm00001d003601 // Zm00001d026698 // Zm00001d039678
ms_down	Biological_process	GO:0007010	cytoskeleton organization	0.027	// Zm00001d043524 // Zm00001d050917 // Zm00001d007862 // Zm00001d013859 // Zm00001d035747 // Zm00001d048527 // Zm00001d033919 // Zm00001d037413 // Zm00001d017036 // Zm00001d041418 // Zm00001d037911 // Zm00001d014865 // Zm00001d026111 // Zm00001d042554 // Zm00001d001945 // Zm00001d041489 // Zm00001d011563 // Zm00001d028550 // Zm00001d008724 // Zm00001d027317 // Zm00001d044823
ms_down	Biological_process	GO:0022610	biological adhesion	0.028	// Zm00001d050917 // Zm00001d045621 // Zm00001d045481 // Zm00001d037114 // Zm00001d017036 // Zm00001d035747 // Zm00001d026111 // Zm00001d001945 // Zm00001d018261
ms_down	Biological_process	GO:0008610	lipid biosynthetic process	0.029	// Zm00001d006835 // Zm00001d026231 // Zm00001d051759 // Zm00001d013035 // Zm00001d044016 // Zm00001d029365 // Zm00001d020971 // Zm00001d042373 // Zm00001d045481 // Zm00001d017118 // Zm00001d017036 // Zm00001d022179 // Zm00001d017251 // Zm00001d018075 // Zm00001d044024 // Zm00001d050917 // Zm00001d022109 // Zm00001d020461 // Zm00001d029072 // Zm00001d053127 // Zm00001d044188 // Zm00001d033919 // …
ms_down	Biological_process	GO:0009311	oligosaccharide metabolic process	0.03	// Zm00001d038513 // Zm00001d039994 // Zm00001d010625 // Zm00001d050125 // Zm00001d051759 // Zm00001d010308 // Zm00001d017926 // Zm00001d047253 // Zm00001d022179 // Zm00001d001831 // Zm00001d045042
ms_down	Biological_process	GO:0010029	regulation of seed germination	0.03	// Zm00001d007173 // Zm00001d014297 // Zm00001d017977 // Zm00001d042312 // Zm00001d033786 // Zm00001d013412
ms_down	Biological_process	GO:0001558	regulation of cell growth	0.03	// Zm00001d029047 // Zm00001d017755 // Zm00001d045481 // Zm00001d037114 // Zm00001d011500 // Zm00001d035774 // Zm00001d018261
ms_down	Biological_process	GO:0044728	DNA methylation or demethylation	0.03	// Zm00001d043524 // Zm00001d040381 // Zm00001d002330 // Zm00001d038302 // Zm00001d035747 // Zm00001d003601 // Zm00001d026111 // Zm00001d026698
ms_down	Biological_process	GO:0010411	xyloglucan metabolic process	0.031	// Zm00001d039994 // Zm00001d014613 // Zm00001d009309 // Zm00001d002192 // Zm00001d024379
ms_down	Biological_process	GO:0051301	cell division	0.031	// Zm00001d043524 // Zm00001d007173 // Zm00001d039341 // Zm00001d002330 // Zm00001d045481 // Zm00001d014271 // Zm00001d037114 // Zm00001d033919 // Zm00001d041711 // Zm00001d035747 // Zm00001d037413 // Zm00001d014865 // Zm00001d022295 // Zm00001d040381 // Zm00001d009702 // Zm00001d018261 // Zm00001d026111
ms_down	Biological_process	GO:0005984	disaccharide metabolic process	0.034	// Zm00001d038513 // Zm00001d010625 // Zm00001d050125 // Zm00001d051759 // Zm00001d017926 // Zm00001d047253 // Zm00001d022179 // Zm00001d001831 // Zm00001d045042
ms_down	Biological_process	GO:0032787	monocarboxylic acid metabolic process	0.034	// Zm00001d037333 // Zm00001d008189 // Zm00001d029047 // Zm00001d051759 // Zm00001d042312 // Zm00001d044016 // Zm00001d039407 // Zm00001d034807 // Zm00001d029365 // Zm00001d020971 // Zm00001d025241 // Zm00001d045481 // Zm00001d017118 // Zm00001d030893 // Zm00001d020238 // Zm00001d049660 // Zm00001d017251 // Zm00001d022179 // Zm00001d024952 // Zm00001d053675 // Zm00001d025141 // Zm00001d014297 // …
ms_down	Biological_process	GO:0045934	negative regulation of nucleobase-containing compound metabolic process	0.035	// Zm00001d043524 // Zm00001d007173 // Zm00001d019472 // Zm00001d042752 // Zm00001d011953 // Zm00001d022512 // Zm00001d038302 // Zm00001d035747 // Zm00001d002330 // Zm00001d003601 // Zm00001d038283 // Zm00001d041418 // Zm00001d014865 // Zm00001d021903 // Zm00001d022109 // Zm00001d001945 // Zm00001d023479 // Zm00001d018075 // Zm00001d006835 // Zm00001d026111
ms_down	Biological_process	GO:0010383	cell wall polysaccharide metabolic process	0.035	// Zm00001d050917 // Zm00001d024379 // Zm00001d039994 // Zm00001d010625 // Zm00001d002192 // Zm00001d002726 // Zm00001d017036 // Zm00001d009309 // Zm00001d012224 // Zm00001d048563 // Zm00001d002544 // Zm00001d014613
ms_down	Biological_process	GO:1901699	cellular response to nitrogen compound	0.035	// Zm00001d008724 // Zm00001d035747 // Zm00001d014865 // Zm00001d026111 // Zm00001d003601 // Zm00001d026698 // Zm00001d039678 // Zm00001d025141
ms_down	Biological_process	GO:0071470	cellular response to osmotic stress	0.036	// Zm00001d040784 // Zm00001d017977 // Zm00001d009248 // Zm00001d033786 // Zm00001d013412
ms_down	Biological_process	GO:1900140	regulation of seedling development	0.037	// Zm00001d007173 // Zm00001d014297 // Zm00001d017977 // Zm00001d042312 // Zm00001d033786 // Zm00001d013412
ms_down	Biological_process	GO:0071229	cellular response to acid chemical	0.038	// Zm00001d026231 // Zm00001d042312 // Zm00001d033919 // Zm00001d051479 // Zm00001d043368 // Zm00001d045481 // Zm00001d022179 // Zm00001d022109 // Zm00001d006835 // Zm00001d014297 // Zm00001d039341 // Zm00001d017977 // Zm00001d010308 // Zm00001d037911 // Zm00001d021285 // Zm00001d002544 // Zm00001d018261 // Zm00001d046538 // Zm00001d037114 // Zm00001d007862 // Zm00001d037317 // Zm00001d005146
ms_down	Biological_process	GO:0051302	regulation of cell division	0.039	// Zm00001d041711 // Zm00001d037413 // Zm00001d045481 // Zm00001d018261 // Zm00001d037114
ms_down	Biological_process	GO:0006970	response to osmotic stress	0.04	// Zm00001d008189 // Zm00001d029047 // Zm00001d042312 // Zm00001d039407 // Zm00001d034807 // Zm00001d041214 // Zm00001d033786 // Zm00001d005421 // Zm00001d030893 // Zm00001d047253 // Zm00001d009248 // Zm00001d037774 // Zm00001d014297 // Zm00001d039341 // Zm00001d051749 // Zm00001d017977 // Zm00001d010308 // Zm00001d040784 // Zm00001d013412 // Zm00001d019472 // Zm00001d045042 // Zm00001d002690 // …
ms_down	Biological_process	GO:0009116	nucleoside metabolic process	0.04	// Zm00001d037333 // Zm00001d050827 // Zm00001d029047 // Zm00001d008189 // Zm00001d039407 // Zm00001d034807 // Zm00001d041214 // Zm00001d028783 // Zm00001d051799 // Zm00001d042962 // Zm00001d030893 // Zm00001d039301 // Zm00001d044024 // Zm00001d003108 // Zm00001d039631 // Zm00001d017977 // Zm00001d014271 // Zm00001d031447 // Zm00001d045657 // Zm00001d001831 // Zm00001d033552 // Zm00001d037010 // …
ms_down	Biological_process	GO:0044036	cell wall macromolecule metabolic process	0.042	// Zm00001d050917 // Zm00001d024379 // Zm00001d003603 // Zm00001d039994 // Zm00001d010625 // Zm00001d002192 // Zm00001d002726 // Zm00001d017036 // Zm00001d009309 // Zm00001d012224 // Zm00001d048563 // Zm00001d002544 // Zm00001d014613 // Zm00001d041549
ms_down	Biological_process	GO:0006304	DNA modification	0.046	// Zm00001d043524 // Zm00001d040381 // Zm00001d002330 // Zm00001d038302 // Zm00001d035747 // Zm00001d003601 // Zm00001d026111 // Zm00001d026698
ms_down	Biological_process	GO:0009415	response to water	0.048	// Zm00001d006835 // Zm00001d002690 // Zm00001d014297 // Zm00001d047253 // Zm00001d017977 // Zm00001d042312 // Zm00001d034807 // Zm00001d022179 // Zm00001d053727 // Zm00001d033786 // Zm00001d022109 // Zm00001d013412 // Zm00001d044390 // Zm00001d019472 // Zm00001d005421 // Zm00001d037774 // Zm00001d045042
ms_down	Biological_process	GO:0043331	response to dsRNA	0.048	// Zm00001d008724 // Zm00001d035747 // Zm00001d014865 // Zm00001d026111 // Zm00001d003601 // Zm00001d026698 // Zm00001d039678
ms_down	Molecular_function	GO:0009884	cytokinin receptor activity	1e-05	// Zm00001d014297 // Zm00001d017977 // Zm00001d033786 // Zm00001d042312 // Zm00001d013412
ms_down	Molecular_function	GO:0001071	nucleic acid binding transcription factor activity	1e-05	// Zm00001d011953 // Zm00001d007679 // Zm00001d048229 // Zm00001d026231 // Zm00001d022295 // Zm00001d042313 // Zm00001d041489 // Zm00001d001945 // Zm00001d042373 // Zm00001d033859 // Zm00001d005969 // Zm00001d043368 // Zm00001d043589 // Zm00001d036533 // Zm00001d018742 // Zm00001d006701 // Zm00001d037774 // Zm00001d025141 // Zm00001d007173 // Zm00001d022109 // Zm00001d051749 // Zm00001d004868 // …
ms_down	Molecular_function	GO:0003700	transcription factor activity, sequence-specific DNA binding	1e-05	// Zm00001d011953 // Zm00001d007679 // Zm00001d048229 // Zm00001d026231 // Zm00001d022295 // Zm00001d042313 // Zm00001d041489 // Zm00001d001945 // Zm00001d042373 // Zm00001d033859 // Zm00001d005969 // Zm00001d043368 // Zm00001d043589 // Zm00001d036533 // Zm00001d018742 // Zm00001d006701 // Zm00001d037774 // Zm00001d025141 // Zm00001d007173 // Zm00001d022109 // Zm00001d051749 // Zm00001d004868 // …
ms_down	Molecular_function	GO:0005034	osmosensor activity	1.5e-05	// Zm00001d014297 // Zm00001d017977 // Zm00001d033786 // Zm00001d042312 // Zm00001d013412
ms_down	Molecular_function	GO:0019199	transmembrane receptor protein kinase activity	0.00019	// Zm00001d033004 // Zm00001d031211 // Zm00001d010018 // Zm00001d045481 // Zm00001d017977 // Zm00001d037114 // Zm00001d015435 // Zm00001d033786 // Zm00001d013412 // Zm00001d008724 // Zm00001d018261 // Zm00001d041215
ms_down	Molecular_function	GO:0004888	transmembrane signaling receptor activity	0.00035	// Zm00001d033004 // Zm00001d014297 // Zm00001d042312 // Zm00001d031211 // Zm00001d010018 // Zm00001d045481 // Zm00001d017977 // Zm00001d037114 // Zm00001d015435 // Zm00001d033786 // Zm00001d013412 // Zm00001d008724 // Zm00001d033799 // Zm00001d018261 // Zm00001d041215
ms_down	Molecular_function	GO:0099600	transmembrane receptor activity	0.0011	// Zm00001d033004 // Zm00001d014297 // Zm00001d042312 // Zm00001d031211 // Zm00001d010018 // Zm00001d045481 // Zm00001d017977 // Zm00001d037114 // Zm00001d015435 // Zm00001d033786 // Zm00001d013412 // Zm00001d008724 // Zm00001d033799 // Zm00001d018261 // Zm00001d041215
ms_down	Molecular_function	GO:0016762	xyloglucan:xyloglucosyl transferase activity	0.0011	// Zm00001d027368 // Zm00001d014613 // Zm00001d009309 // Zm00001d002192 // Zm00001d024379
ms_down	Molecular_function	GO:0000155	phosphorelay sensor kinase activity	0.0012	// Zm00001d014297 // Zm00001d017977 // Zm00001d042312 // Zm00001d033786 // Zm00001d013412 // Zm00001d033799
ms_down	Molecular_function	GO:0003677	DNA binding	0.0012	// Zm00001d011953 // Zm00001d007679 // Zm00001d048229 // Zm00001d026231 // Zm00001d022295 // Zm00001d042313 // Zm00001d003266 // Zm00001d014377 // Zm00001d010211 // Zm00001d002330 // Zm00001d040260 // Zm00001d041489 // Zm00001d001945 // Zm00001d007475 // Zm00001d042373 // Zm00001d033859 // Zm00001d005969 // Zm00001d038698 // Zm00001d034163 // Zm00001d019472 // Zm00001d021285 // Zm00001d030164 // …
ms_down	Molecular_function	GO:0038023	signaling receptor activity	0.0014	// Zm00001d033004 // Zm00001d014297 // Zm00001d042312 // Zm00001d031211 // Zm00001d010018 // Zm00001d045481 // Zm00001d017977 // Zm00001d037114 // Zm00001d015435 // Zm00001d033786 // Zm00001d013412 // Zm00001d008724 // Zm00001d033799 // Zm00001d018261 // Zm00001d041215
ms_down	Molecular_function	GO:0016775	phosphotransferase activity, nitrogenous group as acceptor	0.0014	// Zm00001d014297 // Zm00001d017977 // Zm00001d042312 // Zm00001d033786 // Zm00001d013412 // Zm00001d033799
ms_down	Molecular_function	GO:0004673	protein histidine kinase activity	0.0014	// Zm00001d014297 // Zm00001d017977 // Zm00001d042312 // Zm00001d033786 // Zm00001d013412 // Zm00001d033799
ms_down	Molecular_function	GO:0004672	protein kinase activity	0.0014	// Zm00001d041215 // Zm00001d042312 // Zm00001d044324 // Zm00001d039407 // Zm00001d005059 // Zm00001d033786 // Zm00001d029047 // Zm00001d017537 // Zm00001d021566 // Zm00001d031211 // Zm00001d045481 // Zm00001d039678 // Zm00001d007862 // Zm00001d015435 // Zm00001d003049 // Zm00001d030021 // Zm00001d014297 // Zm00001d039471 // Zm00001d002712 // Zm00001d004868 // Zm00001d033799 // Zm00001d010018 // …
ms_down	Molecular_function	GO:0060089	molecular transducer activity	0.0014	// Zm00001d033004 // Zm00001d014297 // Zm00001d042312 // Zm00001d021714 // Zm00001d031211 // Zm00001d048138 // Zm00001d010018 // Zm00001d033240 // Zm00001d045481 // Zm00001d017977 // Zm00001d037114 // Zm00001d041711 // Zm00001d015435 // Zm00001d033786 // Zm00001d013412 // Zm00001d008724 // Zm00001d033799 // Zm00001d018261 // Zm00001d041215
ms_down	Molecular_function	GO:0000156	phosphorelay response regulator activity	0.002	// Zm00001d014297 // Zm00001d017977 // Zm00001d033786 // Zm00001d042312 // Zm00001d013412
ms_down	Molecular_function	GO:0043424	protein histidine kinase binding	0.0023	// Zm00001d014297 // Zm00001d017977 // Zm00001d033786 // Zm00001d042312 // Zm00001d013412
ms_down	Molecular_function	GO:0004871	signal transducer activity	0.0027	// Zm00001d033004 // Zm00001d014297 // Zm00001d042312 // Zm00001d021714 // Zm00001d031211 // Zm00001d048138 // Zm00001d010018 // Zm00001d033240 // Zm00001d045481 // Zm00001d017977 // Zm00001d037114 // Zm00001d020629 // Zm00001d015435 // Zm00001d033786 // Zm00001d013412 // Zm00001d031660 // Zm00001d008724 // Zm00001d033799 // Zm00001d018261 // Zm00001d041215
ms_down	Molecular_function	GO:0004674	protein serine/threonine kinase activity	0.0028	// Zm00001d029047 // Zm00001d044324 // Zm00001d039407 // Zm00001d039425 // Zm00001d021566 // Zm00001d031211 // Zm00001d045481 // Zm00001d015435 // Zm00001d003049 // Zm00001d004868 // Zm00001d010018 // Zm00001d047428 // Zm00001d042185 // Zm00001d002544 // Zm00001d048958 // Zm00001d039678 // Zm00001d018261 // Zm00001d033004 // Zm00001d034405 // Zm00001d037114 // Zm00001d037010 // Zm00001d022179 // …
ms_down	Molecular_function	GO:0016758	transferase activity, transferring hexosyl groups	0.004	// Zm00001d005478 // Zm00001d018565 // Zm00001d044584 // Zm00001d024379 // Zm00001d023301 // Zm00001d027368 // Zm00001d047253 // Zm00001d038854 // Zm00001d034770 // Zm00001d002192 // Zm00001d050125 // Zm00001d030133 // Zm00001d009309 // Zm00001d014865 // Zm00001d012224 // Zm00001d014867 // Zm00001d019317 // Zm00001d014613 // Zm00001d045042 // Zm00001d044823
ms_down	Molecular_function	GO:0046527	glucosyltransferase activity	0.0041	// Zm00001d005478 // Zm00001d018565 // Zm00001d034770 // Zm00001d044584 // Zm00001d050125 // Zm00001d009309 // Zm00001d014865 // Zm00001d047253 // Zm00001d014867 // Zm00001d019317 // Zm00001d014613 // Zm00001d045042
ms_down	Molecular_function	GO:0016773	phosphotransferase activity, alcohol group as acceptor	0.0051	// Zm00001d029047 // Zm00001d039678 // Zm00001d042312 // Zm00001d044324 // Zm00001d039407 // Zm00001d005059 // Zm00001d033786 // Zm00001d017537 // Zm00001d021566 // Zm00001d031211 // Zm00001d048958 // Zm00001d045481 // Zm00001d001831 // Zm00001d007862 // Zm00001d015435 // Zm00001d003049 // Zm00001d030021 // Zm00001d039425 // Zm00001d014297 // Zm00001d039471 // Zm00001d002712 // Zm00001d004868 // …
ms_down	Molecular_function	GO:0046983	protein dimerization activity	0.0051	// Zm00001d011953 // Zm00001d048229 // Zm00001d026231 // Zm00001d014377 // Zm00001d009532 // Zm00001d001945 // Zm00001d031064 // Zm00001d042373 // Zm00001d005969 // Zm00001d043589 // Zm00001d025752 // Zm00001d041418 // Zm00001d023376 // Zm00001d037774 // Zm00001d025141 // Zm00001d026590 // Zm00001d023706 // Zm00001d004868 // Zm00001d039513 // Zm00001d003601 // Zm00001d021285 // Zm00001d033799 // …
ms_down	Molecular_function	GO:0004872	receptor activity	0.0051	// Zm00001d033004 // Zm00001d014297 // Zm00001d042312 // Zm00001d031211 // Zm00001d010018 // Zm00001d045481 // Zm00001d017977 // Zm00001d037114 // Zm00001d041711 // Zm00001d015435 // Zm00001d033786 // Zm00001d013412 // Zm00001d008724 // Zm00001d033799 // Zm00001d018261 // Zm00001d041215
ms_down	Molecular_function	GO:0043565	sequence-specific DNA binding	0.011	// Zm00001d011953 // Zm00001d026231 // Zm00001d022295 // Zm00001d042313 // Zm00001d041489 // Zm00001d033859 // Zm00001d005969 // Zm00001d026590 // Zm00001d031101 // Zm00001d018742 // Zm00001d006701 // Zm00001d007173 // Zm00001d051749 // Zm00001d028129 // Zm00001d002794 // Zm00001d019472 // Zm00001d026351 // Zm00001d044081 // Zm00001d016298 // Zm00001d048527 // Zm00001d040611 // Zm00001d037317 // …
ms_down	Molecular_function	GO:0005515	protein binding	0.019	// Zm00001d011953 // Zm00001d045621 // Zm00001d026068 // Zm00001d016596 // Zm00001d044038 // Zm00001d026231 // Zm00001d022295 // Zm00001d042313 // Zm00001d014377 // Zm00001d009532 // Zm00001d033786 // Zm00001d027868 // Zm00001d040381 // Zm00001d023384 // Zm00001d042373 // Zm00001d005969 // Zm00001d042962 // Zm00001d043589 // Zm00001d013859 // Zm00001d025752 // Zm00001d037413 // Zm00001d030893 // …
ms_down	Molecular_function	GO:0035251	UDP-glucosyltransferase activity	0.029	// Zm00001d005478 // Zm00001d018565 // Zm00001d034770 // Zm00001d044584 // Zm00001d050125 // Zm00001d014865 // Zm00001d047253 // Zm00001d014867 // Zm00001d019317 // Zm00001d045042
ms_down	Molecular_function	GO:0016757	transferase activity, transferring glycosyl groups	0.029	// Zm00001d023301 // Zm00001d030133 // Zm00001d012224 // Zm00001d018565 // Zm00001d038854 // Zm00001d009309 // Zm00001d014865 // Zm00001d047253 // Zm00001d014867 // Zm00001d019317 // Zm00001d014613 // Zm00001d044823 // Zm00001d003108 // Zm00001d034770 // Zm00001d027368 // Zm00001d044584 // Zm00001d044188 // Zm00001d042490 // Zm00001d045042 // Zm00001d005478 // Zm00001d024379 // Zm00001d002192 // …
ms_down	Molecular_function	GO:0008194	UDP-glycosyltransferase activity	0.037	// Zm00001d005478 // Zm00001d018565 // Zm00001d044584 // Zm00001d023301 // Zm00001d047253 // Zm00001d038854 // Zm00001d034770 // Zm00001d050125 // Zm00001d014865 // Zm00001d012224 // Zm00001d014867 // Zm00001d019317 // Zm00001d045042 // Zm00001d044823
ms_down	Cellular_component	GO:0071944	cell periphery	1.6e-14	// Zm00001d043524 // Zm00001d046978 // Zm00001d002726 // Zm00001d011500 // Zm00001d029365 // Zm00001d039425 // Zm00001d027803 // Zm00001d001803 // Zm00001d030893 // Zm00001d038794 // Zm00001d001831 // Zm00001d039301 // Zm00001d014613 // Zm00001d044390 // Zm00001d040702 // Zm00001d022512 // Zm00001d050917 // Zm00001d021714 // Zm00001d002712 // Zm00001d029072 // Zm00001d037911 // Zm00001d042185 // …
ms_down	Cellular_component	GO:0005886	plasma membrane	8.5e-13	// Zm00001d043524 // Zm00001d046978 // Zm00001d044016 // Zm00001d011500 // Zm00001d029365 // Zm00001d039425 // Zm00001d001803 // Zm00001d030893 // Zm00001d053313 // Zm00001d039301 // Zm00001d014613 // Zm00001d022512 // Zm00001d050917 // Zm00001d021714 // Zm00001d002712 // Zm00001d029072 // Zm00001d037911 // Zm00001d042185 // Zm00001d030133 // Zm00001d013412 // Zm00001d002544 // Zm00001d001831 // …
ms_down	Cellular_component	GO:0044464	cell part	3.6e-07	// Zm00001d043524 // Zm00001d046596 // Zm00001d051898 // Zm00001d026231 // Zm00001d022295 // Zm00001d002726 // Zm00001d010213 // Zm00001d029365 // Zm00001d039425 // Zm00001d041489 // Zm00001d048843 // Zm00001d027803 // Zm00001d005969 // Zm00001d051799 // Zm00001d001803 // Zm00001d042490 // Zm00001d005566 // Zm00001d042962 // Zm00001d017036 // Zm00001d038794 // Zm00001d013603 // Zm00001d013859 // …
ms_down	Cellular_component	GO:0005623	cell	4.6e-07	// Zm00001d043524 // Zm00001d046596 // Zm00001d051898 // Zm00001d026231 // Zm00001d022295 // Zm00001d002726 // Zm00001d010213 // Zm00001d029365 // Zm00001d039425 // Zm00001d041489 // Zm00001d048843 // Zm00001d027803 // Zm00001d005969 // Zm00001d051799 // Zm00001d001803 // Zm00001d042490 // Zm00001d005566 // Zm00001d042962 // Zm00001d017036 // Zm00001d038794 // Zm00001d013603 // Zm00001d013859 // …
ms_down	Cellular_component	GO:0009505	plant-type cell wall	0.00037	// Zm00001d043524 // Zm00001d043414 // Zm00001d001803 // Zm00001d039994 // Zm00001d050917 // Zm00001d020461 // Zm00001d026068 // Zm00001d003108 // Zm00001d002726 // Zm00001d052799 // Zm00001d017036 // Zm00001d009309 // Zm00001d048440 // Zm00001d027368 // Zm00001d014613 // Zm00001d044390 // Zm00001d040702 // Zm00001d033651 // Zm00001d042926 // Zm00001d044290
ms_down	Cellular_component	GO:0044459	plasma membrane part	0.0011	// Zm00001d043524 // Zm00001d018565 // Zm00001d050917 // Zm00001d044584 // Zm00001d029047 // Zm00001d052237 // Zm00001d053727 // Zm00001d017755 // Zm00001d017036 // Zm00001d020629 // Zm00001d029365 // Zm00001d014865 // Zm00001d021903 // Zm00001d014867 // Zm00001d009248 // Zm00001d041214 // Zm00001d005421 // Zm00001d042361 // Zm00001d033552 // Zm00001d022512 // Zm00001d002690
ms_down	Cellular_component	GO:0009506	plasmodesma	0.0011	// Zm00001d008189 // Zm00001d046596 // Zm00001d026160 // Zm00001d030133 // Zm00001d033919 // Zm00001d034807 // Zm00001d017926 // Zm00001d029047 // Zm00001d042926 // Zm00001d001803 // Zm00001d002712 // Zm00001d039994 // Zm00001d017036 // Zm00001d049660 // Zm00001d044390 // Zm00001d040702 // Zm00001d043414 // Zm00001d050917 // Zm00001d003049 // Zm00001d002094 // Zm00001d027368 // Zm00001d012211 // …
ms_down	Cellular_component	GO:0055044	symplast	0.0011	// Zm00001d008189 // Zm00001d046596 // Zm00001d026160 // Zm00001d030133 // Zm00001d033919 // Zm00001d034807 // Zm00001d017926 // Zm00001d029047 // Zm00001d042926 // Zm00001d001803 // Zm00001d002712 // Zm00001d039994 // Zm00001d017036 // Zm00001d049660 // Zm00001d044390 // Zm00001d040702 // Zm00001d043414 // Zm00001d050917 // Zm00001d003049 // Zm00001d002094 // Zm00001d027368 // Zm00001d012211 // …
ms_down	Cellular_component	GO:0005911	cell-cell junction	0.0015	// Zm00001d008189 // Zm00001d046596 // Zm00001d026160 // Zm00001d030133 // Zm00001d033919 // Zm00001d034807 // Zm00001d017926 // Zm00001d029047 // Zm00001d042926 // Zm00001d001803 // Zm00001d002712 // Zm00001d039994 // Zm00001d017036 // Zm00001d049660 // Zm00001d044390 // Zm00001d040702 // Zm00001d043414 // Zm00001d050917 // Zm00001d003049 // Zm00001d002094 // Zm00001d027368 // Zm00001d012211 // …
ms_down	Cellular_component	GO:0030054	cell junction	0.002	// Zm00001d008189 // Zm00001d046596 // Zm00001d026160 // Zm00001d030133 // Zm00001d033919 // Zm00001d034807 // Zm00001d017926 // Zm00001d029047 // Zm00001d042926 // Zm00001d001803 // Zm00001d002712 // Zm00001d039994 // Zm00001d017036 // Zm00001d049660 // Zm00001d044390 // Zm00001d040702 // Zm00001d043414 // Zm00001d050917 // Zm00001d003049 // Zm00001d002094 // Zm00001d027368 // Zm00001d012211 // …
ms_down	Cellular_component	GO:0005576	extracellular region	0.0022	// Zm00001d043524 // Zm00001d008189 // Zm00001d046596 // Zm00001d026160 // Zm00001d026068 // Zm00001d002192 // Zm00001d042641 // Zm00001d051759 // Zm00001d002726 // Zm00001d029365 // Zm00001d040029 // Zm00001d027803 // Zm00001d023384 // Zm00001d039994 // Zm00001d019312 // Zm00001d017036 // Zm00001d019125 // Zm00001d020238 // Zm00001d017251 // Zm00001d014613 // Zm00001d044390 // Zm00001d040702 // …
ms_down	Cellular_component	GO:0048046	apoplast	0.03	// Zm00001d027368 // Zm00001d050917 // Zm00001d024379 // Zm00001d046596 // Zm00001d002094 // Zm00001d026068 // Zm00001d037018 // Zm00001d002192 // Zm00001d016691 // Zm00001d052799 // Zm00001d017036 // Zm00001d019312 // Zm00001d009309 // Zm00001d039994 // Zm00001d014613 // Zm00001d027803 // Zm00001d033651
ms_down	Cellular_component	GO:0031226	intrinsic component of plasma membrane	0.035	// Zm00001d043524 // Zm00001d002690 // Zm00001d050917 // Zm00001d033552 // Zm00001d052237 // Zm00001d017036 // Zm00001d029365 // Zm00001d041214 // Zm00001d021903 // Zm00001d009248 // Zm00001d053727 // Zm00001d005421 // Zm00001d022512
ms_down	Cellular_component	GO:0043227	membrane-bounded organelle	0.035	// Zm00001d046596 // Zm00001d051898 // Zm00001d026231 // Zm00001d022295 // Zm00001d044016 // Zm00001d010213 // Zm00001d029365 // Zm00001d033786 // Zm00001d041489 // Zm00001d048843 // Zm00001d027803 // Zm00001d005969 // Zm00001d051799 // Zm00001d001803 // Zm00001d042490 // Zm00001d005566 // Zm00001d042962 // Zm00001d030893 // Zm00001d023301 // Zm00001d013859 // Zm00001d041418 // Zm00001d017251 // …
ms_down	Cellular_component	GO:0043231	intracellular membrane-bounded organelle	0.037	// Zm00001d046596 // Zm00001d051898 // Zm00001d026231 // Zm00001d022295 // Zm00001d044016 // Zm00001d010213 // Zm00001d029365 // Zm00001d033786 // Zm00001d041489 // Zm00001d048843 // Zm00001d027803 // Zm00001d005969 // Zm00001d051799 // Zm00001d001803 // Zm00001d042490 // Zm00001d005566 // Zm00001d042962 // Zm00001d030893 // Zm00001d023301 // Zm00001d013859 // Zm00001d041418 // Zm00001d017251 // …
ms_down	Cellular_component	GO:0030312	external encapsulating structure	0.039	// Zm00001d043524 // Zm00001d029047 // Zm00001d026068 // Zm00001d050917 // Zm00001d002726 // Zm00001d027803 // Zm00001d042926 // Zm00001d001803 // Zm00001d039994 // Zm00001d038794 // Zm00001d017036 // Zm00001d009309 // Zm00001d014613 // Zm00001d044390 // Zm00001d040702 // Zm00001d044290 // Zm00001d043414 // Zm00001d003108 // Zm00001d034678 // Zm00001d020461 // Zm00001d027368 // Zm00001d005590 // …
ms_down	Cellular_component	GO:0005618	cell wall	0.048	// Zm00001d043524 // Zm00001d029047 // Zm00001d026068 // Zm00001d050917 // Zm00001d002726 // Zm00001d027803 // Zm00001d042926 // Zm00001d001803 // Zm00001d039994 // Zm00001d038794 // Zm00001d017036 // Zm00001d009309 // Zm00001d014613 // Zm00001d044390 // Zm00001d040702 // Zm00001d044290 // Zm00001d043414 // Zm00001d003108 // Zm00001d034678 // Zm00001d020461 // Zm00001d027368 // Zm00001d005590 // …
sc_up	Biological_process	GO:0009860	pollen tube growth	2.2e-18	// Zm00001d037212 // Zm00001d053214 // Zm00001d012552 // Zm00001d041198 // Zm00001d013688 // Zm00001d045056 // Zm00001d041908 // Zm00001d005426 // Zm00001d024192 // Zm00001d006243 // Zm00001d053192 // Zm00001d011210 // Zm00001d017034 // Zm00001d049663 // Zm00001d041752 // Zm00001d030218 // Zm00001d022101 // Zm00001d021461 // Zm00001d050833 // Zm00001d012521 // Zm00001d004846 // Zm00001d013105 // …
sc_up	Biological_process	GO:0048868	pollen tube development	2.6e-18	// Zm00001d037212 // Zm00001d053214 // Zm00001d003139 // Zm00001d012552 // Zm00001d041198 // Zm00001d013688 // Zm00001d045056 // Zm00001d041908 // Zm00001d005426 // Zm00001d024192 // Zm00001d006243 // Zm00001d053192 // Zm00001d011210 // Zm00001d017034 // Zm00001d049663 // Zm00001d041752 // Zm00001d030218 // Zm00001d022101 // Zm00001d011450 // Zm00001d021461 // Zm00001d050833 // Zm00001d012521 // …
sc_up	Biological_process	GO:0009826	unidimensional cell growth	1.4e-17	// Zm00001d012773 // Zm00001d012772 // Zm00001d037212 // Zm00001d053214 // Zm00001d012552 // Zm00001d035992 // Zm00001d041198 // Zm00001d013688 // Zm00001d045056 // Zm00001d041908 // Zm00001d005426 // Zm00001d024192 // Zm00001d006243 // Zm00001d053192 // Zm00001d011210 // Zm00001d011450 // Zm00001d025926 // Zm00001d017034 // Zm00001d049663 // Zm00001d002803 // Zm00001d041309 // Zm00001d030218 // …
sc_up	Biological_process	GO:0009932	cell tip growth	2.7e-16	// Zm00001d037212 // Zm00001d053214 // Zm00001d012552 // Zm00001d041198 // Zm00001d013688 // Zm00001d045056 // Zm00001d041908 // Zm00001d005426 // Zm00001d024192 // Zm00001d006243 // Zm00001d053192 // Zm00001d011210 // Zm00001d025926 // Zm00001d017034 // Zm00001d049663 // Zm00001d002803 // Zm00001d041309 // Zm00001d030218 // Zm00001d022101 // Zm00001d021461 // Zm00001d050833 // Zm00001d012521 // …
sc_up	Biological_process	GO:0009827	plant-type cell wall modification	3.1e-16	// Zm00001d037212 // Zm00001d053214 // Zm00001d022567 // Zm00001d041198 // Zm00001d013688 // Zm00001d045056 // Zm00001d016001 // Zm00001d006243 // Zm00001d053192 // Zm00001d011210 // Zm00001d036823 // Zm00001d002803 // Zm00001d041752 // Zm00001d030218 // Zm00001d021461 // Zm00001d050833 // Zm00001d012521 // Zm00001d004846 // Zm00001d013105 // Zm00001d037839 // Zm00001d041908 // Zm00001d041309 // …
sc_up	Biological_process	GO:0044706	multi-multicellular organism process	3.1e-16	// Zm00001d037212 // Zm00001d053214 // Zm00001d003139 // Zm00001d012552 // Zm00001d041198 // Zm00001d013688 // Zm00001d045056 // Zm00001d041908 // Zm00001d005426 // Zm00001d033011 // Zm00001d024192 // Zm00001d006243 // Zm00001d053192 // Zm00001d011210 // Zm00001d017034 // Zm00001d049663 // Zm00001d041309 // Zm00001d030218 // Zm00001d022101 // Zm00001d011450 // Zm00001d021461 // Zm00001d050833 // …
sc_up	Biological_process	GO:0009856	pollination	3.1e-16	// Zm00001d037212 // Zm00001d053214 // Zm00001d003139 // Zm00001d012552 // Zm00001d041198 // Zm00001d013688 // Zm00001d045056 // Zm00001d041908 // Zm00001d005426 // Zm00001d033011 // Zm00001d024192 // Zm00001d006243 // Zm00001d053192 // Zm00001d011210 // Zm00001d017034 // Zm00001d049663 // Zm00001d041309 // Zm00001d030218 // Zm00001d022101 // Zm00001d011450 // Zm00001d021461 // Zm00001d050833 // …
sc_up	Biological_process	GO:0060560	developmental growth involved in morphogenesis	1.3e-15	// Zm00001d012773 // Zm00001d012772 // Zm00001d037212 // Zm00001d053214 // Zm00001d012552 // Zm00001d035992 // Zm00001d041198 // Zm00001d013688 // Zm00001d045056 // Zm00001d041908 // Zm00001d005426 // Zm00001d024192 // Zm00001d006243 // Zm00001d048413 // Zm00001d011210 // Zm00001d011450 // Zm00001d025926 // Zm00001d017034 // Zm00001d049663 // Zm00001d002803 // Zm00001d041309 // Zm00001d030218 // …
sc_up	Biological_process	GO:0044703	multi-organism reproductive process	1.4e-15	// Zm00001d037212 // Zm00001d053214 // Zm00001d048384 // Zm00001d003139 // Zm00001d023639 // Zm00001d047142 // Zm00001d012552 // Zm00001d041198 // Zm00001d013688 // Zm00001d045056 // Zm00001d041908 // Zm00001d005426 // Zm00001d033011 // Zm00001d024192 // Zm00001d006243 // Zm00001d028266 // Zm00001d053192 // Zm00001d017953 // Zm00001d011210 // Zm00001d017034 // Zm00001d049663 // Zm00001d041309 // …
sc_up	Biological_process	GO:0000902	cell morphogenesis	9.3e-15	// Zm00001d012773 // Zm00001d012772 // Zm00001d037212 // Zm00001d037848 // Zm00001d013542 // Zm00001d030642 // Zm00001d012552 // Zm00001d035992 // Zm00001d041198 // Zm00001d013688 // Zm00001d045056 // Zm00001d041908 // Zm00001d005426 // Zm00001d019546 // Zm00001d024192 // Zm00001d006243 // Zm00001d053192 // Zm00001d053214 // Zm00001d011210 // Zm00001d011450 // Zm00001d025926 // Zm00001d017034 // …
sc_up	Biological_process	GO:0000904	cell morphogenesis involved in differentiation	1.3e-14	// Zm00001d013542 // Zm00001d037212 // Zm00001d053214 // Zm00001d030642 // Zm00001d012552 // Zm00001d041198 // Zm00001d013688 // Zm00001d045056 // Zm00001d041908 // Zm00001d005426 // Zm00001d024192 // Zm00001d006243 // Zm00001d053192 // Zm00001d011210 // Zm00001d017034 // Zm00001d049663 // Zm00001d041309 // Zm00001d030218 // Zm00001d022101 // Zm00001d021461 // Zm00001d050833 // Zm00001d012521 // …
sc_up	Biological_process	GO:0042545	cell wall modification	2.2e-14	// Zm00001d037212 // Zm00001d053214 // Zm00001d022567 // Zm00001d041198 // Zm00001d013688 // Zm00001d045056 // Zm00001d026422 // Zm00001d016001 // Zm00001d006243 // Zm00001d053192 // Zm00001d011210 // Zm00001d003431 // Zm00001d005792 // Zm00001d036823 // Zm00001d002803 // Zm00001d041752 // Zm00001d030218 // Zm00001d021461 // Zm00001d050833 // Zm00001d044585 // Zm00001d012521 // Zm00001d004846 // …
sc_up	Biological_process	GO:0048588	developmental cell growth	4.5e-14	// Zm00001d037212 // Zm00001d053214 // Zm00001d012552 // Zm00001d041198 // Zm00001d013688 // Zm00001d045056 // Zm00001d041908 // Zm00001d005426 // Zm00001d024192 // Zm00001d006243 // Zm00001d048413 // Zm00001d011210 // Zm00001d025926 // Zm00001d017034 // Zm00001d049663 // Zm00001d002803 // Zm00001d041309 // Zm00001d030218 // Zm00001d022101 // Zm00001d021461 // Zm00001d050833 // Zm00001d012521 // …
sc_up	Biological_process	GO:0016049	cell growth	4.5e-14	// Zm00001d012773 // Zm00001d012772 // Zm00001d037212 // Zm00001d053214 // Zm00001d012552 // Zm00001d035992 // Zm00001d041198 // Zm00001d013688 // Zm00001d045056 // Zm00001d041908 // Zm00001d005426 // Zm00001d019546 // Zm00001d024192 // Zm00001d006243 // Zm00001d048413 // Zm00001d011210 // Zm00001d011450 // Zm00001d010939 // Zm00001d017034 // Zm00001d049663 // Zm00001d002803 // Zm00001d041309 // …
sc_up	Biological_process	GO:0071555	cell wall organization	5.4e-14	// Zm00001d013542 // Zm00001d023858 // Zm00001d037212 // Zm00001d053214 // Zm00001d022567 // Zm00001d002531 // Zm00001d031519 // Zm00001d041198 // Zm00001d013688 // Zm00001d045056 // Zm00001d020721 // Zm00001d026422 // Zm00001d027710 // Zm00001d016001 // Zm00001d006243 // Zm00001d048413 // Zm00001d009341 // Zm00001d011210 // Zm00001d003431 // Zm00001d005792 // Zm00001d036823 // Zm00001d002803 // …
sc_up	Biological_process	GO:0035295	tube development	6.7e-14	// Zm00001d037212 // Zm00001d053214 // Zm00001d003139 // Zm00001d041198 // Zm00001d013688 // Zm00001d045056 // Zm00001d041908 // Zm00001d024192 // Zm00001d053192 // Zm00001d011210 // Zm00001d017034 // Zm00001d049663 // Zm00001d041752 // Zm00001d030218 // Zm00001d022101 // Zm00001d011450 // Zm00001d021461 // Zm00001d050833 // Zm00001d012521 // Zm00001d004846 // Zm00001d013105 // Zm00001d037839 // …
sc_up	Biological_process	GO:0032989	cellular component morphogenesis	9.3e-14	// Zm00001d012773 // Zm00001d012772 // Zm00001d037212 // Zm00001d037848 // Zm00001d013542 // Zm00001d030642 // Zm00001d012552 // Zm00001d035992 // Zm00001d041198 // Zm00001d013688 // Zm00001d045056 // Zm00001d041908 // Zm00001d005426 // Zm00001d019546 // Zm00001d024192 // Zm00001d006243 // Zm00001d053192 // Zm00001d053214 // Zm00001d011210 // Zm00001d011450 // Zm00001d025926 // Zm00001d017034 // …
sc_up	Biological_process	GO:0009664	plant-type cell wall organization	1e-13	// Zm00001d037212 // Zm00001d053214 // Zm00001d022567 // Zm00001d041198 // Zm00001d013688 // Zm00001d045056 // Zm00001d027710 // Zm00001d016001 // Zm00001d006243 // Zm00001d048413 // Zm00001d037061 // Zm00001d011210 // Zm00001d036823 // Zm00001d002803 // Zm00001d026132 // Zm00001d041752 // Zm00001d030218 // Zm00001d012521 // Zm00001d021461 // Zm00001d050833 // Zm00001d038521 // Zm00001d004846 // …
sc_up	Biological_process	GO:0045229	external encapsulating structure organization	2.7e-13	// Zm00001d013542 // Zm00001d023858 // Zm00001d037212 // Zm00001d053214 // Zm00001d022567 // Zm00001d002531 // Zm00001d031519 // Zm00001d041198 // Zm00001d013688 // Zm00001d045056 // Zm00001d020721 // Zm00001d026422 // Zm00001d027710 // Zm00001d016001 // Zm00001d006243 // Zm00001d048413 // Zm00001d009341 // Zm00001d011210 // Zm00001d003431 // Zm00001d005792 // Zm00001d036823 // Zm00001d002803 // …
sc_up	Biological_process	GO:0071554	cell wall organization or biogenesis	1.4e-12	// Zm00001d013542 // Zm00001d023858 // Zm00001d037212 // Zm00001d044695 // Zm00001d053214 // Zm00001d022567 // Zm00001d002531 // Zm00001d038229 // Zm00001d041198 // Zm00001d013688 // Zm00001d038240 // Zm00001d045056 // Zm00001d020721 // Zm00001d026422 // Zm00001d027710 // Zm00001d033401 // Zm00001d016001 // Zm00001d006243 // Zm00001d048413 // Zm00001d009341 // Zm00001d011210 // Zm00001d003431 // …
sc_up	Biological_process	GO:0048589	developmental growth	5.4e-12	// Zm00001d012773 // Zm00001d012772 // Zm00001d037212 // Zm00001d053214 // Zm00001d012552 // Zm00001d035992 // Zm00001d041198 // Zm00001d013688 // Zm00001d045056 // Zm00001d041908 // Zm00001d005426 // Zm00001d024192 // Zm00001d006243 // Zm00001d048413 // Zm00001d011210 // Zm00001d011450 // Zm00001d025926 // Zm00001d017034 // Zm00001d052238 // Zm00001d049663 // Zm00001d002803 // Zm00001d041309 // …
sc_up	Biological_process	GO:0071669	plant-type cell wall organization or biogenesis	7.5e-12	// Zm00001d037212 // Zm00001d053214 // Zm00001d022567 // Zm00001d045056 // Zm00001d041198 // Zm00001d013688 // Zm00001d038229 // Zm00001d020721 // Zm00001d027710 // Zm00001d016001 // Zm00001d006243 // Zm00001d048413 // Zm00001d037061 // Zm00001d011210 // Zm00001d010939 // Zm00001d036823 // Zm00001d002803 // Zm00001d026132 // Zm00001d041309 // Zm00001d030218 // Zm00001d012521 // Zm00001d021461 // …
sc_up	Biological_process	GO:0040007	growth	1.2e-10	// Zm00001d012773 // Zm00001d012772 // Zm00001d037212 // Zm00001d053214 // Zm00001d012552 // Zm00001d035992 // Zm00001d041198 // Zm00001d013688 // Zm00001d045056 // Zm00001d041908 // Zm00001d005426 // Zm00001d019546 // Zm00001d024192 // Zm00001d006243 // Zm00001d048413 // Zm00001d011210 // Zm00001d011450 // Zm00001d010939 // Zm00001d017034 // Zm00001d052238 // Zm00001d049663 // Zm00001d002803 // …
sc_up	Biological_process	GO:0051704	multi-organism process	1.6e-10	// Zm00001d013542 // Zm00001d037212 // Zm00001d028822 // Zm00001d052530 // Zm00001d028821 // Zm00001d043227 // Zm00001d048384 // Zm00001d003139 // Zm00001d023639 // Zm00001d047142 // Zm00001d012552 // Zm00001d011735 // Zm00001d041716 // Zm00001d017516 // Zm00001d041198 // Zm00001d013688 // Zm00001d045056 // Zm00001d004326 // Zm00001d041908 // Zm00001d005426 // Zm00001d046389 // Zm00001d049467 // …
sc_up	Biological_process	GO:0048468	cell development	2.5e-10	// Zm00001d013542 // Zm00001d037212 // Zm00001d037848 // Zm00001d053214 // Zm00001d030642 // Zm00001d003139 // Zm00001d012552 // Zm00001d041198 // Zm00001d013688 // Zm00001d045056 // Zm00001d041908 // Zm00001d005426 // Zm00001d024192 // Zm00001d006243 // Zm00001d048413 // Zm00001d011210 // Zm00001d025926 // Zm00001d017034 // Zm00001d049663 // Zm00001d002803 // Zm00001d041309 // Zm00001d030218 // …
sc_up	Biological_process	GO:0000003	reproduction	1.6e-09	// Zm00001d037212 // Zm00001d003139 // Zm00001d002123 // Zm00001d012575 // Zm00001d033011 // Zm00001d024192 // Zm00001d050074 // Zm00001d011210 // Zm00001d003431 // Zm00001d047567 // Zm00001d030218 // Zm00001d009341 // Zm00001d038725 // Zm00001d026638 // Zm00001d006063 // Zm00001d048523 // Zm00001d018437 // Zm00001d040965 // Zm00001d014874 // Zm00001d020638 // Zm00001d013542 // Zm00001d023858 // …
sc_up	Biological_process	GO:0003006	developmental process involved in reproduction	4.8e-08	// Zm00001d013542 // Zm00001d023858 // Zm00001d037212 // Zm00001d052530 // Zm00001d053214 // Zm00001d003139 // Zm00001d023639 // Zm00001d002123 // Zm00001d012552 // Zm00001d012575 // Zm00001d041198 // Zm00001d013688 // Zm00001d045056 // Zm00001d014292 // Zm00001d013732 // Zm00001d041908 // Zm00001d005426 // Zm00001d050833 // Zm00001d024192 // Zm00001d006243 // Zm00001d050074 // Zm00001d023400 // …
sc_up	Biological_process	GO:0048869	cellular developmental process	6.5e-08	// Zm00001d012773 // Zm00001d012772 // Zm00001d037212 // Zm00001d037848 // Zm00001d013542 // Zm00001d030642 // Zm00001d022567 // Zm00001d023639 // Zm00001d012552 // Zm00001d038783 // Zm00001d035992 // Zm00001d041198 // Zm00001d013688 // Zm00001d045056 // Zm00001d005792 // Zm00001d041908 // Zm00001d027710 // Zm00001d019546 // Zm00001d024192 // Zm00001d006243 // Zm00001d031113 // Zm00001d005426 // …
sc_up	Biological_process	GO:0030154	cell differentiation	1.5e-07	// Zm00001d013542 // Zm00001d037212 // Zm00001d037848 // Zm00001d053214 // Zm00001d030642 // Zm00001d003139 // Zm00001d023639 // Zm00001d012552 // Zm00001d017516 // Zm00001d041198 // Zm00001d013688 // Zm00001d045056 // Zm00001d041908 // Zm00001d027710 // Zm00001d024192 // Zm00001d006243 // Zm00001d031113 // Zm00001d048413 // Zm00001d011210 // Zm00001d005426 // Zm00001d025926 // Zm00001d017034 // …
sc_up	Biological_process	GO:0009653	anatomical structure morphogenesis	2.7e-07	// Zm00001d012773 // Zm00001d012772 // Zm00001d037212 // Zm00001d037848 // Zm00001d013542 // Zm00001d030642 // Zm00001d005792 // Zm00001d002123 // Zm00001d012552 // Zm00001d039799 // Zm00001d012575 // Zm00001d035992 // Zm00001d041198 // Zm00001d013688 // Zm00001d045056 // Zm00001d013732 // Zm00001d013153 // Zm00001d027710 // Zm00001d048384 // Zm00001d019546 // Zm00001d024192 // Zm00001d006243 // …
sc_up	Biological_process	GO:0022414	reproductive process	5.8e-07	// Zm00001d013542 // Zm00001d023858 // Zm00001d037212 // Zm00001d052530 // Zm00001d053214 // Zm00001d048384 // Zm00001d003139 // Zm00001d043150 // Zm00001d002123 // Zm00001d012552 // Zm00001d012575 // Zm00001d041198 // Zm00001d013688 // Zm00001d045056 // Zm00001d014292 // Zm00001d013732 // Zm00001d041908 // Zm00001d005426 // Zm00001d004846 // Zm00001d050833 // Zm00001d033011 // Zm00001d024192 // …
sc_up	Biological_process	GO:0048646	anatomical structure formation involved in morphogenesis	7.6e-07	// Zm00001d012772 // Zm00001d037212 // Zm00001d013542 // Zm00001d048384 // Zm00001d047142 // Zm00001d038783 // Zm00001d035992 // Zm00001d041198 // Zm00001d013688 // Zm00001d045056 // Zm00001d041908 // Zm00001d027710 // Zm00001d024192 // Zm00001d034431 // Zm00001d050074 // Zm00001d048413 // Zm00001d053214 // Zm00001d011210 // Zm00001d001868 // Zm00001d025926 // Zm00001d017034 // Zm00001d049663 // …
sc_up	Biological_process	GO:0030048	actin filament-based movement	1.9e-06	// Zm00001d031277 // Zm00001d053214 // Zm00001d044585 // Zm00001d011210 // Zm00001d035992 // Zm00001d017034 // Zm00001d015609 // Zm00001d045056 // Zm00001d026638 // Zm00001d044293
sc_up	Biological_process	GO:0044702	single organism reproductive process	2.9e-06	// Zm00001d013542 // Zm00001d023858 // Zm00001d037212 // Zm00001d052530 // Zm00001d053214 // Zm00001d003139 // Zm00001d023639 // Zm00001d002123 // Zm00001d012552 // Zm00001d012575 // Zm00001d041198 // Zm00001d013688 // Zm00001d045056 // Zm00001d014292 // Zm00001d013732 // Zm00001d041908 // Zm00001d005426 // Zm00001d050833 // Zm00001d033011 // Zm00001d024192 // Zm00001d006243 // Zm00001d050074 // …
sc_up	Biological_process	GO:0048856	anatomical structure development	6.4e-06	// Zm00001d012773 // Zm00001d012772 // Zm00001d037212 // Zm00001d043520 // Zm00001d003139 // Zm00001d002123 // Zm00001d012575 // Zm00001d027395 // Zm00001d013395 // Zm00001d037848 // Zm00001d013153 // Zm00001d027710 // Zm00001d012975 // Zm00001d050074 // Zm00001d010509 // Zm00001d011210 // Zm00001d003431 // Zm00001d020843 // Zm00001d047567 // Zm00001d002803 // Zm00001d030218 // Zm00001d014329 // …
sc_up	Biological_process	GO:0030029	actin filament-based process	7.5e-06	// Zm00001d012773 // Zm00001d012772 // Zm00001d031277 // Zm00001d013542 // Zm00001d033518 // Zm00001d017516 // Zm00001d047453 // Zm00001d011210 // Zm00001d038783 // Zm00001d035992 // Zm00001d017034 // Zm00001d053214 // Zm00001d015609 // Zm00001d045056 // Zm00001d026638 // Zm00001d025926 // Zm00001d044293 // Zm00001d044585 // Zm00001d041752
sc_up	Biological_process	GO:0032502	developmental process	8.6e-06	// Zm00001d012773 // Zm00001d012772 // Zm00001d037212 // Zm00001d043520 // Zm00001d003139 // Zm00001d002123 // Zm00001d012575 // Zm00001d027395 // Zm00001d038240 // Zm00001d037848 // Zm00001d013153 // Zm00001d027710 // Zm00001d012975 // Zm00001d050074 // Zm00001d010509 // Zm00001d011210 // Zm00001d003431 // Zm00001d020843 // Zm00001d047567 // Zm00001d002803 // Zm00001d013364 // Zm00001d030218 // …
sc_up	Biological_process	GO:0045488	pectin metabolic process	1.3e-05	// Zm00001d015821 // Zm00001d022567 // Zm00001d038521 // Zm00001d003431 // Zm00001d010630 // Zm00001d009341 // Zm00001d005792 // Zm00001d040965 // Zm00001d036823 // Zm00001d015609 // Zm00001d026132 // Zm00001d044585 // Zm00001d046389
sc_up	Biological_process	GO:0010393	galacturonan metabolic process	1.3e-05	// Zm00001d015821 // Zm00001d022567 // Zm00001d038521 // Zm00001d003431 // Zm00001d010630 // Zm00001d009341 // Zm00001d005792 // Zm00001d040965 // Zm00001d036823 // Zm00001d015609 // Zm00001d026132 // Zm00001d044585 // Zm00001d046389
sc_up	Biological_process	GO:0009738	abscisic acid-activated signaling pathway	1.4e-05	// Zm00001d043150 // Zm00001d041908 // Zm00001d052530 // Zm00001d050074 // Zm00001d024003 // Zm00001d005579 // Zm00001d023413 // Zm00001d053192 // Zm00001d011638 // Zm00001d004846 // Zm00001d012552 // Zm00001d039105 // Zm00001d009084 // Zm00001d010939 // Zm00001d028432 // Zm00001d053214 // Zm00001d013105 // Zm00001d023400 // Zm00001d041165 // Zm00001d030218
sc_up	Biological_process	GO:0097306	cellular response to alcohol	2.4e-05	// Zm00001d052530 // Zm00001d053214 // Zm00001d011638 // Zm00001d012552 // Zm00001d035992 // Zm00001d041908 // Zm00001d034431 // Zm00001d050074 // Zm00001d024003 // Zm00001d023400 // Zm00001d053192 // Zm00001d010939 // Zm00001d030218 // Zm00001d004846 // Zm00001d039105 // Zm00001d041165 // Zm00001d013105 // Zm00001d043150 // Zm00001d005579 // Zm00001d023413 // Zm00001d009084 // Zm00001d028432
sc_up	Biological_process	GO:0044767	single-organism developmental process	2.4e-05	// Zm00001d012773 // Zm00001d012772 // Zm00001d037212 // Zm00001d043520 // Zm00001d003139 // Zm00001d002123 // Zm00001d012575 // Zm00001d027395 // Zm00001d013395 // Zm00001d037848 // Zm00001d013153 // Zm00001d027710 // Zm00001d012975 // Zm00001d050074 // Zm00001d010509 // Zm00001d011210 // Zm00001d003431 // Zm00001d047567 // Zm00001d002803 // Zm00001d030218 // Zm00001d014329 // Zm00001d038725 // …
sc_up	Biological_process	GO:0045490	pectin catabolic process	2.7e-05	// Zm00001d009341 // Zm00001d022567 // Zm00001d015821 // Zm00001d003431 // Zm00001d005792 // Zm00001d040965 // Zm00001d036823 // Zm00001d044585 // Zm00001d046389
sc_up	Biological_process	GO:0071215	cellular response to abscisic acid stimulus	3.5e-05	// Zm00001d043150 // Zm00001d041908 // Zm00001d052530 // Zm00001d050074 // Zm00001d024003 // Zm00001d005579 // Zm00001d023413 // Zm00001d053192 // Zm00001d011638 // Zm00001d004846 // Zm00001d012552 // Zm00001d039105 // Zm00001d009084 // Zm00001d010939 // Zm00001d028432 // Zm00001d053214 // Zm00001d013105 // Zm00001d023400 // Zm00001d041165 // Zm00001d030218
sc_up	Biological_process	GO:0046777	protein autophosphorylation	4.7e-05	// Zm00001d039105 // Zm00001d043150 // Zm00001d041165 // Zm00001d043227 // Zm00001d038883 // Zm00001d012552 // Zm00001d011183 // Zm00001d012600 // Zm00001d035992 // Zm00001d042551 // Zm00001d037839 // Zm00001d043738 // Zm00001d013105 // Zm00001d030218 // Zm00001d031426
sc_up	Biological_process	GO:0071396	cellular response to lipid	9.6e-05	// Zm00001d052530 // Zm00001d053214 // Zm00001d011638 // Zm00001d012552 // Zm00001d035992 // Zm00001d007894 // Zm00001d034431 // Zm00001d050074 // Zm00001d024003 // Zm00001d023400 // Zm00001d053192 // Zm00001d010939 // Zm00001d030218 // Zm00001d022101 // Zm00001d004846 // Zm00001d039105 // Zm00001d041165 // Zm00001d013105 // Zm00001d041908 // Zm00001d043150 // Zm00001d005579 // Zm00001d023413 // …
sc_up	Biological_process	GO:0006885	regulation of pH	0.00011	// Zm00001d021461 // Zm00001d044109 // Zm00001d012521 // Zm00001d009789 // Zm00001d041198 // Zm00001d049663 // Zm00001d022504
sc_up	Biological_process	GO:0032501	multicellular organismal process	0.00022	// Zm00001d012773 // Zm00001d012772 // Zm00001d037212 // Zm00001d043520 // Zm00001d003139 // Zm00001d010592 // Zm00001d002123 // Zm00001d012575 // Zm00001d027395 // Zm00001d043738 // Zm00001d013395 // Zm00001d037848 // Zm00001d013153 // Zm00001d027710 // Zm00001d033011 // Zm00001d012975 // Zm00001d044695 // Zm00001d050074 // Zm00001d010509 // Zm00001d044411 // Zm00001d011210 // Zm00001d003431 // …
sc_up	Biological_process	GO:0097305	response to alcohol	0.00025	// Zm00001d043520 // Zm00001d052530 // Zm00001d053214 // Zm00001d043150 // Zm00001d012552 // Zm00001d035992 // Zm00001d041908 // Zm00001d017952 // Zm00001d050074 // Zm00001d024003 // Zm00001d023400 // Zm00001d053192 // Zm00001d010939 // Zm00001d030218 // Zm00001d022101 // Zm00001d011638 // Zm00001d037204 // Zm00001d017953 // Zm00001d004846 // Zm00001d013105 // Zm00001d041165 // Zm00001d039105 // …
sc_up	Biological_process	GO:0044707	single-multicellular organism process	0.00025	// Zm00001d012773 // Zm00001d012772 // Zm00001d037212 // Zm00001d043520 // Zm00001d003139 // Zm00001d002123 // Zm00001d012575 // Zm00001d027395 // Zm00001d013395 // Zm00001d037848 // Zm00001d013153 // Zm00001d027710 // Zm00001d033011 // Zm00001d012975 // Zm00001d050074 // Zm00001d010509 // Zm00001d011210 // Zm00001d003431 // Zm00001d047567 // Zm00001d002803 // Zm00001d030218 // Zm00001d014329 // …
sc_up	Biological_process	GO:0007275	multicellular organism development	3e-04	// Zm00001d012773 // Zm00001d012772 // Zm00001d037212 // Zm00001d043520 // Zm00001d003139 // Zm00001d002123 // Zm00001d012575 // Zm00001d027395 // Zm00001d013395 // Zm00001d037848 // Zm00001d013153 // Zm00001d027710 // Zm00001d012975 // Zm00001d050074 // Zm00001d010509 // Zm00001d011210 // Zm00001d003431 // Zm00001d047567 // Zm00001d002803 // Zm00001d030218 // Zm00001d014329 // Zm00001d038725 // …
sc_up	Biological_process	GO:0006952	defense response	0.00038	// Zm00001d013542 // Zm00001d037848 // Zm00001d052530 // Zm00001d041716 // Zm00001d028821 // Zm00001d043227 // Zm00001d010592 // Zm00001d031340 // Zm00001d011735 // Zm00001d012575 // Zm00001d017516 // Zm00001d042551 // Zm00001d004326 // Zm00001d049467 // Zm00001d024192 // Zm00001d050074 // Zm00001d024003 // Zm00001d023400 // Zm00001d053214 // Zm00001d044411 // Zm00001d010939 // Zm00001d015639 // …
sc_up	Biological_process	GO:0000272	polysaccharide catabolic process	0.00061	// Zm00001d015821 // Zm00001d018279 // Zm00001d022567 // Zm00001d002803 // Zm00001d003431 // Zm00001d009341 // Zm00001d005792 // Zm00001d040965 // Zm00001d036823 // Zm00001d015609 // Zm00001d030566 // Zm00001d044585 // Zm00001d046389
sc_up	Biological_process	GO:0009737	response to abscisic acid	0.00069	// Zm00001d043520 // Zm00001d052530 // Zm00001d053214 // Zm00001d043150 // Zm00001d012552 // Zm00001d041908 // Zm00001d050074 // Zm00001d024003 // Zm00001d023400 // Zm00001d053192 // Zm00001d010939 // Zm00001d030218 // Zm00001d015639 // Zm00001d011638 // Zm00001d017952 // Zm00001d017953 // Zm00001d004846 // Zm00001d039105 // Zm00001d041165 // Zm00001d013105 // Zm00001d041716 // Zm00001d045122 // …
sc_up	Biological_process	GO:0071229	cellular response to acid chemical	0.00084	// Zm00001d052530 // Zm00001d053214 // Zm00001d011638 // Zm00001d012552 // Zm00001d011735 // Zm00001d007894 // Zm00001d050074 // Zm00001d024003 // Zm00001d023400 // Zm00001d053192 // Zm00001d044411 // Zm00001d010939 // Zm00001d030218 // Zm00001d022101 // Zm00001d039346 // Zm00001d002447 // Zm00001d004846 // Zm00001d039105 // Zm00001d041165 // Zm00001d013105 // Zm00001d041716 // Zm00001d041908 // …
sc_up	Biological_process	GO:0055067	monovalent inorganic cation homeostasis	0.0016	// Zm00001d021461 // Zm00001d044109 // Zm00001d012521 // Zm00001d009789 // Zm00001d041198 // Zm00001d049663 // Zm00001d022504
sc_up	Biological_process	GO:0023052	signaling	0.0017	// Zm00001d037212 // Zm00001d043520 // Zm00001d010592 // Zm00001d012575 // Zm00001d043738 // Zm00001d013395 // Zm00001d013153 // Zm00001d024192 // Zm00001d050074 // Zm00001d011698 // Zm00001d044411 // Zm00001d011210 // Zm00001d030218 // Zm00001d014329 // Zm00001d038883 // Zm00001d017917 // Zm00001d026638 // Zm00001d006063 // Zm00001d032716 // Zm00001d019551 // Zm00001d005579 // Zm00001d017516 // …
sc_up	Biological_process	GO:1902578	single-organism localization	0.0017	// Zm00001d012773 // Zm00001d012772 // Zm00001d037848 // Zm00001d013542 // Zm00001d038750 // Zm00001d029320 // Zm00001d029321 // Zm00001d031340 // Zm00001d046068 // Zm00001d011735 // Zm00001d041198 // Zm00001d013688 // Zm00001d035826 // Zm00001d019138 // Zm00001d033011 // Zm00001d025303 // Zm00001d024192 // Zm00001d024003 // Zm00001d025749 // Zm00001d053192 // Zm00001d053214 // Zm00001d010939 // …
sc_up	Biological_process	GO:0044699	single-organism process	0.002	// Zm00001d012773 // Zm00001d012772 // Zm00001d037212 // Zm00001d043520 // Zm00001d011932 // Zm00001d002123 // Zm00001d005792 // Zm00001d018915 // Zm00001d012575 // Zm00001d050475 // Zm00001d027395 // Zm00001d041484 // Zm00001d013395 // Zm00001d037848 // Zm00001d013153 // Zm00001d006229 // Zm00001d033011 // Zm00001d042392 // Zm00001d024192 // Zm00001d050074 // Zm00001d010509 // Zm00001d011698 // …
sc_up	Biological_process	GO:0033993	response to lipid	0.0021	// Zm00001d043520 // Zm00001d052530 // Zm00001d053214 // Zm00001d043150 // Zm00001d012552 // Zm00001d035992 // Zm00001d007894 // Zm00001d017952 // Zm00001d050074 // Zm00001d024003 // Zm00001d023400 // Zm00001d053192 // Zm00001d010939 // Zm00001d030218 // Zm00001d022101 // Zm00001d011638 // Zm00001d037204 // Zm00001d017953 // Zm00001d004846 // Zm00001d039105 // Zm00001d041165 // Zm00001d013105 // …
sc_up	Biological_process	GO:0015672	monovalent inorganic cation transport	0.0023	// Zm00001d019138 // Zm00001d025303 // Zm00001d021461 // Zm00001d049663 // Zm00001d044109 // Zm00001d012521 // Zm00001d031340 // Zm00001d035826 // Zm00001d049467 // Zm00001d041198 // Zm00001d013688 // Zm00001d011183 // Zm00001d041309 // Zm00001d025749 // Zm00001d032786 // Zm00001d022504 // Zm00001d045122 // Zm00001d001818 // Zm00001d051843
sc_up	Biological_process	GO:0030036	actin cytoskeleton organization	0.0027	// Zm00001d012773 // Zm00001d012772 // Zm00001d031277 // Zm00001d013542 // Zm00001d047453 // Zm00001d017516 // Zm00001d038783 // Zm00001d033518 // Zm00001d017034 // Zm00001d053214 // Zm00001d015609 // Zm00001d025926 // Zm00001d041752
sc_up	Biological_process	GO:1901701	cellular response to oxygen-containing compound	0.0029	// Zm00001d052530 // Zm00001d053214 // Zm00001d011638 // Zm00001d012552 // Zm00001d011735 // Zm00001d035992 // Zm00001d027710 // Zm00001d007894 // Zm00001d034431 // Zm00001d050074 // Zm00001d024003 // Zm00001d023400 // Zm00001d048413 // Zm00001d044411 // Zm00001d010939 // Zm00001d030218 // Zm00001d022101 // Zm00001d039346 // Zm00001d043150 // Zm00001d002447 // Zm00001d004846 // Zm00001d039105 // …
sc_up	Biological_process	GO:0009755	hormone-mediated signaling pathway	0.0039	// Zm00001d052530 // Zm00001d053214 // Zm00001d011638 // Zm00001d012552 // Zm00001d011735 // Zm00001d035992 // Zm00001d039019 // Zm00001d013153 // Zm00001d007894 // Zm00001d034431 // Zm00001d050074 // Zm00001d024003 // Zm00001d023400 // Zm00001d053192 // Zm00001d010939 // Zm00001d033968 // Zm00001d030218 // Zm00001d022101 // Zm00001d039346 // Zm00001d002447 // Zm00001d004846 // Zm00001d039105 // …
sc_up	Biological_process	GO:0007154	cell communication	0.0044	// Zm00001d037212 // Zm00001d037848 // Zm00001d012575 // Zm00001d043738 // Zm00001d013395 // Zm00001d013153 // Zm00001d027710 // Zm00001d024192 // Zm00001d050074 // Zm00001d011698 // Zm00001d044411 // Zm00001d011210 // Zm00001d030218 // Zm00001d014329 // Zm00001d038883 // Zm00001d009789 // Zm00001d010592 // Zm00001d026638 // Zm00001d006063 // Zm00001d032716 // Zm00001d005579 // Zm00001d017516 // …
sc_up	Biological_process	GO:0006928	movement of cell or subcellular component	0.0052	// Zm00001d044982 // Zm00001d031277 // Zm00001d053214 // Zm00001d044585 // Zm00001d011210 // Zm00001d035992 // Zm00001d017034 // Zm00001d033457 // Zm00001d015609 // Zm00001d045056 // Zm00001d026638 // Zm00001d044293 // Zm00001d013612
sc_up	Biological_process	GO:0044700	single organism signaling	0.0054	// Zm00001d013542 // Zm00001d037212 // Zm00001d028822 // Zm00001d052530 // Zm00001d041716 // Zm00001d028821 // Zm00001d043227 // Zm00001d002904 // Zm00001d011638 // Zm00001d012552 // Zm00001d021478 // Zm00001d011735 // Zm00001d012575 // Zm00001d039019 // Zm00001d035992 // Zm00001d042551 // Zm00001d043738 // Zm00001d013395 // Zm00001d045056 // Zm00001d041908 // Zm00001d013153 // Zm00001d009710 // …
sc_up	Biological_process	GO:0044765	single-organism transport	0.0057	// Zm00001d013542 // Zm00001d037848 // Zm00001d053214 // Zm00001d038750 // Zm00001d029320 // Zm00001d029321 // Zm00001d031340 // Zm00001d046068 // Zm00001d011735 // Zm00001d041198 // Zm00001d013688 // Zm00001d011183 // Zm00001d019138 // Zm00001d033011 // Zm00001d025303 // Zm00001d024192 // Zm00001d024003 // Zm00001d025749 // Zm00001d053192 // Zm00001d010939 // Zm00001d046540 // Zm00001d049663 // …
sc_up	Biological_process	GO:0071310	cellular response to organic substance	0.0061	// Zm00001d013542 // Zm00001d052530 // Zm00001d053214 // Zm00001d011638 // Zm00001d012552 // Zm00001d011735 // Zm00001d035992 // Zm00001d039019 // Zm00001d013153 // Zm00001d007894 // Zm00001d034431 // Zm00001d050074 // Zm00001d024003 // Zm00001d023400 // Zm00001d053192 // Zm00001d044411 // Zm00001d010939 // Zm00001d033968 // Zm00001d030218 // Zm00001d022101 // Zm00001d026366 // Zm00001d039346 // …
sc_up	Biological_process	GO:0055046	microgametogenesis	0.0061	// Zm00001d013542 // Zm00001d031277 // Zm00001d023639 // Zm00001d033518 // Zm00001d005781 // Zm00001d030733
sc_up	Biological_process	GO:0007015	actin filament organization	0.0063	// Zm00001d012773 // Zm00001d012772 // Zm00001d013542 // Zm00001d047453 // Zm00001d017516 // Zm00001d038783 // Zm00001d033518 // Zm00001d017034 // Zm00001d015609 // Zm00001d025926 // Zm00001d041752
sc_up	Biological_process	GO:0006811	ion transport	0.0064	// Zm00001d012552 // Zm00001d011735 // Zm00001d041198 // Zm00001d013688 // Zm00001d035826 // Zm00001d038240 // Zm00001d031340 // Zm00001d010422 // Zm00001d027710 // Zm00001d019138 // Zm00001d025303 // Zm00001d028266 // Zm00001d048413 // Zm00001d044411 // Zm00001d007378 // Zm00001d049663 // Zm00001d002803 // Zm00001d032786 // Zm00001d013364 // Zm00001d008881 // Zm00001d026366 // Zm00001d021461 // …
sc_up	Biological_process	GO:0045087	innate immune response	0.0074	// Zm00001d013542 // Zm00001d037848 // Zm00001d053214 // Zm00001d043227 // Zm00001d031340 // Zm00001d011735 // Zm00001d017516 // Zm00001d042551 // Zm00001d049467 // Zm00001d024192 // Zm00001d028266 // Zm00001d024003 // Zm00001d044411 // Zm00001d010939 // Zm00001d026366 // Zm00001d039346 // Zm00001d021461 // Zm00001d002447 // Zm00001d012600 // Zm00001d033518 // Zm00001d041165 // Zm00001d041716 // …
sc_up	Biological_process	GO:0032870	cellular response to hormone stimulus	0.0074	// Zm00001d052530 // Zm00001d053214 // Zm00001d011638 // Zm00001d012552 // Zm00001d011735 // Zm00001d035992 // Zm00001d039019 // Zm00001d013153 // Zm00001d007894 // Zm00001d034431 // Zm00001d050074 // Zm00001d024003 // Zm00001d023400 // Zm00001d053192 // Zm00001d010939 // Zm00001d033968 // Zm00001d030218 // Zm00001d022101 // Zm00001d039346 // Zm00001d002447 // Zm00001d004846 // Zm00001d039105 // …
sc_up	Biological_process	GO:0005976	polysaccharide metabolic process	0.0083	// Zm00001d022567 // Zm00001d030566 // Zm00001d038240 // Zm00001d038229 // Zm00001d046389 // Zm00001d018279 // Zm00001d009341 // Zm00001d003431 // Zm00001d010939 // Zm00001d005792 // Zm00001d036823 // Zm00001d002803 // Zm00001d026132 // Zm00001d013364 // Zm00001d026366 // Zm00001d020721 // Zm00001d009177 // Zm00001d015821 // Zm00001d044585 // Zm00001d038521 // Zm00001d010630 // Zm00001d037839 // …
sc_up	Biological_process	GO:0098542	defense response to other organism	0.0088	// Zm00001d013542 // Zm00001d052530 // Zm00001d043227 // Zm00001d041716 // Zm00001d031340 // Zm00001d017516 // Zm00001d004326 // Zm00001d049467 // Zm00001d050074 // Zm00001d024003 // Zm00001d023400 // Zm00001d044411 // Zm00001d010939 // Zm00001d026366 // Zm00001d039346 // Zm00001d021461 // Zm00001d037204 // Zm00001d014292 // Zm00001d002447 // Zm00001d012600 // Zm00001d033518 // Zm00001d041165 // …
sc_up	Biological_process	GO:0007165	signal transduction	0.0099	// Zm00001d037212 // Zm00001d028822 // Zm00001d052530 // Zm00001d041716 // Zm00001d028821 // Zm00001d043227 // Zm00001d002904 // Zm00001d011638 // Zm00001d012552 // Zm00001d021478 // Zm00001d011735 // Zm00001d012575 // Zm00001d039019 // Zm00001d035992 // Zm00001d042551 // Zm00001d043738 // Zm00001d013395 // Zm00001d045056 // Zm00001d041908 // Zm00001d013153 // Zm00001d009710 // Zm00001d008881 // …
sc_up	Biological_process	GO:0061025	membrane fusion	0.011	// Zm00001d043150 // Zm00001d016001 // Zm00001d041716 // Zm00001d011210 // Zm00001d001906 // Zm00001d012552 // Zm00001d031340 // Zm00001d025926 // Zm00001d009376 // Zm00001d045056 // Zm00001d024192 // Zm00001d034344 // Zm00001d051843
sc_up	Biological_process	GO:0006813	potassium ion transport	0.011	// Zm00001d025303 // Zm00001d021461 // Zm00001d012521 // Zm00001d041198 // Zm00001d013688 // Zm00001d049663 // Zm00001d032786 // Zm00001d041309 // Zm00001d022504
sc_up	Biological_process	GO:0009620	response to fungus	0.011	// Zm00001d023400 // Zm00001d033011 // Zm00001d014292 // Zm00001d052530 // Zm00001d037204 // Zm00001d009376 // Zm00001d023413 // Zm00001d002447 // Zm00001d011210 // Zm00001d011735 // Zm00001d041716 // Zm00001d024003 // Zm00001d015936 // Zm00001d041165 // Zm00001d037839 // Zm00001d010939 // Zm00001d045056 // Zm00001d004326 // Zm00001d044293 // Zm00001d031340
sc_up	Biological_process	GO:0051510	regulation of unidimensional cell growth	0.013	// Zm00001d043150 // Zm00001d037212 // Zm00001d011450 // Zm00001d012552 // Zm00001d035992 // Zm00001d037839 // Zm00001d030218
sc_up	Biological_process	GO:0015992	proton transport	0.013	// Zm00001d019138 // Zm00001d021461 // Zm00001d001818 // Zm00001d012521 // Zm00001d035826 // Zm00001d049467 // Zm00001d041198 // Zm00001d011183 // Zm00001d049663 // Zm00001d025749 // Zm00001d045122 // Zm00001d022504
sc_up	Biological_process	GO:0006818	hydrogen transport	0.013	// Zm00001d019138 // Zm00001d021461 // Zm00001d001818 // Zm00001d012521 // Zm00001d035826 // Zm00001d049467 // Zm00001d041198 // Zm00001d011183 // Zm00001d049663 // Zm00001d025749 // Zm00001d045122 // Zm00001d022504
sc_up	Biological_process	GO:0034220	ion transmembrane transport	0.015	// Zm00001d012552 // Zm00001d041198 // Zm00001d013688 // Zm00001d031340 // Zm00001d019138 // Zm00001d025303 // Zm00001d049663 // Zm00001d032786 // Zm00001d021461 // Zm00001d044109 // Zm00001d012521 // Zm00001d009789 // Zm00001d045122 // Zm00001d005189 // Zm00001d041309 // Zm00001d043150 // Zm00001d001818 // Zm00001d035826 // Zm00001d049467 // Zm00001d019226 // Zm00001d025749 // Zm00001d022504
sc_up	Biological_process	GO:0042221	response to chemical	0.021	// Zm00001d043520 // Zm00001d003139 // Zm00001d012575 // Zm00001d027395 // Zm00001d013153 // Zm00001d027710 // Zm00001d033011 // Zm00001d050074 // Zm00001d044411 // Zm00001d011210 // Zm00001d002803 // Zm00001d030218 // Zm00001d020721 // Zm00001d009789 // Zm00001d045122 // Zm00001d005189 // Zm00001d016395 // Zm00001d006063 // Zm00001d005579 // Zm00001d017516 // Zm00001d037994 // Zm00001d014874 // …
sc_up	Biological_process	GO:0048440	carpel development	0.022	// Zm00001d013542 // Zm00001d052530 // Zm00001d023413 // Zm00001d002447 // Zm00001d011210 // Zm00001d033518 // Zm00001d023400 // Zm00001d045056 // Zm00001d044293 // Zm00001d031426
sc_up	Biological_process	GO:0070887	cellular response to chemical stimulus	0.024	// Zm00001d013542 // Zm00001d052530 // Zm00001d053214 // Zm00001d011638 // Zm00001d012552 // Zm00001d011735 // Zm00001d035992 // Zm00001d039019 // Zm00001d013153 // Zm00001d027710 // Zm00001d007894 // Zm00001d034431 // Zm00001d050074 // Zm00001d024003 // Zm00001d023400 // Zm00001d048413 // Zm00001d044411 // Zm00001d031340 // Zm00001d010939 // Zm00001d033968 // Zm00001d030218 // Zm00001d022101 // …
sc_up	Biological_process	GO:0071495	cellular response to endogenous stimulus	0.024	// Zm00001d052530 // Zm00001d053214 // Zm00001d011638 // Zm00001d012552 // Zm00001d011735 // Zm00001d035992 // Zm00001d039019 // Zm00001d013153 // Zm00001d007894 // Zm00001d034431 // Zm00001d050074 // Zm00001d024003 // Zm00001d023400 // Zm00001d053192 // Zm00001d010939 // Zm00001d033968 // Zm00001d030218 // Zm00001d022101 // Zm00001d039346 // Zm00001d002447 // Zm00001d004846 // Zm00001d039105 // …
sc_up	Biological_process	GO:0005975	carbohydrate metabolic process	0.027	// Zm00001d021197 // Zm00001d037848 // Zm00001d022567 // Zm00001d002531 // Zm00001d045078 // Zm00001d038229 // Zm00001d013688 // Zm00001d038240 // Zm00001d030566 // Zm00001d014292 // Zm00001d046389 // Zm00001d033011 // Zm00001d006243 // Zm00001d050074 // Zm00001d011698 // Zm00001d009341 // Zm00001d018279 // Zm00001d003431 // Zm00001d010939 // Zm00001d032022 // Zm00001d014947 // Zm00001d036823 // …
sc_up	Biological_process	GO:0010383	cell wall polysaccharide metabolic process	0.032	// Zm00001d026366 // Zm00001d020721 // Zm00001d015821 // Zm00001d022567 // Zm00001d038521 // Zm00001d010630 // Zm00001d038229 // Zm00001d009341 // Zm00001d040965 // Zm00001d036823 // Zm00001d015609 // Zm00001d026132 // Zm00001d044585
sc_up	Biological_process	GO:0098662	inorganic cation transmembrane transport	0.033	// Zm00001d025303 // Zm00001d021461 // Zm00001d012521 // Zm00001d031340 // Zm00001d035826 // Zm00001d041198 // Zm00001d013688 // Zm00001d049663 // Zm00001d032786 // Zm00001d041309 // Zm00001d045122 // Zm00001d005189 // Zm00001d022504
sc_up	Biological_process	GO:0048467	gynoecium development	0.036	// Zm00001d013542 // Zm00001d052530 // Zm00001d023413 // Zm00001d002447 // Zm00001d011210 // Zm00001d033518 // Zm00001d023400 // Zm00001d045056 // Zm00001d044293 // Zm00001d031426
sc_up	Biological_process	GO:0044036	cell wall macromolecule metabolic process	0.042	// Zm00001d026366 // Zm00001d020721 // Zm00001d015821 // Zm00001d022567 // Zm00001d038521 // Zm00001d010630 // Zm00001d038229 // Zm00001d009341 // Zm00001d040965 // Zm00001d036823 // Zm00001d015609 // Zm00001d026132 // Zm00001d009376 // Zm00001d044585 // Zm00001d026072
sc_up	Biological_process	GO:0030243	cellulose metabolic process	0.042	// Zm00001d018279 // Zm00001d038521 // Zm00001d010630 // Zm00001d026132 // Zm00001d010939 // Zm00001d037839 // Zm00001d002803 // Zm00001d030566 // Zm00001d015609 // Zm00001d041752
sc_up	Biological_process	GO:0098655	cation transmembrane transport	0.042	// Zm00001d025303 // Zm00001d021461 // Zm00001d019226 // Zm00001d012521 // Zm00001d031340 // Zm00001d035826 // Zm00001d041198 // Zm00001d013688 // Zm00001d049663 // Zm00001d032786 // Zm00001d041309 // Zm00001d045122 // Zm00001d005189 // Zm00001d022504
sc_up	Biological_process	GO:0009725	response to hormone	0.044	// Zm00001d013542 // Zm00001d043520 // Zm00001d052530 // Zm00001d053214 // Zm00001d011638 // Zm00001d012552 // Zm00001d011735 // Zm00001d035992 // Zm00001d039019 // Zm00001d013153 // Zm00001d033011 // Zm00001d008881 // Zm00001d007894 // Zm00001d017952 // Zm00001d050074 // Zm00001d024003 // Zm00001d034917 // Zm00001d053192 // Zm00001d017953 // Zm00001d010939 // Zm00001d033968 // Zm00001d030218 // …
sc_up	Molecular_function	GO:0030599	pectinesterase activity	1.8e-06	// Zm00001d007707 // Zm00001d009110 // Zm00001d022567 // Zm00001d041600 // Zm00001d019290 // Zm00001d003431 // Zm00001d005792 // Zm00001d026132 // Zm00001d026422 // Zm00001d043725 // Zm00001d044585
sc_up	Molecular_function	GO:0046910	pectinesterase inhibitor activity	1.8e-06	// Zm00001d007707 // Zm00001d009110 // Zm00001d022567 // Zm00001d041600 // Zm00001d003431 // Zm00001d005792 // Zm00001d026422 // Zm00001d043725
sc_up	Molecular_function	GO:0022804	active transmembrane transporter activity	5.4e-05	// Zm00001d029320 // Zm00001d029321 // Zm00001d031340 // Zm00001d046068 // Zm00001d041198 // Zm00001d030566 // Zm00001d019138 // Zm00001d033011 // Zm00001d025303 // Zm00001d049663 // Zm00001d027982 // Zm00001d021461 // Zm00001d052063 // Zm00001d044109 // Zm00001d012521 // Zm00001d009789 // Zm00001d045122 // Zm00001d005189 // Zm00001d052238 // Zm00001d041752 // Zm00001d016395 // Zm00001d001818 // …
[truncated: 41 more rows]

## Sheet: Adjacent tissues genes
ms_up_tp_down	ms_down_tp_up	ms_up_mp_down	ms_down_mp_up	mp_up_sc_down	mp_down_sc_up	ms_up_sc_down	ms_down_sc_up
Zm00001d031789	Zm00001d027283	Zm00001d052282	Zm00001d053650	Zm00001d027469	Zm00001d028590	Zm00001d027469	Zm00001d028561
Zm00001d033419	Zm00001d027368	Zm00001d013380	Zm00001d004154	Zm00001d028161	Zm00001d033634	Zm00001d027519	Zm00001d029197
[truncated: 298 more rows]

## Sheet: Adjacent tissues GO terms
Category	Ontology	GO_term_accession	GO_term_description	FDR_adjusted_p_value	Genes
[truncated: 965 more rows]
