# Supplementary material for: High expression in maize pollen correlates with genetic contributions to pollen fitness as well as with coordinated transcription from neighboring transposable elements
Source: PLoS Genet. 2020 Apr 1;16(4):e1008462. doi: 10.1371/journal.pgen.1008462 (PMC7112179; doi:10.1371/journal.pgen.1008462)
Supplement: S3 Table — Summary statistics and availability for expression datasets used in the analysis of transposable element expression. (XLSX) [file pgen.1008462.s010.xlsx]

## Sheet: Sheet1
Sample	Name	Seq Approach	Number of genome- matched fragments	Percent uniquely mapping	Public Availability	Reference
Tassel Primordia - rep1	TP1	paired-end	15413882	0.8507	SRS2359914	this study
Tassel Primordia - rep2	TP2	paired-end	14541742	0.8566	SRS2359928	this study
Tassel Primordia - rep3	TP3	paired-end	31720661	0.8721	SRS2359926	this study
Tassel Primordia - rep4	TP4	paired-end	41173589	0.922	SRS2359924	this study
Unicellular microspores - rep1	MS1	paired-end	12826377	0.6498	SRS2359918	this study
Unicellular microspores - rep2	MS2	paired-end	19185951	0.5779	SRS2359916	this study
Unicellular microspores - rep3	MS3	paired-end	21143146	0.5954	SRS2359919	this study
Unicellular microspores - rep4	MS4	paired-end	19949905	0.5831	SRS2359915	this study
Bicellular microspores - rep1	MSB3	paired-end	14531955	0.3214	SRS2359925	this study
Mature Pollen - rep1	MP1	paired-end	13706154	0.8655	SRS2359927	this study
Mature Pollen - rep2	MP2	paired-end	21812114	0.856	SRS2359931	this study
Mature Pollen - rep3	MP3	paired-end	18999293	0.8066	SRS2359930	this study
Mature Pollen - rep4	MP4	paired-end	22246441	0.8434	SRS2359921	this study
Sperm Cells - rep1	SC1	paired-end	1185541	0.6771	SRS2359920	this study
Sperm Cells - rep2	SC2	paired-end	18528318	0.873	SRS2359922	this study
Sperm Cells - rep3	SC3	paired-end	15282947	0.6147	SRS2359923	this study
Sperm Cells - rep4	SC4	paired-end	13685334	0.2536	SRS2359917	this study
Seedlings - rep1	SE1	paired-end	12431482	0.7993	SRX070126	PMID: 25084966
Seedlings - rep2	SE2	paired-end	13426083	0.6226	SRX072632	PMID: 25084966
Seedlings - rep3	SE3	paired-end	4548560	0.71	SRX072635	PMID: 25084966
Juvenile V5/V6 leaves - rep1	LF1	single-end	29696527	0.5188	GSM1826055	PMID: 26747286
Juvenile V5/V6 leaves - rep2	LF2	single-end	19193604	0.5238	GSM1826071	PMID: 26747286
Ovules - rep1	OV1	paired-end	28591935	0.9202	SAMN00622981	PMID: 25084966
Ovules - rep2	OV2	paired-end	25534355	0.9173	SAMN00622982	PMID: 25084966
Ovules - rep3	OV3	paired-end	15421344	0.9159	SAMN00622983	PMID: 25084966
Sperm Cells - rep1	SC1_TD	paired-end	24666117	0.9524	GSM2592973	PMID: 28814645
Sperm Cells - rep2	SC2_TD	paired-end	35014792	0.9347	GSM2592974	PMID: 28814645
Sperm Cells - rep3	SC3_TD	paired-end	28666219	0.9462	GSM2592975	PMID: 28814645
Mature Pollen - rep1	MP1_2014	paired-end	11557902	0.8598	SRX072631	PMID: 25084966
Mature Pollen - rep2	MP2_2014	paired-end	17728853	0.8669	SRX072636	PMID: 25084966
Mature Pollen - rep3	MP3_2014	paired-end	10274905	0.859	SRX072637	PMID: 25084966
Mature Pollen - rep1	MP1_WEB	single-end	21017326	0.9177	GSM1215371	PMID: 27540173
Mature Pollen - rep2	MP2_WEB	single-end	21368323	0.9225	GSM1215372	PMID: 27540173
Mature Pollen - rep3	MP3_WEB	single-end	20933887	0.8954	GSM1215373	PMID: 27540173
Laser micro-dissected Mature Pollen - rep1	MP1_LM	paired-end	24551243	0.9499	SRX1522054	unpublished
Laser micro-dissected Mature Pollen - rep2	MP2_LM	paired-end	25613626	0.9603	SRX1522100	unpublished
Laser micro-dissected Mature Pollen - rep3	MP3_LM	paired-end	6653895	0.9526	SRX1524927	unpublished
