# Supplementary material for: High expression in maize pollen correlates with genetic contributions to pollen fitness as well as with coordinated transcription from neighboring transposable elements
Source: PLoS Genet. 2020 Apr 1;16(4):e1008462. doi: 10.1371/journal.pgen.1008462 (PMC7112179; doi:10.1371/journal.pgen.1008462)
Supplement: S4 Table — Cufflinks output describing isoform expression by developmental stages, separated by biological replicate. (TXT) [file pgen.1008462.s011.txt]

isoform	MP1	MP2	MP3	MP4	MS1	MS2	MS3	MS4	SC1	SC2	SC3	SC4	YT1	YT2	YT3	YT4
GRMZM5G800096_T01	0.0911669	0.279082	0.68792	0.224795	9.2433	32.788	17.2253	21.9342	4.87768	0.22288	0	0.302416	1.62169	7.86996	1.98562	0.263278
GRMZM5G800101_T01	0	0.199645	0.0816038	0.118796	0.268164	56.5776	8.91099	0.864726	0	0.0158154	0.170765	0.430513	4.89643	2.56472	2.95758	1.39874
GRMZM5G800457_T01	0	0.651721	0	0	10.3278	14.5178	2.34501	5.52043	2.79061	0	0	1.42732	1.3647	1.33278	0.823065	0.538022
GRMZM5G800780_T01	0	0	0	0	0	0.256264	0	0	0	0	0	0	0	0	0	0
GRMZM5G800980_T01	0	0	0	0	0.305079	1.41661	0.265517	0.0254216	0	0	0.0799726	0	0.0413393	0.0389407	0.0554562	0.140123
GRMZM5G801074_T01	0	0	0	0	0	0	0	0	0	0	0	0	0	0.618991	0	0.0501466
GRMZM5G801746_T01	5.32529	10.6445	9.37362	26.5231	404.068	360.621	103.4	746.229	38.148	2.37614	3.28785	9.24884	38.8276	53.6203	25.4371	5.68091
GRMZM5G801958_T01	0	0	0	0	0.0489856	1.50832	0.221129	0.0987959	0	0	0	0.243532	0.00620343	0.0189136	0.0403934	0.0100812
GRMZM5G804358_T01	1.60014	14.485	13.1541	103.752	109.209	305.857	395.395	1194.9	155.581	1.03354	0	99.269	106.429	214.709	143.661	18.6552
GRMZM5G804358_T02	12.3127	48.5205	73.5633	83.1161	87.9827	430.373	625.537	1701.43	155.147	4.59389	199.669	839.271	42.4161	89.3851	56.6383	17.6004
GRMZM5G804671_T01	0	0	0	0	0	0	0	0	0	0	0	0	0.276987	0	0.066044	0
GRMZM5G804708_T01	0	0	0	0.0412552	0.111266	4.17053	3.1162	0.866412	0	0	0	0	0.0377956	0.0703348	0.135704	0.0688728
GRMZM5G804776_T01	0	0	0	0	0	0.225713	0	0	0	0	0	0	0.143696	0	0.0599044	0
GRMZM5G805421_T01	0	0.577466	0	0.502412	29.8004	8.62946	2.64272	20.4004	0	0.192123	0.851164	0	0.891429	0.200219	0.774478	0.136174
GRMZM5G805940_T01	0	0	0	0	0	0.720831	0	0.160639	0	0	0	0	0	0	0	0
GRMZM5G806435_T01	0.454621	1.46942	0.854655	1.06097	18.4601	30.6251	19.4053	81.3961	3.2083	0.211131	0.587403	1.43459	1.35359	2.62581	2.03102	0.483113
GRMZM5G806488_T01	0	0	0	0	0.110126	9.09507	0.594542	0	0	0	0	0	1.01445	0.27099	0.564568	1.1693
GRMZM5G807592_T01	1555.98	1731.08	2291.44	1060.14	10679.5	7598.09	23556.8	87612.3	6366.34	103.064	3979.85	23485.9	654.569	986.111	501.909	56.0054
GRMZM5G808402_T01	0	0	0	0	0.0839795	0.0768236	0.0356774	0	0	0	0	0	0	0	0.0195416	0.00487756
GRMZM5G808939_T01	0	0	0	0	0	0.140267	0	0	0	0	0	0	0	0	0	0.0106893
GRMZM5G809869_T01	0	0	0	0	0	3.44375	0	0	0	0	0	0	0.262011	0	0.173041	0.450579
GRMZM5G810298_T01	0	0	0	0	0	2.39395	0.230938	0	0	0	0	0	0.133591	0	0.135538	0.209149
GRMZM5G811749_T01	0.936308	2.52668	2.85753	1.14839	24.8332	304.961	148.024	132.532	9.54249	0.353713	1.86427	6.85188	7.69272	38.5694	26.4912	4.30059
GRMZM5G813608_T01	0	0	0	0	0.163325	1.38866	0.314957	0.0383607	0	0	0	0	0.0542177	0.0822367	0.0416942	0.015619
GRMZM5G813949_T01	0	0	0	0	0	0.687328	0	0	0	0	0	0	0	0	0	0
GRMZM5G814594_T01	0	0	0.716701	0.764025	17.55	7.98505	3.01338	44.773	0	0	0	1.88827	2.62089	2.07121	1.55643	0.121804
GRMZM5G815453_T01	0	0	0	0	0.0804634	0.579288	0	0	0	0	0	0	0.0946189	0	0.0434161	0.0194878
GRMZM5G815553_T01	0	0	0	0	0	1.15432	0	0	0	0	0	0	0	0	0	0
GRMZM5G815606_T01	0	0	0	0	0	0	0	0	0	0	0	0	0	0.012446	0	0
GRMZM5G816274_T01	0	0.302166	0	0	0.200188	8.90461	0.790188	0	0	0	0.447137	0	0.457007	0.104964	0.116242	0
GRMZM5G816453_T01	0.0901116	0.867114	0.158803	0.783131	21.4591	27.8752	12.489	51.7683	1.3541	0.0618528	0.672268	0.837704	1.1865	1.62765	1.73641	0.905542
GRMZM5G816772_T01	0.793153	2.95216	4.19737	1.82381	0.893834	27.3094	10.3294	9.79593	9.19068	0	14.6546	52.6965	0.369116	0.516297	0.172645	0.00921104
GRMZM5G817985_T01	0	0	0.912926	0	0	7.81612	1.37965	3.75358	0	0	0	0	0	0.189059	0	0
GRMZM5G818111_T01	0	0	0	0	0	2.54811	0	0.118629	0	0	0	0	0	0	0	0.131742
GRMZM5G818111_T02	0.258944	1.16648	0.483385	0.241134	1.68962	13.1332	2.86224	4.16874	4.47506	0	0	0	1.54461	1.43798	2.71771	4.84679
GRMZM5G819109_T01	0	1.55529	0	0	72.2026	29.1348	9.16449	24.4666	10.2602	0.360431	0	0	2.3882	1.48671	1.13393	0.307573
GRMZM5G819258_T01	0	0	0	0.962531	0	4.16572	0	0	0	0	0	0	0.475643	0	0.0696006	0.0503845
GRMZM5G821527_T01	1.38775	1.61849	1.70748	1.46063	11.1529	21.5091	10.6864	29.7062	17.5107	0.0953411	3.33203	15.4397	0.661267	0.350314	0.397074	0.0268969
GRMZM5G821687_T01	0.989199	0.33659	0.570435	0.595918	47.6161	62.2181	59.857	105.252	6.29233	0	0	4.51045	2.07888	2.9373	3.4879	0.481146
GRMZM5G822170_T01	0	0	0	0	0.699122	4.12745	0.514741	1.04648	0	0	0	0	0.0677939	0	0	0
GRMZM5G822401_T01	0	0.296646	0.500385	0	61.1337	48.4691	3.49089	42.4538	5.81786	0	0.438259	3.95727	1.746	0.411868	1.32924	0.588615
GRMZM5G822734_T01	0	0	0	0	0	1.65815	0.270461	0.366781	0	0	0	0	0	0	0.0547958	0
GRMZM5G824660_T01	0	0	0	0	0	7.95599	2.10346	0.954017	0	0	0	0	0.142444	0	0.0735518	0
GRMZM5G825253_T01	3.85813	16.6149	12.4372	9.2248	461.643	324.756	395.471	480.324	0	0.836716	8.61584	24.5543	153.285	64.7419	60.3675	23.4515
GRMZM5G826322_T01	0	0	0	0	3.87125	11.1604	2.18143	8.63553	0	0	1.09595	0	0.40605	0	0	0
GRMZM5G826672_T01	0	0	0	0	13.4474	17.1501	21.364	14.3032	0	0	0	0	0.110679	0.142134	0.426231	0.116914
GRMZM5G827309_T01	7.8002	16.9501	13.2436	18.8821	173.701	169.444	150.184	553.5	46.628	1.31338	33.0089	300.945	7.13713	13.7207	9.31216	3.64229
GRMZM5G827951_T01	0.444113	0.808652	0.133052	0.261528	11.4112	46.7169	35.5291	36.5447	0	0.0517683	0.674216	2.10564	1.04947	1.90872	1.42202	0.728311
GRMZM5G828883_T01	0	0.78711	1.34292	0.71135	9.33685	27.5164	5.14741	30.8711	0	0	0.598308	1.76927	0.833647	0.554026	0.414741	0.721132
GRMZM5G830210_T01	0	0	0	0	2.11895	3.54542	0	2.04402	0	0	0	0	0	0	0.0795517	0.17167
GRMZM5G831399_T01	0	0	0	0	1.76525	7.21118	7.31676	3.43284	0	0	0	0	0.116591	0.167635	0.183997	0.0908752
GRMZM5G831540_T01	0	0	0	0	0.0105988	0.734014	0.0410787	0.0687659	0	0	0	0	0.0117975	0.0420154	0.00372569	0.00837937
GRMZM5G833299_T01	0.576594	1.88703	1.20295	0	14.1307	38.7508	21.9406	172.129	2.12965	0.0940246	0.410674	1.26905	1.935	6.81154	3.82619	0.822224
GRMZM5G834128_T01	1.3666	10.9807	6.61137	18.4487	34.4148	130.292	293.267	707.657	9.12097	0.653429	9.25563	87.7839	23.3572	48.4224	20.8507	2.4931
GRMZM5G834207_T01	0	0.572713	0	1.10471	50.7923	24.227	13.1323	28.6163	0	0	0	10.5088	7.68375	3.51831	2.06834	0.286117
GRMZM5G834282_T01	0	0	0	0	1.98202	16.7603	1.42571	0	0	0	0	0	2.34312	0.391679	0.29987	0
GRMZM5G834298_T01	0	0	0	0	1.05882	1.39562	0.301068	0.204412	0	0	0	0	0.175324	0	0	0
GRMZM5G834666_T01	3.47	0	0	1.2972	69.0004	5.94685	5.69433	4.33725	7.82024	0	0	13.0053	8.31631	5.21279	1.37366	0.556356
GRMZM5G834908_T01	0	0	0.912926	0	0	7.5466	1.72456	3.75358	0	0	0	0	0	0	0	0
GRMZM5G834995_T01	0	0	0	0	0	0.264862	0.339426	0	0	0	0	0	0.175773	0	0.0708708	0
GRMZM5G835775_T01	0	0	0	0	0.762169	5.67402	0.419269	1.4299	0	0	0	0	0.260455	0.466776	0.0905639	0
GRMZM5G836544_T01	0	1.64881	2.79208	1.74716	0.959542	56.4852	13.1513	34.9963	0	0.221145	4.42751	29.4371	2.33432	0.804982	0.596805	0.0627606
GRMZM5G836994_T01	1.23426	7.68302	5.60869	3.16917	118.275	597.979	347.694	485.55	28.0189	1.63499	1.90828	8.25043	19.7937	92.5501	60.8699	10.339
GRMZM5G837015_T01	0	1.18678	0	0	32.3445	29.1881	2.33316	25.6985	0	0	0	0	2.17668	1.72072	0.829224	0.595215
GRMZM5G838396_T01	0	0	0	0	0	1.98031	0.0508758	0	0	0	0	0	0.0484181	0.0523756	0.00934998	0.0209782
GRMZM5G838554_T01	1.75179	1.61316	1.37772	0.731535	56.8892	74.6534	84.4012	232.248	21.1566	0.274287	3.68934	1.81504	1.21026	3.12695	3.56968	0.935311
GRMZM5G838963_T01	0	5.53449	1.95087	3.35391	7.84018	46.7189	56.8321	391.47	0	0	1.91003	19.1101	2.24928	2.00195	1.9864	0.400407
GRMZM5G839924_T01	0	0.232788	1.55901	1.588	3.66578	123.073	57.3849	38.1759	3.38147	0	10.8032	49.3298	5.54383	4.72542	2.54534	0.520551
GRMZM5G841635_T01	0	0.286188	0	0	7.67841	15.6973	6.92277	11.8786	0	0	0.421517	0	0.493474	1.68626	0.292222	0.296778
GRMZM5G842963_T01	0	0	0	0	24.8674	48.9942	10.3752	50.1917	0	0	0	2.18106	1.68399	0.513721	0.844172	0
GRMZM5G844030_T01	0	0.472623	0.232404	0.302235	8.07306	21.3479	8.04905	19.7451	0	0.0601456	0.520592	1.83906	1.90795	1.55499	1.2466	0.207041
GRMZM5G844074_T01	0	0	0	0	0	1.86166	0	0	0	0	0	0	0.708911	0.430421	0.176332	0
GRMZM5G844331_T01	1.09091	1.55544	5.30466	2.80665	43.8416	26.3887	6.61161	98.2128	18.6102	0.26374	0	13.9779	2.04397	1.77789	1.38113	2.02312
GRMZM5G844605_T01	0	0.58287	0	1.12841	6.29106	11.4469	3.43723	3.38174	0	0	0	0	0.279295	0	0.243609	0.175051
GRMZM5G844628_T01	0	0.0751121	0	0	0.682423	14.3904	0.786967	0.0659673	0	0	0	0	0.89251	0.253085	0.427018	0.444673
GRMZM5G844657_T01	0	0	0	0	0	2.04662	0.427611	2.91761	0	0	0	0	0.228165	0	0	0
GRMZM5G845024_T01	1825.31	2231.35	2963.24	3233.17	3663.46	7238.57	6957.46	6498.68	29580.7	242.842	27486.4	34840.4	400.998	633.206	865.527	242.385
GRMZM5G845230_T01	0	0	0	0	0	0.817922	0	0.181061	0	0	0	0	0	0	0	0
GRMZM5G845244_T01	0	0	0	0	0	1.51358	0	0	0	0	0	0	0	0.133397	0	0.036523
GRMZM5G845496_T01	0	0	0	0	0	1.04629	0	0	0	0	0	0	0	0	0	0
GRMZM5G845792_T01	0	0.384275	0	0	29.8658	6.7055	1.50772	16.1731	0	0.260401	0	1.72574	0	0.270116	0.403848	0.0739763
GRMZM5G846068_T01	0	0	0	0	11.5409	14.9759	7.97705	16.4774	0	0	0	0	0.572294	0.574987	0.809949	0
GRMZM5G846968_T01	0.11819	0.972948	1.31092	3.58502	34.0029	26.8523	18.879	73.7424	5.74593	0.510318	1.35482	14.9832	0.359541	1.52257	1.25971	0.103735
GRMZM5G847102_T01	0	0	0	0	0	0.512004	0	0	0	0	0.789208	0	0	0	0	0
GRMZM5G848448_T01	0	0.398364	0	0	4.97457	7.96487	2.34471	34.0788	0	0	0	0	2.79208	0.701485	1.05102	0.0384562
GRMZM5G849018_T01	0	0.58287	0	1.12841	6.29106	12.0494	1.90957	3.38174	0	0	0	0	0.279295	0	0.243609	0.175051
GRMZM5G849223_T01	0	0.210891	0	0.343913	2.41775	56.9115	7.1097	4.95802	1.35015	0	0	1.37664	1.61107	0.606388	0.856687	0.210072
GRMZM5G850100_T01	0	0.604287	1.05681	1.17886	23.5005	70.5344	58.6164	65.3179	0	0	1.95602	0	1.01226	2.19394	2.03312	0.485913
GRMZM5G851130_T01	0	0.269781	0.221605	0.217131	6.07679	23.8652	9.54041	25.3772	0	0	0.0933765	0.584521	0.919589	0.953508	2.02344	0.145356
GRMZM5G851708_T01	0	0.95326	0.59074	0.390479	0.64942	13.3123	5.53734	3.09035	0	0.0768168	5.85696	14.0225	0.240775	0.524948	0.290077	0.0108234
GRMZM5G851769_T01	0.846499	0.443712	1.1316	7.25632	35.8404	15.3066	6.91067	13.7608	6.02857	0	1.22255	11.0866	8.10124	2.71522	3.7149	1.35375
GRMZM5G851921_T01	0	0	0	1.10471	0	1.77271	0	0	0	0	0	0	0.19718	0	0	0
GRMZM5G852144_T01	0	0	0	0	1.31362	19.5295	0.682904	2.13671	0	0.0444144	0.0963051	0.60265	2.00078	0.491559	0.342251	0.0562117
GRMZM5G853305_T01	0	0	0	0	0	0.70862	0	0	0	0	0	0	0	0	0	0.0456797
GRMZM5G853409_T01	0	0	0	0	0.36815	2.37057	0.326588	0.559316	0	0	0.0764533	0.239758	0.239794	0.111721	0.033135	0
GRMZM5G853723_T01	0	0	0	0	0.0218035	0.40328	0	0	0	0	0	0	0.0957682	0	0.0228881	0
GRMZM5G854065_T01	0.552375	0	1.44529	6.5984	4.34267	16.8351	12.867	37.5388	3.58052	0.283842	1.56045	15.2448	3.02123	2.82056	2.921	0.441586
GRMZM5G855343_T01	0	0	0	0	0	7.66767	0	0	0	0	0	0	0.262577	0	0	1.06241
GRMZM5G856027_T01	0	0	0	0	0.000471712	0.569775	0	0	0	0	0	0	0	3.11752e-06	0.043956	0
GRMZM5G856027_T02	0	0	0	0.613306	0.385301	10.3512	1.54475	2.98536	0	0.060569	2.36949	4.10214	0.624144	0.19128	0.0806052	0
GRMZM5G856189_T01	0	0	0	0	0	0	0	0	0	0	0	0	0	0	0	0
GRMZM5G856777_T01	0	0.0150845	0	0	0.0141388	0.572625	0.158145	0.244745	0	0	0	0	0.0572871	0.0524168	0.0481883	0.00535654
GRMZM5G856972_T01	0	0	0	0	3.76331	4.60803	0.328957	7.60252	0	0	0	0	1.21724	0	0	0.0495358
GRMZM5G857320_T01	0	0	0	0	0	7.19763	0	0.631307	0	0	0	0	0	0.168589	0	0.0464032
GRMZM5G858045_T01	0	0	0	0	0	0.313486	0	0.539817	0	0	0	0	0	0	0	0
GRMZM5G858556_T01	0	0	0	0	0.146296	0.0805544	0	0	0	0	0	0	0.0776484	0	0.24875	0.169707
GRMZM5G859187_T01	0	4.86365	1.95087	3.35391	7.78033	39.6427	54.5281	373.461	0	0	1.91003	16.9051	2.24928	1.88756	1.90364	0.400407
GRMZM5G859440_T01	0	0	0.250882	0	3.16981	4.55575	0.593808	5.25666	0	0	0	0	0.168013	0.0514756	0.0557282	0.0138382
GRMZM5G860062_T01	0	0	0	0	0.045619	1.95255	0.276405	0.417484	0	0	0.147688	0	0.0174011	0	0.0128007	0
GRMZM5G861212_T01	0	0.413515	2.12153	2.25865	196.453	170.789	35.9713	151.297	7.24289	0.281793	0	3.72643	2.88076	1.89742	3.9453	0.760822
GRMZM5G861353_T01	0	0	0	0	0	0.878346	0	0	0	0	0	0	0	0	0	0
GRMZM5G861791_T01	0.855653	3.90653	2.06025	2.29533	51.773	138.102	64.4733	56.8462	12.2711	0.257032	1.48285	8.15164	9.35576	7.97226	7.93708	11.4992
GRMZM5G862955_T01	34.9473	43.4229	28.8461	9.25574	98.5215	125.178	87.8078	183.738	25.7332	0.799832	20.4267	161.068	10.3269	10.6869	5.9878	3.15113
GRMZM5G862955_T02	19.3625	51.7644	70.3443	103.677	269.939	681.404	1078.22	1824.78	90.1584	4.22544	268.708	1216.87	33.4412	56.7595	34.011	14.5201
GRMZM5G863003_T01	0.0303138	0.033538	0	0	0.895939	3.00063	0.637171	0.662093	0.501052	0.0212873	0.0460054	0	0.104013	0.112396	0.131601	0.0627767
GRMZM5G864407_T01	0	0	0	0	0.0635606	1.00892	0	0	0	0	0	0	0.0369501	0	0.196623	0
GRMZM5G865196_T01	0	0	0	0	2.48714	0.921729	1.9443	9.80253	0	0	0	5.45652	0.197748	0	0.331689	0
GRMZM5G866064_T01	0	0	0	0	0	5.31748	0	2.41109	0	0	0	0	0.48314	0	0	1.7854
GRMZM5G866223_T01	0	0	0	0	0.145182	1.83057	0.163976	0	0	0	0	0	0.087204	0	0.0316835	0.0234606
GRMZM5G866761_T01	0	0	0	0	0	0.348763	0	0	0	0	0	0	0	0	0	0
GRMZM5G866979_T01	0	0	0	0	0	0.201678	0	0	0	0	0	0	0	0	0	0
GRMZM5G866990_T01	0	0.231128	0	0	0.435093	1.12072	1.05791	1.63019	0	0	0	0	0.0632124	0	0.0290344	0
GRMZM5G867512_T01	53.1708	78.0123	158.077	354.037	3598.79	2339	1158.39	1473.38	830.756	15.2304	763.285	1644.26	199.412	115.724	170.394	138.915
GRMZM5G870438_T01	0	0.34011	0	5.42627	15.6294	15.6432	5.33678	11.2835	0	0	0	0	2.66349	0.356341	0.485103	0.16218
GRMZM5G871099_T01	0	0	0	0	3.76331	3.58402	0.328957	7.60252	0	0	0	0	0.608618	0	0	0.0495358
GRMZM5G871174_T01	0	0	0	0	2.70864	4.28037	0	0.440323	0	0	0	0	0.513545	0	0	0
GRMZM5G872234_T01	0	2.33349	0	0	0.628201	9.21206	3.97001	13.065	0	0	0	2.11553	0	0.166017	0.188481	0.137039
GRMZM5G872747_T01	0	0	0	0	0	0	0	0	0	0	0	0	0	0	0	0
GRMZM5G872899_T01	0	0.742282	0.63155	0	5.01801	27.6891	23.0548	61.795	0	0	0.560484	0	0	0.130195	0.679927	0
GRMZM5G873916_T01	0	0	0	0	0	2.01766	0.263754	0.17879	0	0	0	0	0	0	0	0
GRMZM5G874394_T01	0	0.487564	0	0	28.6755	49.2934	5.42484	51.8205	0	0	0	4.43071	1.82453	1.91373	0.594396	0.575033
GRMZM5G874448_T01	0	0	0	0	1.40735	3.01068	0.953953	2.7901	0	0.0669185	0	0	0.135402	0.457664	0.277579	0.0188462
GRMZM5G874740_T01	1.08984	6.29985	2.99376	0	7.73781	57.613	71.2898	352.85	0	0	0	7.8816	0.980713	3.51831	1.35238	0.85835
GRMZM5G875046_T01	0	0.429855	0.736536	0	7.29079	8.86021	6.18604	8.58375	0	0	0	0	0.888504	0.152086	0.85857	0
GRMZM5G875287_T01	0	0.116734	0	0	0.105195	2.74574	0.344044	0.128102	0	0	0	0	0.172935	0.117741	0.209611	0.360927
GRMZM5G875789_T01	0	0	0	0	0	0.558678	0	0.485081	0	0	0	0	0.246443	0	0.0749675	0
GRMZM5G876106_T01	0	0	0	0	0	1.62921	0.0923752	0.185811	0	0	0	0	0.0333977	0.0237506	0.0338846	0.00633786
GRMZM5G876913_T01	41.3058	28.8244	38.9194	56.4633	406.122	824.858	530.393	1239.42	107.787	3.97911	98.9344	320.616	107.155	156	71.5598	19.7084
GRMZM5G877040_T01	2.29207	1.19752	1.01032	0.522948	8.03602	12.3453	4.69742	10.051	0	0	3.09858	0	1.12985	0.935605	0.958971	0.226435
GRMZM5G877173_T01	0	0	0	0	0	0.348763	0	0	0	0	0	0	0	0	0	0
GRMZM5G877454_T01	0	0	0	0	0.0398849	0.651429	0	0	0	0	0	0	0.0529865	0.0211862	0.0526048	0.0676062
GRMZM5G878344_T01	0	2.86357	0.997919	0	63.3103	72.3856	18.7605	169.91	0	0	0.918369	0	11.606	3.72527	3.73893	1.14447
GRMZM5G879235_T01	0	0	0	0	0	0.941574	0	0	0	0	0	0	0.00895963	0	0.0330295	0
GRMZM5G881135_T01	34.6051	31.798	49.2932	31.1799	342.886	323.123	171.824	672.614	220.354	11.6257	176.361	322.685	89.866	96.4029	20.7999	7.79616
GRMZM5G881661_T01	0	0	0	0	0	0	0	0	0	0	0	0	0	0	0	0
GRMZM5G882520_T01	0	0	0	0	0.02826	1.28974	0.506413	1.36089	0	0	0	0	0.0446122	0.0437609	0.0157405	0
GRMZM5G883882_T01	0	0	1.03644	0	0	2.1507	0	0.264933	0	0	0	0	0	0	0	0
GRMZM5G884538_T01	327.544	279.215	334.838	257.429	729.064	762.639	1431.9	5060.84	1919.6	22.6684	1015.73	3598.29	104.044	144.135	72.9575	23.3741
GRMZM5G884707_T01	0.2338	0.768481	0	2.49834	0.260213	70.2283	27.671	24.0136	0	0	5.09368	25.0557	2.08553	0.616649	0.546059	0.0520845
GRMZM5G884912_T01	31.5981	110.967	137.413	231.908	587.084	1173.07	2432.6	6338.25	167.348	5.28755	443.86	2903.31	46.1217	72.5161	69.3687	17.1494
GRMZM5G884960_T01	0	0	0	0	0	1.02268	0	0	0	0	0	0	0	0	9.44885e-05	0
GRMZM5G885905_T01	0	0	0	0	0.135789	1.94033	0.346701	0	0	0	0	0	0	0	0	0
GRMZM5G887290_T01	0	0	0	0	2.37269	48.8466	2.91562	3.52258	0	0	0	4.50145	4.56195	1.06079	1.8813	0.43843
GRMZM5G887911_T01	2.13611	1.3864	12.2476	36.2773	59.5165	99.3146	115.5	291.006	15.3794	1.49292	21.8711	61.2186	12.9617	19.3803	15.6504	1.77069
GRMZM5G889036_T01	1.83595	0.425815	0.711294	0.360532	171.467	45.8944	14.6193	12.5701	9.2943	0.139659	0.921043	0.937847	25.7511	9.20487	6.33234	0.967738
GRMZM5G889299_T01	0	0.150582	0	0.719874	1.35449	7.88802	1.10976	11.2809	0	0	0	0.650348	0.32145	0.454425	0.45709	0.144415
GRMZM5G889790_T01	3.70632	6.12428	7.94519	25.9883	67.7036	72.6399	36.418	137.428	9.70669	0.708553	14.4607	34.8737	32.9145	20.648	17.4002	6.39883
GRMZM5G889905_T01	33.3481	60.9672	70.4184	86.1432	456.831	857.031	2325.2	3116.58	317.41	3.96876	335.911	871.49	44.3626	70.6	59.7851	4.10224
GRMZM5G890451_T01	9.30398	41.9758	37.8123	83.6488	808.334	2854.79	2702.32	4092.06	90.1389	2.90621	70.6423	345.1	34.0691	68.6928	39.2718	7.67735
GRMZM5G890747_T01	1.15893	2.36727	1.63084	11.4535	38.7126	103.886	41.8267	234.425	0	0.32636	4.42275	17.1824	8.40097	6.57497	12.4536	2.73779
GRMZM5G891801_T01	0	0.473454	0	0.881042	10.1678	45.3451	5.57689	17.2557	0	0	0.737125	0	0.706508	1.85448	1.46888	0.278419
GRMZM5G892247_T01	0	0	0	0	0.0300025	1.34334	0.0431153	0.00962028	0	0	0	0	0.133065	0.0587205	0.124803	0.19892
GRMZM5G892769_T01	0.3441	0.868943	0.54902	1.50601	4.264	79.0721	31.911	30.843	3.08833	0.0853641	4.90387	24.9078	4.80516	1.48485	1.35539	0.306077
GRMZM5G892983_T01	0	0	0	0	0.353449	3.98818	0	0.306367	0	0	0	0	0.134278	0	0.0170538	0
GRMZM5G893089_T01	0	0	0	0	0.252085	0.69781	0.301068	3.67941	0	0	0	0	0	0	0	0
GRMZM5G894376_T01	0	0	0	0.13492	0.746893	7.40461	1.6921	0.512599	0	0	0	0	0.443925	0.28119	0.110524	0.0150246
GRMZM5G894515_T01	0	0	0	0	0	0.489506	0	0.0397949	0	0	0	0	0	0.015219	0.0162264	0.00810404
GRMZM5G897615_T01	0	0	0.378583	0	0	11.1823	0.443908	0.698175	0	0	0	0	0.785163	0	0.0851606	0
GRMZM5G897626_T01	0	0	0	0	0	2.04662	0.427611	2.91761	0	0	0	0	0.228165	0	0	0
GRMZM5G897755_T01	0.835996	2.10664	1.91471	2.57479	9.18629	92.6711	38.5797	90.1506	0	0	1.37241	12.6237	3.93471	4.58668	3.06859	0.795607
GRMZM5G898442_T01	0	0	0	0	0	0	0	0	0	0	0	0	0	0	0	0
GRMZM5G898466_T01	0	0	0	0	0	2.89546	0	0	0	0	0	0	0	0	0	0
GRMZM5G898647_T01	63.2272	116.114	194.739	162.598	978.559	1879.41	1579.2	5877.32	483.294	6.13082	329.222	2558.16	97.2707	106.763	74.6613	9.93106
GRMZM5G898772_T01	0	0	0	0	0	18.106	0.987735	0.400477	0	0	0	1.34448	1.14252	0	0.387472	0
GRMZM5G899366_T01	0	0	0	0	0.0414468	0.57764	0.0335524	0.0449639	0	0	0	0	0.030731	0.0344133	0.0183608	0.0825052
GRMZM5G899452_T01	0	0	0	0	0	0.614486	0	1.32467	0	0	0	0	0	0	0	0
GRMZM5G899836_T01	0	0	0	0	0	1.06338	0	0	0	0	0	0	0.0428081	0	0	0.0145405
GRMZM5G899892_T01	0	0	0	0	18.485	21.9076	7.61204	45.3954	0	0	0	0	1.79264	1.79472	1.29943	0.495826
Zm00001d001763_T001	6.94833	0	0	0	0	0	0	0	0	0	0.994216	0	0	0	0.0172335	0.0770726
Zm00001d001765_T001	2.51562	7.71048	12.4087	11.2841	1.03458	0.82863	1.46041	1.91602	9.08198	106.264	170.271	159.238	8.89932	14.1112	14.6873	18.073
Zm00001d001766_T001	0	0	0	0	0	0	0	0	0	0	0	0	0	0	0.0607078	0.0905795
Zm00001d001767_T001	12.2374	3.35936	15.1105	18.0723	67.5315	18.0937	9.46309	4.2941	1.48614	0.719602	0.711386	0.885656	13.9436	4.37132	6.04257	5.41609
Zm00001d001769_T001	0	0	0	0	0	0	0	0	0	0	0	0	0	0	0	0
Zm00001d001770_T001	0	0	0	0	0	0	0	0	0	0	0	0	0	0	0	0
Zm00001d001770_T002	0	0	0	0	0	0	0	0	0	0	0	0	0	0	0	0
Zm00001d001771_T001	0	0.220728	0	0	0	0	0	0	0	0	0	0	7.20147	0.520505	1.29126	0.502812
Zm00001d001772_T001	0	0	0	0	0	0	0	0	0	0	0	0	0	0	0	0.0188006
Zm00001d001773_T001	0.0547266	0.661848	0.32493	0.105306	0.286686	3.53404	2.81834	1.21947	0	0	0.0453886	0.2857	0.649618	1.59691	1.49902	1.84925
Zm00001d001774_T001	0	0	0	0	14.715	0	0	0	0	0	0	0	3.31237	0.089331	0.16072	0
Zm00001d001775_T001	0	0	0	0	0	0	0	0	0	0	0	0	0	0	0	0
Zm00001d001776_T001	0	0	0	0	0	0	0	0	0	0	0	0	1.64999	0	0	0
Zm00001d001777_T001	0	0	0	0	0	0	0	0	0	0	0	0	0	0	0	0
Zm00001d001779_T001	0	0	0	0	2.98845	0.11927	0	0	0	0	0.705113	0	0	0	0	0.0113975
Zm00001d001780_T001	0.179596	0.490242	0.667256	0	8.23145	0.64764	0.216015	0.551271	2.00185	0	0	0	2.55753	0.881352	0.668047	0.636216
Zm00001d001780_T002	0	0	0	0	0.000169937	0	0	0	0	0	0	0	0	0	0	0
Zm00001d001780_T003	3.16844	0.22089	0	1.04335	4.43449	0.436596	2.5444	0.268888	0	0	0	0	2.75901	0.0242001	0.418744	0.471226
Zm00001d001780_T004	0.196355	0.31607	0.265826	0	1.17309	0.506954	0.655164	0.227571	0	0	0	0	0.336146	1.14243	0.678924	0.735162
Zm00001d001780_T005	0	7.9472	13.8979	8.19487	0	17.1648	10.7582	8.29824	3.53533	3.02183	6.59359	7.90913	2.14204	18.646	20.5005	15.5363
Zm00001d001780_T006	0	0	0	0	0	0	0	0	0	0.360042	0	0	0.000743726	0	0	0
Zm00001d001780_T007	0.00275394	0	0	0	0	0	0	0	0.0118024	0	0	0	0	0	0	0
Zm00001d001780_T008	0.127463	0	0	0	0	0	0	0	2.50418	0	0	0	0	0	0	0
Zm00001d001780_T009	0	0.000116191	0	0	0	0	0	0	0	0	0	0	0	0	0	0
Zm00001d001780_T010	5.64154	0.0549748	0	0	0	0	0	0	0	0.000276221	0	0	4.48382	0	0.00270345	0.072068
Zm00001d001781_T001	0	0	0	0	0	0	0	0	0	0	0	0	0.0368269	0.0172616	0.0184199	0.0183933
Zm00001d001784_T001	0	0	0	0	6.90815	0	0.00128647	0	0	0	0	0	0	0	0	0.00234576
Zm00001d001784_T002	0	0	0	0	0.516537	0	0.0410902	0	0	0	0	0	0	0	0	0.00341589
Zm00001d001785_T001	0.899297	11.6565	2.6465	0.804204	4.83494	6.92801	4.81136	5.37976	4.46072	0.6629	0.462147	0	18.4902	17.1052	22.4859	39.5427
Zm00001d001786_T001	0	0	0	0	0	0	0	0	0	1.01316	1.17898	1.59696	0.295277	0.605616	0.236814	0.355454
Zm00001d001786_T002	0	0.60613	0	0.781746	0	0	0	0.322845	0	0	0	0	0	0	0.635029	0.165477
Zm00001d001786_T003	0	0	0	0	5.28112e-05	3.9121e-05	0.661842	0.000446362	0	0	0	17.2097	0	0.00371111	0	0.000164471
Zm00001d001786_T004	2.99384	2.32147	0	0	0.286479	0.831444	1.75009e-05	0	9.34249	29.6928	30.9146	22.8641	5.57014	4.66929	4.67423	7.53067
Zm00001d001786_T005	0	0.000114904	0	0	0	0	0	0	0	0	0	0	0	0	0	0
Zm00001d001786_T006	0.301525	3.33621	6.68616	3.99762	0.33021	1.51256	0.501557	0.65505	8.6238	30.0895	30.0238	11.7841	10.8947	7.20892	6.25029	7.0714
Zm00001d001786_T007	0	0	0	0.000159489	0	0	0	0	0	0	0	0.00105729	0	0	0	0
Zm00001d001787_T001	0	0	0	0	0	0	0	0	8.65235	0.22291	0	0	1.15593	0	0	0
Zm00001d001787_T002	0.615531	4.67923	0.750982	0.31939	4.20694	6.28519	8.26359	7.02762	0	1.83549	0.537231	0	8.57414	12.2182	13.4125	12.7326
Zm00001d001787_T003	5.50981e-06	0.269066	7.2916e-06	7.70402e-06	0	0	0	0.598874	0	0.00018799	0	0	0.00155341	0.455685	0.672867	1.18097
Zm00001d001787_T004	0	0.000138806	0	0.693172	0.115423	0	0.0973796	0.153824	0	7.33927	1.90607	0	2.19031	0.331296	0.463519	0.511307
Zm00001d001788_T001	0	0	0	0	0.00361126	0	0	0	0	0	0	0	0	0	0	0
Zm00001d001788_T003	0	0	0	0	0	0	0	0	0	0	0	0	0	0	0	0.0432598
Zm00001d001788_T004	0	0	0	0	0	0	0	0	0	0	0	0	0	0	0	0
Zm00001d001788_T006	1.11787	0	0	0	0	0	0	0	0	0	0	0	0	0	0	0
Zm00001d001788_T007	0	0	0	0	0	0	0	0	0	0	0	0	0	0	0	0
Zm00001d001788_T009	0	0.28146	0.00040368	0	0	0	0	0	0	0	0	0	0	0	0	0
Zm00001d001788_T011	0	0	0	0	0	0	0	0	0	0	0	0	0	0.0458465	0.0206284	0.197866
Zm00001d001788_T012	0	0	0.05578	0	0.0991637	0	0	0	0	0	0	0	0.775905	0	0	0
Zm00001d001788_T015	0	0	0	0	0	0.0428485	0	0.398933	0	0	1.63345e-05	0	0	0	0	0
Zm00001d001788_T017	0.279393	0	0	0	0	0	0	0	0	0	0	0	0	0	0	0
Zm00001d001788_T019	2.04626e-05	0	0	0	0	0	0	0	0	0	0	0	0	0	0	0
Zm00001d001788_T021	0	0	0	0	0	0	0	0	0	0	0	0	0	0	0	0
Zm00001d001788_T022	0	0	0.135707	0	1.02286	0	0	0	0	0	0	0	0	0	0	0
Zm00001d001788_T024	0	4.50011	3.12288	0.121278	0.0454495	9.72866	7.25235	11.5937	0	0.380127	0.21196	0.667302	4.95269	8.58804	11.9268	12.8554
Zm00001d001788_T025	0	0.0569996	0	0.109516	0.00778123	0	0.0850861	0.0456612	0	0	0	0	0.0832856	0.0219273	0.0581897	0.0361107
Zm00001d001788_T027	0	0	7.20272e-05	0	0.145143	0	0	0	0.00128231	0	0	0	0	0	0.0542283	0
Zm00001d001788_T030	0	0	0	0	0	0.000118102	0	0.00111042	0	0	0	0	0.387825	0	0.271766	0.0240346
Zm00001d001788_T031	0	0	0	0.47457	0	0	0	0	0	0	0	0	0	0	0	0
Zm00001d001788_T033	0	0.0058044	0	0	0	0.0758251	0.211194	0.0636067	0	0	0	0	0.00426844	0.349108	0.0829835	0.841413
Zm00001d001788_T034	0	0	0	0	0	0	0	0	0	0	0	0	0	0	0	0
Zm00001d001788_T035	0	0	0	0	0	0	0.083942	0	0	0	0	0	0	0	0	0
Zm00001d001788_T036	0	0	0	0	0	0	0	0	0	0	0	0	0	0	0	0
Zm00001d001788_T037	0	0	0	0	0	0	0.110049	0	0	0	0	0	0	0	0	0
Zm00001d001788_T038	0	0	0	0	0	0	0	0	0	0	0	0	0	0	0	0
Zm00001d001788_T039	0	0	0	0	0	0	0	0	0	0	0	0	0	0	0	0.0464217
Zm00001d001788_T040	0	0	0	0	0	0	0	0	0	0	0	0	0	0	0	0
Zm00001d001788_T041	0	0	0	0	0	0	0	0	0	0	0	0	0	0	0	0
Zm00001d001788_T042	0	0	0	0	0	0	0	0	0	0	0	0	0	0	0	0
Zm00001d001788_T043	0	0.0621219	0	0	0	0	0	0	0	0	0	0	0.0483863	0	0.019194	0.0542851
Zm00001d001788_T044	0	0	0	0	0	0	0	0	0	0	0	0	0	0	0	0
Zm00001d001788_T046	0	0	0	0	0	0	0	0	1.89844	0	0	5.85673e-05	0	0	0	0.0239078
Zm00001d001788_T048	0	0.111498	0	0	0.0609219	0	0.0942905	0.251486	0	0.0435069	0	0	0.1339	0.197786	0.157849	0.221972
Zm00001d001788_T049	0	0	0	3.02432	0	0	0	0	0	0.00013784	0	0	0	0.000859384	0.00381728	0
Zm00001d001788_T050	0	4.55042	4.14629	4.61761	0	0	0	0.505491	0	0.683788	0.55346	1.2556	3.68455	8.33287	14.6874	14.5793
Zm00001d001788_T051	0	0	0	0	0.141821	0	0.144805	1.07197	0	0.198924	0	0	0	0.209936	0.236561	0
Zm00001d001789_T001	0.0203693	0	0	0	0.791193	0.000226356	0	0	0	1.06708e-06	0	0	0.000265444	0.000233286	0.000220718	0.222737
Zm00001d001789_T002	7.02818	0	0	0	0.00237584	6.8652	8.31202	7.01639	0.000137136	9.64166e-05	8.55905e-05	9.46927e-05	0.000486639	0.341476	0.125715	0.0960227
Zm00001d001789_T003	13.6541	25.0417	40.7999	39.1541	2.16646	14.9688	44.8201	58.3463	4.05176	0.118454	0.643973	6.42453	7.52087	17.3221	19.0221	15.5265
Zm00001d001790_T001	1.0725	3.99654	2.46102	1.88224	4.32302	9.73483	7.57805	6.89285	2.88914	3.33818	3.57659	3.8672	5.402	6.1882	7.61653	8.07756
Zm00001d001790_T002	0	0	0	0	0	0	0	0	0	0	0	0	0.191094	0	0.0930584	0
Zm00001d001790_T003	1.83592e-05	0	0.379985	0	4.15399	0.324162	1.38372	0.718709	0	0	0	0	0.785859	0.297915	0.688706	0.305847
Zm00001d001790_T004	0	0	0	0	0	0	0	0	0	0	0	0	0	0	0	0
Zm00001d001790_T005	0	0	0.000167082	0	0.000102311	0.000168212	0.000173723	0.000168316	0	0	0	0	9.19756e-05	0.000167592	0	0.000169794
Zm00001d001790_T006	0	0.10381	0	0.131568	0.34736	0	0	0.100576	0	0.561222	0	0	0.0998826	0.613504	0.72135	0.752271
Zm00001d001790_T007	0.304044	0.413712	0	0	1.38988	0	0	0	0	8.28976e-05	0.789561	0	1.02342	0.535035	0.38945	0
Zm00001d001791_T001	0	0.329672	0	0	0	0	0	0	0	0	0	0	0.330692	0.0665689	0.0474552	0.0710263
Zm00001d001792_T001	1.04738	0.228876	0.501851	0.615884	0	0	0.0999149	0.703557	0	0.0488001	0	0	0.0218192	0	0	0
Zm00001d001793_T001	0	0	0	0	0	0	0	0	0	0	0	0	0	0	0	0
Zm00001d001796_T001	0	0	0	0	0	0	0	0	0	0	0	0	0	0	0	0.0135045
Zm00001d001796_T002	0	0	0	0	0	0	0	0	0	0.0647274	0	0	0	0	0	4.93992e-06
Zm00001d001796_T003	1.86946	0	0	0	0	0	0	0	0	0.122866	0	0	0.585544	0.321766	0.560421	0.416617
Zm00001d001797_T001	1.70667	2.106	1.86587	4.19163	18.1896	13.0063	17.5024	14.5854	7.65472	10.8379	9.56768	6.67909	4.38444	7.3746	6.24412	5.11412
Zm00001d001798_T001	0.000101359	0	0.000433023	0.000393424	0.0121125	0.000422555	0.000407939	0.000417025	0	0.00042674	0.000431855	0	0.165829	0.000379319	0.000414962	0.197246
Zm00001d001798_T002	2.81718	2.84619	0	0	3.2882	10.1893	1.69581	3.26147	1.2749	0	0	0	4.01779	1.65166	5.5362	3.93759
Zm00001d001798_T003	7.94446e-05	0.00111365	0.302859	2.0916	0.0414796	8.89002	28.2809	10.5986	0.0226842	0.471967	0.897737	0	15.4507	16.0103	9.38097	2.35413
Zm00001d001799_T001	9.50948e-06	0	0	0	0	0	0	0	0	0	0	0	0	0	0	0
Zm00001d001799_T002	0.398073	0	0	0	0	1.26172	1.4996	0.141926	0	0	0	0	0.13705	0.121727	0.083497	0.0154852
Zm00001d001799_T003	0	2.65699	0.754663	0.148702	27.7316	24.3545	15.9244	10.377	1.30115	1.82182	0.510768	0.796192	6.98544	10.8113	11.7343	6.71073
Zm00001d001800_T001	0.340189	4.80634	2.03754	3.03321	1.04375	15.0094	15.8092	10.4564	6.40424	0.0795077	0	0.537392	12.8947	12.6612	10.7676	11.4957
Zm00001d001802_T001	6.88836	1.0051	0	0	0	0.096951	0.262935	0	0	0	0	0	4.20878	1.03297	0.200287	0.650911
Zm00001d001803_T001	0.00157891	0.000274908	15.4308	0.00186174	0.000271397	0.00184123	0.00188357	0.00966955	0.00259778	0.00188483	0.00195059	0.00191749	0	0.000501917	0.20451	0
Zm00001d001803_T002	1.71808	14.6626	1.65372	6.70627	0.536239	1.39275	0.0598546	1.23161	6.01339	0.238081	0.322591	0.609579	23.5987	33.0811	28.2924	45.0959
Zm00001d001804_T001	0	0	0	0	0	0	0	0	0	0	0	0	0.000102392	1.82063e-05	0	0
Zm00001d001804_T002	0	0	0	0	0	0	0.000140621	0.000128875	0.000162931	9.45292e-05	0	0.000103139	0	0	0	0
Zm00001d001804_T003	0	0	0	0	0	0	0	0	0	0	0	0	0	0	0	0
Zm00001d001804_T004	0	8.42644	7.7262	0.0016736	0	0	0.639132	0.260523	10.8126	0.107769	0	0.916632	0	0	0.136977	0.025001
Zm00001d001804_T005	19.1931	0.827562	14.8652	22.752	0	4.14773e-05	0	0	0	0	1.24175	0	3.29188	1.44078	1.74951	1.81917
Zm00001d001804_T006	0	3.48626	1.90828	2.19916	0	0.093905	0	0	0	3.08191e-05	0.0836728	2.42572e-05	0.12005	0.291366	1.31262	0.859681
Zm00001d001806_T001	0.0561653	0	0	0	0	0	2.73071e-05	0	0	0.0293743	0	0	0	0.217031	0.0567086	0.187977
Zm00001d001806_T002	6.56699e-05	3.44559e-05	0	5.61937e-07	0	0	3.07723e-05	0.00748054	0	0	0	0	0.734061	0.00748741	3.55533e-05	0.000245757
Zm00001d001806_T003	0	0.00013017	0	7.88443e-07	6.04597e-06	0	9.60808e-05	0.638995	0	0	0	0	7.02172e-05	0.31603	0.000126545	0.322546
Zm00001d001806_T008	0	0.176932	0.291501	0.0567075	0.189049	0.116817	0	0	0	0.122535	0.195526	0	0.573135	1.27038	1.80593	1.72965
Zm00001d001807_T001	884.761	439.296	729.749	677.736	17.7801	24.3297	31.0658	23.1453	50.0914	9.45628	14.1067	22.3856	5.51402	6.14846	5.63091	3.38309
Zm00001d001808_T001	0.190825	0.862197	0.446627	0	0.591016	2.2429	1.34847	3.03493	0	0.124788	0	0	1.57652	8.93072	5.20398	4.7992
Zm00001d001808_T002	0	0	1.01262	7.38324e-05	1.74736	6.52899	0.767643	0	0	1.71815e-05	1.70685e-05	0	0	0.00131103	1.73808	0.948297
Zm00001d001808_T003	0	0	0.000179978	0	0	0	0.74207	0	0.000127193	8.04917e-05	8.41264e-05	8.9863e-05	0	0	0	0.000201213
Zm00001d001808_T004	1.82851	5.3258	0	0.633433	35.4832	35.9565	63.1811	48.5893	6.87784	0.450678	0.623065	1.95385	24.4679	30.2953	11.3282	12.8594
Zm00001d001808_T005	0	0	0	0	0	0	0	0	0	0	0	0	0	0	0	0
Zm00001d001809_T001	0	0	0	0	0	0	0	0	0.000859413	0	0	0	0	0	0	0
Zm00001d001809_T002	0	0	0	0	0	0	0	0	0	0	0	0	0.897248	0	0	0
Zm00001d001809_T003	0	0	0	0	5.01973e-05	0.000708213	0.000466004	2.61467	0	0	0	0	0.442114	0.939663	0.465537	0.31926
Zm00001d001809_T004	0	0.188526	2.91166e-05	0	0	0.0596686	0	0.0687318	0	0	0	3.84828	0.143779	0.32763	0.367299	0.428251
Zm00001d001809_T005	0	0	0	0	0	0	0	0	0	0	0	0	0.882841	0	0	0
Zm00001d001809_T006	0	0.0204491	1.02815	0.429475	0	0	0	0	0	2.85407	0	0.066039	0.213882	0.642455	0.310535	0.992248
Zm00001d001809_T007	0	0	0	0	3.32529	0	0	0.125744	0.000112619	0	0	0	0.698905	0.351002	0.651479	0
Zm00001d001809_T008	0	0.513969	0	0.000211999	0	0	0	0	0	0	0	0	0	0	0.0647173	0.377389
Zm00001d001809_T009	0	0	0	0	0.000239245	0	0	0	0	0	0	0	0	0	0	0
Zm00001d001809_T010	0.263146	0.411456	1.9536	0	0	6.08629	4.9141	0.00146311	3.3516	1.7549	0.00141475	9.40896	0.835584	5.81388	4.55464	1.15516
Zm00001d001809_T011	0.00775091	0	0	0.927089	0	0	0	0	0	0	0	0	0	0	0	0
Zm00001d001809_T012	0.18281	0.00107802	0.0030183	0.00273108	0	0	0	0	0	0.00312025	5.54179	0	1.12876	0	0.34259	0.000683837
Zm00001d001809_T013	0	0.35667	0	0	0	0	0	0	0	0	0	0	0.0255672	0.889738	0.282193	0.606404
Zm00001d001809_T014	0	0	0	0	0	0	0	0	0	0	0	0	0	0	0	0
Zm00001d001809_T015	0.407928	0	0	0	0	0	0	0.00470087	0	0	0	0	0	0	0	0
Zm00001d001809_T016	0	0	0	0	0	0	0	0	0	0	0	0	0	0	0	0
Zm00001d001809_T017	0	0	0	0	0	0	0	0	0	0	0	0	0.00185172	0	0	0
Zm00001d001809_T018	0	0	0	0.000466265	0	0	0	3.14171	0	0	0	4.35958	0	0	0	0.273005
Zm00001d001809_T019	0	0	0	0	0	0	0	0	0	0	0	0	0.185151	0	0	0
Zm00001d001809_T020	0	0	1.00277	0	0	0	0	0.625936	0	0	2.67584	0	0	0	0.0241542	1.40801
Zm00001d001809_T021	0	0.705226	0	0	0	0	0	0	0	0	4.03853	0	0.00391656	0.0268036	0.380003	2.30981
Zm00001d001809_T022	0	1.72438	0	0.151485	0	0.18769	0.300866	0.260553	0	0	5.12922	0	0	0.626862	1.18307	3.0632
Zm00001d001810_T001	0	0	0	0	0	0	0	0	0	0	0	0	0	0	0	0
Zm00001d001811_T001	0	0.550687	0	0.276672	9.44853	0	0	0.86663	0	7.48317e-07	0	0	3.111	1.95161	0.848981	1.71054
Zm00001d001811_T002	0.56634	0	7.83741e-06	0	12.5487	0	0	0	0	7.03945e-06	0	8.66988e-06	0.000722168	0	0	0
Zm00001d001811_T003	0	0.199785	0	0	0	0.866995	0	0.439964	0	0	0	0	0	0.0706809	0.0994981	0.2931
Zm00001d001811_T004	0.0632567	0.316222	0.204797	8.06758e-06	0.00092812	7.95634	2.10782	1.35598	0	0.0799118	0	0.54016	0	0.808452	1.26181	0.000119782
Zm00001d001812_T001	0	0	0	0	0	0	0	0	0	0.30169	0	0	0	0	0.0189163	0
Zm00001d001813_T001	0	0.184409	0	0	0	0.000614163	0	0	0	0	0	0	1.78866	0.558007	0.201114	0.655776
Zm00001d001813_T002	0	0	0	0	0	0.17799	0	0	0	0	0	0	0	0.000226541	0.187147	0.000235005
Zm00001d001814_T001	2.64634e-05	2.15497e-05	1.40613	0	3.39583	5.93444	4.47414	2.61354e-05	6.49654e-05	8.26057	2.61453	2.89576e-05	6.46858	2.13023	2.60275	2.71141
Zm00001d001814_T002	0.446051	0.802588	0	0	0.000352614	0	0	1.89549	1.5458	0.00379605	0	0.87267	0.863744	1.63075	0.562793	1.07903
Zm00001d001815_T001	0	0	0	0	0	0	0	0	0	0	0	0	0	0	0	0
Zm00001d001816_T001	0	0	0	0	0	0	0	0	0	0	0	0	0	0	0	0
Zm00001d001817_T001	0	0	0	0	0	0	0	0	0	0.0727045	0	0	0	0	0	0
Zm00001d001818_T001	0	0	0	0	1.19215	0	0	0	0	1.35854	0.334097	2.09779	0	0	0	0
Zm00001d001819_T001	2.16025	0.000437241	0	4.19362	1.9126	0	0.00206557	0.396238	0	7.40459	0	0	0.000418167	0.761182	0.454362	0.346598
Zm00001d001819_T002	0	1.0038	0	0	0.00229486	0	0.332213	6.33523e-05	0	0	0	0	0.733381	0	0.280963	0.429198
Zm00001d001819_T003	0	1.04068	4.1927	0	0	2.07918	0.133645	0.0539794	5.05525	0	2.00851	3.53958	0	1.45394e-05	0.352515	0.00418113
Zm00001d001819_T004	0.000112038	0	3.77001	0	0	0	0	0	0	3.54597	4.52185	0.0119876	0	0	0	0.0866151
Zm00001d001819_T005	0	0	1.269	0	0	0	0	0	0	0.00103574	0.000254202	0	0	0	0	0.0588913
Zm00001d001820_T001	0	9.68923e-05	0	0	2.86389	0.243295	0	0.000109876	0	0	0	0.319534	0.816456	0.372359	0.168301	0.132523
Zm00001d001820_T002	0	0.158587	0	0	0	0	0	0.0347279	0	0	0	0	0	0	0	0
Zm00001d001823_T001	5.47324e-05	3.55204	2.6323	1.66149	0.000485077	0.665633	3.7428	6.86601	0	0.387033	0	0	0.000281116	0.472833	0.171673	0.072775
Zm00001d001823_T002	0.435611	0.000165811	0.000161173	0.000176079	0.108167	0.000168095	0.000159069	0.000165731	0	0.000171745	0	0	0.131904	0.000158432	0.000175962	0.00017518
Zm00001d001824_T001	0	0	0	0	0	0	0	0	0	0	0	0	0	0	0	0
Zm00001d001825_T001	0.22654	1.99083	0.534062	0.20768	1.09632	1.28398	1.28286	0.973582	0	0.0207117	0.0895156	0	4.16819	4.12296	6.02914	5.84014
Zm00001d001826_T001	0	0	0	0	0	0	0	0	0	0	0	0	0	0	0	0
Zm00001d001826_T002	0	0	0	0	0	0	0	0	0	0	0	0	1.76599	0	0	0
Zm00001d001827_T001	0	0	1.50153	0.000360509	0	0	0.450063	0.615683	0.805969	0.86165	0	0	0.0636455	0.240259	0.942484	0.516105
Zm00001d001827_T002	0	0	0	0	0	0	0	0	0	0	0	0	0	0	0	0
Zm00001d001827_T003	0	0	0.000354616	0	0	0	7.12023e-05	0	0	1.03637	0	0	0	0	0	0
Zm00001d001827_T004	0	0.288229	0	1.81583e-05	0.00018489	0	0	0	0	0.284137	0	0	0.852889	1.22347	1.42952	1.00804
Zm00001d001827_T005	0	0	0.00011143	0	0	0	0	0	0	0	0	0	0	0	0	0
Zm00001d001827_T006	0	9.50618e-05	0	0	0	0.308767	0.460603	0.00101492	0	0.000503956	0	2.78797e-05	2.15353	0.960398	0.987043	0.0827754
Zm00001d001827_T007	0.0491741	0	0	1.8695	0.640321	0	0	0	0	0	0	0	0	0	0	0
Zm00001d001827_T008	1.14216	1.01543	0.289759	0	0	0.0180063	0	0.166737	0	0	1.93265e-05	1.00081	0.0759996	8.18138e-05	1.30339	2.14619
Zm00001d001827_T009	0	0	0	0	0	0	0	0	0	0	0	0	0	0	0	0
Zm00001d001827_T010	0.116768	1.72751	0	0	0	1.21751	1.41698	0.201313	0	0	1.38665	0	1.56547	2.74952	2.65293	3.86106
Zm00001d001828_T002	23.284	0	0	0	0.00342334	0	0	0	0	0	0	0	0.40848	0	0	0
Zm00001d001828_T003	0	0	0	0	0	0	0	0	0	0	0	0	0	0	0	0
Zm00001d001828_T006	0	0	0	0	0	0	0	0	0	0	0	0	0	0	0	0
Zm00001d001828_T009	0	0.431222	0	0	0	0	0	0.608603	0	0.0773539	0.229352	0	0.107796	0	0.190427	0.0321967
Zm00001d001828_T010	0	1.99594	0	0	0.0538427	0	0	0.0318642	0	0	0	0	0.170693	0.222006	0.0684902	0.155483
Zm00001d001828_T011	2.67462	0	0	0	0	0	0	0	0	0	0	0	0.0473361	0	0	0
Zm00001d001828_T012	0	0	0	0	0	0	0	0	0	0	0	0	0	0	0	0
Zm00001d001828_T014	0	0	0	0	0	0	0	0	0	0	0	0	1.55576	0	0	0
Zm00001d001828_T015	0	0	0	0	0	0.488687	0	0	0	0	0	1.86458	0	0	0	0
Zm00001d001828_T016	0	0.378323	0	0	0	0.000159528	0	0	0	0	0	0	0	0	0.156932	0.128923
Zm00001d001828_T017	0	0	0.05869	0.00156959	0	0	0	0	0	0	0.00174705	0	1.0066	0.00174148	0.000662979	0.00799037
Zm00001d001828_T018	0	0	2.27847	0	0	0	1.88924	0	0	0	0	0	0	0	0	0.310528
Zm00001d001828_T019	0	0	0	0	0	0	0	0	0	0	0	0	0	0	0	0
Zm00001d001828_T022	0	0	0	0	0	0	0	0	0	0	0	0	0.0699987	0	0.0230493	0
Zm00001d001828_T023	0	0	0	0	0	0	0	0	0	0	0	0	0	0	0	0
Zm00001d001828_T025	0	0	0	0	0	0	0	0	0	0	0	0	0	0	0	0
Zm00001d001828_T028	0	0	0	0	0.133335	0.387041	0	0.23063	0	0.149967	0	0	0.0462794	0.0953318	0.0914882	0.119035
Zm00001d001828_T031	0	0.895578	0.967071	8.14935	0	0	0.172136	0.00024715	0	0	0.555117	0	0.0841751	1.31243	1.2162	1.07725
Zm00001d001828_T033	0.0047454	4.31532	3.20933	0	3.06028	5.02902	1.31026	2.00738	0	0	0	0	3.9414	2.04351	1.98415	0.523004
Zm00001d001828_T034	0	1.59116	5.08349	1.82826	0	0	0	0	0.000184171	2.23621	0	0	0	0	0.00538179	0
Zm00001d001828_T035	13.3897	48.6782	33.658	32.8619	1.14847	0.736439	6.23017	5.61925	4.88828	1.39722	4.68405	0.00202055	5.8389	12.9021	15.3873	17.1674
Zm00001d001829_T001	0	0	0	0	0	0	0	0	0	0	0	0	0	0	0	0
Zm00001d001830_T001	1.15205	1.24361	0.933494	0.18485	10.4539	7.9998	9.02817	2.53415	2.18491	6.91614	0.792514	0.492417	4.62917	5.28292	2.96738	2.21511
Zm00001d001831_T001	0.00453196	0.000112118	0	0.000123235	0.0121589	0	0	5.98461e-05	0	7.93552e-05	0.000129372	0	0.00474701	0.000124716	0.000123553	0.000119697
Zm00001d001831_T002	4.12427	4.01728	11.0148	10.3165	0.242191	0	0	0.230586	0	0.515299	0.471209	1.74121	5.3593	2.25816	4.43015	3.51327
Zm00001d001831_T003	0.366662	1.28053	0.00316417	0	0	4.96382e-05	0	0.0893891	0	0.0641674	0.335902	0	0.564818	1.44605	0.956343	1.76772
Zm00001d001831_T004	0	0	0	0	0	7.82808e-05	0.000144527	7.23091e-05	0	0	0	0	0	0	0	0
Zm00001d001831_T005	8.97005	2.11534	0	0	0.113991	0.0983124	0.135055	0.241359	0	0	0	0.000405729	5.95557	2.92425	0.910615	2.28241
Zm00001d001831_T006	0	0	0.96099	1.47069	0	0.0302744	0	0	0	0.128822	0.448231	0	0	0.31651	0	0
Zm00001d001831_T007	1.04761	0	1.56377	0	0	0	0	0.0914152	0	7.02378e-05	0	1.47539	0.322216	0.484712	0.387066	0.125424
Zm00001d001832_T001	0	0	0	0	0	0	0	0	0	0	0	0	0	0	0	0
Zm00001d001833_T001	0	0	0	0	0	0	0	0	0	0	0	0	0	0	0.0196976	0
Zm00001d001834_T002	0	0	0	0	0	0	0	0	0	0	0	0	0	0	0	0
Zm00001d001834_T017	0	0	0	0	0	0	0	0	0	0.000440509	0	0	0	0	0	0
Zm00001d001834_T018	0	0	0	0	0	0	0	0	0	0	0	0	0.215993	0	0	0
Zm00001d001834_T019	0	0	0	0	0	0	0.296124	0	0	0	0	0	0.0348296	0	0	0
Zm00001d001834_T020	0	0	0	1.86713	0.235153	0	0	0.949875	0	0	1.43231	0	0.0945835	0	0.0818579	0.249413
Zm00001d001834_T021	2.53307	1.08182	0.659777	0	0	0	0	0	0	0	0	0	0.0912354	0	0	0
Zm00001d001834_T023	24.1004	2.30461	7.23116	9.81995	1.7491	0	0	0	0	2.32124	2.54351	0	0.000816716	0	0.140618	0.000178015
Zm00001d001834_T025	0	0	0	0	0	0	0	0	0	0	0	0	0.000582436	0	0	0
Zm00001d001834_T026	92.4477	0	0	0	0	0	0	0	0	0	0	0	0	0	0	0
Zm00001d001834_T027	0	0.325898	4.15697	0	0	0	0	0	0	0	0	0	0.277342	0	0	0
Zm00001d001834_T029	0	8.90397	39.9802	18.3596	0	0	0	0	0	2.2811	0.000809175	0	0	0	0.146514	0.497106
Zm00001d001834_T030	23.7029	12.519	0	0	0.000162428	0.000603804	0.00513919	0.167641	1.99343	1.29789	0.355921	28.6699	0.34903	0	0.0431099	0
Zm00001d001834_T032	0	15.8619	3.66266	0	0	0.00235926	0.0380367	1.22434	2.12524	0	0	0.433936	0.225844	0	0	0
Zm00001d001834_T033	0	8.03933	0	0	0	0	0	0	0	0	0	0	0.00118707	0	0	0
Zm00001d001834_T034	0	1.45508	5.21447	8.65854	0	0	0	0	0	0.631474	0	0	0	0	0.135277	0
Zm00001d001834_T035	0	0	0	0	0	0	0	0.00081264	0	0	0	0	0	0	0	0.0100946
Zm00001d001834_T036	0	64.2602	175.493	33.5388	0	0	0	0.00148586	0.000196481	19.8841	32.0829	16.3621	0.000655225	0.000523438	2.39358	2.4773
Zm00001d001834_T037	0	0	0	0	0	0	0	0	0	0	0	0	0	0.0744538	0.0813309	0.120714
Zm00001d001834_T039	0	0.621222	1.75717	0.0121966	0.0613115	1.53657	0.640883	0.243364	8.63197	0	0	0	0.165442	0.628065	0.526682	0.89157
Zm00001d001835_T001	0	0	0	0	0	0	0	0	0	0	0.108849	0	0	0	0.0188695	0
Zm00001d001836_T001	0	0	0	0	0	0	0	0	0	0	0	0	0	0	0	0
Zm00001d001837_T001	1.56143	0.924949	0.76061	1.24481	5.10411	1.52785	1.71606	0.98162	0	0	0	0	4.14706	2.0003	1.70646	2.20575
Zm00001d001838_T001	15.312	13.5111	47.0443	81.4403	33.8837	80.3214	151.144	89.5243	4.7661	12.4822	10.6331	4.72218	0.0529893	0.0407523	0.0725727	0.0597575
Zm00001d001839_T001	0	0	0	0	0	0	0	0	0	0	0	0	0	0	0	0
Zm00001d001840_T001	0	0	0	0	0	0	0	0	0	0	0	0	0	0	0	0
Zm00001d001841_T001	0.294435	0.533579	0.220799	0	5.23793	6.23025	20.078	6.98014	0	0.172439	0	0.58234	3.36421	3.0797	2.41253	1.61663
Zm00001d001842_T001	0	0.295924	0	0	0	0.612616	0.116287	0.02598	0	0	0	0	0.408879	0.119404	0.205509	0.228118
Zm00001d001843_T001	8.93442	3.02567	1.67144	3.57193	8.29303	2.75178	7.25937	3.42203	0	0.373235	0	0.629745	4.75717	0.73479	0.988902	1.51342
Zm00001d001844_T001	2.21133	4.42273	7.06812	5.26696	4.01354	16.9038	17.2017	22.1532	2.83923	1.23811	1.0991	1.05249	2.96869	4.89089	6.17206	6.39303
Zm00001d001845_T001	0	0.471135	0.331712	0	11.7419	2.21977	5.3333	3.3096	0	0	0	0	0.818155	0.407789	1.51033	0.803815
Zm00001d001846_T001	1.92798	7.03643	4.65554	5.34051	3.45788	31.4225	61.0713	56.5442	3.74591	3.72767	3.8039	4.09343	12.33	17.2467	24.0965	18.3334
Zm00001d001846_T002	8.44158e-05	7.59876e-05	0	0.00248712	0	0	0	0	0	0	0	0	0	0	0	0
Zm00001d001847_T001	1.06538	0.000166654	0.000167056	0.00016556	0.000269361	2.16729	3.52476	1.61548	0.001625	5.13835	6.76461	2.84432	2.30003	0.000159728	0.970098	0.809157
Zm00001d001847_T002	0.260716	0	0	0	0	0	0	0	0	0	0	0	0	0	0	0
Zm00001d001847_T003	0	0.127076	0.526813	0.400616	0.105396	1.15145	0.6784	1.00483	0	4.65201	11.9332	17.5288	0.44109	1.51518	0.884462	0.5187
Zm00001d001847_T004	0	1.25465	1.31648	0.974648	2.11414	3.5168	5.90819e-05	0.809721	7.60247	16.5795	0.00159619	0	0.239049	1.42246	0.300502	0.607575
Zm00001d001847_T005	0.0684098	0.500607	0	0.761122	0.111461	0.0102754	0	0.601892	1.94138	1.17944	1.57938	0	0.183032	0	0.720039	0.980421
Zm00001d001848_T002	0	0	0	0	0	0	0	0	0	0	0.1761	0	0.158454	0.0319892	0.0406858	0.171962
Zm00001d001848_T003	22.3316	15.4278	37.6322	29.0523	0.705276	0.000272855	0.00101588	1.04201	6.24008	1.24313	2.43444	4.18653	3.00447	4.1863	3.23445	4.83943
Zm00001d001848_T004	0	1.29451	0.00228902	0.00218261	0	0.000272855	0	0.00638979	0	0.00711088	0.00110515	0.0279804	0	0.00427275	0.002918	0.00133357
Zm00001d001848_T005	0	0	0	1.10838	0	0	0	0	0	0	0	0	0	0	0	0
Zm00001d001848_T008	18.1049	44.5469	44.1583	49.6956	1.69875	2.91983	2.65502	2.74165	0	1.51067	11.8492	15.0093	6.35476	8.40467	11.1082	11.3326
Zm00001d001848_T011	0	0	0	0	0	0	0	0	7.68934	0	0	0	0.00114362	0	0	0
Zm00001d001848_T012	0	0.177992	0	0	0.146339	0.145181	0.726403	0.0761135	0	0.0773705	0	0	0.405487	0.627585	0.399779	0.908776
Zm00001d001848_T014	0	0	0	0	0	0	0	0	0	0	0	0	0	0	0	0
Zm00001d001848_T016	0	0	0	0	0	0	0	0	0	0	0	0	0	0	0	0
Zm00001d001848_T017	0	0	0	0	0	0	0	0	0	0	0	0	0	0	0	0
Zm00001d001848_T020	0.0141928	0	0	0	0.643927	0.170024	0	0	0	0	0	0	0	0	0	0
Zm00001d001848_T021	0	0	0	0	0	0	0	0	0	0	0	0	0	0	0	0
Zm00001d001848_T024	0	0.219368	0.473763	0	0.131629	0	0.42275	0.249035	0.075356	0.253606	0	0	0.161403	0.35611	0.417623	0.349035
Zm00001d001848_T026	1.61354	0.946713	1.07594	1.98363	0	1.50816	0.223295	0.105901	0	1.42064	1.53478	1.30461	0.115981	0.499531	0.161999	0.175048
Zm00001d001848_T029	5.90835	42.4545	79.5467	60.9121	0.347188	0.909741	0	1.23266	1.40049	3.85483	14.6002	4.56555	3.49907	6.1381	7.88817	11.9259
Zm00001d001848_T031	1.01749	0	0.552658	0	0	0	0	0	0	0.261517	0	0	0	0.056321	0	0
Zm00001d001848_T032	0.0253307	0.247665	0.085981	0.170714	0.154372	0.140596	0.0180121	0.286517	0	0.320188	0.370757	0	0.0925825	0.116526	0.0251861	0.0270917
Zm00001d001848_T033	0	4.03189	0	0	0	1.57419	1.14365	0.920346	0.0106041	0	2.36043	3.48029	0.132458	1.06072	0	0.212685
Zm00001d001848_T035	5.88933	11.9205	24.5715	12.7167	0.370698	1.95688	0.669655	1.05556	0.806168	0.682163	4.53254	0	1.19926	1.91256	0.966018	1.638
Zm00001d001849_T001	0	0.0512795	0.336363	0	0	0	0.0335878	0.0225057	0	0.0326526	0	0	0.326773	0.0172249	0.0612682	0.0137655
Zm00001d001850_T001	0.749132	0.587872	1.30694	3.14956	0	0	0.0550131	0.0184251	0	0	0.115466	0	0.0517809	0	0.0250221	0.026248
Zm00001d001851_T001	0	0	0	0	0	0	0	0	0	0	0	0	0	0	0	0
Zm00001d001852_T001	0	0	0	0	0	0	0.000103761	0	0	0	0	0	0.000322352	0.000115728	0.000120589	0.102683
Zm00001d001852_T002	0	0	0	0	0	0	0.549593	0	0	0	0	0	1.47517	0.144029	0.104825	2.26167e-05
Zm00001d001855_T001	0	0	0	0	0.213051	0	0	0	0.957871	0	0	0	0	3.34656e-05	0	0.0273416
Zm00001d001855_T002	0.96503	1.73771	1.84748	2.25229	0.387988	1.76404	2.43031	3.68922	9.45044e-06	14.9112	12.35	7.9189	1.30735	2.01814	2.26434	2.59222
Zm00001d001856_T001	0	0	0	0	0	0	0	0	0	0	0	0	0	0	0	0
Zm00001d001856_T002	0	0	0	0	0	0	0	0.000953127	0.0130004	0	5.07381e-05	0	0	0.000567639	0	0.00259758
Zm00001d001856_T003	0	0	0	2.30217	0	0	4.63197e-05	6.57151e-05	4.5021	0	0	0	0	0	0	0
Zm00001d001856_T004	0	0.139751	0	0	0.917626	0	0	0	0	0.450938	0	0	0.572645	1.43055	0.916229	0.605225
Zm00001d001856_T005	0	0	0	0	4.22286	0	2.87948	2.0318	0	0	0	0	0.863572	0	0.203605	0.219207
Zm00001d001856_T006	0.000134794	0	0	0.000115488	0.000632538	3.50014	0	9.749e-05	0	0	0	0	0.97577	0	0	0.0752747
Zm00001d001856_T009	0	0	1.59895	0	0.542202	0.00167436	0	0.198583	0	0	0	0	2.90218	2.10497	0.53178	1.24123
Zm00001d001856_T010	0	0	0	0	0.295462	0	0	0.0676423	0	0	0	0	0	0.417348	0.0909384	0
Zm00001d001856_T011	0	0	0	0	0.195252	0	0	0	0	0	0.548414	0.0073021	0	0	0.000165283	0
Zm00001d001856_T012	0	0.000360225	0	0	2.1899	2.45569	0	0	0	0	0	0	0.00986895	7.78749e-05	0.00186619	0.000261172
Zm00001d001857_T001	0	0.4719	0	0	22.4487	0.268057	0.18537	0.0414633	2.03372	0.363414	0.394916	0	1.54138	0.956418	0.319475	0.673535
Zm00001d001857_T002	0	0	0	0	0	0	0	0	0	0	0	0	0.0278411	0	0	0
Zm00001d001858_T001	0	0.0500895	0	0	0	0	0	0	0	0	0	0	2.69139	0.319629	0.311101	0.492895
Zm00001d001859_T001	0	0.000504942	0	0	0	0	0	0.00116951	0	0	0	0	0	0	0	0
Zm00001d001859_T002	0	7.94324	115.488	127.239	1.37262	0	0	0	25.8172	34.5964	39.4635	24.8725	1.69573	0.0255575	3.00383	2.28377
Zm00001d001859_T003	49.2827	39.9769	76.5479	25.191	4.27755	7.47609	13.7033	11.6387	0	0	8.2462	7.10457	1.85307	3.4854	2.58651	3.24931
Zm00001d001859_T005	0	0	0	0	0	0	0	0	0	0	0	0	0	0	0	0
Zm00001d001860_T001	0.271505	0.528294	0.434971	1.14185	0.524112	4.28826	13.8934	6.3429	0	0.677291	0.122594	0	1.20769	3.5661	1.48764	0.897526
Zm00001d001861_T001	23.5805	3.23553	3.70577	3.44408	1.21635	3.76635	0.458954	2.2544	0	0.445589	0.541051	0.671422	1.59571	1.08226	0.711985	1.94758
Zm00001d001861_T002	1.46526	1.19509	0.544078	0	6.07419e-06	0.64884	0.573994	0	0.37858	0	0.329925	0	0.368535	0.942207	0.665144	0.760578
Zm00001d001861_T003	0	0.364801	0	0.581422	0.0965469	0	0.852631	1.71629	3.30561e-06	0.188992	0.160559	0	0.195157	0.684572	0.620662	0.742246
Zm00001d001861_T004	6.39671	0	0	0	0.641459	0	0	0	0	0	0	0	0.125828	0.230548	0.128785	0.109898
Zm00001d001862_T001	0	0	0	0	0	0	0	0	0	0	0	0	0	0	0	0
Zm00001d001864_T001	0	0	0	0	0	0	0	0	0	0	0	0	0	0	0	0
Zm00001d001864_T002	0	0	0	0	0	0.0727749	0	0	0	0	0	0	0	0.0805188	0	0.366532
Zm00001d001864_T003	0.0922655	1.25024	0.965156	0.0816165	0.342365	0.268395	0.0459826	0.335005	1.88529	1.02903	0.599781	0.650941	2.37076	2.68296	2.74939	3.9032
Zm00001d001864_T004	2.71684	4.93514	7.09823	1.69795	0.381952	0.860781	1.76159	2.06558	0	2.25717	3.29789	2.86297	1.62842	6.22507	5.70769	4.45996
Zm00001d001864_T005	0	0.534251	0	0.447947	1.70118	0	0.720157	0.335976	0	2.83846	0	0	1.86595	0.559214	0.828374	1.31677
Zm00001d001864_T006	0.00122186	0	0	0.00232652	1.63334	0.00731484	11.8694	0.358212	0	0	0	0	0	0	0	0
Zm00001d001864_T007	5.00769	6.71292	7.7925	7.11354	1.90479	8.21635	0.213712	12.802	0	0	0	0	1.92889	5.0343	2.98525	8.17045
Zm00001d001865_T001	0	0	0	0	4.65921	0.22227	0.303993	0	2.80796	0.301503	0	0	2.42615	0.316391	0.666385	0.524685
Zm00001d001866_T001	0	0	0	0	0	0	4.57486e-05	0	0	0.000144901	0.000125263	0.364336	0.142114	0	0.0964145	0.0987333
Zm00001d001866_T002	0	0.618108	0	0	0	0	0	0	0	0.0826353	0	0	0.000148716	1.19445	0.326057	1.30332
Zm00001d001866_T003	0	0	0.256217	0	0.443832	0	0	0.284746	1.68035	0	0	0	0.987319	0.702703	1.19338	0.731663
Zm00001d001866_T004	0	0	0	0	0.4506	0	0	0	0	0	2.22118e-05	0	0	0	0	0
Zm00001d001866_T005	0	0	0	8.29412e-05	0.000301234	9.08596e-05	0	0.0802677	0	0	0	0	2.84746	0.834433	0.918392	0
Zm00001d001866_T006	0.066762	0	0	0	0	0	0	0	0	0	0	0	0	0	0	0
Zm00001d001866_T007	0	0.0856387	0.1246	0	0	0	0	0	0	0	0	0	0.0422797	0	0.0101304	0
Zm00001d001866_T008	1.38571e-05	0	0	0	0	0	0.0407851	0	0	0	0	0	0	0	0	0
Zm00001d001866_T009	0	0	0	0	0.035677	0.118969	0.195011	0.607991	0	0.205505	0.0491971	0	0.319667	0.543554	0.841853	0.46526
Zm00001d001866_T010	0	3.40207	0	0.537826	6.78256	2.21732	0.195631	1.39696	6.04724e-05	0	0.10423	0	0.000189156	3.25987	3.06611	7.24503
Zm00001d001866_T011	0	0.0778301	0	0	0	0	0	0.152823	0	0	0	0	0.219077	0.143005	0.209859	0.0611772
Zm00001d001866_T012	0	0.000680404	0.285882	0	0	2.19892	2.58084	2.12048	1.19211	0	0	0	0.0795606	0	0	0.000744907
Zm00001d001867_T001	0	0	0	0	0	0	0	0	0	0	0	0	0	0	0	0
Zm00001d001868_T001	346.589	116.987	239.734	293.25	12.5869	6.7698	8.26054	5.86947	370.886	676.01	1011.89	1031.69	4.79233	3.2249	2.75156	3.41731
Zm00001d001869_T001	5.63351	0.713446	1.32186	0	1.32934	1.60273	1.05101	0.548442	0	0	0	0	2.84147	1.26436	1.06582	1.85881
Zm00001d001870_T001	8.1929	1.73261	2.40347	7.69509	11.1361	1.59627	5.49272	6.40944	7.89659	18.6576	8.38712	7.52795	4.42221	5.57304	4.36176	4.32169
Zm00001d001871_T001	1.27314	0.92896	0.417026	0	0	0.718333	0.387066	0.148371	0	0.270495	0	0	12.5693	3.10538	5.67121	2.70229
Zm00001d001872_T001	0	0	0	0	0	0	0	0	0	0	0	0	0	0	0	0
Zm00001d001872_T002	0	0	0	0	0	0	0	0	0	0	0	0	0	0	0	0
Zm00001d001873_T001	0	0	0	0	0	0	0	0	0	0.293847	0	0	0	0	0	0
Zm00001d001875_T001	0	0	0	0	0	0	0	0	0	0	0	0	0	0	0	0.0752954
Zm00001d001876_T001	0	0	0	0	0	0	0	0	0	0	0	0	0	0	0	0
Zm00001d001877_T001	0	0.58696	0.0505426	0.343818	0.0547645	0.0144644	0.121434	0.284588	2.15349	1.25433	2.87954	1.8665	3.42372	0.70377	1.42057	2.18507
Zm00001d001878_T001	0	0	0	0	0	0	0	0	0	0	0	0	0	0	0	0
Zm00001d001879_T001	0	0	0	0	0	0	0	0	1.82602	0	0	0	0.0922602	0.0783645	0.0431575	0
Zm00001d001879_T002	0	0	0	0	0	0	0	0	0	0	0	0	0	0	0.0499917	0.0292268
Zm00001d001879_T004	0.0152638	0	0	0	0	0	0	0.0316479	0.000141283	0	3.3342e-06	0	0.0834439	0	0	0.0525114
Zm00001d001879_T005	0	0	0	0	0	0	0	0.000424859	0	0.000603096	0	0	0.000498045	0	0	0.00331096
Zm00001d001879_T006	0	0.711342	0	0	0	0.000419863	0	0	0	0	0	0	0.29833	2.23066	1.83124	1.36936
Zm00001d001879_T008	0	0	0	0	0	0	0	0	0	0	0	0	0	0	0	0
Zm00001d001879_T009	0	0	0	0	2.29277e-05	0	0	0	0	0	0	0	0	0	0	0
Zm00001d001879_T010	0.00523579	0	0	0	0	0	0	0	0	0	0	0	0.0881241	0	0	0
Zm00001d001879_T011	0	0	0	0	0.000540146	0	0	0	2.84087	0	0	0	0	0	0	0
Zm00001d001879_T012	0	0	0	0	0.0298319	0	0	0	0	0	0	0	0	0	0	0.0400444
Zm00001d001879_T014	0	0.515358	0	0	0.175191	0	0	0	0	0	0	0	4.08583	0.642845	0.976348	0.918691
Zm00001d001879_T015	0	0	0	0	0	0	0	0	0	0	0	0	0.730973	0	0.126738	0.129297
Zm00001d001879_T016	0	0	0	0	0	0	0	0	0	0.0203664	0	0	0.000560142	0.21146	0.000645028	0.50373
Zm00001d001879_T019	0	0	0	0	0	0	0	0	0	0	0	0	0	0	0	0
Zm00001d001879_T020	0	0	0	0	0.0143306	0.0474162	0	0	0	0	0	0	0.482868	0.850514	0.374014	0.120221
Zm00001d001879_T021	0	0	0	0	0	0	0	0	0	0	0	0	0	0	0	0
Zm00001d001879_T022	0.416707	0	0	0	0	0	0	0	0	0	0	0	0.192946	0	0.14275	0
Zm00001d001879_T023	0	0.0229471	0.335324	0	0	0	0	0	0	0	0	0	0.0126556	0	1.70854	0.653518
Zm00001d001879_T024	0	0	0	0	0	0	0	0	0	0	0	0	5.83642	0	0.31956	0.060001
Zm00001d001879_T025	0.0576129	0	0	0	0	0	0	0	0	0	0	0	0	0	0	0
Zm00001d001879_T026	0	0.00941286	0	0	0	2.17302e-05	0	0	0	0	0	0	0.323572	0.00234437	0.00056256	0
Zm00001d001879_T027	0	0	0	0	0	0	0	0	0	0	0	0	0.374173	0.704018	0.103799	0.293574
Zm00001d001879_T028	0	0	0	0	0	0	0	0	0	0	0	0	0	0	0	0
Zm00001d001879_T029	0	0	0	0	0	0	0	0	0	0	0	0	0	0	0	0
Zm00001d001879_T030	0	0	0.153718	0.00520109	0.0183915	0	0	0	0	0	0	0	0.287882	0	0	0
Zm00001d001879_T031	0	0.440462	0	0	0	0	0	0	0	0.0603549	0	0	0	0	0.211484	0.0843911
Zm00001d001879_T032	0.393471	0.197869	0	0	0	0	0	0.0602201	0	0	0	0	1.31123	0	1.81679	0.358552
Zm00001d001879_T036	0.225465	2.22956	0.0550551	0	0.0492994	0.255739	0	0	0.00105525	0.0652154	0.198	0	5.57415	11.2744	9.51901	6.74406
Zm00001d001879_T037	0	0	0	0	0	0	0	0	0	0	0	0	0	0	0	0
Zm00001d001879_T038	0.000136658	3.37276	0.787364	0	0	0.39751	0	0.00288844	0	0.142796	0	0	2.62367	12.2824	14.2149	11.6723
Zm00001d001879_T039	0	0	0.000180069	0.0845163	0	0	0	0	0	0	0	0	0	0	0.257551	0.558358
Zm00001d001880_T001	0.142837	1.52061	0.569273	0	0.379148	0.634553	1.69523	1.31533	0	0.150119	0.337191	0	0.73181	3.13624	2.61376	2.89513
Zm00001d001880_T002	6.99401	3.11635	1.83771	1.07013	1.57343	6.09355	18.3948	11.359	0	0.606044	0	0	1.71734	1.89352	3.18536	1.88582
Zm00001d001880_T003	23.7924	5.97106	10.1113	3.34845	17.6492	11.9003	32.7477	24.8852	30.4234	1.91911	0.649352	0	4.09031	2.37593	4.26162	1.63578
Zm00001d001881_T001	0	0.435108	0	0	1.52205	2.36006	0.164708	1.61224	0	0.410667	0	4.00364e-05	4.09546	0.155139	1.99215	1.12911
Zm00001d001881_T002	0	0	0	0	0	4.85958	2.18836	0.365056	0	0	0	1.9148	0	0	0	0
Zm00001d001881_T003	0	1.03426	0.207884	0.0288947	0.175115	0	0.00589109	0.000152489	1.10395	0.502425	0.299033	0	0.747152	2.69754	1.92758	2.80356
Zm00001d001881_T004	0	0.000177738	0.207884	0.0288947	0.173334	0	0.491138	0.630461	0.00304112	0.00228335	0.299033	0	0.000442576	0.000337303	0.15423	0.0786156
Zm00001d001881_T005	0	0.950791	0	0	4.68502	13.1232	13.1921	14.99	0	2.39429	0.801031	0.806016	5.65907	0	0.859751	1.37241
Zm00001d001882_T001	177.648	33.2198	43.3263	21.8806	0	41.7579	195.691	67.9364	16.0455	1.50571	0.411459	12.6958	18.3741	30.4075	17.2626	14.3659
Zm00001d001882_T002	0	0	0	0	0	0	0	0	0.000889384	0	0	0	0.0328485	0	0	0
Zm00001d001882_T003	0	0	0	0.000277926	0	0	0	0	0.000443632	8.69373e-05	0.00015605	0.000304056	0	0	0.00025266	0
Zm00001d001882_T004	0	0	0	0	7.748	0	1.55722	3.12823	0	2.25368	3.21753	0	12.8382	0.160771	1.2592	0
Zm00001d001882_T005	0	0	0	0	0.427897	0	0	0	0	0	0	0	0	0	0	0
Zm00001d001882_T006	0	0	0	0	0	0	0	0	0	0	0	0	0	0	0	0
Zm00001d001882_T010	0	0.187324	0.0437834	0	0.0398228	0.150255	0.14026	0.396758	0.840609	0.237438	0.146545	0	0.157277	0.299749	0.450362	0.489337
Zm00001d001882_T012	0	0	0	0	0	0	0	0.042527	0	1.90186e-05	0	0	0.0361359	0.150286	0.0128967	0.0779374
Zm00001d001882_T013	0	0	0	0	0	0	0	0.000516003	0	0	0	0	0.00339932	4.67961e-05	0	9.47879e-05
Zm00001d001883_T001	16.8456	2.17902	0.0567883	0.000690108	3.30542	1.149	0.841381	0	0	0	4.29721	0.000720782	3.38315	0.87702	0.738801	0.455713
Zm00001d001883_T002	13.6808	0	0	0	0	0	0	0	0	0	0	0	1.76073	0.00384754	0	0.000437986
Zm00001d001883_T003	1.4443	0.00245434	0.435378	3.85602	0.838559	0.274421	0	0.0572826	0	1.78222	2.67827	0	0.0441477	0.0157001	0.855145	0.873615
Zm00001d001883_T004	0	16.8603	43.5186	23.3681	0.00191798	0	4.38583e-05	0.69164	0	19.4169	8.74891	11.4654	0	5.87246	3.50787	3.7881
Zm00001d001883_T005	0	3.04668	0.986732	1.97461	0.122785	0.130886	0	0.387989	1.04354	1.06555	0.377433	0	0.258461	0.809592	0.152422	0.273201
Zm00001d001883_T006	0	0	0.889678	0	0	0	0.389329	0	0	0.166104	2.2663	0	0.00221493	0	0	0
Zm00001d001883_T007	0	0	3.95222	0	0	0	0.000319558	0.0330056	0	1.20578	0	3.19735	0.0946869	1.67528	1.16641	1.21652
Zm00001d001883_T008	38.7242	0	3.61989	15.1385	0	0	0	0	23.6654	8.81074	0.0260023	13.6077	9.19683	0.181497	0.114443	0.529863
Zm00001d001883_T009	0	0	0	0	0	0	0.553828	0	0	0.105215	0.369441	0	0.780201	0.194063	0	0
Zm00001d001884_T001	0	1.00034	0	0	0	0	0	0.000151247	0.000136926	0	0	0	0.0513316	0.054255	1.22568	0.960919
Zm00001d001884_T002	0.174425	0.49371	0.675388	0	0.0176145	0.259637	0.1185	0.444799	0	0.0698865	0.276052	0	0.268811	0.503893	0.458203	0.724791
Zm00001d001884_T003	0	0.944519	5.20333	3.02396	0	0	0	0	0	0	0.396334	0	13.1871	2.20334	0.903719	2.67988
Zm00001d001884_T004	0	0	0	0	0.0335958	0	0.672556	0.651059	0	0	1.05869e-05	0	0.105846	0.738849	0	0
Zm00001d001884_T005	0	0.0533614	1.10847	0	0.123791	0	0	0.516747	2.93181	0.205887	0.000215301	0	0.189361	1.03589	2.59664	1.06751
Zm00001d001884_T006	0	0	0	0	0	0	0	0	0	0	0	0	0	0	0	0
Zm00001d001884_T007	4.01336	0	4.56743	19.579	5.15432	4.9908	3.53747	2.19784	0	0.417545	0	0.854411	0.759274	3.02486	5.99658	0.00802782
Zm00001d001884_T008	0	0	0	0	0.157385	1.43469	0	0	0	0	0	0	0	0	0	0
Zm00001d001885_T001	0	1.10319	0	0	10.2731	2.2425	0.865682	0.486171	0	1.30446	0	0	1.87606	1.28837	3.17786	2.19374
Zm00001d001886_T001	0	0	0	0	0	0	0	0	0	0	0	0	0	0	0	0
Zm00001d001887_T001	0	0	0.218063	0	3.63713	1.38116	0.517389	0.579383	0	0	0	0	0.361094	0.536726	0.949582	0.468091
Zm00001d001888_T001	0	0	0	0	0	0	0	0	0	0	0	0	0	0	0	0
Zm00001d001889_T001	0	0	0	0	0	0	0	0	0	0	0	0	0	0	0	0
Zm00001d001890_T001	0	0	0	0	0	0	0	0	0	0	0	0	0	0	0	0
Zm00001d001891_T001	0	0	0	0	0	0	0	0	0	0	0	0	0	0	0	0
Zm00001d001892_T001	0	0	0	0	0	0	0	0	0	0	0	0	0	0	0	0
Zm00001d001893_T001	0	0	0	0	0	0	0	0	0	0	0	0	0	0	0	0
Zm00001d001894_T001	0	0.29201	0	0	0	0	0	0	0	0	0	0	3.26338	0.746148	0.706122	0.586208
Zm00001d001895_T001	0.12975	1.34952	0.29096	0	0.0825201	0.067822	1.32969	0.759677	1.43711	1.32983	3.76181	6.74636	1.91392	4.47149	4.08337	4.61894
Zm00001d001895_T002	0	0	0	0	0	0	0	0	0	0	0	0	0	0	0	0
Zm00001d001895_T003	0	0	1.21003	0.629192	0	0	0	0.392126	0	0.469099	0	0	0.241907	0	0.0559655	0.0963703
Zm00001d001895_T004	0	0	0.000212866	4.84509e-05	2.10796	0.362399	0	0.000631222	0	0	0	0	9.43092	0.00666312	0	0
Zm00001d001895_T005	0	0	0	0	0	0	0	0	0	0	0	0	0	0	0	0
Zm00001d001895_T006	0	3.06895	2.62598	0	6.72042	13.2385	1.70128	7.75651	0	5.16236	0	0	0	1.15897	3.27536	7.82075
Zm00001d001895_T007	0.0897862	0.537459	0.746611	0.046038	0.133169	0.940754	0.354829	1.00023	0.491973	2.08783	2.66504	5.48297	0.454809	1.39192	0.774691	0.7231
Zm00001d001895_T008	0	0	0	0	0	0	0	0	0	0	0	0	0	0	0	0
Zm00001d001895_T009	0.00109338	1.93812	0.0776398	3.19471	0	0.00756767	1.81506	0	2.28957	11.6099	11.4835	8.98279	0	2.45611	4.05113	5.60805
Zm00001d001895_T010	2.44139	0.0316686	0.000687552	0.0320186	0	4.4203	0.0343278	0	0.0253469	0.0315681	0.0324666	0.0323993	0.00427783	2.65665	0.012799	0.0186538
Zm00001d001896_T001	0	0	0	0.151168	0	0.222146	0	0	0	0.0571243	0	0	0	0	0	0
Zm00001d001896_T002	0	0.868134	0	0	0.2413	0	0	0.4455	0	0	0	0	4.36974	3.99859	2.5082	2.74235
Zm00001d001896_T003	0	0.252905	0	0.00396614	0	0.00385605	0	0	0	0.00411001	0	0	0	0	0	0
Zm00001d001896_T004	0	0.401023	0.130853	0	0	0	0.052083	0	0	0	0	0	1.30453	1.57603	1.05226	1.30384
Zm00001d001897_T001	0	0.243719	0.20005	0	1.1541	0.831597	0.518759	0.401205	0	0	0.252617	0	0.75676	0.942636	0.357647	0.398842
Zm00001d001898_T001	0	0.993509	16.9516	12.5992	0.0561538	2.60577	0	0	1.49962	0	0	0	0	0	0	0.256512
Zm00001d001898_T002	0	0	0	0	0	0.164175	0	0.00163083	0	0.141129	1.80616	1.52107	0.00141946	0	0.304443	0
Zm00001d001898_T003	0	0	0	0	0	0	0	0	0	0.644014	0.00182571	0.0040075	0.273527	0.128827	0.00154928	0.166791
Zm00001d001898_T004	0	0	0	0	0	0	0	0	0	0	0	0	0	0	0	0
Zm00001d001898_T005	0	0	0	0	0	0	1.96976	0	0	0	0	0	0	0	0.0590656	0.0344628
Zm00001d001898_T006	3.24767	10.9827	39.1331	22.5145	0.381137	9.33511	5.79277	17.2917	0.00657676	42.1054	83.7504	48.0867	1.18536	7.07449	13.0639	10.8599
Zm00001d001898_T007	0.0172635	1.46846	1.77759	2.11727	1.02708	1.1376	1.39922	6.51121	0	3.67763	5.2402	6.56744	2.72327	5.25638	6.60033	4.57904
Zm00001d001898_T008	1.86448	0	0	0	0.00998766	0	0	0	0	0	0	0	0.902979	0.0144754	0	0
Zm00001d001898_T009	2.12636	4.78697	0	0	3.78107	11.5262	33.9653	44.267	0	0	0	0	0.544043	3.40145	0.561578	2.76792
Zm00001d001898_T010	0.211112	0.223013	0.057683	0.232418	0.0474179	0	0.41101	0.732342	0.455181	1.04868	1.95774	2.53198	0.0883712	0.331099	0.260585	0.285919
Zm00001d001898_T011	5.37382	1.38502	0	2.47198	4.01193	0	0	0	12.2844	8.94727	0	0	5.89085	0	0	0
Zm00001d001899_T001	3.3426	3.68183	1.78168	1.01751	47.5745	156.129	125.064	49.9421	7.91807	2.78661	4.78533	13.4246	17.988	15.3533	11.8387	8.36896
Zm00001d001900_T001	0.0733731	0	0	0	27.3263	0	0	0	6.88882	0.172964	0	1.80113	0.277318	0	0	0.00205018
Zm00001d001900_T002	12.2925	1.73734	3.40365	1.84741	13.2535	2.29278	0.807534	0.590378	13.0237	0.861499	0	3.00823	1.61396	1.42673	1.0324	1.28923
Zm00001d001900_T003	4.67221	0	5.23533	1.48678	0	0	0	0	8.57189	0.814018	3.08225	0	2.25354	0.00642731	0.00015075	0.000270934
Zm00001d001900_T004	0	0	0	0.000239972	0	0	0	0	0.000286666	0.000571054	0.000242865	0	0.000120848	0	0	0
Zm00001d001901_T001	0.297788	0	0	0	0.153072	0	0	0.403742	0	0.41586	0	0	0	0.126402	0.0331298	0.0822301
Zm00001d001901_T002	10.7411	3.56022	6.74565	4.18043	3.80781	4.63039	15.5632	6.97468	3.79404	0.414474	1.79162	0	6.53328	4.99685	3.37476	1.85634
Zm00001d001901_T003	28.6811	54.9367	77.283	84.9409	14.8016	147.168	360.171	210.228	58.1536	2.46931	6.10511	7.78847	20.2134	81.9892	59.3527	33.0293
Zm00001d001901_T004	0.000362063	0	0	0	0	0	0	0	0	0.00117835	0	0	0	0	0	0
Zm00001d001902_T001	0.0319772	0.000175342	0.000146383	1.42276	33.9421	0	1.97007	0.000169161	0.00128963	0.00016658	0.000188444	0.00016669	0.012478	0.000175821	0.000152185	0.00017857
Zm00001d001902_T002	3.87643	0.311747	0.514439	0	0.00486541	21.6927	15.7945	13.9353	5.44058	0.46774	0.145209	0.452241	0.0375433	0.105312	0.138474	0.282193
Zm00001d001903_T001	11.1129	0	2.48342	7.39726	2.43177	10.4822	2.54308	2.36933	0	3.7553e-05	4.25221e-05	0	0.60729	1.02269	0.600749	0.353558
Zm00001d001903_T002	0	0	0	0	0	0	0	0	0	0	0	1.54962	0	0	0	0
Zm00001d001903_T003	0	0	0	0	0	0	0	0	0	0	0	0	0	0	0	0
Zm00001d001903_T004	0	0	0	0	0	0	0	0	0	0	0	0	0	0	0	0
Zm00001d001903_T005	0	0.360649	0	0.0996432	0.29476	0.315447	0.678736	0.944811	0	0	0.0979973	0	0.363921	1.22276	1.3225	0.933618
Zm00001d001904_T001	0	0	0	0	0	0	0	0	0	0	0	0	0	0	0	0.0507875
Zm00001d001905_T001	0	0.189274	0	0	0	0	0	0	0	0	0	0	2.08858	0.194216	0.587366	0.558873
Zm00001d001906_T001	2.84506	2.34763	2.37355	8.39927	0.181176	0	0	0	0	0.82359	0	0	0	0	0	0
Zm00001d001906_T002	0.567292	0.148273	0.223281	0	0	0	0	0	0	0	0	0	0	0	0	0
Zm00001d001906_T003	0	0	0	0	0	0	0	0	0	0	0	0.853788	0	0	0	0
Zm00001d001906_T004	0.393342	1.78678	2.07631	2.12579	0	0	0	0	0	0	0	0	0.0389895	0	0	0
Zm00001d001906_T005	13.2429	0	0	8.39826	0	0	0	0	0	0	0	0	0	0	0	0
Zm00001d001906_T006	21.6056	226.093	624.581	621.995	3.2385	5.60151	4.11294	4.06752	170.857	17.3308	20.1654	24.0741	0	0.172603	0.331725	0.315117
Zm00001d001906_T008	77.7248	0	0	0	0	0	0	0.357296	0	0	0	0	0	0.00105906	0	2.16387e-05
Zm00001d001906_T009	9.50379	2.70195	7.95053	3.68875	0	0	0.113135	0	0	0.457211	0	1.46978	0	0	0	0
Zm00001d001906_T010	0	0	0	0	0	0	0	0	0	0	0	0	9.75628e-05	0.000133289	0	0
Zm00001d001906_T011	3.51343	2.36818	5.01807	5.81157	0	0.345657	0.161596	1.07734	0	0	0.355806	0.733013	0	0	0.0106514	0
Zm00001d001906_T012	9.39997	0	1.7338	2.02973	0	0	0.467096	0	0	0	0	0	0	0	0	0
Zm00001d001906_T013	11.0054	0.313948	6.11771	1.61389	0	0	0	0	0	0	0	0	0	0	0	0
Zm00001d001906_T014	3.71765	0.540661	4.25933	7.94174	0	0	0	0	0	0.162934	0	0	0	0	0	0
Zm00001d001906_T015	1918.11	267.077	486.517	706.472	0.000285038	3.02146	0.00304454	0	0.0126143	6.2316	20.6325	28.6139	0.503059	0.110803	0.324862	0.113386
Zm00001d001906_T016	536.936	3.55949	1.13771	59.1533	3.70781	0	0	0	10.129	0.00116055	0.00117886	5.73666	0.00360372	0.000153514	0.00783051	0.364492
Zm00001d001906_T017	170.313	29.7511	62.8372	37.3035	0	0	2.35852	0.219256	0	2.59288	0	0	0	0	0.137261	0
Zm00001d001906_T018	84.5892	7.00801	10.0184	5.57114	1.66858	0	0	0	0	0.637628	0	3.41844	0	0	0	0.039627
Zm00001d001906_T019	12.6344	171.642	1037.04	829.884	1.29811	1.20716	0	0.871504	0	0	11.2743	0	0	0	0.263155	0.273093
Zm00001d001906_T020	959.128	143.341	0	0	1.72009	0.203959	1.89656	0.999657	87.258	10.1269	0	0	0	0	0.36409	0.0162369
Zm00001d001907_T001	0	0	0	0	0	0	0	0	0	0	0	0	0	0.0893588	0	0.145513
Zm00001d001908_T001	25.5144	4.272	14.0354	9.56047	0.73083	0.974841	2.5791	3.66324	3.88415	1.01383	0.754837	1.73535	0.144138	0.340543	0.120132	0.147279
Zm00001d001908_T002	5.51444	0.740531	0.872785	0.517616	14.5696	4.06429	5.47087	2.74282	8.9044	34.099	17.4412	23.9407	6.01945	1.85533	1.98855	1.69028
Zm00001d001909_T001	1.46221	3.30033	4.6168	0.66678	1.31804	12.3953	26.0949	24.5345	0	0.316367	0.802223	1.43189	4.65859	6.81809	9.21692	7.96211
Zm00001d001909_T002	8.199e-05	0.000215524	7.41339e-05	0.000724627	0.00045911	0	0.000616197	0	0	0.000650299	0.000740381	0.000730571	5.00597e-05	7.7214e-05	0.000147817	0
Zm00001d001910_T001	0	0.626376	2.78885	0	0.113882	0	1.50198	0.0922652	0	0	0	0	0.444171	0.298857	0.364861	0.619242
Zm00001d001910_T002	0	0	0	0	0	0	0	0	0	0	0	0	0.257465	0.346477	0	0
Zm00001d001910_T003	6.15181	0	2.5262	13.9731	0	0	0	0	0	0	0.560484	0	0.603259	0	0.339963	0.106947
Zm00001d001911_T001	0	0	0	0	0	0	0	0	0	0	0	0	0	0	0	0
Zm00001d001912_T001	0	0	0	0	0	0	0	0	0	0	0	0	0	0	0	0
Zm00001d001912_T002	0	0	0	0	0	0	0	0	0	0	0	0	0	0	0	0
Zm00001d001912_T003	0	0	0	0	0	0	0	0	0	0	0	0	0	0	0	0
Zm00001d001913_T001	290.885	70.5982	255.283	271.45	48.5762	82.713	91.1425	40.8898	132.475	39.9183	13.6398	18.7247	21.1555	32.0401	26.58	23.1583
Zm00001d001913_T002	173.455	0.866526	0	7.81314	61.3082	23.2455	0	0	15.0528	57.826	2.17164	10.5935	20.5794	3.97847	0.220734	2.12777
Zm00001d001913_T003	0.941584	2.57602	5.5171	4.72396	1.12268	1.1993	3.25499	5.57726	17.1298	22.5306	18.4653	15.3546	0.512383	2.06876	2.57873	1.7962
Zm00001d001913_T004	51.0623	2.03896	0	17.8285	0	0.00594222	4.41875	0	95.0401	284.892	10.035	19.4502	9.99184	14.4691	5.28349	2.43559
Zm00001d001913_T005	62.6463	0	7.11909	0	11.3054	0	0	0	0	200.567	34.7675	0	8.01641	5.03594	1.71702	15.9096
Zm00001d001914_T001	0.000737856	0.303793	0	6.0877e-05	0	0	6.72018e-05	0.240231	4.42527e-05	0.218399	0.663005	6.39505e-05	0.232699	0.686585	0.276962	0.947437
Zm00001d001914_T002	0.544304	0.00308496	0	2.18022	0	0	0.393106	3.52816e-06	1.11437	3.51337e-05	8.92952e-06	1.30197	0.218756	0.356199	0.228059	0.289935
Zm00001d001914_T003	0	0.377504	0	0	0.0824048	0.330279	0	0	0	0	0	0	1.35193	2.44724	1.18166	0.61919
Zm00001d001915_T001	0	0	0	0	0	0	0	0	0	0	0	0	0.411809	0.0369258	0	1.41795e-05
Zm00001d001915_T002	0	0	0	0	0	0	0	0	0	0	0	0	1.18738e-05	0.000664299	0	0.0387848
Zm00001d001916_T001	0	0.84454	0.0990241	0	10.6723	0.539369	0.355574	0.0794426	1.13687	0	0	0	2.00362	1.64324	1.09101	1.29806
Zm00001d001917_T002	0	0	0	0	0	0	0	0	0	0	0	0	0	0	0	0
Zm00001d001917_T003	0	0	0	0	0.534731	0	0	0	0	0	0	0	0	0.298122	0	0.0316669
Zm00001d001917_T004	0	0	0	0	0	0	0	0	0	0	0	0	0	0	0	0
Zm00001d001917_T005	0	0	0	0	0	0	0	0.000503074	0	0	0	0	0	0	0	0
Zm00001d001917_T006	0	0.215995	0	0	0.617524	0	0.106449	0.325808	0	0	0	0	0.557754	0.337395	0.536229	0.715153
Zm00001d001917_T009	0	0	0	0	0	0	0	0	0	0	0	0	0	0	0	0
Zm00001d001917_T010	0	0.391609	0	0	0.00488256	0	0.346276	0	0	0	0	0	0	0	0	0
Zm00001d001917_T011	0	0.0596465	0	0	0	0	0.0612058	0	0	0	0	0	0	0	0	0
Zm00001d001917_T012	0	0.0327567	0	0	0.00817924	0	0.0222537	0.0180363	0	0.020071	0	0	0.0221911	0.11421	0.0682072	0.0661517
Zm00001d001917_T013	0	0	0	0	0	0	0	0.12184	0	0.0617349	0	0	0.00957633	0	0	0
Zm00001d001917_T014	1.44086e-05	2.39274	1.52854	3.00217	17.2883	5.73444	5.00327	9.2761	0	1.86366	0	0	4.62178	2.98039	4.20198	5.01147
Zm00001d001917_T015	0	0	2.7281e-05	5.08988e-05	0	0	0	0	0	0	0	0	0	0	0	0
Zm00001d001917_T016	0.940796	1.80181	0	0	0	16.838	7.13956	3.13614	2.91859	0.504691	0	2.10059	0.00565304	4.45002	2.27995	1.14979
Zm00001d001917_T018	0	0	0	0	0.000545906	0	0	0	0	0	0	0	0	0.000224161	0.00017582	0.000871659
Zm00001d001917_T019	0	0	0	0	0	0.010623	0	0.0104127	0	0	0	0.0100842	0	0.0104946	0.0103442	0.0015381
Zm00001d001917_T020	0	0	0	0	0	0	0	0	0	0	0	0	0	0	0	0
Zm00001d001917_T022	0	0	0	0	0	0	0.132755	0	0	0	0	0	0.0227659	0.0407023	0.0314741	0.028599
Zm00001d001917_T023	0	0.0912818	0	0	0.702827	0	0.318524	0.0500607	1.21558	0.44595	0	0	0	0	0.378604	0
Zm00001d001917_T024	0	0	0	0	0	0	0	0	0	0	0	0	0	0	0	0
Zm00001d001918_T001	0	0	0	0	0	0	0	0	0	0	0	0	0	0.0390815	0	0
Zm00001d001920_T001	0	0	0	0	0	0	0	0	0	0	0	0	0	0	0	0
Zm00001d001921_T001	0	0	0	0	0	0	0	0	0	0	0	0	0	0	0	0
Zm00001d001922_T001	0	0	0	0	0	0	0	0	0	0	0	0	0	0	0	0
Zm00001d001923_T002	0	0	0	9.20885e-06	0	0	0	0	0	0	0	0	0	0	0	0
Zm00001d001923_T003	0	0	0	0	0	0	0	0	0	0	0	0	0	0	0	0
Zm00001d001923_T004	0	0	0	0	0	0	0	0	0	0	0	0	0	0	0	0
Zm00001d001923_T005	0	0.000103726	7.00126e-05	6.84674e-05	0	0	0	0	0	0	0	0	0	0	0	0
Zm00001d001923_T006	0	0	0	0	0	0	0	0	0	0	0	0	0	0	0.0228859	0.0084683
Zm00001d001923_T009	0	0	0	0	0	0	0	0	0	0	0	0	0	0	0	0
Zm00001d001923_T011	0	0.0075702	0.0104262	0.0102347	0	0	0	0	0	0.000569014	0.00939202	0.013217	0	0.0120994	0.0104617	0.0116726
Zm00001d001923_T012	0	0	0	0	0	0	0	0	0	0	0	0	0	0	0	0.0169636
Zm00001d001923_T013	0	0	0.226856	0	0	0.0497856	0	0.113433	0	0.351395	0.32239	0	0.0658592	0.0883216	0.00768857	0.00925814
Zm00001d001923_T014	0	0	0	0	0	0	0	0	0	0	0	0	0	0	0	0
Zm00001d001923_T015	0	0	0	0	0	0	0	0	0	0	0	0	0	0	0	0
Zm00001d001923_T016	0	0	0	0	0	0	0	0	0	0	0	0	0	0	0	0
Zm00001d001923_T017	0	0	0	0	0.457269	0.921427	1.45761	0.60466	0	0	0	0	0.0168566	0	0.0126681	0
Zm00001d001923_T018	0	0	0	0	0	0	0	0	0	0	0	0	0	0	0	0
Zm00001d001923_T019	0	0	0	0	0	0	0	0	2.39379	0	0	0	0	0	0	0
Zm00001d001923_T020	0	0	0	0	0	0	0	0	0	0	0	0	0	0	0	0.00789547
Zm00001d001923_T021	0	0	0	0	0	0.688455	24.2793	15.3484	0	0	0	0	0	0	0	0
Zm00001d001923_T022	0.00565753	1.84378	0	0.363298	12.8329	10.5459	1.38059	6.27231	0	1.22724	1.80788	0.668635	0.581794	2.51652	3.43964	4.09666
Zm00001d001923_T023	0	0	0	0	0.119726	0	0	0	0	0	0	0	0	0	0.100104	0.118057
Zm00001d001923_T024	0.21527	0.222406	0.738772	0	4.19181	6.71412	5.09737	5.42778	5.12937e-05	0	0.19822	0.491941	1.99377	1.24088	1.13671	1.17278
Zm00001d001923_T025	0.425623	0	0	0	0	0	0	0	0	0	0	0	0	0	0	0
Zm00001d001924_T001	2.74773	1.53909	5.84098	6.98098	0.64429	0.644165	0.321796	0.172388	0	0.145474	0.22455	0.989459	0.873666	0.614503	0.397081	0.341442
Zm00001d001926_T001	0	0	0	0	0	0	0	0	0	0	0	0	0	0	0	0
Zm00001d001926_T002	0	0	0	0	0	0	0	0	0	0	0	0	0	0	0	0
Zm00001d001927_T001	0	0	0	0.389295	0.376558	0	0	0	0	0.154133	0	0	0	0	0	0
Zm00001d001928_T001	0	0	0	0	0	0	0	0	0	0	0	0	0	0	0	0
Zm00001d001928_T003	0	0	0	0	0.151933	0	0	0	0	0	0	0	0.0436584	0	0	0
Zm00001d001928_T004	0	0	0	0	0.0931566	0	0	0	0	0	0	0	0.00362977	0	0	0
Zm00001d001928_T005	0	0	0	0	0	0	0	0	0	0	0	0	0	0	0	0
Zm00001d001928_T006	0	0	0	0	0	0	0	0	0	0	0	0	0.031439	0	0	0
Zm00001d001928_T008	0	0.831149	0	0	0	0	0	0.122566	0	0	3.32937e-05	0	0	0	0	0.0920257
Zm00001d001928_T010	0	0	0	0	0	0	0	0	0	0	0	0	0	0	0	0
Zm00001d001928_T012	0	0	0	0	0.189769	0	0	0	0	0	0	0	0.53474	0	0	0
Zm00001d001928_T014	0	0	0	0	0.1099	0	0	0	0	0	0	0	0.0539301	0.292161	0.219905	0.472526
Zm00001d001928_T021	0.209145	0	0	0	0	0	0	0	0	0	0	0	0.31748	0	0	0
Zm00001d001928_T022	0	0	0	0	0.0360884	0	0.0551464	0	0	0.0948587	0	0	0.0644806	0.248913	0.256667	0.203518
Zm00001d001928_T024	0	0	0	0	0	0	0	0	0	0	0	0	0.00455038	0	0	0
Zm00001d001928_T025	0	0	0	0	0	0	0	0	0	0	0	0	0	0	0.0307006	0.0311817
Zm00001d001928_T026	0	0	0	0	0	0	0	0	0	0	0	0	0	0	0	0
Zm00001d001928_T027	0	0	0	0	0	0	0	0	0	0	0	0	0	0	0	0
Zm00001d001928_T028	0	0	0	0	0	0	0	0	0	0	0	0	0	0	0	0
Zm00001d001928_T030	0	0	0	0	0	0.00313035	0	0	0	0	0	0	0	0	0	0
Zm00001d001928_T033	0	0	0.00232567	0	0	0	0	0.0018088	0	0	0	0	0	0.623788	0.355034	0.0115607
Zm00001d001928_T035	0	1.71097	0.510064	0	3.71686e-05	0	0	0.0861202	0	0	0	0	0	0.00848857	2.65963	1.76861
Zm00001d001928_T037	0	0.000126079	0	0	0	0	0	0	0	0	0	0	0	3.8705	0.635345	1.47044
Zm00001d001928_T040	0	0	0	0	0.040992	0	0	0.0428034	0	0	0	0	0.185065	0.200465	0.417362	0.543017
Zm00001d001928_T041	0	0	0	0	0	0	0	0	0	0	0	0	0	0.275887	0	0
Zm00001d001928_T044	0.160511	1.53855	0.159524	0	0.256608	0.111967	0	0	0	5.90921e-06	0.0323417	0	0.702965	2.89788	2.07016	3.89457
Zm00001d001928_T046	0	0	0	0	0.785057	0.122821	0	0	0.91284	0	0	0	0	0	0	0
Zm00001d001928_T048	0	0.418272	0.0711448	0	0.832962	0	0	0	0	0.335247	0	0	2.91065	1.91982	4.46672	4.8245
Zm00001d001928_T050	0	0	0	0	0.0389814	0	0	0	0	0	0	0	0.16971	0.165644	0.226813	0.262006
Zm00001d001928_T051	0	0	0	1.79806e-05	0.350974	0	0	0.16657	0	0	0	0	0	0	0	0
Zm00001d001928_T052	0.000138703	0.0864402	0.509365	0.384039	1.50075	1.0786	0	0.00209944	0.811349	0	0	0	0.767539	1.09025	4.65251	1.2463
Zm00001d001928_T053	0.353328	0	0	0	0	0	0	0	0.000453965	0.190292	0	0	0	0	0	0
Zm00001d001929_T001	0	0.779506	0	0.0829568	0.0878343	0.404259	0.609965	0.526537	0	0	0	0	0.482455	1.39617	0.862932	0.716666
Zm00001d001929_T002	0.251882	0.762076	0.111404	0.0102347	0.0644123	0	0	0.203292	0	0	0	0	1.01792	1.34363	0.242804	0.00609001
Zm00001d001929_T003	0.407453	0	0	0.00118915	0	0.529205	0.950002	0.8366	0	0	0	0	0.0616295	0.124296	0.108988	0.121972
Zm00001d001929_T004	10.9113	4.89063	2.48702	4.55677	0	0	0.776904	0.00135351	0	0	0.0906138	0	1.80105	0.46529	0.346755	0.7426
Zm00001d001929_T005	0.395174	2.15718	0.0907787	0	0	0	0.0639375	0.136251	0	0.0792318	0	0	0.52958	1.30896	2.30063	3.04424
Zm00001d001929_T006	0	0	0	0	0	0	0	0	0	0	0	0	0	0	0	0.10598
Zm00001d001929_T007	0	0	0	0	0	0	0	1.56444	0	0.000112881	0	0	0.927195	1.15547	0.518791	0.363953
Zm00001d001929_T008	0	0.356441	0	0	0.544008	0	0	0	2.09942	0	1.38141	0	0.4935	0	0.521891	0.30147
Zm00001d001929_T009	0	0	0.41892	1.80514	6.97757	11.861	6.9853	9.83927	0.000572463	0.800506	0.00209299	0	5.16732	2.89462	3.75471	3.37767
Zm00001d001929_T010	0	1.84113	5.5133	5.27933	0.88143	41.9539	67.5083	50.0713	0	0.224601	0	9.09238	1.75983	13.9874	9.86335	9.62995
Zm00001d001930_T001	0	0	0	0	0	0	0	0	0	0	0	0	0	0	0	0
Zm00001d001931_T001	0	0	0	7.88266	2.6424	3.82987	3.35919	0.974835	0	0.743526	0	0	0	0	0	0
Zm00001d001932_T001	0.0725432	0	0	0	0	0	0.631279	0	0	0	0	0	0	0.206388	0.0618329	0
Zm00001d001932_T002	0.412965	1.6656	0.969343	0.000134159	15.466	2.36727	0	0.645686	7.91432e-05	0.197289	0	0	3.50314	3.54445	5.50902	5.13517
Zm00001d001932_T003	0.296687	0.000405396	0	0.69079	1.89858	5.8566e-05	0	0.000177194	1.9841	2.57893	0.740927	0	0.7669	0	0.598671	0.0613037
Zm00001d001933_T001	5.13763	3.62644	0.811164	0	47.9936	15.0992	13.1458	9.63547	5.71957	8.33519	2.58648	4.22602	33.518	19.883	11.9673	11.9135
Zm00001d001933_T002	2.16842	0	0.613098	0	0	0	0	0	0	0	0	0	0	0	0	0
Zm00001d001934_T001	0	0	0	0	0.545879	0	0	0	0	0	0	0	0	0	0	0
Zm00001d001935_T001	0.794958	3.12087	4.39372	1.93918	8.94285	18.1585	16.1975	18.8079	2.75426	0.498953	0.334456	0.936551	4.03906	5.10706	7.20934	9.17903
Zm00001d001936_T001	0	0	0	0	0.191273	0	0	0	0	0	0	0	0	0	0	0
Zm00001d001937_T001	0.69974	2.8886	0.618558	0.727899	18.937	9.48549	13.2521	13.9183	3.98603	4.27074	6.0359	4.3773	6.41716	8.79721	10.7231	10.4472
Zm00001d001937_T002	0.0121106	0	0	1.2701e-05	0.00474281	0	0	0	0	0	0	0	0.0076554	0	0	0
Zm00001d001937_T003	0	0	0	0	0	0	0	0	0	0	0	0	0	0	0	0
Zm00001d001937_T004	0.0592622	0.339758	0	0	0.560867	0.460742	0.0550878	0.354132	1.1804	1.04613	0.775389	0.689893	0.464907	1.52782	1.27208	1.30966
Zm00001d001937_T005	0	3.14745	2.42455	0	23.3491	28.5397	13.1953	18.1364	15.5759	4.45238	8.23831	7.82603	5.56017	16.683	15.1907	6.10277
Zm00001d001937_T006	0	0	0	0	0	0	0	0	0	0.0856706	0	0	0.0385407	0.0358867	0.0644467	0.0298045
Zm00001d001939_T001	0	0.40153	0	0	0.521071	0.084732	0.710008	0.831855	0	0.10155	0	0	0.751738	0.515139	1.71172	1.18003
Zm00001d001939_T002	0.000409733	3.23837e-05	0	9.60269e-06	0	0	0	0	0	0	0.0564343	0	0.055927	0	0	0
Zm00001d001939_T003	0	0.408414	0	0	5.16996	1.76831	0.407956	0.657336	0	0.319272	0.627058	0	2.52634	0.885081	1.05205	2.24522
Zm00001d001939_T004	0.477596	2.19261	1.7232	0.565467	0	0.947665	0.36128	0.23925	0	1.56856	1.23866	0	1.67289	6.91892	4.03253	6.18848
Zm00001d001939_T005	0.411348	1.53785	1.17963	0.91338	6.07865	24.382	12.0063	9.31653	4.76693	1.91282	0	0	5.06764	5.36472	5.28516	5.17368
Zm00001d001940_T001	130.064	37.0591	25.4928	25.9273	83.5122	115.879	356.042	130.27	52.0283	137.017	78.0983	102.411	29.7666	27.9301	13.1398	9.33105
Zm00001d001941_T001	0	0	0	0	0	0	0.144985	0	0	0	0.15273	0	0	0.0185988	0	0
Zm00001d001942_T001	0	0	0	0	0	0	0	0	0	0	0	0	0	0	0	0
Zm00001d001943_T001	0	0	0	0	0	0	0	0	0	0	0	0	0	0	0.0193325	0
Zm00001d001944_T001	0	0.0457917	0	0.0731714	0	0.150467	2.4296	0.703312	0	0	0	0	0	0.0153706	0.0491671	0.0572955
Zm00001d001945_T001	0	0	0	0	0	0	0	0	0	0	0	0	0.381347	0	0	0.0737618
Zm00001d001945_T002	0	0	0	0	0	0	0	0	0	0	0	0	0	0	0	0
Zm00001d001945_T004	0.402803	0.129674	0	0	0	0.0538619	0	0	0	0	0	0	2.09345	0.484638	0.297768	0.486405
Zm00001d001945_T006	5.76798e-05	0	0	0	0	1.60379e-05	0	0	0	0	0	0	0	0	0.539485	0
Zm00001d001945_T009	0	0	0.690719	0	0	0	0	0	4.96284e-05	0	0	0	0.591909	0	0	0
Zm00001d001945_T010	0	0.354046	0.000351701	0	0	0	0	0	0	0	0	0	3.34955	2.33178	3.0837	4.39149
Zm00001d001945_T011	0	1.02061	0.128719	0.000240325	0	0.000200356	0	0	2.33318	0	0	0	0.0021024	3.70302	5.38726	4.63288
Zm00001d001945_T016	0	2.05995	0	0	7.50423e-06	0	0.000744781	0.000723274	0	0.000699002	0	0	0	0.407571	2.07726	0.194861
Zm00001d001945_T017	0	0.000333933	0	0	0.125473	0	0.0464763	0.0941655	0	0.0221804	0	0	0	0	0.0054484	1.9747
Zm00001d001946_T001	1.04861	0.621872	0.170976	0	6.04781	9.43505	10.5166	4.41773	0	0.333137	0	1.35286	5.0018	2.69905	2.44956	2.06625
Zm00001d001946_T002	1.18286	0	0	0	1.72735	0	0.219429	0.516646	3.42208	0.109088	0	0	1.8356	0.343192	0.496601	0.258169
Zm00001d001947_T001	1.59363	0.747488	0.571932	0.877109	6.8728	7.02249	6.56076	4.48333	1.83193	2.31578	2.26581	7.75852	2.3644	3.66513	2.08901	1.83208
Zm00001d001948_T001	0	0	0	0	0	0	0	0	0	0	0.338112	0	0.459742	0.0407871	0	0
Zm00001d001949_T001	0	0.481921	0.182079	0.118125	1.18618	5.00414	7.89259	3.98477	0.577421	0.753429	0.509003	0.480284	1.18775	2.79659	1.86194	1.97747
Zm00001d001950_T001	0	0	0	0	0	0	0	0	0	0	0	0	0	0	0	0
Zm00001d001951_T001	18.0531	4.24386	4.97334	4.60679	23.4597	16.5881	15.5804	6.78387	0	9.84537	1.45959	0	11.0596	7.28252	8.64277	5.96032
Zm00001d001952_T001	2.06443	3.50591	10.22	8.96609	3.1203	2.52872	1.74143	1.403	1.37671	12.2868	8.89056	4.32661	0.525739	0.542631	0.738546	0.869752
Zm00001d001953_T001	0	5.78866e-06	6.61285e-06	0	1.9874	0	5.64688e-06	0	0	6.95073e-06	0	0	0.00067434	0	0.000969493	1.83476e-05
Zm00001d001953_T003	0	4.66251e-05	4.37699e-05	0	0.000931898	4.82757e-05	4.49559e-05	4.85896e-05	0	4.34084e-05	0	0	0.958263	4.79489e-05	0.295113	1.19188
Zm00001d001953_T004	0	0	0	0	0	0.59297	0.119387	0.0625792	0	0	0	0	0	0.049906	0.0176119	0
Zm00001d001953_T005	0	0.300758	0.123078	0	0	1.50378	0.274504	0.617244	0	0.0954825	0	0	0.000439384	0.847406	0.819532	0.402307
Zm00001d001954_T001	0	0	0	0	0	0	0	0	0	0	0	0	0	0	0	0
Zm00001d001955_T001	0	0	0	0	0	0	0	0	0	0	0	0	0	0	0	0
Zm00001d001957_T001	0	0	0	0	0	0	0	0	0	0	0	0	0	0	0	0
Zm00001d001959_T001	88.3186	61.9198	91.1584	70.1209	0.215211	11.8282	13.4064	2.68864	0.0265422	65.0128	43.2652	51.179	2.88607	5.02262	3.20352	5.0855
Zm00001d001959_T002	0.00226529	0.00222262	0.00220724	0.00212323	6.36143	0.00214601	5.18983	4.8808	28.9536	9.89159	0.00218786	0.00219102	2.0213	0.00220726	1.89402	0.370464
Zm00001d001960_T001	0	0	0	0	0	5.62946e-06	5.02534e-06	0	0	0	0	0	0	0	0	0
Zm00001d001960_T002	0	0	0	0	0	0.0444925	0.123095	0	0	0	0	0	0	0	0	0
Zm00001d001961_T001	0	0	0	0	0	0	0	0	0	0	0	0	0	0	0	0
Zm00001d001962_T001	0.533314	0	0.173641	0.361192	0.0121286	0	0	0.126835	0	1.27853	0.550837	0.000787046	0.0111052	0	0.088701	0
Zm00001d001962_T002	0	0.133697	0	0	0	0	0	0	0	0.370539	0	0	0	0	0	0
Zm00001d001962_T003	0	0.0438456	0	0	0	0	0	0	0.413426	0	0.00312399	0	0	0	0.0407139	0
Zm00001d001962_T004	0	0	0	0	0	0	0	0	0	0	0	0	0	0.520757	0.000203317	0
Zm00001d001962_T005	0	0	0	1.67419	0	0.000354595	0	0	0	0	0	0	0	0	0	0
Zm00001d001962_T006	0	0	0	0	0	2.39852	0.7019	0.00702966	0	0	0	0	0	0	0	0
Zm00001d001962_T007	0	0.317203	0	0	0	0.335071	0.114973	0	0	0	0.479074	0	0	0	0.0610905	0
Zm00001d001962_T008	0.0913168	1.03417	0.530627	0.903103	0	0.242388	0.481544	0.565677	0	2.77713	3.66024	3.1967	0.18801	0.554082	0.197941	0.175012
Zm00001d001962_T009	15.7166	0	18.5822	38.7055	0	0	0	0	0	42.414	15.4627	0	1.47557	0	0.214153	0.0244976
Zm00001d001962_T011	0.954972	0.336282	0.0289267	1.91398	0	0	0	0	2.6746	16.3176	3.25142	15.7268	0.000583313	0	0.574363	0.296793
Zm00001d001962_T013	0.00349124	2.03106	0.743864	0	0.21109	0	0	0.377985	0	0.0299749	0	0	0.318049	0	0.000155446	0.800498
Zm00001d001962_T014	19.7346	9.01417	12.3536	8.10408	4.64706	3.32943	9.27208	0	13.1745	3.92946	0.400926	0	1.343	0.671052	0.410695	0.16665
Zm00001d001962_T016	0.00106016	0	0	0	0.00244191	0	0	0	0	0	0	0	0	0	0	0
Zm00001d001962_T017	99.3575	128.811	398.988	352.134	15.0264	6.81312	0	12.5175	84.2672	305.872	251.824	161.031	8.37457	8.76267	14.6746	14.5569
Zm00001d001962_T018	0	0	0	0	0	0	0	0.0607013	0	0.738642	0	0	0.117388	0	0	0
Zm00001d001962_T019	0	0	0	0	0	0	0	0	0	0	0	0.00594001	0	0	0	0
Zm00001d001962_T020	0	0	0	0	0	0	0	0	0	0	0	0	0	0	0	0
Zm00001d001962_T021	0.140895	0	0.00980867	0	0	0.61868	0	0	0	0.480051	3.17566	4.67863	0	0	0.475451	0.305424
Zm00001d001962_T022	0.256796	0.213817	1.18371	0	0.0316621	0	0	0.424784	0	2.75776	2.74676	7.25672	0.229232	0.399057	0.193067	0.267703
Zm00001d001962_T023	0	0	0	0	0	0	0	0	0	0	0	0	0	0	0	0
Zm00001d001962_T024	0	0	0	0	0	0	0	0.878267	2.29896	0	0	0	0	0.000305047	0	0
Zm00001d001962_T025	0	0	0	0	0	0.215782	7.6975	12.7003	0	0	0	0	0	0.0458835	0	0
Zm00001d001962_T028	0.0939707	0.239963	0	0	0	0.482238	0	0	0	0	0.514848	0.563494	0	0	0	0
Zm00001d001962_T029	0.0728086	0.259802	1.45743	1.37589	0.0472625	0.208613	0	0.81626	0	7.20427	5.53539	6.70359	0.474197	1.18928	0.193868	0.362681
Zm00001d001962_T030	0.195832	0.15058	0	0.425137	0.000244471	0	0.897192	0.00319647	0	0	6.68773	0	0.00188327	0.0230921	0.284078	0.0247014
Zm00001d001962_T031	0	0	0	0	0	10.9423	3.06757	0	0	0	0	0	0	0	0	0
Zm00001d001963_T001	0	0	0	0	0	0	0	0	0	0	0	0	0	0	0	0
Zm00001d001964_T001	0	0	0	0	0	0	0	0	0	0	0	0	0	0	0.231133	0.13583
Zm00001d001965_T001	0	0	0	0	0	0	0	0	0	0	0	0	0	0	0	0
Zm00001d001966_T001	0	0	0	0	0	0	0	0.118052	0	0	0	0	0.0414113	0	0	0
Zm00001d001966_T002	3.28054	9.43279	0	9.01851	6.27244	0	4.98819	2.04184	0	39.3747	24.6244	16.4279	4.2148	5.48314	11.7482	11.6871
Zm00001d001966_T003	3.10201	2.08238	0	0	11.3154	26.109	36.3179	16.417	0	0	0	7.46389	8.7727	32.7101	10.8362	8.12025
Zm00001d001966_T004	1.44967	0.635464	0.000135501	0	1.07499	8.56171	0	0	0	0.0131153	0	0	1.68094	0.00101919	1.09409	0.91845
Zm00001d001966_T005	3.83235	0	5.90942	0	2.30125	1.15711	0.860139	0.000435808	8.96767	14.7156	0	0	3.51521	3.10055	0.000369956	0.000606366
Zm00001d001966_T006	0	0	0.000293961	0	0	0	0	0	0	0	0	0	0	0	0	0
Zm00001d001966_T007	0	0.00396082	2.95156	9.7585	0	0	0	0	11.7774	24.1469	0.00109741	0	0	0	0	1.69694
Zm00001d001966_T008	0	0.689177	0	0	0	0	0.599771	0.388572	0	2.05811	3.28292	0	0.170585	2.19827	0.71155	2.63359
Zm00001d001967_T001	0.0427716	0.53701	0.263991	0.10177	0.383668	0.933717	1.01013	1.09528	0	4.07384	1.59332	4.02294	0.78453	1.65645	1.02849	1.19443
Zm00001d001967_T002	0	0	0.000252473	0	0	0	0	0	0	0	0	0	0	0	0	4.12548e-05
Zm00001d001967_T003	0.565153	2.91576	3.1517	2.75709	3.96187	13.7933	26.0509	14.4936	12.1781	4.622	3.25214	7.80717	3.70836	12.6471	7.03012	5.87271
Zm00001d001967_T004	0	0	0.210259	0	0	0	0	0	0	0	4.65129e-05	0.00171642	0.0277388	0.180312	0.246695	0.609826
Zm00001d001968_T001	0.338157	2.51793	0.424363	1.29787	4.19676	4.70333	3.37174	1.77079	2.20391	3.31597	4.57574	1.59911	5.30063	7.27519	6.68114	6.3946
Zm00001d001970_T001	1.41922	2.2279	4.01901	0.622729	5.92591	10.6265	11.0506	10.8716	8.41815	7.14878	17.7985	23.6441	5.06042	7.36266	7.80451	5.8712
Zm00001d001971_T001	0	0	0	0	0	0	0	0	0	0	0	0	0	0	0.0608432	0
Zm00001d001971_T002	0	0.134331	0.882716	0.108105	0	0	0.131956	0	1.71721	0.171565	0.185964	0	0	0	1.99076e-07	0
Zm00001d001972_T001	0	0	0	0	5.26747	3.56993	1.55715	1.39626	0	0	0	0	4.60604	3.2971	2.42132	1.38135
Zm00001d001973_T001	1.41236	2.87921	2.07729	0.792025	24.6436	15.3599	10.899	5.1801	0	0.942263	0.875688	0	8.62377	7.94528	7.86864	7.8685
Zm00001d001974_T001	0.416297	1.56609	8.20859e-05	2.20341	15.7331	2.8861	8.03775	17.8105	5.4852	0.227161	0	0.440973	5.24238	4.73858	4.49038	3.75339
Zm00001d001974_T002	0	1.25901	2.3308	6.81562e-05	1.82792	12.6997	11.1576	5.57643	0	7.04985e-05	0	6.25994e-05	1.12692	4.67953	6.32903	5.99427
Zm00001d001974_T003	0	1.11572	0	0	0.182727	4.08646	3.75289	1.52381	0	0	0.062105	0	0.306272	2.35156	1.75535	2.34613
Zm00001d001975_T001	0	0	0	0	0	0	0	0	0	0	0	0	0	0	0	0
Zm00001d001976_T001	0	0	0	0	0	0	0	0.0217248	0	0	0	0	0	0	0	0
Zm00001d001977_T001	0	0.177384	0	0.575222	1.35254	0.461366	1.10332	0.155837	0	0	0	0	0	0	0	0
Zm00001d001978_T001	1.68496	2.36097	0	0.287293	1.02361	0	0	1.00748	0	2.76165	2.52389	1.88358	0.548733	0.170873	0.225338	0.339045
Zm00001d001978_T002	0	0	0	0	0	0	0	0	0	0	0	0	0	0	0	0
Zm00001d001978_T003	39.7035	0.96529	0	0	0	0	0	0	0	0.203369	0	0	1.87781	3.10195	0.0515705	0
Zm00001d001978_T004	0	0	0	0	0	0	0	0	0	0	0	0	0	0	0	0
Zm00001d001978_T005	0.661117	1.0306	2.52177	0	0	0	0	0.448506	0	0	0.296014	0	0.0638717	0	0.132259	0.106865
Zm00001d001978_T008	0.199016	0.294893	0.634973	0.275727	0.837026	0	0	0	0	0.51684	0	0	0.136734	0	0.586774	0.317863
Zm00001d001978_T009	0.299259	0.542489	0.68872	0	0.145692	0	0.0443256	0.0764827	0	0.560934	1.04169	0	0.128124	0.0511802	0.23156	0.237679
Zm00001d001978_T010	0	0	0	0	0	0	0	0	0	0	0	0	0	0	0	0
Zm00001d001978_T011	0	0	0	0	0	0	0	0	0	0	0	0	0	0	0	0
Zm00001d001978_T012	0	0	0	0	0	0	0	0	0	0	0	0	0	0	0	0
Zm00001d001978_T013	0.980382	1.60193	2.64309	2.114	0	1.5956	0	0.244829	0	1.92054	2.5256	0	0.264015	0	0.0813084	0.192036
Zm00001d001978_T014	0	0	0	0	0	0	0	0	0	0	0	0	0	0	0	0
Zm00001d001978_T015	0	0	0	0	0.000185264	0	0	0	0	0	0	0	0	0	0	0
Zm00001d001978_T016	0	0.151697	0	0.420985	0.186767	0	0.0278671	0	0	0.188312	0	0	0	0	0.0934441	0.047172
Zm00001d001978_T017	1.25344	0.389813	0.649419	0	0	0	0	0	0	0.00896353	0.16261	0	0	0	0	0.000191109
Zm00001d001978_T018	0.00904967	0	0	0	0	0	0	0	0	0	0	0	0	0	0	0
Zm00001d001978_T019	0	0	0	0	0.181034	0	0	0	16.8673	0	4.07353	0	0.234347	0	0	0.198784
Zm00001d001978_T020	18.7678	0	0	0	0	0	0	0.00393722	0	0	0	0.844488	0	0	0	0.0275162
Zm00001d001978_T022	21.2578	21.1418	48.1142	33.8433	0	0	0	0	5.91319	5.04259	13.164	4.12772	1.28128	0	0.00468008	1.11977
Zm00001d001978_T026	0	0	0	0	0	0	0	0	0	0	0	0	0	0	0	0
Zm00001d001978_T031	0	0	0	0	0	0	0	0	0	0	0	0	0	0	0	0
Zm00001d001978_T033	0	0	0	0	0.49518	0	0	0	0	0	0	0	0	0.000187887	0	0
Zm00001d001978_T037	0	0	0	0	0	0	0	0	0	0	0	0	0	0	0	0
Zm00001d001978_T039	0	0	0	0	0.214281	0	0	0.258322	0	0	0	0	0	0	0.0847449	0.152492
Zm00001d001978_T042	0	0	0	0	0	0	0	0	0	0	0	0	0	0	0	0
Zm00001d001978_T049	0	0	0	0	0	0	0	0	0	0	0	0	0	0	0	0
Zm00001d001978_T055	0	0	0	0	0	0	0	0	0	0	0	0	0	0.0983452	0	0
Zm00001d001978_T060	0	4.44129	1.53579	0	0	0	0	0	0	0	0	0	0.372115	0.489527	0.465938	0.739849
Zm00001d001978_T071	0.650388	4.05893	3.24228	1.65641	0.0292049	0.369326	0.662395	0.805711	0.977164	3.41614	2.12564	0	0.325347	1.0967	0.695496	0.782567
Zm00001d001978_T073	0.0731765	1.05353	0.960997	2.54906	0.0421025	0	0.0636751	0.344364	1.53044	0.791646	0.618854	0	0.0798301	0.0871516	0.0318379	0.0925594
Zm00001d001978_T075	0	0	0	0	0	0	0	0	0	0	0	0	0	0	0	0
Zm00001d001978_T077	0	0	0	0	0	0	0	0	0	0	0	0	0	0	0	0
Zm00001d001978_T079	0	0	0	0	0	0	0	0	0	0	0	0	0	0	0	0
Zm00001d001978_T080	0	0	0	0	0	0	0	0	0	0	0	0	0	0	0	0
Zm00001d001978_T081	0	0	0	0	0	0	0	0	0	0	0	0	0	0	0	0
Zm00001d001978_T088	0	0.344823	0	0	0	0	0.0617419	0	0	0.405641	0	3.10507	0	0	0.0445072	0.215864
Zm00001d001978_T089	0	3.66093	8.29092	5.7519	0	0	0	0	0.0484101	0.0854231	2.80051	3.32523	0.000746928	0	0.00354758	0.822887
Zm00001d001978_T090	0.112795	0	0	0	0	0	0.000458719	0.000464113	0	0	0	0	0.00294649	0	0	0
Zm00001d001978_T091	0	0	0	0	0	0	0	0	0	0	0	0	0	0	0.00704088	0
Zm00001d001978_T103	0.132872	0.994588	1.32979	3.11108	0.185455	0	0	0.0709788	0	0.882106	1.88702	0	0	0.315758	0.462265	0.434832
Zm00001d001978_T104	0	0	0.913566	0	0.0676247	0	0	0.0564263	0	0.364184	0.169514	1.01643	0	0.0553167	0.0429019	0
Zm00001d001978_T107	0	0	0	0.389187	0	0	0.155907	0	0	0.339723	0	0	0	0	0.046689	0.0669064
Zm00001d001978_T109	0	0	0	0	0	0	0	0	0	0	0	0	0	0	0	0
Zm00001d001978_T111	0.264877	0	0	0	0	0	0	0	0	0	0	0	0	0	0	0
Zm00001d001978_T114	0	0	0	0	0	0	0	0	0	0	0	0	0	0	0	0
Zm00001d001978_T116	3.1536	2.75195	4.70096	10.3424	0.640974	0.113428	0.159959	0.0526294	4.81029	13.7121	17.2415	12.5428	1.97886	0.466232	1.12479	1.77947
Zm00001d001978_T117	0.260711	59.3155	101.261	89.3289	4.71773	11.7092	10.3522	16.7938	19.3135	51.3142	63.3096	54.9201	3.95334	9.3397	13.1182	13.5653
Zm00001d001978_T118	0	0.376046	0	0	0	0	0.0918624	0	0	0	0	0	0.0421697	0.0314508	0.0424031	0
Zm00001d001978_T121	0	0	0	6.95793	0	0	0	0	0	0	14.3453	0	0	0	0	0.214743
Zm00001d001978_T123	0	0	0	0	3.12604	0	0	0	0	0	0	0	0	0	0	0
Zm00001d001978_T124	0	0	0	0	0	0	0	0	0	0	0	0	0	0	0	0
Zm00001d001978_T130	0	0	0	0	0	0	0	0.0491889	0	0	0	0	0	0	0	0
Zm00001d001978_T131	3.74261	4.09925	6.26755	3.40939	0.127459	0.827654	0.0788959	0.489346	0	1.79109	2.69512	2.56836	0.551762	0.766637	0.654885	0.736258
Zm00001d001978_T133	0	0	0	0	2.13828	0.721461	0	0	0	0	0	0	0	0	0	0
Zm00001d001978_T134	0	0	0	0	4.48859	0	4.50762	0.798801	0	0.773972	0	0	0	0.145844	0	0.345378
Zm00001d001978_T137	0	0.389226	0	0.205661	0	0	0.0739613	0.075572	1.0028	1.42397	0	1.70682	0.155764	0.254612	0.18947	0.238863
Zm00001d001979_T001	15.1266	13.4952	28.7712	32.48	66.7649	58.412	46.256	34.2294	36.9538	74.1351	95.9324	77.8955	11.6694	11.5764	15.9314	11.8481
Zm00001d001979_T002	2.56636	0.380222	1.47663	6.87574	3.24874	0.101993	0.112809	0.232974	5.55613	4.64714	5.867	6.12999	0.780573	0.965265	0.40519	1.09101
Zm00001d001980_T001	1.38396	0	0	0	1.44228	0.000719061	0.000723267	0.000714682	0.00245044	0.00070574	0.000714524	0.000731327	1.68535	0.000571291	0.000495417	0.158584
Zm00001d001980_T002	60.6501	75.8444	182.626	134.504	19.7379	14.8657	9.35032	11.9034	15.253	3.9525	4.15628	7.8862	1.71304	5.14896	5.49141	4.51334
Zm00001d001980_T003	0	0	0.771699	0	0	0	0	0	0.00133785	0	1.26865	0	0.197922	0.389783	0	0.0928921
Zm00001d001981_T001	0	0	0	0	0	0	0	0	0	0	0	0	0	0	0	0
Zm00001d001982_T001	0	0	0	0	0	0	0	0	0	0	0	0	0	0	0	0
Zm00001d001983_T001	0	1.9276	7.22984	0	18.3924	22.7292	5.44439	4.54111	24.2863	3.03928	2.65947	0	1.36936	2.96987	1.68164	2.05593
Zm00001d001983_T002	2.38932	0.000194376	0	2.14677	42.8936	0	0.00026011	0.00314511	0	0	0	0	1.39211	0.000106697	0	0
Zm00001d001983_T003	7.8784	5.79801	14.6171	21.1881	19.9887	14.6151	19.7864	23.0244	0	37.3004	57.7564	55.9842	2.20825	6.10692	6.51903	3.79817
Zm00001d001984_T001	0	0	0	0	0	0	0	0	0	0	0	0	0	0	0	1.92219e-05
Zm00001d001984_T002	0	0	0	0	0	0	0	0	0	0	0	0	0	0	0	0.0288171
Zm00001d001986_T001	0	0	0	0	0	0	0	0	0	0	0	0	0	0	0	0
Zm00001d001987_T001	0.000253491	0	0	0	0	2.3438	0.740084	0.145373	0	0	0	3.32536e-06	4.04494e-05	0.122803	0.0276914	0.139829
Zm00001d001987_T002	0.488624	0	0.000193764	0	0	6.18302e-05	0.000254227	0.00051737	0	0	0	0	0.193859	0	0.00428114	0
Zm00001d001987_T003	0	0	0.541627	1.23272e-05	0	0.00123721	1.82894	1.03253	0	1.14938e-05	1.10185e-05	8.25619e-06	0.333044	0.21524	0.44321	0.571064
Zm00001d001987_T004	0.517819	1.03111	0.448646	0.385279	0.368839	0	0.000512686	0.735266	0	0.0481342	0.417816	0.326513	2.83699	3.40346	1.37903	1.59567
Zm00001d001987_T005	0.927558	0.845973	0	0.936173	0.000198957	0.60047	1.25345	3.97608	0	0	0	0	0.91766	0.360357	0.757537	0.740971
Zm00001d001988_T001	0	0	0.0137858	0.0165286	0	0.00232651	0	0.892354	0	2.92868e-05	0	2.62772e-05	0	0.0462059	4.34325	0
Zm00001d001988_T002	0	0	0	0	0.0281816	0	1.16149	0	0	0	0	0	0	0	0.000747644	0.0601323
Zm00001d001988_T003	0	1.11045	0.631446	0.868759	0.388065	0.298893	0.434167	0.471767	0.989225	0	0	0	1.30661	2.00843	2.34332	2.494
Zm00001d001988_T004	14.069	0	0	0	7.0151	6.59538	0.954069	0	0	0	2.05831	0	32.677	2.5427	1.93573	0.96747
Zm00001d001988_T005	0	23.2234	30.1811	32.8618	2.81713	43.8156	46.6943	43.433	4.95672	0.874683	3.79098	2.27686	0	50.6705	37.8077	35.0502
Zm00001d001989_T001	0	0	0	0	0	0	0	0	0	0	0	0	0	0	0	0
Zm00001d001989_T002	0	0	0	0	0	0	0	0	0	0	0	0	0	0	0	0
Zm00001d001990_T001	0	0	0	0	0	0	0	0	0	0	0	0	0	0	0	0
Zm00001d001991_T001	0	0	0	0	0	0	0	0	0	0	0	0	0	0	0	0
Zm00001d001992_T001	0	0	0	0	0	0	0	0	0	0	0	0	0	0	0	0
Zm00001d001993_T001	0	0.000115317	0.000118516	0	0	0.000119114	0.000115417	0.000116013	2.2499e-05	0.000114908	0	0.000112763	0.0766769	0.301468	0.406644	0.398719
Zm00001d001993_T002	0	0.212517	0.17426	0	9.40976	0.274715	0.20879	0.256529	0.874161	0.135324	0	0.22987	0.947675	0.322918	0.000191946	8.22552e-05
Zm00001d001994_T001	11.4052	0.973161	5.32766	6.26046	12.6105	6.78309	3.73896	1.1393	11.3729	2.36054	1.34637	3.65368	2.65392	1.44084	3.05761	1.75843
Zm00001d001995_T001	1.86675	1.07982	0.591596	3.13374	0	2.88547	2.5929	2.37083	1.05483	0	0	0	2.81596	4.1613	2.66299	2.42669
Zm00001d001995_T002	0	8.55464e-05	8.38338e-05	8.20015e-05	0	8.91438e-05	9.47859e-05	8.76399e-05	5.08596e-05	0	0	0	0.322635	0.300555	0.689396	0.395131
Zm00001d001995_T003	0	0	0	0	0	0	0	0	0	0	0	0	2.67787e-05	0	0.000114083	0.000243451
Zm00001d001996_T001	0	0	0	0	0	0	0	0	0	0	0	0	0.189283	0.0478293	0.0172335	0.0513818
Zm00001d001997_T001	0	1.43878	1.48109	0.875185	3.66676	2.46696	3.23814	1.77757	0	0.172987	0	0	2.07514	3.27863	3.09447	3.18116
Zm00001d001999_T001	0	0.455508	0	0	1.06674	1.02055	1.1014	0.258939	0	0.707499	0	0	11.6832	3.81302	1.69554	1.96931
Zm00001d001999_T002	0.0349704	0.347363	0	0	0.0404021	0.122348	0.0441435	0.371912	0.736789	0.863359	0.903815	1.38741	0.711391	1.51187	1.55864	1.64919
Zm00001d001999_T003	0.00128191	0.653291	1.54681	1.85322	0	0	0	0	0	0	0	0.657062	0.45941	0	3.66478	3.98811
Zm00001d001999_T004	0.342835	18.015	2.90939	1.28683	1.63234	5.602	10.8658	16.9907	6.82583	3.14748	3.18643	6.13891	11.5402	30.4718	66.2561	46.0929
Zm00001d001999_T005	0	0	0	0	0.210241	0	0.000585601	0.587196	1.82778	0	0.000419689	2.37343	0	0.369627	0	0
Zm00001d001999_T006	0.0891364	0.226	0	0.148193	0.0352037	0.107388	0	0	0	0.260798	0	0	0.171787	0.441085	0.152952	0.130121
Zm00001d001999_T007	0.630482	4.01067	0.000238714	0.000193738	0.668076	1.90879	1.39752	0.000875287	0.00033118	0.032191	3.12776	0.000339519	4.6289	21.1424	12.7366	11.0287
Zm00001d001999_T008	3.11443e-05	0.368215	0	0	0	0	0	0.00733071	0	0	0	0.00224019	0.100087	0	0	0
Zm00001d001999_T009	0	0	0	0	0	0	0	0	0	0	0	0	0.0414744	0.100647	0.0515615	0.104509
Zm00001d002000_T002	1.68034e-05	0.137318	0.0397943	0	0	0	0	0	6.03338e-05	0	0	0	3.58054	0.57628	0.114939	0.0221188
Zm00001d002000_T003	0	0	9.69455e-06	0	0	0	0	0	0	0	0	0	0.000510486	0	0	0
Zm00001d002000_T004	0	0.0126109	0.00963173	0	0	0	0	0	6.48885e-05	0	0	0	0.0606383	0.0357152	0.796981	2.2302e-05
Zm00001d002000_T005	0	0	0	0	0	0	0	0	0	0	0	0	0.509593	0	0	0
Zm00001d002000_T007	0	0.000153897	0.000702598	0	0	0	0	0	7.99065e-06	0	0	0	0.747129	0.761119	0.00372016	0.188329
Zm00001d002000_T008	0	0	0	0	0	0	0	0	0	0	0	0	0	0	0.0274597	0
Zm00001d002000_T009	0.497508	0.121225	0	0	0.00017408	0	0	1.22227e-05	0.624585	0	0	0	1.00194	0.540134	0.127678	0.305057
Zm00001d002000_T010	0	0.171251	0	0	0.793123	0	0	0.0336594	0	0	0	0	0	0	0	0.0693086
Zm00001d002001_T001	0	0	0	0	0	0	0	0	0	0	0	0	0	0	0	0
Zm00001d002003_T001	0	0	0	0	0	0	0	0	0	0	1.32449	0	0.383345	0	0	0
Zm00001d002003_T002	0	0	0	0	0	1.91653	2.23673	1.89095	0	0.000616855	0.000146905	0	1.31445	1.36691	0.308257	0.571627
Zm00001d002003_T003	0.0932056	0.000540713	0	0.00301166	8.29193e-05	0	0	0	0.416731	0	0.229934	0.302626	0	0	0	0
Zm00001d002003_T005	0.146755	0.0025627	0.521801	0.221502	0.512184	0	0	0.000537474	4.15135e-06	0.287422	0.999568	0	0.000158298	0.289266	1.68325	1.82511
Zm00001d002003_T006	0	0.485785	0	0.000178871	0	0	0	0.235454	0	0	0	1.61471	0	0.281877	0.000262842	0.0679614
Zm00001d002003_T007	0	0.645382	1.7499e-05	0	0	0	0	0	0	2.16381	0	3.00578e-05	0.00315125	0.355223	1.43445	2.11143
Zm00001d002003_T008	0.175634	1.64119	0	0.160422	2.09963	5.83573	2.76485	3.03028	0	0.752617	0.563311	0	0.659043	2.29484	1.6282	3.53464
Zm00001d002004_T001	0	0	0	0	0	0	0	9.87594e-06	0	0	0	1.77063	1.22148	0	0	0.000115302
Zm00001d002004_T002	0	0.186952	0	0	0	0	0	0	0	0	0	0	0.549678	0.127869	0.284766	0.314258
Zm00001d002004_T003	0	1.48931	0.386807	0	0	0.0740001	0	0.137685	0	0	0	0.000421845	7.21259	4.91328	5.22491	5.21261
Zm00001d002004_T004	0	0	0	0	0	6.64508e-06	0	0	0	0	0	0	0.9121	0	0	0
Zm00001d002005_T001	0	0.0668878	0.10988	0	0	0	0	0	0	0	0	0	0.38093	0.112567	0.200642	0.246234
Zm00001d002006_T001	0	0	0	0	0.417985	0	0	0	0	0	0	0	0	0.438245	0.0543367	0.209118
Zm00001d002006_T002	0	0	0	0.844497	1.24984	0	0	0.0560137	0	0	0	0	0	0	0	0
Zm00001d002006_T006	0	0	0	0	0	0	0	0	0	0	0	0	0.532413	0.000126611	0.000161985	0.884147
Zm00001d002006_T007	0	0.443064	0.76104	0	0.250323	0	0.275532	0.157837	0	5.35733e-05	1.04412	1.04081	0.000105217	1.92356	1.09168	0.558578
Zm00001d002006_T010	0	0	0	0	0	0	0	0	0	0	0	0	0	0	0	0
Zm00001d002006_T011	0	0.0452953	0.148138	0	0	0	0	0	0	0	0	0	0	0.109424	0	0
Zm00001d002006_T012	0	0.472472	0.273712	0	5.7185e-05	0	0	1.11613e-05	0.985063	1.97768	0.943701	0	2.1728	0.839023	1.13197	0.475907
Zm00001d002006_T013	0	0	0	0	0	0	0	0	0	0	0	0	0	0	0	0
Zm00001d002006_T015	0.318571	0	0	0	0	0	0	0.0662796	0.274251	0	0	0	1.38069	1.19773	0.00459258	0.18363
Zm00001d002006_T016	0	3.27965e-05	0	0	0	0	0	0	0	0	0	6.44168e-05	0	0	0	0
Zm00001d002006_T019	0.0242406	0	0	0	0	0	0	0	0	0	0	0	0.0762913	0	0	0
Zm00001d002007_T001	0	4.55494	0	0.550556	0	0.0555337	0.0764901	0.20547	1.86583	0	0.164015	2.54612	0	0	0	0
Zm00001d002007_T002	8.44796	8.46213	13.0182	7.36685	0	8.51265e-07	5.57358e-07	0	0	0	0	0	0.0169605	0.0197551	0.105514	0.0579268
Zm00001d002008_T001	1.43087	1.46695	10.2476	0	0	0	0	0.215641	0	0.161329	0.711542	0	0	0.0842529	0.0308317	0.0228394
Zm00001d002011_T001	0	0	0	0	0	0	0	0	0	0	0	0	0	0	0	0
Zm00001d002012_T001	0.234707	2.78863	1.55016	0.431623	0.398183	0.580895	0.549776	0.289045	1.86595	4.18424	6.01542	5.12162e-05	8.2186	6.66565	5.59918	7.05003
Zm00001d002012_T002	2.20823e-05	0	0	0.000162825	0	0	0	0	0.000326504	0	0	0	0.0892952	0	0.0458737	0.130297
Zm00001d002012_T003	0	0	0	0	0	0	0	0	0	0	0	0	0	0	0	0
Zm00001d002012_T004	0.283108	1.51696	7.25913e-05	0	0.16185	0.308951	0	0.200588	0	4.37672	2.41619	2.47434	1.71562	2.7706	3.49467	3.77236
Zm00001d002012_T005	0	0	0	0	1.03341	0.00298602	0.136533	0.00056901	2.2239	0	0	1.51389	0	0	0	0
Zm00001d002013_T001	0	0	0	0	0	0	0	0	0	0	0	0	0	0	0	0
Zm00001d002014_T001	0	0	0	0	0	0	0	0	0	0	0	0	0	0	0	0
Zm00001d002015_T001	0	0	0	0	0	0	0	0	0	0	0	0	0	0	0	0
Zm00001d002016_T001	0	0	0	0	0	0	0	0	0	0	0	0	0	0	0	0
Zm00001d002017_T001	0	0	0	0	0	0	0	0	0	0	0	0	0	0	0	0
Zm00001d002018_T001	0	0	0	0	0	0	0	0	0	0	0	0	0	0	0	0
Zm00001d002019_T001	0	0	0	0	0	0	0	0	0	0	0	0	0	0	0	0
Zm00001d002020_T001	0	0	0	0	0	0	0	0.067696	0	0	0	0	0	0	0	0
Zm00001d002020_T002	0	0	0	0	0.000325453	0	0	0	0	0	0	0	0.124842	0	0	0
Zm00001d002020_T003	0	0	0	0	0	0	0	0	0	0	0	0	0	0	0	0
Zm00001d002020_T004	0	0	0	0	0	0	0	0	0	0	0	0	0	0	0	0
Zm00001d002020_T005	0	0	0	0	0.711418	0	0	0	0	0	0	0	0	0	0	0
Zm00001d002021_T001	0	0	0	0	0	0	0.187102	0	0	11.9913	0	3.81321	0	0.0991917	0.109583	0
Zm00001d002022_T001	0.0650612	0.311679	0.00723383	0	0	0.105282	0.124213	0	0	0	0	0	0.781037	0	1.22632	0.871317
Zm00001d002022_T002	0	7.69586e-05	0.264556	0	0.00638267	0	0.0500616	0.261274	0	0	0	0	0.00565477	1.50179	0.228881	0.344071
Zm00001d002022_T003	0	0	0	0	0	0	0.171879	0.325166	0	0	0	0	0.0180939	0	0	0.000153858
Zm00001d002022_T004	0	0	0	0	0	0	0	0	0.0147351	0	0	3.02624e-05	0.243267	0	0	0
Zm00001d002022_T005	0	0	2.14971e-05	0	4.85032e-06	0	2.41227e-05	0	0	0	0	0	0.0362645	0	0.227176	0.45986
Zm00001d002022_T006	0	0	0	0	0	0	0	0	1.30365	0	0	0.000133643	0.237184	0	0.111036	0.065194
Zm00001d002022_T007	0	0	0	0	0	0	0	0	0	0.112164	0.524046	0	0.022628	0.0612054	0.0457534	0
Zm00001d002022_T008	0	0	0	0	2.45254e-05	0	0	0	0	0.000490146	0	0	0	0	0	0
Zm00001d002022_T009	0	0	0	1.6547e-05	0	0	0	0	0	0	0	0	0	0	0	0
Zm00001d002022_T010	0	0.128564	0	0	0	0	0	0	0	0	0	0	1.40299	0.610862	1.03249	0.407986
Zm00001d002022_T011	0	0.424296	0	0	0	0	7.95822e-06	0.00662109	0	0	0	0	0.554791	0.758885	0.684978	0.584105
Zm00001d002022_T012	1.75623e-05	0	0	0	0	0.000130066	0	0	0	0	0	0	0	0.751928	0.101712	0
Zm00001d002022_T013	0	0	0	0	0.0387333	0	0	0	0	0.132876	0	0	0	0	0	0
Zm00001d002022_T014	0	0.0739951	0	0.377109	0	1.32681	0.18738	0.00163014	0	0.539299	1.29245	1.10253	0	2.79387	2.9869	2.96434
Zm00001d002022_T015	0	5.76449	2.37519	0	0.64887	0	1.92513	3.98419	1.61424	1.59423	2.2128	7.12064	5.84922	26.2702	17.9215	14.2536
Zm00001d002023_T001	0	0	0	0	0	0	0	0	0	0	0	0	0	0	0	0
Zm00001d002024_T001	0	0	0	0	0	0	0	0	0	0	0	0	0	0	0	0
Zm00001d002024_T002	0.00179859	0	0	0	0.000234001	0	0	0	0.000400696	0	0	0	0.000899197	0	0	0
Zm00001d002024_T003	0	0	0	0	0	0	0	0	0	0	0	0	0	0	0	0
Zm00001d002024_T004	15.7808	28.4113	35.4859	48.1089	9.83743	25.6732	33.2498	28.4685	11.0646	19.8543	30.3769	39.3032	36.5983	47.5264	39.0361	41.0913
Zm00001d002025_T001	0	0	0	0	0	0	0	0	0	0	0	0	0	0	0	0
Zm00001d002025_T002	0	0	0	0	0	0.061729	0	0	0	0	0	0	0	0	0	0
Zm00001d002025_T003	2.39536e-05	1.47131e-05	0	0	0	0	0	0	0	0	0	0	0.00012073	1.351e-05	5.55578e-05	0.0533937
Zm00001d002025_T004	0.612028	4.96299e-05	0	0	0	0	0	0	0	0	0	0	0.942178	5.58238e-05	0	0
Zm00001d002025_T005	0.00146073	0.198244	0	0	0	4.03745e-06	0	0	0	0	0	0	0.0021133	0.882363	0.674913	0.438711
Zm00001d002026_T001	0	0	0	0	0	0	0	0	0	3.85137e-05	3.81302e-05	0	0.000336188	3.99171e-05	1.66747e-05	3.9092e-05
Zm00001d002026_T002	0	0	0	0	0	0	0	0	0	0.270902	0.468792	0	0.971687	0.11435	0.243818	0.380575
Zm00001d002027_T001	0.351802	0	0	0	1.05023	0.0856681	0.000382269	0.363477	9.94666	0.000588697	0.000622618	3.78791e-05	0	0	0.255553	0.389744
Zm00001d002027_T002	19.4664	6.08425	12.7825	20.2589	7.11715	4.73252	1.61972	0.750507	0.00673676	1.86518	0.843703	4.13543e-05	4.08891	4.91797	4.86724	6.58765
Zm00001d002027_T003	12.8356	0	0	0	0.000731386	0	0	0	0	1.21119	1.85905e-05	1.44997	1.2914	0	0	0.167113
Zm00001d002027_T004	0	0	0.611934	0	0.340087	10.726	5.14232	5.7297	0	0	0	0	0	1.26849	0	0.000466595
Zm00001d002028_T001	6.19082	0	0	0	0	0	0	0	0	0	0	0	1.19974	0.320494	0.093024	0.276628
Zm00001d002029_T001	0.583879	1.32862	1.31789	0.800994	0.443937	0.862364	1.08105	2.11059	3.11307	7.72143	15.2751	14.0645	1.34141	1.88683	3.01055	2.37147
Zm00001d002029_T002	88.7538	27.4266	24.0878	90.6718	22.088	1.37886	2.52933	0.274687	33.1027	18.3524	1.33651	5.88063	4.6334	2.04212	0	1.4313
Zm00001d002029_T003	11.3129	11.8526	8.70444	2.7406	5.88938	5.73764	1.5607	0.782785	55.8018	105.399	51.6023	58.9227	49.3647	20.3026	17.9514	29.5603
Zm00001d002031_T001	0	0	0	0	0	0	0	0	0	0	0	0	0	0	0	0
Zm00001d002032_T001	0	0	0	0	0.610179	0	0	0.644914	0	0	0	0	0	0.0741476	0.0748904	0.00213574
Zm00001d002032_T002	0	0	0	0	0	0	0	0	0	0	0	0	0	0	0.0140085	0
Zm00001d002032_T003	0	0	0	0	3.58991e-05	0	0	0	0	0	0	0.000948149	0	0	0	0
Zm00001d002032_T004	0	0	0	0	0	0	0	0	0	0	0	0	0	0.361161	0	0
Zm00001d002032_T005	0	0	0	0	0	0.00279398	0	0	0	0	0	0	0	0	0	0
Zm00001d002032_T006	0	0	0	0	5.29085e-05	0	0	0.163596	0	0	0	0	0	0	0	0
Zm00001d002032_T007	0.000726356	0	0	0	0	0	0	0	0	0	0	0	0	0	0	0
Zm00001d002032_T008	0	0	0	0	0	0	0	0	0	0	0	0	0	0	0	0
Zm00001d002032_T009	0	0	0	0	0	0	0	0	0	0	0	0	0	0	0	0
Zm00001d002032_T010	0.0631143	0.359739	0	0.439427	0.0152325	0	0.215537	0.117093	0	0.359724	0.589503	0	0.305757	0.54678	0.458456	0.562443
Zm00001d002032_T011	0	0	0	0	0	0	0	0	0	0	0	0	0	0	0	0
Zm00001d002032_T012	0	0	0	0	0	0	0	0	0	0	0	0	0	0.0337559	0	0.0268141
Zm00001d002032_T013	0	0	0	0	0	0	0	0	0	0	0	0	0	0	0	0
Zm00001d002032_T014	0	0	0	0	0	0	0	0	0	0	0	0	0	0	0	0
Zm00001d002032_T015	1.75634	1.46261	1.04897	0.407508	0.0910595	0	0	0.22505	0	0	0	0	0.851843	0.481205	0.297716	0.604709
Zm00001d002032_T016	0.184523	0	0	0.138612	0	0	0	0	1.82393	0	0	0	0.128148	0	0	0
Zm00001d002032_T017	0	0	0	0	0	0	0	0	0	0	0	0	0	0	0	0
Zm00001d002032_T018	0	0	0	0	0	0	0	0	0.00488133	0	0	0	0	0	0	0
Zm00001d002032_T019	0	0	0	0	0	0	0	0	0	0.0616341	0	0	0.116599	0	0	0
Zm00001d002032_T020	0	0.57525	0	0	3.76217e-06	0	0.270073	0	0	0	0.311736	0	0	0	0.0470628	0
Zm00001d002032_T021	0	0	0	0	0	0	0	0	0	0	0	0	0	0	0	0
Zm00001d002032_T022	0	0	0.281988	1.20793	0.172369	0	0	0.0773176	0	0.0443385	0.190829	0	0.171904	0.255873	0.0675252	0.239812
Zm00001d002032_T023	0	0	0.159288	0	0	0	0.000203031	0.155277	0	0	0	0	0	0	0	0
Zm00001d002032_T024	2.84392	0	2.54041	0.00362813	0	0.000951517	0	0	0	0	0.127055	0	1.15805	0	0.290817	0.0456436
Zm00001d002032_T025	0	0	0	0	8.60001e-06	0.143253	8.22932e-05	0	0	0.654059	0	0	0.00876431	0.0401629	0	0
Zm00001d002032_T026	0	2.19435	1.20892	0	0	0	0.830215	1.12543	0	0.000509542	0.79951	0	1.1908	0.420427	0.968143	0.424899
Zm00001d002032_T027	1.25078	0.50514	0.938892	6.63432	0	0	0	0	0	0.426061	0	0	0.192629	0	0.215608	0.146834
Zm00001d002032_T028	0	0.00152812	0	0	0	0	0	0	0	0.368846	8.94548e-05	0	0	0.209218	0	0
Zm00001d002032_T029	0.120231	0.11232	0	0.270242	0	0	0	0.0794622	0	0	0	0	0.466814	0	0	0.0198326
Zm00001d002032_T030	0.952679	0	0	0.279173	0	0	0	0	0	0	0	0	0.255516	0.235991	0.562475	1.07515
Zm00001d002032_T031	0	0	0	0	0	0.194804	0.399419	0	0	0.000328458	0.422752	0.18672	0	1.31659	9.31693e-05	0.425721
Zm00001d002032_T032	0.0423413	0	0	0	0	0.20747	0	0	0	0	0.000235569	0	0	0	0	0
Zm00001d002032_T033	0.0627577	0	0	0	0	0.824645	0	0	0	0	0	0	0	0	0	0.069122
Zm00001d002032_T034	0	0	0	0.0805288	0	0	0	0	0	0.215164	0	0	0.125829	0.124872	0.0936145	0.0926946
Zm00001d002032_T041	0	0	0	0	0.00297066	0.0796246	0	0.712198	0	0.839198	0.683889	0.800653	0.0833043	0.319408	0.0807843	0.000136523
Zm00001d002032_T042	0	1.07186	2.49971	0	0	0	0	0.345053	0.647075	0	0.0733585	0	0	0	0.000286632	0.164194
Zm00001d002032_T043	0.0416686	0.532065	0	0.0728235	0	0	0.686048	0.321762	0	0.390804	0	0	0.0779146	1.12596	0.499945	0.802563
Zm00001d002032_T044	0	0.301385	0.769751	0	0.0322675	1.75714	0	1.25606	0	1.43096	2.31272	3.18782	0.570688	2.12334	1.90933	2.6953
Zm00001d002032_T045	0	0.0472774	0	0.0408272	0	0.490684	0.0307913	0.123243	0	0.357284	0.262165	0	0.366353	0.3683	0.424112	0.648069
Zm00001d002032_T046	0	0	0	0	0	0	0	0	0	0	0	0	0	0.0926016	0.0628532	0
Zm00001d002033_T001	0.936027	4.92387	2.76548	2.90368	4.23815	30.2555	33.0556	18.8749	3.66383	17.5136	14.9472	14.588	8.19697	21.297	14.9621	10.1306
Zm00001d002034_T001	0.000181475	5.28633	9.73625	2.5315	0.445267	0.227518	0.00139153	0	0	0.695804	0	0	4.5988	3.53055	3.43478	3.48463
Zm00001d002034_T002	9.27093	0.00176952	0.858014	0	0	0	1.24135	0	0	0	0	0	0	0.0335836	0	0
Zm00001d002034_T003	0	3.35717	0	0	0.130693	0	0	0.292105	0	0	0	0	0	0.264705	0.556589	0.0670643
Zm00001d002034_T004	3.63457	0	0	0	1.30417	0	0.349942	1.47449	0.000111518	0	0	0	0	0	0.115245	0.340649
Zm00001d002034_T005	0.00103947	2.98697	4.29427	7.62646	3.03507	17.4079	26.26	17.6273	3.70972	0	0.328832	2.04186	9.48669	10.5639	8.25987	5.03309
Zm00001d002034_T006	0	0	0	0	0	0	0	0.0871483	0	0.0012099	0	0	0	0	0	0
Zm00001d002035_T001	0	0	0	0	0	0	0	0	0	0	0	0	0.0552709	0.0570363	0.0417033	0
Zm00001d002035_T002	0	0	0	0	0	0	0	0	0	0	0	0	4.79757e-05	0.154937	0.071488	0
Zm00001d002036_T001	0	0.872213	0.504812	0.985585	2.0397	2.98925	3.15892	2.54449	0.874066	0.159794	0.841162	0.887704	1.22134	1.72341	1.07277	1.16126
Zm00001d002036_T002	0	0	0	6.83212e-05	0	0	0	0	0	1.11798	1.99136	0	6.78416e-05	0	0	0.000312498
Zm00001d002037_T001	1.21911	0	0	0	128.645	3.69738	0.907691	0.644643	0	0.0522093	0	0	0	0.0274987	0	0
Zm00001d002038_T001	0	0	0	0	0	0	0	0.0522305	0	0	2.91626e-05	0	0	0	0	3.5526e-05
Zm00001d002038_T002	3.05539	0.545393	3.10294	9.44823	0	0	0	0	1.71489	1.09889	1.44563	0	6.63506e-05	0.0815003	0.117893	0.485639
Zm00001d002038_T003	5.44961	2.34844	0	5.64438	0	4.06294	32.3599	20.6	0	0	0.860446	3.28198e-05	0.815441	0.424327	0.296299	0.037533
Zm00001d002038_T004	0	0	0	0	0	1.57667	0	0	6.22107e-05	0	0	2.318	0.659114	0	0	0
Zm00001d002039_T001	0	0	0	0.0635302	1.84799	1.23297	1.43533	0.716662	0	0.0253148	0.218964	0.172098	0.114116	0.227152	0.360626	0.206237
Zm00001d002040_T001	0	0	0	0	0	0	0	0	0	0	0	0	0	0	0	0
Zm00001d002042_T001	0	0	0	0	0	0	0	0	0	0	0	0	0	0	0	0
Zm00001d002043_T001	1.50191	0.17562	1.01215	0	0	0	0	0	0	0	0	0	0	0	0	0
Zm00001d002044_T001	0	0	0	0	0	0	0	0	0	0	0	0	0	0	0	0
Zm00001d002044_T002	0	0	0	0	0	0	0	0	0	0	0	0	0	0	0	0
Zm00001d002044_T003	0	0	0	0	0	0	0	0	0	0	0	0	0	0	0	0
Zm00001d002046_T002	0	0	0	0	0	0	0.703557	0.578386	1.26812	0.127461	0	0	0.438636	0.917332	0.218408	0.206312
Zm00001d002046_T003	0	0	0	0	0	0	0.0194897	0	0	0	0	0	0.00382958	0.0195387	0.0285187	0
Zm00001d002046_T004	0	0	0.847839	0	0	0	0.111211	0	0	0	0	0	0	0	0	0
Zm00001d002046_T005	0.0197523	0	0	0	0	0	0.102238	0.192927	0	0.757359	0.338252	0.711099	0.0688847	0.386168	0.174422	0.196374
Zm00001d002046_T006	0.0358331	0.160615	0.238251	0	0	0.0297162	0.279061	0.688957	0	0.349679	0.400011	1.28895	0.0961926	0.421466	0.220493	0.375591
Zm00001d002046_T008	0	3.39665e-05	0	6.88853e-05	6.66398e-06	7.29545e-05	0	4.87182e-05	0	0	0	6.16192e-05	0.556465	9.47607e-05	0.16212	0.0822809
Zm00001d002046_T009	0	1.13217	5.69821e-05	0.662104	0.647563	2.20037	0.0680128	0.658059	0	1.0284	2.37517	0.57696	1.2433	3.07389	2.63195	2.09953
Zm00001d002047_T001	0	0	0	0	0	0	0	0	0	0	0	0	0	0	0	0
Zm00001d002048_T001	0	0.0959652	0.632674	0.935921	0	0	0	0.168645	0	0	0	2.08589	0.0483147	0	0.0116065	0.04336
Zm00001d002049_T001	0	0	0	0	0	0	0	0	0	0	0	0	0	0	0	0
Zm00001d002050_T001	0	0	0	0	0	0	0	0	0	0	0	0	0	0	0	0
Zm00001d002051_T001	1.41176	1.8581	0.905759	0.964392	2.0076	34.7029	24.6373	22.5246	1.81623	6.61804	5.46686	6.73296	11.1844	5.8189	8.06184	5.15748
Zm00001d002051_T002	0	0	0	0	3.61585e-05	0	0	0	0	0	0	9.69965e-05	0	0	0	0
Zm00001d002052_T001	6.04108	0.145025	0	0	10.1201	0.80132	1.52873	0.27121	18.505	1.82099e-05	0.198524	0	2.6343	0.072857	0.182711	0.431833
Zm00001d002052_T002	0	0.274575	0.000812986	1.75785	20.3562	4.15997	0.876494	1.00797	2.28099	0.898546	0.469693	0	10.0297	1.07512	0.506309	1.30052
Zm00001d002052_T003	0.988459	0.0569993	0.481105	0.621136	0	0.193545	0	0.077618	0	0	0	0	0.048002	0.110898	0.0944733	0.147345
Zm00001d002052_T004	0.00181289	0	0.560829	0	0	0	0	0	0	0.319035	0	0	0	0	0	0
Zm00001d002053_T001	0.69717	1.88407	0.772035	2.33425	5.74653	4.64419	4.47367	3.67929	2.50295	8.45149	5.57712	4.2765	3.02694	4.64904	4.73315	5.10354
Zm00001d002054_T001	0.222411	0.155516	0.255789	0.125606	0.175139	0.844148	0.86558	1.91227	1.47011	0.447758	0.647755	0	1.68035	0.969733	1.69373	1.3297
Zm00001d002055_T001	0	0	0	0	0	0	0	0	0	0.163044	0	0	0	0	0	0
Zm00001d002056_T001	9.20786e-06	5.53058e-05	5.047e-05	0	0.000100968	6.12734e-05	0	6.16009e-05	0	0	0	0	0.149	0	0	0.109208
Zm00001d002056_T002	0.19744	0.60127	0.197863	0	0.219193	0.0521664	0.233269	0.18318	0	0.967645	0	0.263494	8.93083e-05	0.62835	0.357719	0.238068
Zm00001d002056_T003	0.151436	0	0	0	0	0.29512	0.00183814	0.0415038	0	0	0	0	0.232987	0	0.0839064	0.217938
Zm00001d002056_T004	0.702611	4.17822	4.01546	2.77916	3.92724	3.00381	2.51206	0.838325	16.0522	45.1525	15.8117	22.1181	2.98632	8.00294	8.22237	7.62882
Zm00001d002056_T005	0	0	0	0	0.127955	0.433432	0	0.092846	0	0.689864	0	0	0.03129	0.549788	0.203352	0
Zm00001d002056_T006	0	0	0	4.08949e-05	0	0	0	0	2.8524	0	0	0	0.0213994	0	0	0.00166568
Zm00001d002056_T007	0	0.450915	0	0	0	0	0	0	0	0.625431	0	0	0	0.0303165	0.075284	0.280478
Zm00001d002056_T008	0	0	0.820486	0	0	0	0	0	0	0.000661852	7.00252	0	0	0	0	0.631512
Zm00001d002056_T009	0	0	0	0	0	0	0	0	0	0	0	0	0	0	0	0.0635069
Zm00001d002057_T001	0	0	0.206012	0	0	0	0	0	0	0	0	0	0.403687	0	0	0
Zm00001d002058_T001	0	1.12777	0.326918	0.106746	3.1258	4.34389	5.7782	4.19407	1.21284	0	0	0.574907	3.60674	3.48307	3.89978	3.19825
Zm00001d002062_T001	0	0	0	0	0	0	0	0	0	0	0	0	0	0	0	0
Zm00001d002063_T001	0	0	0	0	0	0	0	0	0	0	0	0	0	0.0256693	0.146606	0.109654
Zm00001d002064_T001	0	0.0463158	0	0.0740219	0.767301	0.130459	0.0910146	0.0203248	0	0.058931	0	0	0.19006	0.139928	0.105	0.0703774
Zm00001d002065_T001	0	0	0.00018491	0	0	0	0.0914606	0.357542	0.543388	0.0300335	0	0	0.385414	0.808673	0.223603	0.089356
Zm00001d002065_T002	0	0	0	0	0	0	0	0	0	0	0	0	0	0	0	0
Zm00001d002065_T003	1.6586	0	0	0	0	0.153939	0	0	0	9.15448e-05	0	0	1.85882	0	0	0.000838864
Zm00001d002065_T004	7.65562e-05	0.000122008	0	0	0	0.0267019	0.000622585	0	0	0.0102478	0	0	0.635395	0.191908	0.777771	0.154181
Zm00001d002065_T005	0.1805	0	0	0	0	0	0	0	0	0	0	0	0	0	0	0
Zm00001d002065_T006	0	0	0	0	0.0666777	0	0	0	0	0	0	0	3.00218	0.000406172	7.94189e-05	0.824877
Zm00001d002065_T007	0	0.379201	0.045774	0	0	0.267661	0	0.000145481	0	0	0	0	0	0.390554	0.554874	0.826896
Zm00001d002065_T008	0	0	0	0	1.91986	0.000204985	0	0	0	0	0	0	0.083614	0	0	0
Zm00001d002065_T009	0	0.363966	0	3.37504e-05	0.000724248	1.62958	0.47997	0.1774	2.00429	0	3.4335e-05	0	0	2.73259	2.47674	5.81101
Zm00001d002065_T010	0	0	0	0	0	0	0	0	0	0	0	0	2.00339	0.00377685	0	0
Zm00001d002065_T011	0	0.607909	0	0.119106	0	0	0	0	0	0	0.102393	0	5.30586	0	0.000783041	0.00161299
Zm00001d002065_T012	0.881971	2.80011	0	0	0	2.86556	1.31963	0.611145	0.00937367	0.156151	0	0	21.6024	6.73041	2.84113	3.17382
Zm00001d002066_T001	0	0.227968	0	0	0	0	0	0	0	0	0	0	0.425773	0.308809	0.235523	0.217172
Zm00001d002067_T001	0	0	0	0	0	0	0	0	0	0	0	0	0	0	0	0
Zm00001d002068_T001	0.226394	1.47764	0.261622	0.191067	0.152679	0.936389	1.04645	0.455591	0	0.0253777	0	0	7.08521	4.32659	7.20197	4.02093
Zm00001d002069_T001	0	0	0	0	0	0	0	0	0	0	0	0	0	0	0	0
Zm00001d002071_T001	0	0	0	0	0	0	0	0	0	0	0	0	0	0	0	0
Zm00001d002072_T001	0	0	0	0	0	0	0	0.105157	0	0	0	0	0	0	0.0900703	0
Zm00001d002074_T001	0	0	0	0	0	0	0	0	0	0	0	0	0	0	0	0
Zm00001d002075_T001	0	0.0857613	0	0	0.704954	0	0	0	0	0	0	0	0.26677	0.258985	0.138016	0.222136
Zm00001d002079_T001	0	0	0	0	0	0	0	0	0	0.104619	0	0	0	0	0.198313	0.177184
Zm00001d002080_T001	0	0.00126611	0	0	0.473791	0	5.08831e-05	0.00244051	8.88377	0	0	0	0	0.000223158	0	0.444758
Zm00001d002080_T002	0.668308	1.0725	1.46407	1.55717	0.280724	0	0	0.804974	4.25041	2.37452	1.2573	0.303793	0.160363	0.0907194	0.167422	0.409103
Zm00001d002080_T003	45.6537	64.3712	163.906	161.905	0.267594	2.00608	2.35274	3.76285	0.00117879	25.6436	36.5198	37.6537	7.2207	8.27983	13.4162	15.7644
Zm00001d002080_T004	45.3424	10.8326	12.6896	7.62543	0.249119	0.000286998	0.000234283	0	0	1.72365	0	0	0.176235	0.000127154	0.00028248	0.507989
Zm00001d002081_T001	0	0	0	0	0	0	0	0	0	0	0	0	0	0	0	0
Zm00001d002082_T001	0.559152	0	0	0	12.0141	1.83418	0	0	0	0	0	0	0	0	0	0
Zm00001d002082_T002	0	0	0	0	0	0	0	0	0	0	0	0	0	0	0	0
Zm00001d002082_T003	0.00924676	0	0	0	0	0	0	0	0	0	0.440254	0	0	0	0	0.150206
Zm00001d002082_T004	0	0	0	0	1.17405	0	0	0	0	0	0	0	0	0	0	0
Zm00001d002082_T005	0	0	0	0	0	0	0	0	0	0	0	0	0	0	0	0
Zm00001d002082_T006	0	0	0	0	0	0.899202	0.00279318	0	0	3.56553	2.96014	1.69516	0	0.000397667	0.0116865	0.179203
Zm00001d002082_T007	0	0	0	0	0.524844	0	0.154911	0	0	0.140086	0	0	0.253088	0.00230523	8.64696e-05	0
Zm00001d002082_T008	0	0	0	0	0.105347	0	0	0	0	0	0	0	0.158203	0.0678395	0.0223189	0
Zm00001d002082_T009	0.71578	0	0	0	0	0	5.28055e-05	4.28619e-05	0	0	0	0	0	0	0	0
Zm00001d002082_T010	0.108724	0.737832	0.449293	0	0	0	0.000475843	0.370006	0	0	1.16646	7.7472	0.335222	0.194693	0.601521	0.109425
Zm00001d002082_T011	0	0	0	0	0.00874052	0	0	0	0	0	0	0	0.281065	0	0	0
Zm00001d002082_T012	0	0	0	0	0	0	0	0	0	0.176811	0	0	0	0	0	0
Zm00001d002082_T013	2.97183	2.35058	2.04296	4.78708	0	0.13025	2.26265	0	0	8.52693	12.389	17.8051	0	0	0.491441	0.716222
Zm00001d002082_T015	0	0	0.00345451	0	0	0.0160133	0.0318367	0	0	0	0	0	0	0.614462	0	0.00489084
Zm00001d002082_T016	0	0	0	0	0	0	0	0.135086	0	0	1.7535	0.888049	0.00164925	0.221203	0.607334	0.491301
Zm00001d002082_T017	0.00170261	1.31439	1.37809	0	0	0	0.282861	0.427024	0	4.20845	6.48464	0	6.55896e-05	0.768531	0.604601	1.01457
Zm00001d002082_T018	0.342177	0.5841	0.37139	0	0.248736	0	8.73182e-05	0.0414396	0.78902	0	0.308938	0	0.533616	1.49033	0	0
Zm00001d002083_T001	0	0	0	0	0	0	0	0	0	0	0	0	0	0.121472	0	0.0491035
Zm00001d002084_T001	0	0.764353	0	0	0.000400306	0	0.715057	0.000262181	0	0	0	0	1.30554	1.82839	2.86019	2.35107
Zm00001d002084_T002	0	0	0	0	0	0.143054	0	0	0	0	0	0	0	0	0	0
Zm00001d002084_T003	0	0.00226079	0	0	0.353823	1.66965	0.00362673	0.765131	0	0.790067	0	0	0.216792	0.483986	0.00137312	0.0517754
Zm00001d002084_T004	1.7875	1.50599	1.37073	0.167831	2.59479	3.91945	2.71963	3.86364	0	1.14379	0.608655	1.25267	2.33844	3.043	3.05386	3.09156
Zm00001d002084_T005	0	0	0	0	0	0	0	0	0.939514	0	0	0	0	0	0	0
Zm00001d002084_T006	0	0	0	0	0.593499	0	0	0	0	0	0	0	0	0	0	0
Zm00001d002084_T007	0	0	0	0	0	0	0	0	0	0	0	0	0	0	0	0
Zm00001d002084_T008	0.244937	0.377924	0	2.11932	0	0	0	0	0	0.193455	4.29673e-05	4.30659e-05	0.00388253	0	0	0
Zm00001d002084_T009	0	0.00375447	0.284704	3.91076e-05	0.285394	0.000362576	0.981192	0.339399	0	0.000882178	0	0	0.109692	0.933247	0.0188672	0.581837
Zm00001d002084_T010	0	1.09155	0.485489	0	0.116751	0	0.217166	0.460665	0	0.23521	0	0	0.26837	0.524003	0.439033	0.728981
Zm00001d002084_T011	0	0	4.6477e-05	0	0	2.12172	0.00155921	0	0.00217597	0	0.689211	0	0.245325	0.0112932	0	0.223253
Zm00001d002085_T001	6.03863	3.2324	9.1097	10.3467	4.60692	8.68427	5.29306	7.84674	1.88515	44.0855	42.1092	30.8007	2.64378	1.34011	1.40573	1.21549
Zm00001d002086_T001	0.566935	0.793708	1.91603	1.39989	0.739953	2.3319	8.81141	3.44602	0	0.504533	1.0912	2.70752	1.61596	1.73783	1.71253	1.34287
Zm00001d002087_T001	1270.91	166.475	62.179	25.2512	5.90438	0.149415	0	0.241125	28.4975	0.607902	2.83767	0	0.898398	0	0.337303	0.103337
Zm00001d002087_T002	815.913	295.134	240.722	137.066	12.9515	2.07799	0.828605	2.67555	80.4541	3.20475	8.53684	17.624	0.761797	0.796269	1.09774	0.701807
Zm00001d002087_T003	21.8676	1.22326	121.376	307.545	0.219215	0	0	0.105589	0	2.83085	0	10.5233	4.13802e-05	0	0	0
Zm00001d002087_T004	12.4932	29.4188	77.9757	34.9615	0.155429	0.727668	0.052444	0.159758	7.73636	0.368795	0.811654	0	0.231053	0.498129	0.661496	0.557477
Zm00001d002087_T005	1848.66	3490.37	4235.08	3879.89	0	5.60156	8.67755	10.9732	344.759	41.9413	144.69	144.103	1.07606	4.64922	8.11007	8.50325
Zm00001d002088_T001	0	0	0.37589	0	0	0	0	0	0	0	0	0	6.68353	0.463384	0.140887	0.250804
Zm00001d002089_T001	0	0.203994	0.327959	0	0	0	0	0.0370577	0	0	0	0	0	0	0.0157317	0
Zm00001d002089_T002	0.837351	0	0.000790566	0	0.851981	0.000443683	0	0.571876	0	0.495493	1.74768	0	0.0399132	0.000138871	0.196363	0
Zm00001d002089_T003	0.00231958	0	0	0	0.0029919	0	0	0	0	0	0	0	0.253868	0	0	0
Zm00001d002089_T004	0	0	0	0	0	0	0	0	0	0	0	0	0	0	0	0
Zm00001d002089_T009	0.529542	0	0	0	0.00114726	0	0	0	0	0	0	0	0.470257	0	0	0
Zm00001d002089_T011	0	0	0.646069	0.464849	0	0.596707	0	0	0	0	0	0	0	0.588276	0.0006083	0
Zm00001d002089_T013	0	0.467352	0	0	0	0	0.258194	0.00405561	0	0	0.000794491	2.22253	0	0	0.195625	0.257199
Zm00001d002089_T016	0	0.056309	0	0	0	0	0	0	0	0	0	0	0.0730114	0.0982512	0	0.0318852
Zm00001d002089_T018	0	0	0	0	0	0.0338179	0	0	0	0	2.98003	0	0	0	0.0420417	0
Zm00001d002089_T020	0	0	0	1.35227	0	0.346874	0.0144376	0	0	0	0	1.90494	9.12672e-05	0.000129748	0.00170643	0.000209878
Zm00001d002089_T022	0	0	0	0	0	0	0	0	0	0.10453	0	0	0	0	0	0
Zm00001d002089_T026	0	0	0	0	0	0	0	0	0	0	0	0	0	0	0	0
Zm00001d002089_T030	0	0	0	0	0	0	0.0188012	0.107989	0	0	0	0	0	0.0574166	0.0168159	0
Zm00001d002089_T031	0	0	0	0	0	0	0	0	0	0	0.320388	0	0.0702028	0.0407807	0.0926995	0
Zm00001d002089_T033	0	0	0	0	0	0	0	0	0	0	0	0	0	0	0	0
Zm00001d002089_T036	0	0	0	0	0	1.55261	0	0	0	0	0	0	0	0	0	0
Zm00001d002089_T038	0	0	0	0	0	0	0	0	0	0.0131211	0	0	0	0	0.87974	0.120926
Zm00001d002089_T039	0	0	0	0	0	0	0	0	0	0	0	0	0	0	0	0
Zm00001d002089_T042	0	0	0	0	0	0	0	0.196798	0	0	0	0	0	0	0	0
Zm00001d002089_T043	0	0	0	0	1.26954	0.658188	0	0	2.38373	0	0	0	0	0	0	0
Zm00001d002089_T047	0	0	0	0	0	0	0	0	0	0	0	0	0	0	0	0
Zm00001d002089_T049	0	0	0	0	0	0	0	0	0	0	0	1.26598	0	0.00212277	0	0
Zm00001d002089_T051	0	0	0	0	0	0	0	0	0	0	0	0	0	0	0	0
Zm00001d002089_T053	0	0	0	0	0	0	0	0	0	0	0	0	0	0	0	0
Zm00001d002089_T054	0	0	0	0	0	0.0783405	0	0	0	0	0	0	0	0	0	0
Zm00001d002089_T055	0	0	0	9.59928	0	0	0	0	0	1.27019	0.658977	0.0102553	0	9.41945e-05	0.00302488	0.000584912
Zm00001d002089_T059	1.30749	4.51507	4.68471	0	0.325501	0.405504	1.17896	1.03776	0	4.19145	7.516	0.349038	2.53913	3.31494	6.05433	4.68918
Zm00001d002089_T061	0	0	0	0	0	0	0	0	0	0	0	0	0	0	0	0
Zm00001d002089_T062	0	0	0	0	0	0	0	0	0	0	0	0	0	0	0	0
Zm00001d002089_T064	0	0	0	0	0.0572016	0	0	0	0	0	0	0	0.0545984	0	0	0
Zm00001d002089_T067	0	1.04572	2.21256	0	0	0	0	0	0	0	0	0	0	1.00967	0.61548	1.47303
Zm00001d002089_T068	0.597224	0.653848	0.527045	0	0	0	0	0	0	0.268533	0.310288	0	0.110465	0.134477	0.0698426	0.311069
Zm00001d002089_T070	0	0	0	0	0	0	0.172995	0	0	0	0	0	0	0	0	0
Zm00001d002089_T071	0	0	0	0.136379	0	0	0	0	0	0.35791	0	0	0	9.01231e-05	0.000584826	0.170978
Zm00001d002089_T076	0	0	0	0	0	6.52459e-05	0	0	0	0	0	0	0	0.218493	0.0673755	0
Zm00001d002089_T079	0	0	0	0	0	0	0	0.0244272	0	0	0	0	0	0	0	0
Zm00001d002089_T080	0	0	0	0	0	0	0	0	0	0	0	0	0	0	0	0
Zm00001d002089_T082	0	0	0	0	0	0	0	0	0.703741	0	0	0	0	0	0	0
Zm00001d002089_T084	0	0	0.52366	0	0	0	0.0158651	0.107538	0	0	0	0	0	0	0.0913152	0.0771493
Zm00001d002089_T085	0	0	0	0	0	0	0	0	0	0	0	0	0	0	0	0
Zm00001d002089_T086	0	0	0	0	0	0	0	0	0	0	0	0	0	0	0	0.0406428
Zm00001d002089_T087	0	4.05616	0	0	0	0.0055814	0.0116596	0	0	0.634573	0	0	1.40919	3.63433	0.101898	0
Zm00001d002089_T088	0.00029772	0	0	0	0	0	0	0	7.35969e-05	0	0	0	0.554405	0	0.0426778	0.431952
Zm00001d002089_T089	0.2262	5.98612	2.17671	0	0	0	0	0	0.36496	0.00144861	0	0	1.3545	1.91789	1.39039	1.81431
Zm00001d002089_T090	0.00162674	0.000442303	0	0	0	0	0	0	0	2.8365	0	0	0.00347824	0	0	0.000172051
Zm00001d002089_T092	0	0	0	0	0	0	0	0	0	0	0	0	0	0	0	0
Zm00001d002089_T093	0	0	0	0	0	0	0	0	0	0	0	0	0	0	0	0
Zm00001d002089_T094	0	0	0	0	0	0	0	0	0	0	0	0	0	0	0	0
Zm00001d002090_T001	3.87941	1.04772	13.7564	8.8211	2.04859	0.00022913	0.000216096	0.290841	27.9661	138.448	339.393	236.241	5.71837	7.3255	8.07783	7.24989
Zm00001d002090_T002	0	3.8762	0.000208707	0.000168337	0	0.36675	0.391372	9.66129e-06	0.000537367	1.32147	3.41325	0.00253586	7.19931e-05	7.72491e-05	9.92293e-05	0.0721697
Zm00001d002091_T001	0.139342	2.85613	1.07935	0.988918	0.194688	6.61925	7.14684	10.9396	0	2.90005	3.30741	3.18289	7.00024	11.6755	11.34	9.13999
Zm00001d002091_T002	0.000133738	0.319012	0.000424354	0.000414109	0.0010573	0.000340137	0.000321768	0.0004162	0	7.23315e-05	0	0.000409772	0	0.000168284	0	0.000147611
Zm00001d002091_T003	0.249859	0.203205	0	0	0	0	0.187131	0.1053	0	0.620952	0.11788	0	0.209398	0.240347	0.313362	0.142175
Zm00001d002093_T001	0	0	0	0	0	0	0	0	0	0	0	0	0	0	0	0
Zm00001d002094_T001	12.0628	0.425815	0	0	0	0	0	0	5.27003	0.139659	0	0	88.6967	7.2324	4.5231	5.84593
Zm00001d002095_T001	0.441332	1.13184	0.265229	0.863599	16.4627	15.9866	8.61357	11.4495	3.92692	4.01729	4.53498	3.9644	2.16399	2.39057	2.15235	2.36451
Zm00001d002096_T001	0	0	0	0	0	0	0	0	0	0	0	0	0	0	0	0
Zm00001d002097_T001	0	0	0	0	0	0	0	0	0	0	0	0	0	0	0	0
Zm00001d002098_T001	0	0.227092	0.124476	0	2.35285	0.250018	0.198274	0.0997235	0	0.193658	0	0	0.752586	0.229569	0.418809	0.388165
Zm00001d002099_T001	0.269397	0.00224204	0.00227758	0	1.90096	0.00206028	0.00235954	0.00228065	0	0.00220801	0.00226339	0	4.42718	0.00226372	0.00225556	0.00227467
Zm00001d002099_T002	8.92541e-05	0	0	9.64833e-06	0	8.89017e-05	0	0	1.38787e-05	0	0	0	1.56548	0	0.16323	0
Zm00001d002099_T003	0.263418	1.24136	0.889003	0	0.0285518	0.251234	0.0949806	0.457396	0	1.89796	1.76511	0	0.0445833	4.59344	3.66112	5.4635
Zm00001d002099_T004	0	3.34173	0.443066	0.435782	0.791475	0.757295	0	0.699799	1.46429	0.701204	0.861398	1.23938	2.33098	6.88277	10.137	10.5363
Zm00001d002099_T005	0	0	0	0	0	0	0	0	0	0	0	0	0	0	0	0.004875
Zm00001d002099_T006	0	0	0	0	0	0	0.302401	0	0	0	0	0	0	0	0.018343	0.0105126
Zm00001d002099_T007	0	0.415373	0	0.0990433	0.0760771	0	0.313759	0.417396	0	0.157139	0	0	0.556085	1.68168	0.682549	1.35214
Zm00001d002100_T001	0	0.0919673	0	0	0.678977	0	0	0	0	0	0	0	0.150211	0	0.0222215	0.0664269
Zm00001d002101_T001	0	0	0	0	0	0.293476	0	0	0	0	0	0	0.553505	0	0.0188514	0
Zm00001d002102_T001	0	0	0	0	0	0	0	0	0	0	0	0	0	0	0	0
Zm00001d002103_T001	0.0905221	0.767713	1.11355	0	2.40008	10.4987	23.5102	13.9775	1.70499	0	0.00330796	1.83754	0.231521	2.14079	2.96893	3.51361
Zm00001d002103_T002	0	0	0	0	0	0	0	0.0732957	0	0	0	0	0	0	0	0
Zm00001d002103_T003	0.392834	0.58576	0	0	0	1.49682	0.327146	0.544488	0	0	0	0	1.92589	1.0193	1.34137	1.38194
Zm00001d002103_T004	0	0.0236719	0.104545	0.168521	0.0698913	0.0989118	0.289778	0.288674	0	0	0.144871	0	0.134285	0.285225	0.337918	0.14801
Zm00001d002103_T005	0	0	0	0	0	0	0	0.17296	0	0	0	0	0.0233137	0.130119	0.151317	0.246564
Zm00001d002103_T006	0	0	0	0	0	0	0	0.0851775	0	0	0	0	0	0.0855276	0	0.15248
Zm00001d002103_T007	0	0.00142705	0	0	0	0	0	0	0	0	0	0	0	0.000134458	0.589308	0.00590098
Zm00001d002104_T001	0.000280994	3.7765e-05	0.0210254	1.84799e-05	8.88841e-06	0	0	0	0	0.0272694	2.37719e-05	0	0	0	0	0
Zm00001d002104_T002	0.41782	0.715582	0.916602	3.25993e-05	0.577264	3.21253	0.706948	2.75782	4.91015e-05	0.0938523	3.59018e-05	0	1.8282	1.98353	2.67353	1.71967
Zm00001d002104_T003	1.18635	3.78798e-05	0	1.15795	0	3.23931	0.964679	0.396126	1.53908	0	0.0711513	2.68163	1.39683	0.518736	0.683456	0.826472
Zm00001d002104_T004	0.0675092	0.283545	0.115814	0	0	0.0820847	0.508485	0.352474	0.778272	0	0	0.153506	0.34903	0.608739	0.596584	0.844669
Zm00001d002105_T001	69.9151	4.9	7.13985	6.14469	3.4799	2.12857	1.65164	0.783781	12.9556	0.481197	0.630724	0	7.74444	1.06077	0.874618	0.977464
Zm00001d002106_T001	0	0	0	0	0	0	0	0	0	0	0	0	0	0	0	0
Zm00001d002107_T001	0	0	0	0	0	0	0	0	0	0	0	0	0	0	0	0
Zm00001d002108_T001	0	0	0	0	0	0	0	0	0	0	0	0	0	0	0	0
Zm00001d002109_T001	0	0	0	0	0	0	0	0	0	0	0	0	0	0.0795028	0	0.0215271
Zm00001d002110_T001	0	0	0	0	0	0	0	0	0	0	0	0	0	0	0	0
Zm00001d002111_T001	0	1.85925	4.02884	3.54432	2.47956	6.34961	27.6074	20.0031	2.0497	0	0.404385	0.625034	0.411587	2.23645	0.771046	1.61946
Zm00001d002112_T001	0	0	0	0	0	0	0	0	0	0	0	0	0	0	0	0.0190926
Zm00001d002113_T001	0.491004	0	0	0	0.0866104	0.241008	0.0475214	0.246726	0	0.781836	0.497751	1.52412	0.647157	0.82194	0.755599	0.75236
Zm00001d002113_T002	6.85591e-05	0	0	0	0	0	0	0	0	0	0	0	0	0	0	0
Zm00001d002113_T003	0	0	0	0	0	0	0	0	0	0	0	0	0	0	0	0
Zm00001d002113_T004	0	0	0	0	0	0	0	0	0	0.103122	0	0	0.128694	0.0341534	0.0870845	0.0567457
Zm00001d002113_T005	0	0	0	0	0	0	0	0	0	0	0	0	0	0	0	0
Zm00001d002113_T006	0	0	0	0	0	0	5.13975e-05	0	0	0	0	0	0	0	0	0.0101846
Zm00001d002113_T007	0	0	0	0	0	0	0.00609165	0	0	0	0	0	0.126587	0	0.020164	0.051205
Zm00001d002113_T008	0	0	0	0	0	0	0.0117763	0	0	0	0	0	8.73118e-05	0	0	0
Zm00001d002113_T009	0	0	0	0	0	0	0	0.0462307	0	0	0	0	0	0	0	0.0056229
Zm00001d002113_T010	0	0	0	0.347348	0	0	0	0	0	0	0	0	0	0	0	0
Zm00001d002113_T011	0.766478	0.998271	2.21031	1.0894	0.451561	1.25816	0.790509	0.919952	1.01686	3.22115	5.82214	0	1.13668	2.15466	2.13243	2.32142
Zm00001d002113_T012	0	0	0.0700891	0	0	0	0	0.0519248	0	0.463971	0.379799	0.331394	0.502378	0	0.0744288	0.100506
Zm00001d002113_T013	0	1.11257	0	0.147584	0	0	0.0684858	3.33704e-05	0	0.00266827	0.000371083	0	0.0301322	1.05782	0.531733	0.403922
Zm00001d002113_T014	0	0	0	0	0	0	0	0	0	0	0	0	0	0	0	0.00056697
Zm00001d002113_T015	0	0	0	0.22616	0	0.0231678	0	0.133573	0	0	0	0	0	0	0.000141371	0
Zm00001d002113_T016	7.90319e-05	0	0.645096	0.271324	0	0	0	0	0	1.8116	0	0	0	0	0	0
Zm00001d002113_T017	0	0	5.91927e-05	0.386372	0	0	0	0	2.72126	0	0	0.00365192	0	0	0	0
Zm00001d002113_T018	0	0.0743834	0	0	0	0.224706	0	0	0	0.321798	0	0	0	0.344913	0.148676	0.0426924
Zm00001d002113_T019	0.213134	0.280215	0.899264	0	0	0	0	0.262208	0.97116	4.53727	4.59562	0	0.41607	0.762776	0.484374	0.770749
Zm00001d002113_T020	0	0	0	0	0	0	0	0	0	0	0.170328	0	0	0	0	0
Zm00001d002113_T021	0	8.89965e-05	0.00878704	2.20324	0	0	0	0	0.00357301	1.16061	0	4.09768	0	0	0	0
Zm00001d002113_T022	0	0	0.550043	0	0	0	0	0	0	0	0	0	0	0	0	0
Zm00001d002113_T023	0	0.439318	0.542547	0	0	0.122674	0	0	1.25604	0.749449	1.20773	0	0	0.166837	0	0
Zm00001d002113_T024	0	0	0	0	0	0	0	0	0	0	0	0	0.0866328	0	0	0.00501169
Zm00001d002113_T025	0.116106	0.540638	1.02408	1.37989	0.000101074	0.311202	0.111295	0.860543	0	2.97546	8.71121	10.7596	0	0.965689	0.727199	0.344067
Zm00001d002113_T026	1.3968	3.62852	1.63911	0	0.733201	1.51952	0.920122	1.91966	0.0334981	2.80705	0	1.85957	2.31957	5.3587	3.53	3.41175
Zm00001d002115_T001	3.48024	4.47962	2.34055	0.405729	11.7658	67.3091	43.2677	13.22	20.8076	29.117	29.4313	37.3565	19.7654	21.6459	22.5568	12.5362
Zm00001d002115_T002	0	0.306823	0	1.44097	3.53786	0	22.0637	3.86614	0	27.0562	0	2.80387	1.28254	24.2614	1.29707	2.28036
Zm00001d002116_T001	0	0	0	0	0	0	0	0	0	0	0	0	0	0	0	0
Zm00001d002117_T001	0	0	0	0	0	0	0	0	0	0	0	0	0	0	0	0
Zm00001d002119_T001	0	0	0	0	3.17842e-05	0	0	0	0	0	0	0	0.0256855	0	0	0
Zm00001d002119_T002	0.000156294	0	0	0	0.00447635	0	0	0	0	0	0	0	0.0984769	0	0	0
Zm00001d002119_T003	0.000848381	0	0	0.824261	9.47766e-05	0	0	0	0	0	0	0	0.000228314	0	0	0
Zm00001d002119_T004	0	0	0	0	0	0	0	0	0	0	0	0	0	0	0	0
Zm00001d002119_T005	0	0	0	0	1.16925e-05	0	0	0	0	0	0.0245853	0	0	0	0	0
Zm00001d002119_T006	0	0	0	0	0	0	0	0	0	4.02846	4.00038	0	0.221977	0	0	0.100067
Zm00001d002119_T007	0.544426	0	0	0	0.000566153	0	0	0	0	1.13222	0	0	0.135138	0	0	0
Zm00001d002119_T008	0	0	0	0	0	3.80465e-06	0	0	0	0	0	0	0	0	0	0
Zm00001d002119_T009	5.55547e-05	0	0	0	0.000111801	0	0	0	0	0	0	0	2.25002	0	0	0.00487737
Zm00001d002119_T010	0.000702965	0	0	0	0.000710196	0	0	0	0	0	0.019708	0	0.926076	0	0.750493	0.0642748
Zm00001d002119_T012	1.05868	0	2.47418	0	0	0	7.68082e-05	0.000150254	0	29.5759	13.5338	4.09254	0.7983	0.430037	0.254295	1.16277
Zm00001d002119_T014	0	2.0668	0	1.35653	0	0.0618935	0.137394	0.0808586	0.00522669	0	26.2061	40.1598	0	1.38077	1.39645	1.02008
Zm00001d002119_T015	0.0829828	0	0	0	0.025105	0.0174464	0	0	6.75719	0	8.83516	0	0.110284	0.139778	0.102445	0.306492
Zm00001d002119_T016	0	0.0374587	0.0357552	0.0354897	0.0711135	0	0.0302069	0.00992592	0.00743169	0.0347908	0.0221924	0.0352432	0	0.037495	0.0359721	0.0350733
Zm00001d002119_T020	0	0	0	0.172786	0.163618	0.000147979	0	0	2.20433	9.4814	1.4997	4.24958	0	0.09819	0	0.120007
Zm00001d002119_T021	0	0	0	0	0	0.160293	0	0	0	0	0	0	0	0	0	0
Zm00001d002120_T001	0	0	0	0	0	0	0	0	0	0	0	0	0	0	0	0.0715495
Zm00001d002121_T001	0	0	0	0	0	0	0	0	0	0	0	0	0	0	0	0
Zm00001d002122_T001	14.3199	0.628401	10.7948	5.6367	6.54187	0	2.00208	0.411438	135.432	294.623	99.6304	99.2578	3.72646	1.5591	0.530373	0.2386
Zm00001d002122_T002	0	0	0	0	0	0	0	0	0	3.10547	2.66007	6.34481	0.112271	0.233005	0.032267	0.128292
Zm00001d002122_T003	0	0	0	0	0	0	0	0.000978744	0	0	0	0	0	0	0	0
Zm00001d002122_T004	0	2.46177	0	0.000243196	0.000364242	0.700746	2.05316	0.457585	0	3.7743	0	0	0.000734669	0.00232748	3.6822e-05	0
Zm00001d002122_T005	8.95054	0	0	1.79606	0.529746	0	0.349604	0.146647	20.3957	185.362	34.2126	0	0	0.113224	0	0
Zm00001d002122_T006	0	0	0	0	0.165227	0	0	0	0	0	0	0	0	0	0	3.32805e-05
Zm00001d002122_T007	0	8.68707	9.15357	5.65267	0	19.6346	25.265	32.7847	0	1.3037	191.269	131.142	0	3.01766	3.27709	2.42552
Zm00001d002122_T008	0	0	0	0	0	0	0	0	0	0.36294	0	0	0	0	0	0
Zm00001d002123_T001	17.7253	0	1.14318	0	0	0	0	0	11.4061	0.111242	0	0	0	0	0	0
Zm00001d002124_T001	21.9452	1.53938	4.82942	1.46548	0	0.0329826	0	0	4.10338	0.357648	0.484707	2.72965	0	0	0.0420137	0.00628687
Zm00001d002125_T001	0	14.9456	1.80952	0.0173163	0	6.87495	6.48806	12.7367	0	1.22705	0	1.59104	0	29.6405	13.6286	25.2391
Zm00001d002125_T002	0	0	0	0	0	0	0	0	0	0	0	0	0	0	0	0
Zm00001d002125_T003	0	0	0	0	0.190499	0	0	0	0	0	0	0	0.1224	0	0	0
Zm00001d002125_T004	0	0	0	0	0	0	0	0	0	0	0	0	0	0	0	0
Zm00001d002125_T005	0	0	0	0	0	0	0	0	0	0	0	0	0	0	0	0
Zm00001d002125_T006	0	0	0	0	1.5036	0	0	0	0	0	0	0	2.41349	0	0	0
Zm00001d002125_T008	0	0	0	0	0.698809	0	0	0	0	0	0	0	0.56178	0	0	0
Zm00001d002125_T009	0	0	0	0	0	0	0	0	0	0	0	0	0	0	0	0
Zm00001d002125_T010	0	0	0	0	0.0844931	0	0	0.24804	0	0.23869	0	0	0	0	0	0
Zm00001d002125_T011	0	0	0	0	0	5.72645	0	0.89384	0	0	0	0	0	2.64055	0	0
Zm00001d002125_T012	0	0	0	0	0	0	0	0	0	0	0.0189908	0	0	0	0	0
Zm00001d002125_T013	0	1.56736	0.394097	0.140543	0	2.60029	1.17431	1.37219	0	0.611197	0.46904	1.22546	0	1.57835	1.67329	1.77793
Zm00001d002125_T014	0	0	2.3373	0	0	0	0	0	0	0	0	0	0	0	0	0
Zm00001d002125_T015	0.25995	0.621992	1.14598	1.1286	0.174837	0.990521	0.587821	0.853086	0	0.566756	0.269775	0.333644	0.200041	0.457715	0.379825	0.353353
Zm00001d002125_T016	0.617705	2.31463	7.14096	3.79538	0.240313	0.902553	0.510449	1.11686	1.66791	0.611298	0.139053	2.03799	2.23172	3.92424	3.96276	3.97444
Zm00001d002125_T017	0	0	0	1.64454	0.526277	0.0191329	5.09384	3.8333	2.85646	0	0	0	3.74422	3.67061	8.22656	1.19105
Zm00001d002125_T018	0	0	0	0	7.41837	29.3327	13.7723	0	50.1863	0	0	0	0	0	0	0
Zm00001d002125_T019	0.00239465	0	0	0	0	0	0	0	0	0	0	0	9.45263	0	0	0
Zm00001d002125_T020	0	6.34131	37.3651	33.5932	0	0	0	0	15.155	1.71697	4.08469	0.568942	0	0	3.92556	5.31513
Zm00001d002125_T021	0	0	0	0	0	0	0	0	0	0	0	0	0	0	0	0
Zm00001d002125_T022	10.7314	0	0	0	0	0	0.000786362	0.000248786	0	0.000894126	0	0.000618021	2.33592	0.0231415	0.177167	0.00110413
Zm00001d002125_T023	0	0.00199496	0	0	0	0	0	0	0	0	0	0	0	0	0	0
Zm00001d002125_T024	0.122152	0	0	0	0.199785	0	0	0	0	0	0	0	0.558586	0.155177	0.462661	0.649033
Zm00001d002125_T026	0	0	0	0	0	0	0	0	0	0	0.189423	0	0	0	0	0
Zm00001d002125_T027	0	0.0026113	0	0	0	0	0	0	0	0	0	0	0	0	0	0
Zm00001d002125_T028	0	0	0	0	0	0	0	0	0	0	0	0	0	0	0.0272885	0
Zm00001d002125_T031	0	0.107596	0	0	0	0	0	0	0	0	0	0	0	0	0.0453786	0
Zm00001d002125_T032	0	0	0	0	0	0	0	0	0	0	0	0	0	0	0	0
Zm00001d002125_T033	0.0722999	0	0	0	0	0	0	0	0	0	0.000560965	0	0	0.395004	0.347622	0.329036
Zm00001d002126_T001	1.32059	2.24007	3.8492	2.13607	0.176045	0.275755	0.593868	0.514997	0.890337	0.339741	1.76537	0.230752	4.61941	2.06082	4.19539	3.70509
Zm00001d002127_T001	0	4.60319e-05	0	4.78279e-05	0	0	0	0	0	0	0	0	0	5.27076e-05	6.24724e-05	4.72678e-05
Zm00001d002127_T002	0	0.165939	0	0.276404	0.0925077	0	0	0	0	0	0	0	0.650153	0.282936	0.163684	0.304674
Zm00001d002128_T001	0	0.234221	0	0	0	0.12185	0	0.380321	0	0.0758122	0	0	0.0659682	0.249326	0.0544732	0.06698
Zm00001d002128_T002	0.00381249	0	0	0	0.000992756	0	0	0	0	0	0	0	0.00364533	0.222704	0	0.167998
Zm00001d002128_T003	0.202876	0.164503	0.941603	0	0	0.0492251	0	0.11741	0.69518	0.85835	0.626796	0	0.405905	0.959163	0.741421	0.914999
Zm00001d002128_T004	0.31322	3.55902	1.92945	5.58527	0.623715	0.0169885	3.6506	2.36906	3.81489	4.16016	0.423476	0	1.24267	5.41064	2.10461	1.5359
Zm00001d002128_T005	21.2819	2.88398	12.5886	12.0569	3.85557	13.1993	55.4126	38.6385	0	7.63284	6.18525	19.5458	7.89267	16.3285	15.2848	15.2747
Zm00001d002129_T001	0	1.19376	0.000269352	0.000255975	3.59938e-05	0.000269479	0.000265714	0.000267571	0.604149	6.21017	9.57474	7.03514	1.87438	2.22703	1.95144	3.0188
Zm00001d002129_T002	0.285294	0.000302808	0.072364	0.609616	0.617085	0.306839	0.451073	0.104967	0	0.000293242	0.000816321	0.00154403	0.00625593	0.0061797	0.00304652	0.000644897
Zm00001d002129_T003	6.379e-06	0.295461	0.655208	0.827252	3.5856e-05	0.0446035	0	0.190254	0	5.83349	8.62912	6.16208	0.348268	1.04358	0.993232	0.780042
Zm00001d002129_T004	0.137292	0.668079	0.866541	0.333466	0.109586	0.163468	0.160399	0.030211	2.49247	2.16144	4.7754	5.06371	0.477075	1.76961	1.37825	0.895144
Zm00001d002130_T001	9.54572	46.562	66.1486	0.00330787	0.000163733	0	0	7.03348e-05	0.000113779	0.32012	3.66421	0	1.07079	0.933878	0.384154	1.0902
Zm00001d002130_T002	48.3232	18.9148	28.9701	88.3229	3.99754	7.48871	4.35524	3.75034	4.94547	1.99672	0	3.9337	2.41607e-05	0.36825	0.57007	0.0491852
Zm00001d002131_T001	21.0038	7.29037	5.2872	5.06268	12.2185	0.164118	0.966032	0.381222	3.03582	17.6876	19.8111	36.5597	3.95789	2.46018	0.324584	0.234809
Zm00001d002132_T001	10.2072	7.29805	0.815593	0	7.74587	0.591081	0	0	12.7897	0.32097	0	0	96.9916	27.2407	31.9235	24.241
Zm00001d002133_T001	0	0	0	0	0	0	0	0	0	0	0	0	0	0.139208	0.0506252	0.150405
Zm00001d002134_T001	0	0	0	0	0	0	0	0	0	0	0	0	0	0	0	0.0160921
Zm00001d002135_T001	20.4255	19.598	35.5372	13.9506	5.40497	74.3861	134.891	104.466	2.99371	0.633086	1.97195	2.68584	11.9194	20.3607	17.9771	20.704
Zm00001d002136_T001	479.19	14.7591	97.2047	26.0557	7.01096	0.118026	0.405866	0.218101	105.786	8.00269	21.9763	61.1184	0	0	0.302336	0.0676672
Zm00001d002137_T001	0	0	0.00718165	0	0	0	0	0	2.21657	0.00589822	0	0	0.00077606	0.00199845	1.65976	1.28511
Zm00001d002137_T002	0	0	0.21199	0	0	0	0	0	0.108816	0.0796366	0	0	10.6558	4.45054	7.82534e-05	0.3504
Zm00001d002138_T001	0	0	0	0	0	0	0	0	0	0	0	0	0	0	0	0
Zm00001d002139_T001	0	0	0	0	0	0	0	0	0	0	0	0	0	0.0202488	0.0504808	0.075576
Zm00001d002139_T002	0	0	0	0	0	0	0	0	0	0	0	0	0	0	0	1.95099e-06
Zm00001d002140_T001	0.0589769	0.70381	0.403216	0.056031	0.514621	1.36857	0.922144	0.308775	0	0.268114	0.289763	0	1.59138	1.63964	2.44477	1.8513
Zm00001d002141_T001	0	2.84415	0	0	9.63423	0	2.62615	3.13357	0	0	0	0	12.3993	4.36616	10.7452	11.4297
Zm00001d002141_T002	0	0	0	0	0	0	0	0	0	0	0	0	0.0447916	0	0	0
Zm00001d002141_T003	0.0982714	0.629128	0.056113	0	0	0.274461	0.000151181	0.393503	0	0.262628	0.256781	0	1.1501	1.96757	2.01714	1.92402
Zm00001d002141_T004	0	0	0.210956	0	0.691273	0	0	0	0	0	0	0	2.20165	0	0.160353	0.238176
Zm00001d002141_T005	21.748	41.9718	67.3884	47.4477	0.922224	13.0301	22.9037	24.5168	10.1845	0.00111047	0	7.06343	5.15475	98.1189	104.111	64.2837
Zm00001d002141_T006	0	0	0	0	0	0	0	0.361265	0	0	0	0	0	0.409902	0.24419	0.450471
Zm00001d002141_T007	38.441	4.71486	0	13.6057	5.62399	0	0	0	0.00285699	1.86508	2.91173	0.00339608	91.4731	11.2098	5.26753	6.9771
Zm00001d002141_T008	0	0	0	0	0.0956095	0.71231	0.416323	0.05473	0	8.24144e-06	0	0	0.0153313	0.0390158	0	0
Zm00001d002141_T009	1.09574	0.00155909	0	0	0	0	0	0	0	0	0.00106776	0	9.50168	0.231698	0.715163	0
Zm00001d002141_T010	22.4118	0	0	0.000911557	0	0	0	0	0	0.000556954	0.00114263	0	0.0231597	0.881489	0	0
Zm00001d002141_T011	0	1.12665	0	0.696881	0.471909	0.472027	1.05013	0.887247	2.41108	0	0	0	1.1087	2.86114	2.01502	2.68431
Zm00001d002141_T012	0	0.000369193	0	0.000260729	0.14943	0	0	0.028719	0	0	0	0	0	0.129005	0	0
Zm00001d002141_T013	0	0	0	0	0	0	0	0.057616	0	0	0	0	0	0	0	0
Zm00001d002141_T014	0	0	0	0	0	0.195061	0	0	0	0	0	0	0.486688	0.494901	0.652273	0.48339
Zm00001d002141_T015	0	0	0	0	0	0	0	0	0	0	0	0	0	0	0	0
Zm00001d002141_T016	0	0	0	0	0	0	0	0	0	0	0	0	0	0.00517545	0	0
Zm00001d002141_T017	0	0	0	0	0	0	0	0	0	0	0	0	0	0	0	0
Zm00001d002141_T018	0	0	0	0	0	0	0	0	0	0	0	0	0	0	0	0
Zm00001d002141_T019	0	2.63207	0.479701	0	0	30.2578	13.1038	6.94459	0	0	0	0.475057	0	7.53117	4.91916	6.30114
Zm00001d002141_T020	0.00825645	0	0.113323	0	1.56655	0	0	0	0.0537144	0	0	0	0.594816	0	0	0
Zm00001d002141_T021	0.631835	1.95161	0.294293	2.03225	7.87651	2.1718	2.76927	2.24893	2.70035	0.0535208	0	0	3.72791	6.96262	5.57167	5.3675
Zm00001d002141_T022	0	1.2747	2.59942	0	16.4059	5.99781	1.90342	1.97954	0	0	0	0	1.78521	3.46491	4.91038	3.64404
Zm00001d002141_T023	0	0	0	0	0	0	0	0	0	0	0	0	0	0	0	0
Zm00001d002143_T001	0	0	0	0	0	0	0	0	0	0	0	0	9.19252e-06	0.00426619	0.0305914	0
Zm00001d002143_T002	0	0	0	0	0	0	0	0	0	0	0	0	0	0	7.37147e-07	0
Zm00001d002143_T003	0	0	0	0	0	0	0	0	0	0	0	0	3.02683e-06	1.54659e-05	0.000197584	0
Zm00001d002143_T004	0	0	0	0	0	0	0	0	0	0	0	0	0.078581	0.0109142	0	0
Zm00001d002143_T005	0	0	0	0	0	0	0	0	0	0	0	0	0.0625728	0.00219034	0	0
Zm00001d002143_T006	0	0	0	0	0	0	0	0	0	0	0	0	0	0	0	0
Zm00001d002144_T001	0	0	0	0	0	0	0	0	0	0	0	0	0	0	0	0
Zm00001d002145_T001	9.60449	11.1076	36.746	35.461	20.5776	16.1383	12.7162	2.88946	2.63877	12.7482	14.0126	23.4591	4.74573	6.41474	5.76015	7.25585
Zm00001d002145_T002	0	0	0	0	2.5073	0.446481	0.41838	0.725025	0	0.826091	0	0	0.270171	0.114671	0.689283	0.45219
Zm00001d002146_T001	8.62574	0.0481765	1.50052	1.77202	1.83582	0.588223	1.98806	0.126854	0.952695	8.00215	3.58286	7.29099	0.189169	0	0.00575124	0.0172317
Zm00001d002147_T001	0	0	0	0	0.253606	0	0.78429	0	0	0	0	0.00114019	0	0	0	2.20354e-05
Zm00001d002147_T002	4.57116	1.38595	0.524601	1.28092	0.0350087	1.62856	1.27035	0.748675	0	3.8709	2.279	2.3052	1.52434	1.14626	1.19802	1.43634
Zm00001d002148_T001	169	4.70795	37.4779	23.5481	34.3386	8.23546	3.75269	1.03636	0	5.05756	0.000100193	5.24709	9.04994	1.94902	2.83018	3.85937
Zm00001d002148_T002	1.4063	0.841036	8.09739	3.47823	0	0	0	0.737036	0	0	0	0	0	0.185564	0.0327189	0
Zm00001d002148_T003	0	173.06	153.709	112.967	0.00141065	15.7722	24.5481	30.6101	89.7539	2.17295	3.85149	0.000102958	0.00016067	9.9277	5.31575	2.95717
Zm00001d002149_T001	0	0.00876391	0	0	0	0	0	0	0.00060601	0.360705	0	0	0.395631	0.237667	3.63378e-05	0.00449323
Zm00001d002149_T002	0.00140343	0	0	0	0	0	0	0	5.47103	0.00875788	0.486452	0.00112437	0.608113	0.000170212	0	0
Zm00001d002149_T003	0.915989	0	0	0	0.243723	0	2.14742	0.575691	0	0.256807	0.232897	0	0.00228984	0	0.0237107	0.0628084
Zm00001d002149_T004	0.178566	0	0.000927727	0	0.135204	0	0	0	0	0	2.67118	1.89994	0	0.00105518	0	0
Zm00001d002149_T005	0	1.08395	0.541085	0.000113411	5.12641e-05	0.116186	0.0812793	0.284642	0	7.56991	5.7396	6.66002	0.194464	0.508188	0.60546	0.649542
Zm00001d002149_T006	1.06122	1.55717	1.61615	0.727028	0.0604313	2.84	7.15491	5.52958	2.59539	16.1577	20.4876	14.3365	0.000160127	2.41923	1.98162	2.17622
Zm00001d002149_T007	0.80753	0.949874	5.46289	6.77512	0.00225023	1.67275	0	0.936257	3.17066	23.902	22.4323	22.8115	1.53187	0.463654	2.67167	1.57855
Zm00001d002149_T008	1.4155	1.02307	0	0	0	0	0	0	16.8269	0	0	0	0	0	0	0
Zm00001d002150_T001	0	0	0	1.2872	0.311918	0	0	0	0	6.22119	4.48626	9.20121	0	0	0.208423	0.713758
Zm00001d002153_T001	7.85118	2.74629	11.6419	12.0172	4.22446	0.474007	0.164512	0.34387	1.2687	10.5832	5.60674	7.29748	3.20484	0.623103	1.15848	2.05298
Zm00001d002153_T002	0.173291	2.23237	15.0189	16.3701	0	0	0	0	0	8.45685	15.7682	3.52606	0	0.1795	3.77469	3.22606
Zm00001d002153_T003	1.92606	5.93763	3.23079	0.515795	5.51497	9.13001	13.6589	8.33538	3.00597	1.33842	1.52655	0.617345	1.47973	3.16879	1.7891	4.04874
Zm00001d002154_T001	0	0.000559154	0	0	0	0	0.161618	0	0	0	0	2.78442	0	0	0	0
Zm00001d002154_T002	0	0.422919	0.242075	0	0	0	0.00179122	0.671357	0	0.757773	0.46539	0.00209781	1.12882	3.29053	2.46757	2.29553
Zm00001d002154_T003	0	0	0	0	0.247266	0	0	0	0	0	0	0	0	0	0	0
Zm00001d002154_T004	0.00199375	0	0	0	0.000148325	0	0	0	0	0	0	0	0	0	0.126904	0
Zm00001d002154_T005	0.692062	1.03186	0	0	0.848195	2.87686	2.16289	3.72737	0	0	0	2.20003	2.63068	2.29549	0.390198	0.00148403
Zm00001d002154_T006	0.190601	2.67487	0	0.221039	0.653849	1.48405	0.53796	1.81523	0	0.867406	0.709121	0	1.1798	4.79068	4.98068	6.00196
Zm00001d002154_T007	0	0	1.58721	0	0	0	0	0	0	0	0	0.00246949	0.244631	0	0	0.0652441
Zm00001d002154_T008	0	1.57813	0.000430633	0.29669	0	5.12447	0.00226179	0	1.74179	0.616484	1.66467	0	4.82067	14.7962	9.82885	8.87127
Zm00001d002154_T009	0	0	0	0.0159724	0	0.00049149	0	0.651491	0.00176351	0.0152368	0.014889	0	0.403459	1.0986	0.00153335	1.33416
Zm00001d002154_T010	0	0	0	0	0	0	0	0	0	0	0	0	0	0	0	0
Zm00001d002155_T001	0	2.76163	0	8.69746	23.7463	0	0	3.92829	0	0	0	0	5.82083	8.07631	0.670771	3.64272
Zm00001d002155_T002	60.7324	20.333	24.2565	23.7497	57.5276	113.724	196.044	131.868	16.4574	1.99692	5.45587	6.73396	87.6181	86.0206	64.3549	42.6802
Zm00001d002156_T001	167.486	55.5623	66.6811	80.0009	151.235	41.5286	58.5806	34.8319	29.2282	13.0078	8.8248	12.1107	47.796	27.7175	29.0059	18.6911
Zm00001d002157_T001	3.41881	0.219859	0	0	0.10323	2.63588	0.324002	0.337753	0	0.245158	0.227515	0	1.37181	0.738866	1.75518	1.00414
Zm00001d002158_T001	0	0	0	0	0	0	0	0	0	0	0	0	0	0	0	0.269098
Zm00001d002159_T001	0	1.51312	0	0	0	0	0	0	0	0	0	0	5.54049	0.561767	0.88579	1.01634
Zm00001d002160_T001	0	0	0	2.43321	0	0	0	0	0	0	0	0	0	0	0	0.116586
Zm00001d002161_T001	0	0	0	0	0	0	0	0	0	0	0	0	0	0	0	0
Zm00001d002163_T001	17.0559	11.4706	92.8028	67.1227	0	0.488682	1.56102	4.17948	30.9124	4.05674	3.58639	0	0	0.0493402	0.0017908	0.146463
Zm00001d002163_T002	0	5.02857	4.92647	0	0	0.00156007	0.369694	0.0309836	0	0.0161466	0	0	4.69964e-05	0	0.105999	0.000156827
Zm00001d002163_T003	420.374	280.984	543.61	572.784	22.3144	5.7581	7.14398	2.06985	140.741	133.393	80.549	101.824	1.44276	2.98676	1.71931	2.16565
Zm00001d002163_T004	1275.73	65.2554	0	64.9032	109.831	12.3062	20.1211	9.26706	104.602	0	7.31176	11.5327	6.42609	1.32412	1.59338	1.04392
Zm00001d002163_T005	0	1.12505	2.02214	1.365	0.797277	0	0	0	6.23489	4.76326	1.63991	2.22933	0	0.0533807	0.0386018	0.0853272
Zm00001d002163_T006	14.6305	0.27	0	5.90173	2.82551	0	0	0	0	0	0	0	0	0.0840039	0	0
Zm00001d002164_T001	0	0	0	0	0	0	0	0	0	0	0	0	0	0	0	0
Zm00001d002164_T002	0	0	0	0	0	0	0	0.0198368	0	0.148586	0	0	0	0	0	0
Zm00001d002164_T003	0	0	0	0	0.0817337	0	0	0	0	0	0	0	0	0	0	0
Zm00001d002164_T004	0	0	0	0	0	0	0	0	0	0	0	0	0	0	0	0
Zm00001d002164_T005	0	0	0	0	0	0	0	0	0	0	0	0	0	0	0	0.0059838
Zm00001d002164_T006	0	0	0	0	0	0	0	0	0	0	0	0	0	0	0	0
Zm00001d002164_T007	0	0.503125	0.0975548	0	0	0	0	0.123312	0	0.239503	0.711612	0	1.34004	1.47701	3.5986	2.96756
Zm00001d002164_T008	0	0	0	0	0	0	0	0	0	0	0	0	0	0	0	0
Zm00001d002164_T009	0	0	9.80981e-05	0	0	0	0	0	0	0.0901649	0	0	0	0	0	0.000755698
Zm00001d002164_T010	0	0	0	0	0	0	0	0	0	4.27586e-05	0	0	0	0	0	0
Zm00001d002164_T011	0	0.859502	0	0	0.0614506	0.000445918	0	0.398809	9.56329e-05	0	0	0	2.13579	0.386422	0.597285	0.775565
Zm00001d002164_T012	0	0	0	0	0	0	0	0	0	0	0	0	0	0	0	0
Zm00001d002164_T013	0	6.59263e-05	0	0	0	0	0.19325	0	0	1.06002e-05	0	2.64094e-05	0.142879	1.61756	0.892452	0.112586
Zm00001d002164_T014	0.289418	0	0	0	0	0	0	0	0	0	0	1.27603	0.0490702	0.0270501	0.0843697	0.0163539
Zm00001d002164_T015	0	0	0	0	0	0	0.172058	0	0	0	0	0	0.30165	0.610403	0.979029	0.417294
Zm00001d002164_T016	0	0	0	0	0	0	0	0.136425	0	0	0	0	0	0	0.491727	0.0427908
Zm00001d002164_T017	0	0	0	0	0	0	0	0	0	0	0	0	0.0386233	0	0	0
Zm00001d002164_T018	0	0	0	0	0	0	0	0.100333	0	0	0	0	0	0	0.0235695	0
Zm00001d002164_T019	0	0	0	0.520523	0	0	0	0	0	0	0	0	0.170796	0.0448687	0.666842	0.591928
Zm00001d002164_T020	0	0	0	0.0887664	0	0	0	0	0	0	0	0	0	0.842006	0.0447909	0
Zm00001d002164_T021	0	0	0	0	0	0	0	0	0	0	0	0	0	0	0	0
Zm00001d002164_T022	0	0	0	0	0	0.451669	0	0.368891	1.10971	0	0.0892658	0	0	0.329034	0	0
Zm00001d002164_T023	0	0.254836	0.125683	0	0	0.0818535	0.198103	0	0	0	9.43857e-06	0	9.74359e-05	0.782897	0.303364	0.390745
Zm00001d002164_T027	0.0787581	0.913681	0.40045	0.0839015	0.468007	0.311168	0.381547	0.754971	0	0.595539	0.0226755	1.4502	0	2.1926	2.23566	3.40731
Zm00001d002164_T028	0	0	0	0	0.123595	3.0385e-05	0	0	0	0	0	0	0	0	0.0187848	0
Zm00001d002166_T001	0	0	0	1.04005	0	0.0380547	0	0	0	0	0	0	0	0	0.00960624	0.00692527
Zm00001d002166_T003	0.0653955	0	0	0	0	0	0	0	0	0	0	0	0	0	0	0
Zm00001d002166_T004	0	0	0	0	0	0	0	0	0	0	0	0	0	0	0	0
Zm00001d002166_T005	0.0803146	0	0	0	0	0	0	0	0	0	0	0	0	0	0	0
Zm00001d002166_T006	0	0.203799	3.9645	1.10692	0	0	0	0	0	0	0	0	0	0	0	0
Zm00001d002166_T007	0	0.397998	0	0	0	0	0	0	0	0	0	0	0	0	0	0
Zm00001d002166_T008	0	0	0	0	0	0	0	0	0	0	0	0	0	0	0	0
Zm00001d002166_T010	0	0	0	0	0	0	0	0	0	0	0	0	0	0	0	0
Zm00001d002166_T012	0	1.53937	0	0	3.0772	18.6502	12.7893	6.35551	0	0.356897	0	2.44053	3.5985	0.22993	1.85215	3.26354
Zm00001d002166_T013	0	0	1.17129	0	0	0	0	0.121956	0	0	0	0	0.497796	0.662638	0.381099	0.530994
Zm00001d002166_T014	0	0	0	0	0.157659	0	0	0	0	0	0	0	0	0	0	0
Zm00001d002166_T016	0	0.363524	0	0.485478	0	0.358837	0.282768	0	0	0.324074	0.210245	0	0.204366	0	0.266362	0.242136
Zm00001d002166_T022	0	0	0	0	0	0	0	0	0	0	0	0	0	0	0	0
Zm00001d002166_T024	0	0	0	0	0	0	0	0	0	0.000858703	0	0.0186728	0	0	0	0
Zm00001d002166_T028	0.00386777	0.0011146	0	0.0121253	0.00127694	0	0	0	0.0108628	0.0107862	0.0122775	0.00255215	0.00221561	0.00181316	0	0
Zm00001d002166_T032	0	0	0	0	0	0	0	0	0	0	0	0	0	0	0	0
Zm00001d002166_T033	0	0	0	0	0	0	0	0	0	0	0	0	0	0	0	0
Zm00001d002166_T034	0	0.186737	0.399302	0.604361	0	0	0	0.387282	0	0	0	0	0.0293106	1.54749	0.321503	0.755028
Zm00001d002166_T035	0	0	0.293353	0	0	0	0	0	0	0	0	0	0	0	0.155059	0
Zm00001d002166_T036	0.62508	0.392497	0.00195665	1.4141	0.0491008	0.993911	0.431344	0.178041	0	0	0	0	0.846802	0.708197	0.780139	1.07034
Zm00001d002166_T044	0	0	0	0	0	0	0	0	0	0	0	0	0	0	0	0
Zm00001d002167_T001	0	0	0	0	0	0	0	0	0	0	0	0	0	0	0	0
Zm00001d002167_T002	0	0	0	0	0	0	0	0	0	0	0	0	0	0	0	0
Zm00001d002168_T001	0	0	0	0	0.425507	0	0	0	0	0.0224905	0	0	0	0	0	0
Zm00001d002169_T001	0.453991	0	0	0	5.78705	0	0	0.107983	0	0	1.21334e-05	0	0.499231	0	0	0
Zm00001d002169_T002	0	0	0	0	0	0	0	0	0	0	0	0	0	0	0	0
Zm00001d002169_T003	0	0.00626213	0	0.209948	0.495762	1.27074	0.36127	1.3102	2.21159	0	0	0	0	2.06043	1.56927	0.00259688
Zm00001d002169_T004	0.000142521	0.995328	0	0	3.97171	0	0	0	0	0	0	0	0.00603312	0.909071	0.21709	0.433068
Zm00001d002169_T005	0	0.000511484	0.723106	0	0.730108	13.347	4.93237	0.935249	0	0	0.595674	0	2.81909	1.40292	1.71155	2.08358
Zm00001d002169_T006	0	0	0	0	0.246312	0	0	0	0	0	0	0	0.00852519	0.00180586	0.000171088	0.391144
Zm00001d002169_T007	0	0	0	0.0806886	0.230357	0.263235	0.484086	0.541107	0	0	0	0	0.168011	0.670977	0.263547	0.00131714
Zm00001d002169_T008	2.47158	8.95838	5.6082	9.98042	27.6037	32.5359	16.2069	14.5034	3.38126	0	0.094312	2.03356	16.5355	18.4115	19.6354	23.0078
Zm00001d002169_T009	0	0	0	0	0	0	0	0	0	0.0317124	0	0	0	0	0	0
Zm00001d002169_T011	0	0	0	0	0.717881	0	0.160719	0.249399	0	0	0	0	0.603234	1.66994	1.02681	1.59242
Zm00001d002169_T012	0	0	0	0	0	0	0	0	0	0	0	0	0.000259881	0	0	0
Zm00001d002169_T013	0	0.665874	0	0.39197	0	0.00331336	0.00126378	0.00172177	0.0170521	0	0	0	0	0.0598156	0.000348952	1.69663
Zm00001d002169_T016	0	0	0	0	0	0	0.403928	0	0	0	0	0	0	0	0	0
Zm00001d002169_T018	0	0	0	0	0	0	0.0956916	0	0	0	0	0	0	0	0	0
Zm00001d002169_T021	0	0	0.000796667	0	0	0	0	0	0	0.000796291	0	0	0	0	0	0
Zm00001d002169_T022	0	0	0	0	0	0	0	0	0	0	0	0	0	0	0	0
Zm00001d002172_T001	0.245401	0.221359	0.241268	0.624356	0.164698	0.0690211	0.225603	0.280483	0	0.171448	0.0336568	0	0.528418	0.526924	0.472639	0.588574
Zm00001d002173_T001	0	0	0	0	0	0	0	0	0	0	0	0	0	0	0	0
Zm00001d002174_T001	0	0	0	0	0	0.41197	0.351124	0.171093	0	0.0310165	0	0	0.0164979	0.0654558	0.0814588	0.152536
Zm00001d002175_T001	0	0.956712	0.250649	0	0.0755738	0.035881	0	0.0503709	0.620595	0.0972422	0	0	8.3267	1.07796	3.07543	3.38722
Zm00001d002176_T001	12.8564	2.91238	0.311895	4.88498	289.838	56.8169	28.32	12.5354	9.72723	0.282819	0.43778	2.19381	0	0.0426002	0.0227679	0.0113605
Zm00001d002178_T001	0	0	0	0	0	0	0	0	0	0	0	0	0	0	0	0
Zm00001d002178_T002	0	0	0	0	0	0	0	0	0	0	0	0	0	0	0	0
Zm00001d002178_T003	0	0.0284913	0	0	0	0	0	0	0	0.0722705	0	0	0	0	0	0
Zm00001d002178_T004	0	0	0	0	0	0	0	0	0	0	0	0	0	0	0	0
Zm00001d002179_T001	0	0	0.659169	0	11.33	0.302703	0.78704	0.633454	2.42707	0	0	0	0.0269214	0	0.00964952	0.0432951
Zm00001d002181_T001	0	0.03727	0	0.653219	0	0	0	0.0490554	0	0	0.0511765	0	0	0	0	0
Zm00001d002182_T001	0	0.110483	0	0	0	0	0.14464	0	0	0	0	0	0	0	0	0
Zm00001d002184_T001	3.89099	4.13362	7.574	5.77476	0.506273	0.0513053	0	0.111927	0	3.87546	0.649554	2.88524	1.32835	1.32891	2.54831	2.71696
Zm00001d002184_T002	148.483	71.5505	103.253	87.0714	10.2727	0	5.8337	5.91863	19.2165	11.8264	8.76276	12.4233	6.26252	4.31096	3.11279	2.84556
Zm00001d002184_T003	11.2991	0	3.16958	1.55975	2.58157	0.000177551	0	0	0	0	0	0	0.0594655	0.00739108	0	0
Zm00001d002184_T004	6.94141	1.40111	0	0	0	1.25624	0	0	0	0.245493	0	0	0.000426432	0.198454	0.507246	0.169168
Zm00001d002185_T001	0	0	0	0	0.377545	0	0	0	0.000627801	0	0	0	0	0	0	0
Zm00001d002185_T002	0.30541	1.25436	0.279814	0	0.122718	1.79161	2.64271	2.13253	0.806179	0.144903	0	0	4.54776	5.92043	5.80735	3.87908
Zm00001d002185_T003	0	0	0	0	0	0	0	0	0	0	0	0	0	0	0.0512401	0
Zm00001d002185_T004	0	0.0850077	0	0	0.23391	0.00141738	0	0	0	0	0	0	0.107909	0.425284	0	0.022131
Zm00001d002185_T005	0	0	0	0	0.0479284	0.0748303	0	0	0	0	0	0	0.799166	1.2987	0.907098	0.650606
Zm00001d002185_T006	0	0.387573	0	0	0	0	0	0.245339	0	0	0	0	0.0506452	0	0.502372	0.563573
Zm00001d002185_T007	0	0	0	0	0	0	0	0	0	0	0	0	0	0	0	0
Zm00001d002186_T001	0.000307018	0.361155	0	0	15.4436	2.69871	4.27406	0.477732	0	0	0.245931	0	3.18946	1.15157	1.56758	1.68455
Zm00001d002186_T002	0.498882	2.67055	1.90451	0.861337	6.54296	8.71684	3.45312	2.18235	2.70932	2.87697	3.63598	3.58831	2.25687	8.41851	9.16365	7.32189
Zm00001d002187_T001	0	0	0	0	0	0	0	0	0	0	0	0	0	0	0	0
Zm00001d002188_T001	0	0	0	0	0	0.0604317	0	0	0	0	0	0	0	0	0	0.0115507
Zm00001d002189_T001	0	0	0	0	0	0	0	0	0	0	0	0	0	0	0	0
Zm00001d002190_T001	17.3952	25.2753	51.2303	30.6752	24.8449	33.8103	25.4938	19.4739	17.6406	1.66766	0.901266	0.944994	12.8585	12.3132	14.9608	16.4927
Zm00001d002191_T001	6.30851	0	0	0	0	0	0	0	0	0	0	0	0	0	0	0.0051835
Zm00001d002192_T001	0	0	0	0	6.38274e-05	0	0	0	0	0	0	0	0.00208283	0	0	0
Zm00001d002192_T002	0	0.406207	0	0	0	0	0	0	0	0	0	0	0	0	0	0
Zm00001d002192_T003	0	0	0	0	8.45145e-05	0	0	0	0	0	0	0	1.41865	0	0.15617	0.247762
Zm00001d002192_T004	0	0	0	0	0	0.113717	0	0	0	0	0	0	1.19239	0.546549	1.22091	1.18474
Zm00001d002192_T005	0	0.802864	1.09939	0	0.4055	0	0	0.0965538	0	0	0	0	2.71984	5.52626	10.0147	3.55444
Zm00001d002193_T002	0	0	0	0	0	0	0	0	0	0	0	0	0	0	0	0
Zm00001d002193_T004	0	0.000486519	0.363216	0.000810469	0	0.628534	0.000754274	1.63468e-06	0	0.000652371	0	0	0	0.00523915	0	2.97233
Zm00001d002194_T001	0	0	0	0	0	0	0	0	0	0	0	0	0	0	0	0
Zm00001d002195_T001	0	0	0	0	0	0	0	0	0	0	0	0	0	0	0	0
Zm00001d002195_T002	0	0	0	0	0	0	0	0	0	0	0	0	0	0	0	0
Zm00001d002195_T003	0	0	0	0	0	0	0	0	0	0	0	0	0	0	0	0
Zm00001d002195_T004	0	0	0	0	0	0	0	0	0	0	0	0	0	0	0	0
Zm00001d002195_T005	0	0	0	0	0	0	0	0	0	0	0	0	0	0	0	0
Zm00001d002195_T006	0	0	0	0	0	0	0	0	0	0	0	0	0	0	0	0
Zm00001d002198_T001	0	0	0	0	0	0	0	0	0	0.0537658	0	0	0	0.014077	0	0
Zm00001d002198_T002	0	0	0.0661432	0	0	0	0	0	0	0.000130516	0	0	0	0.00013986	0.0240545	0
Zm00001d002199_T001	0	0	0	0	0	0	0	0	0	2.70552e-05	0	0	0	0	2.72281e-05	0
Zm00001d002199_T002	0	0	0	0	0.446969	0	0	0	0	0.0760087	0	0	0	0	0.00947184	0
Zm00001d002200_T001	0	0.270156	0	0	0	0	0	0	0	0	0	0	0.380819	0.0454688	0.218841	0.297187
Zm00001d002202_T001	0	0	0	0	0	0	0	0	0	0	0	0	0	0	0	0
Zm00001d002203_T001	0	0	0	0	0	0	0	0	0	0	0	0	0	0	0	0
Zm00001d002204_T001	0	0	0	0	0	0	0	0	0	0	0	0	0	0	0	0
Zm00001d002205_T001	0	0	0	0	0	0	0.20936	0	0	0	0	0	0	0	0	0
Zm00001d002206_T001	0	0	0	0	0	0	0	0	0	0	0	0	0	0	0	0
Zm00001d002207_T001	0	0	0	0	0	0	0	0	0	0	0	0	0	0	0	0
Zm00001d002208_T001	0	0	0	0	0	0	0	0	0	0	0	0.501989	0	0	0	0
Zm00001d002209_T001	0	0	0	0	0	0	0	0	0	0	0	0	0	0	0	0
Zm00001d002211_T001	0	0.240394	0	0	1.35517	3.02703	2.67594	2.11151	0	0	0	0	0	0	0.019299	0.00721584
Zm00001d002212_T001	0	0	0	0	0.106617	0	0.157538	0	0	0.0513346	0.334263	0	0	0	0	0
Zm00001d002213_T001	0	0	0	0	0	0	0	0	0	0	0	0	0	0	0	0
Zm00001d002214_T001	0	0	0	0	0	0	0	0	0	0	0	0	0	0	0	0
Zm00001d002215_T001	0	0	0	0	0.0947024	0	0	0	0	0	0	0	0	0.0373692	0.0399006	0.0597515
Zm00001d002216_T001	0	0.0717285	0	0	0	0	0	0.0333921	0	0	0	0	0	0.0724734	0.0172357	0.0580249
Zm00001d002216_T002	0.685195	0.240049	1.1018	2.68707	22.2654	8.27402	7.16999	8.23674	2.25864	0.152763	0.132233	0.207589	0.149846	0.0805989	0.183395	0.0815644
Zm00001d002216_T003	0	0	0	0	0	0	0	0.145843	0	0	0	0	0	0	0	0
Zm00001d002217_T001	0	0	0	0	0.523682	0.0283701	0.0394838	0.185251	0	0	0	0	0	0.0202742	0	0.0162155
Zm00001d002218_T001	0	0	0	0	0	0	0	0	0	0	0	0	0	0	0	0
Zm00001d002220_T001	0	0	0	0	0	0	0	0	0	0	0	0	0	0	0	0
Zm00001d002221_T001	0	0	0	0	0	0	0	0	0	0	0	0	0	0	0	0
Zm00001d002223_T001	0	0	0	0	0	0	0	0	0	0	0	0	0	0	0	0
Zm00001d002224_T001	0	0	0	0	0	0	0	0	0	0	0	0	0	0	0	0
Zm00001d002225_T001	0	0	0	0	0	0	0.20936	0	0	0	0	0	0	0	0	0
Zm00001d002226_T001	0	0	0	0	0	0	0	0	0	0	0	0	0	0	0	0
Zm00001d002227_T001	0	0	0	0	0	0	0	0	0	0	0	0	0	0	0	0
Zm00001d002228_T001	0	0	0	0	0	0	0	0	0	0	0	0	0	0	0	0
Zm00001d002229_T001	0	0	0	0	0	0	0	0	0	0	0	0	0	0	0	0
Zm00001d002230_T001	0	0	0	0	0	0	0	0	0	0	0	0	0	0	0	0
Zm00001d002231_T001	0	0	0	0	0	0	0	0	0	0	0	0	0	0	0	0
Zm00001d002232_T001	2.54457	1.20197	4.08685	1.55454	3.31195	1.62703	0.262347	0.95018	0	0	0.222654	0.695454	0	0.162104	0.0964952	0.216475
Zm00001d002234_T001	0.321658	0	0	0	0	0	0	0	0	0	0	0	0	0	0	0
Zm00001d002234_T002	0	0.263202	0	0	0	0	0	0	0	0	0	0	0.390558	0.780424	0.323828	0.372251
Zm00001d002234_T003	0	0.891656	0	0	0.290245	0.0285063	0	0	0	0	0	0	4.58575	1.34885	1.29542	3.26063
Zm00001d002234_T006	0	0.018554	0	0	0.709244	0.000357351	1.54716e-06	0	0	0	0	0	0.00656313	0.000378487	0.379542	0.0486893
Zm00001d002234_T007	6.7535e-05	0	0	0	0	0	0	0	0	0	0	0	0	0	0	0
Zm00001d002234_T008	0	1.47494e-05	2.17648e-05	0	1.1279	0	0	0	0	0.000321458	0	0	6.33239	0.000104052	0.000778098	0
Zm00001d002234_T009	0	0	0	0	0	0	0	0	0	0.365633	0	0	0	0	0	0
Zm00001d002234_T010	0	2.94487e-05	0	0	0	0	0	0.0646329	0	0	0	0	0	0	0.104117	0.00251787
Zm00001d002234_T011	0	0	0	0	0	0	0	0	0	0	0	0	0	0	0	0
Zm00001d002234_T012	0	0	0.20562	0	0.193595	0	0.0548214	1.18609e-05	0	0	0	0	1.06406	0.373289	0.27429	0.301821
Zm00001d002235_T001	0	0	0	0	0	0	0	0	0	0	0	0	0.0593934	0	0	0.126789
Zm00001d002235_T002	0	0	0	0	0	0	0	0	0	0	0	0	0	0	0	0
Zm00001d002235_T003	0	0	0.795726	0	0	0	0	0.718736	0	0.270099	1.74155	0	0.207458	0	0.0404165	0
Zm00001d002235_T004	0	0	0	0	0	0	0	0	0	0	0	0	0.0590766	0	0	0
Zm00001d002235_T005	0	0	0	0	0	0	0	0	0	0	0	0	0	0	0	0
Zm00001d002235_T006	0	0	0	0	0	0	0.292651	0	0	0	0	1.20282	0	0	0.000375636	0.00224034
Zm00001d002235_T007	0.419713	0.756892	0	0.587845	0	0	0	0.428513	0	0.111549	0	0	0	0.436345	0.0254211	0.93997
Zm00001d002235_T008	0	8.04779	0.074308	1.41991	0	0.141695	1.48166	2.94128	0.000518672	0	2.02241	0	1.30136	3.64641	2.13263	1.27342
Zm00001d002235_T009	29.2036	22.7298	49.4938	27.5073	0.749361	2.42262	2.8455	0.799284	15.1346	1.04375	1.80181	7.15524	1.42867	0.628241	0.907648	1.31027
Zm00001d002235_T010	0	0	0	0	0	0	0	0	0	0	0	0	0	0	0	0.000100801
Zm00001d002235_T011	0	0	0	0	0	0	0	0	0	0	0	0	0	0	0	0
Zm00001d002235_T012	0	0	0.000546401	0	0.0584399	0.0157405	0.000312214	0	0	0	0	0	0.485847	1.09688	0.466972	0.339473
Zm00001d002235_T013	0	0	0	0	0	0	0	0	0	0	0	0	0	0	0	0
Zm00001d002235_T014	0	0	0	0	0	0	0	0	0	0	0	0	0	0	0	0
Zm00001d002235_T015	0	0.0824506	1.48315	0	0	0.000212744	0	0	3.98059	1.49273	0	0	0.191365	0.696984	0.657557	0.20072
Zm00001d002235_T016	0	0	0	0	0	0	0	0	0	0	0	0	0	0	0.0275963	0
Zm00001d002235_T017	0	0	0	0	0	0	0	0	0	2.13	0	0	0.000706618	0	0	0
Zm00001d002235_T018	0	0	0	0	0	0	0	0	0	7.00923	2.62455	2.44737	0.139125	1.53567	0.951626	1.64836
Zm00001d002235_T019	0.00175855	0	0	2.93196	0.000152813	1.0167	0	0.444297	0	0	0	5.9042	0	0.530066	0.000124638	0.321328
Zm00001d002235_T021	0.991625	0	0	0.0130566	0.183666	0	0	0	0	0	0	0.0283826	0	0	0	0
Zm00001d002235_T022	0	0	0.224475	0	0	0	0	0	0	0	0.0856033	0	0	0	0	0.431754
Zm00001d002235_T023	0	0	0	0	0	0	0	0	0	1.24573	1.43597	0	0.873014	0.196053	0.705358	1.08845
Zm00001d002235_T024	0.128786	0.396489	0.0988557	0.715862	0	0.205051	0.372272	0.166809	0	1.24652	1.10105	0	0.108039	0.473138	0.180363	0.495329
Zm00001d002235_T025	0	0	0	0	0	0	0	0	0	0	0	0	0	0	0	0
Zm00001d002235_T026	0	0	0	0	0	0	0	0	1.002	0	0	0	0	0	0	0
Zm00001d002235_T027	0.811673	0	0	0	0	0	0	0	0	1.19943	1.51701	0	0.5744	0.00724593	0.722648	1.89952
Zm00001d002235_T036	0.346708	1.87397	0	0	0	0	0	0	0	0	0	0	0.433636	0	0	0.00216598
Zm00001d002236_T001	0	0	0	0	0	0	0	0	0	0	0	0	0	0	0	0
Zm00001d002238_T001	0	0	0	0	0	0	0.340316	0	0	0	0	0	0	0	0	0
Zm00001d002239_T001	0	0	0	0	0	0	0	0	0	0	0	0	0	0	0	0
Zm00001d002239_T002	0	0	0	0	0	0	0	0	0	0	0	0	0	0.0203584	0	0
Zm00001d002239_T003	0.188243	0	0	0	0	0	0	0	0	0	0	0	0	0	0	0
Zm00001d002239_T004	0	0	0	0	0	0	0	0	0	0	0	0	1.62678e-06	0	0	0
Zm00001d002239_T005	0	0	0	0	0	0	0	0	0	0	0	0	4.94957e-05	0	0	0
Zm00001d002239_T006	0	0	0	0	0	0	0	0	0	0	0	0	0	0	0	0
Zm00001d002239_T007	0	0	0	0	0	0	0	0	0	0	0	0	0.000267951	0	0	0
Zm00001d002239_T009	0	0	0	0	0	0	0	0	0	0.0205151	0	0	7.11738e-05	0	0	0
Zm00001d002239_T010	0	0	0	0	0	0	0	0	0	0	0	0	0	0	0	0
Zm00001d002239_T011	0	0	0	0	0	0	0	0	0	0	0	0	0	0	0	0
Zm00001d002239_T012	0.22719	0	0.289609	0.14499	0	0	0.012001	0.00903361	0	0.290233	0.164164	0	0.021078	0	0.0240329	0.0199984
Zm00001d002239_T013	0	0	0	0	0	0	0	0	0	0	0	0	0	0	0	0
Zm00001d002239_T014	0	0	0	0	0	0	0	0	0	0	0	0	0	0	0	0
Zm00001d002239_T016	0	0	0	0	0	0	0	0	0	0	0	0	0	0	0	0
Zm00001d002239_T017	0	0	0	0	0	0	0	0	0	0	0	0	0	0	0	0
Zm00001d002239_T018	0	0	0	0	0	0	0	0	0	0	0	0	0.00481009	0	0	0
Zm00001d002239_T020	0	0	0	0	0	0	0	0	0	0	0	0	0	0	0	0
Zm00001d002239_T022	0	0	0	0	0	0	0	0	0	0	0	0	0	0	0	0
Zm00001d002239_T023	0	0	0	0	0	0	0	0	0	0	0	0	0	0	0	0
Zm00001d002239_T024	0	0	0	0	0	0	0	0	0	0	0	0	0	0	0	0
Zm00001d002239_T025	0	0	0	0	0	0	0	0	0	0	0	0	0	0	0	0
Zm00001d002239_T026	0	0	0	0	0	0	0	0	0	0	0	0	0	0	0	0
Zm00001d002239_T028	0	0	0	0	0	0	0	0	0	0	0	0	0	0	0	0
Zm00001d002239_T029	0	0	0	0	0	0	0	0	0	0	0	0	0	0	0	0
Zm00001d002239_T030	0	0	0	0	0	0	0	0	0	0	0	0	0	0	0	0
Zm00001d002239_T032	0	0	0	0	0	0	0	0	0	0	0	0	0	0	0	0
Zm00001d002239_T033	0	0	0	0	0	0	0	0	0	0	0	0	0	0	0	0
Zm00001d002239_T035	0	0	0	0	0	0	0	0	0	0	0	0	0	0	0	0
Zm00001d002239_T036	0	0	0	0	0	0	0	0	0	0	0	0	0	0	0	0
Zm00001d002239_T037	0	0	0	0	0	0	0	0	0	0	0	0	0	0	0	0
Zm00001d002239_T039	0	0	0	0	0	0	0	0	0	0	0	0	0	0	0	0
Zm00001d002239_T040	0	0	0	0	0	0	0	0	0	0	0	0	0	0	0	0
Zm00001d002239_T041	0	0	0	0	0	0	0	0	0	0	0	0	0	0	0	0
Zm00001d002239_T042	0	0	0	0	0	0	0	0	0	0	0	0	0	0	0	0
Zm00001d002239_T044	0	0	0	0	0	0	0	0	0	0	0	0	0	0	0	0
Zm00001d002239_T045	0	0	0	0	0	0	0	0	0	0	0	0	0	0	0	0
Zm00001d002239_T046	0	0	0	0	0	0	0	0	0	0	0	0	0	0	0	0
Zm00001d002239_T047	0	0	0	0	0	0	0	0	0	0	0	0	0	0	0	0
Zm00001d002239_T048	0	0	0	0	0	0	0	0	0	0	0	0	0	0	0	0
Zm00001d002239_T051	0	0	0	0	0	0	0	0	0	0	0	0	0	0	0	0
Zm00001d002239_T052	0	0	0	0	0	0	0	0.0190372	0	0	0.0287911	0.0826829	0	0	0	0.0021178
Zm00001d002239_T053	0	0	0	0	0	0	0	0	0	0	0	0	0	0	0	0
Zm00001d002239_T054	0	0	0	0	0	0	0	0	0	0	0	0	0	0	0	0
Zm00001d002239_T055	0	0	0	0	0	0	0	0	0	0	0	0	0	0	0	0
Zm00001d002239_T056	0	0	0	0	0	0	0	0	0	0	0	0	0	0	0	0
Zm00001d002239_T058	0	0	0	0	0	0	0	0	0	0	0	0	0	0	0	0
Zm00001d002239_T059	0	0	0	0	0	0	0	0	0	0	0	0	0	0	0	0
Zm00001d002239_T060	0	0	0	0	0	0	0	0	0	0	0	0	0	0	0	0
Zm00001d002239_T061	0	0	0	0	0	0	0	0	0	0	0	0	0	2.80044e-05	0	0
Zm00001d002239_T062	0	0	0	0	0	0	0	0	0	0	0	0	0	0	0	0
Zm00001d002239_T066	0	0	0	0	0	0	0	0	0	0	0	0	0	0	0	0
Zm00001d002239_T067	0	0	0	0	0	0	0	0	0	0	0	0	0	0	0	0
Zm00001d002239_T070	0	0	0	0	0	0	0	0	0	0	0	0	0	0	0	0
Zm00001d002239_T071	0	0	0	0	0	0	0	0	0	0	0	0	0	0	0	0
Zm00001d002239_T072	0	0	0	0	0	0	0	0	0	0	0	0	0	0	0	0
Zm00001d002239_T073	0	0	0	0	0	0	0	0	0	0	0	0	0	0	0	0
Zm00001d002239_T074	0	0.120685	0	0	0	0	0	0.0443442	0	0	0	0	0	0	0.00977392	0.00675683
Zm00001d002239_T075	0	0	0	0	0	0	0	0	0	0	0	0	0	0	0	0
Zm00001d002239_T078	0	0	0	0	0	0	0	0	0	0	0	0	0	0	0	0
Zm00001d002239_T079	0	0	0	0	0	0	0	0	0	0	0	0	0	0	0	0
Zm00001d002239_T080	0	0	0	0	0	0	0	0	0	0	0	0	0	7.85184e-05	0	0
Zm00001d002239_T082	0	0	0	0	0	0	0	0	0	0	0	0	0	0	0	0
Zm00001d002239_T083	0	0	0	0	0	0	0	0	0	0	0	0	0	0	0	0
Zm00001d002239_T084	0	0	0	0	0	0	0	0	0	0	0	0	0	0	0	0
Zm00001d002239_T085	0	0	0	0	0	0	0	0	0	0	0	0	0	0	0	0
Zm00001d002239_T086	0	0	0	0	0	0	0	0	0	0	0	0	0	0	0	0
Zm00001d002239_T087	0	0	0	0	0	0	0	0	0	0	0	0	0	0	0	0
Zm00001d002239_T088	0	0	0	0	0	0	0	0	0	0	0	0	0	0	0	0
Zm00001d002239_T089	0	0	0	0	0	0	0	0	0	0	0	0	0	0	0	0
Zm00001d002239_T090	0	0	0	0	0	0	0	0	0	0	0	0	0	0	0	0
Zm00001d002239_T096	0	0	0	0	0	0	0	0	0	0	0	0	0	0	0	0
Zm00001d002239_T098	0	0	0	0	0	0	0	0	0	0	0	0	0	0	0	0
Zm00001d002239_T099	0	0	0	0	0	0	0	0	0	0	0	0	0	0	0	0
Zm00001d002239_T100	0	0	0	0	0	0	0	0	0	0	0	0	0	0	0	0
Zm00001d002239_T101	0	0	0	0	0	0	0	0	0	0	0	0	0	0	0	0
Zm00001d002239_T102	0	0	0	0	0	0	0	0	0	0	0	0	0	0	0	0
Zm00001d002239_T103	0	0	0	0	0	0	0	0	0	0	0	0	0	0	0	0
Zm00001d002239_T104	0	0	0	0	0	0	0	0	0	0	0	0	0	0	0	0
Zm00001d002239_T105	0	0	0	0	0	0	0	0	0	0	0.0995866	0	0.00530724	0	0	0
Zm00001d002239_T106	0	0	0	0	0	0	0	0	0	0.156987	0	0	0	0	0	0
Zm00001d002239_T107	0	0	0	0	0	0	0	0	0	0	0	0	0	0	0	0
Zm00001d002239_T109	0	0	0	0	0	0	0	0	0	0	0	0	0	0	0	0
Zm00001d002239_T111	0	0	0	0	0	0	0	0	0	0	0	0	0	0	0	0
Zm00001d002239_T112	0	0	0	0	0	0	0	0	0	0	0	0	0	0	0	0
Zm00001d002239_T113	0	0	0	0	0	0	0	0	0	0	0	0	0	0	0	0
Zm00001d002239_T117	0	0	0	0	0	0	0	0	0	0	0	0	0	0	0	0
Zm00001d002239_T118	0	0	0	0	0	0	0	0	0	0	0	0	0	0	0	0
Zm00001d002239_T119	0	0	0	0	0	0	0	0	0	0	0	0	0	0	0	0
Zm00001d002239_T120	0	0	0	0	0	0	0	0	0	0	0	0	0	0	0	0
Zm00001d002239_T122	0	0	0	0	0	0	0	0	0	0	0	0	0	0	0	0
Zm00001d002239_T123	0	0	0	0	0	0	0	0	0	0	0	0	0	0	0	0
Zm00001d002239_T124	0	0	0	0	0	0	0	0	0	0	0	0	0	0	0	0
Zm00001d002239_T125	0	0	0	0	0	0	0	0	0	0	0	0	0	0	0	0
Zm00001d002239_T127	0	0	0	0	0	0	0	0	0	0	0	0	0	0	0	0
Zm00001d002239_T132	0	0	0	0	0	0	0	0	0	0	0	0	0	0	0	0
Zm00001d002239_T133	0	0	0	0	0	0	0	0	0	0	0	0	0	0	0	0
Zm00001d002239_T135	0	0	0	0	0	0	0	0	0	0	0	0	0	0	0	0
Zm00001d002239_T136	0	0	0	0	0	0	0	0	0	0	0	0	0	0	0	0
Zm00001d002239_T138	0	0	0	0	0	0	0	0	0	0	0	0	0	0	0	0
Zm00001d002239_T140	0	0	0	0	0	0	0	0	0	0	0	0	0	0	0	0
Zm00001d002239_T141	0	0	0	0	0	0	0	0	0	0	0	0	0	0	0	0
Zm00001d002239_T143	0	0	0	0	0	0	0	0	0	0	0	0	0	0	0	0
Zm00001d002239_T144	0	0	0	0	0	0	0	0	0	0	0	0	0	0	0	0
Zm00001d002239_T145	0	0	0	0	0	0	0	0	0	0	0	0	0	0	0	0
Zm00001d002239_T147	0	0.363166	0.0255545	0	0	0.0909952	0	0	0	0	0	0	0	0	0.000902157	0
Zm00001d002239_T148	0	0	0	0	0	0	0	0	0	0	0	0	0	1.89723e-07	0	0
Zm00001d002239_T149	0	0	0	0	0	0	0	0	0	0	0	0	0	0	0	0
Zm00001d002239_T150	0	0	0	0	0	0	0	0	0	0	0	0	0	0	0	0
Zm00001d002239_T152	0	0	0	0	0	0	0	0	0	0	0	0	0	0	0	0
Zm00001d002239_T154	0	0	0	0	0	0	0	0	0	0	0	0	0	0	0	0
Zm00001d002239_T155	0	0	0	0	0	0	0	0	0	0	0	0	0	0	0	0
Zm00001d002239_T156	0	0	0	0	0	0	0	0	0	0	0	0	0	0	0	0
Zm00001d002239_T157	0	4.25795e-05	0	0	0	4.27769e-05	0	0	0	0	0	0	0	0	1.06139e-05	0
Zm00001d002239_T158	0	0	0	0	0	0	0	0	0	0	0	0	0	0	0	0
Zm00001d002239_T159	0	0	0	0	0	0	0	0	0	0	0	0	0	0	0	0
Zm00001d002239_T161	0	0	0	0	0	0	0	0	0	0	0	0	0	0	0	0
Zm00001d002239_T163	0	0	0	0	0	0	0	0	0	0	0	0	0	0	0	0
Zm00001d002239_T168	0	0	0	0	0	0	0	0	0	0	0	0	0	0	0	0
Zm00001d002239_T169	0	0	0	0	0	0	0	0	0	0	0	0	0	0	0	0
Zm00001d002239_T170	0	0	0	0	0	0	0	0	0	0	0	0	0	0	0	0
Zm00001d002239_T171	0	0	0	0	0	0	0	0	0	0.0970859	0	0	0.00605158	0	0	0
Zm00001d002239_T172	0	0	0	0	0	0	0	0	0	0	0	0	0	0	0	0
Zm00001d002239_T173	0	0	0	0	0	0	0	0	0	0	0	0	0	0	0	0
Zm00001d002239_T174	0	0	0	0	0	0	0	0	0	0	0	0	0	0	0	0
Zm00001d002239_T176	0	0	0	0	0	0	0	0	0	0	0	0	0	0	0	0
Zm00001d002239_T178	0	0	0	0	0	0	0	0	0	0	0	0	0	0	0	0
Zm00001d002239_T179	0	0	0	0	0	0	0	0	0	0	0	0	0	0	0	0
Zm00001d002239_T180	0	0	0	0	0	0	0	0	0	0	0	0	0	0	0	0
Zm00001d002239_T182	0	0	0	0	0	0	0	0	0	0	0	0	0	0	0	0
Zm00001d002239_T185	0	0.113927	0	0	0	0	0	0	0	0	0	0	0	0	0	0
Zm00001d002239_T186	0	0	0	0	0	0	0	0	0	0	0	0	0	0	0	0
Zm00001d002239_T187	0	0	0	0	0	0	0	0	0	0	0	0	0	0	0	0
Zm00001d002239_T189	0	0	0	0	0	0	0	0	0	0	0	0	0	0	0	0
Zm00001d002239_T190	0	0	0	0	0	0	0	0	0	0	0	0	0	0	0	0
Zm00001d002239_T191	0	0	0	0	0	0	0	0	0	0	0	0	0	0	0	0
Zm00001d002239_T193	0	0	0	0	0	0	0	0	0	0	0	0	0	0	0	0
Zm00001d002239_T194	0	0	0	0	0	0	0	0	0	0	0	0	0	0	0	0
Zm00001d002239_T195	0	0	0	0	0	0	0	0	0	0	0	0	0	0	0	0
Zm00001d002239_T196	0	0	0	0	0	0	0	0	0	0	0	0	0	0	0	0
Zm00001d002239_T197	0	0	0	0	0	0	0	0	0	0	0	0	0	0	0	0
Zm00001d002239_T198	0	0	0	0	0	0	0	0	0	0	0	0	0	0	0	0
Zm00001d002239_T199	0.0018817	0	0	0	0	0	0	0	0	0	0	0	0	0	0	0
Zm00001d002239_T200	0	0	0	0	0	0	0	0	0	0	0	0	0	0	0	0
Zm00001d002239_T201	0	0	0	0	0	0	0	0	0	0	0	0	0	0	0	0
Zm00001d002239_T202	0	0	0	0	0	0	0	0	0	0	0	0	0	0	0	0
Zm00001d002239_T203	0	0	0	0	0	0	0	0	0	0	0	0	0	0	0	0
Zm00001d002239_T205	0	0	0	0	0	0	0	0	0	0	0	0	0	0	0	0
Zm00001d002239_T206	0	0	0	0	0	0	0	0	0	0	0	0	0	0	0	0
Zm00001d002239_T207	0	0	0	0	0	0	0	0	0	0	0	0	0	0	0	0
Zm00001d002239_T208	0	0	0	0	0	0	0	0	0	0	0	0	0	0	0	0
Zm00001d002239_T209	0	0	0	0	0	0	0	0	0	0	0	0	0	0	0	0
Zm00001d002239_T210	0	0	0	0	0	0	0	0	0	0	0	0	0	0	0	0
Zm00001d002239_T211	0	0	0	0	0	0	0	0	0	6.38811e-05	0	0	2.83698e-05	0	0	0
Zm00001d002239_T212	0	0	0	0	0	0	0	0	0	0	0	0	0	0	0	0
Zm00001d002239_T213	0	0	0	0	0	0	0	0	0	0	0	0	0	0	0	0
Zm00001d002239_T214	0	0	0	0	0	0	0	0	0	0	0	0	0	0	0	0
Zm00001d002239_T215	0	0	0	0	0	0	0	0	0	0	0	0	0	0	0	0
Zm00001d002239_T216	0	0	0	0	0	0	0	0	0	0	0	0	0	0	0	0
Zm00001d002239_T217	0	0	0	0	0	0	0	0	0	0	0	0	0	0	0	0
Zm00001d002239_T218	0	0	0	0	0	0	0	0	0	0	0	0	0	0	0	0
Zm00001d002239_T219	0	0	0	0	0	0	0	0	0	0	0	0	0	0	0	0
Zm00001d002239_T220	0	0	0	0	0	0	0	0	0	0	0	0	0	0	0	0
Zm00001d002239_T222	0	0	0	0	0	0	0	0	0	0	0	0	0	0	0	0
Zm00001d002239_T223	0	0	0	0	0	0	0	0	0	0	0	0	0	0	0	0
Zm00001d002239_T224	0	0	0	0	0	0	0	0	0	0	0	0	0	0	0	0
Zm00001d002239_T225	0	0	0	0	0	0	0	0	0	0	0	0	0	0	0	0
Zm00001d002239_T226	0	0	0	0	0	0	0	0	0	0	0	0	0	0	0	0
Zm00001d002239_T227	0	0	0	0	0	0	0	0	0	0	0	0	0	0	0	0
Zm00001d002239_T228	0	0	0	0	0	0	0	0	0	0	0	0	0	0	0	0
Zm00001d002239_T229	0	0	0	0	0	0	0	0	0	0	0	0	0	0	0	0
Zm00001d002239_T230	0	0	0	0	0	0	0	0	0	0	0	0	0	0	0	0
Zm00001d002239_T232	0	0	0	0	0	0	0	0	0	0	0	0	0	0	0	0
Zm00001d002239_T233	0	0	0	0	0	0	0	0	0	0	0	0	0	0	0	0
Zm00001d002239_T234	0	0	0	0	0	0	0	0	0	0	0	0	0	0	0	0
Zm00001d002240_T001	0	0.699717	0.574931	0	0.231941	0.329826	1.42048	1.65903	0	0.089412	0	0	5.192	4.00532	1.99985	2.37644
Zm00001d002241_T001	22.5516	16.6409	62.0061	48.3939	31.5763	25.1169	16.1299	12.1127	43.2039	98.497	131.449	91.1809	2.23219	3.19495	3.35578	3.22802
Zm00001d002241_T002	0	0	8.93817	0	0	0	0	0.000205723	0	0	0	0	0.000104905	7.96461e-05	7.72406e-05	0.000236901
Zm00001d002242_T001	0.0943043	0.141989	0	0	0	0	0	0	0	0.136104	0.196772	0	0	0	0	0.0191406
Zm00001d002243_T001	99.5297	12.3123	95.4067	86.4416	16.1762	6.06991	10.9497	15.263	36.7212	0.99839	0.0415507	12.0268	0.507235	0.384259	0.813548	0.799895
Zm00001d002243_T002	0	0	0	0	0.00021481	0	0	0	0	0	0	0	0	0	0	0
Zm00001d002243_T004	207.179	97.6158	396.581	445.261	2.0456	9.70049	3.29193	0.949028	151.576	64.2269	69.6246	72.1534	2.03255	7.94804e-05	0.00360929	0.0146535
Zm00001d002243_T005	16.294	19.5552	22.8678	16.6566	0.172905	0.320342	0.544514	0.623208	1.41577	10.718	13.9972	21.3914	0.663938	1.92153	1.64129	1.89503
Zm00001d002243_T006	5.00998	12.6538	14.8967	6.91922	0.335453	0	1.11711	4.18929	3.27725	6.36516	12.0858	15.9667	1.11511	2.59698	1.25653	1.16002
Zm00001d002244_T001	0	0.36294	0	0	0.277355	0.144096	0.227774	0	0	0	0.221212	0	0.247405	0.159225	0.123788	0.0910569
Zm00001d002244_T002	12.5448	115.219	425.667	229.133	18.9003	67.5525	168.528	97.4001	0.248565	21.4691	49.0088	56.3631	12.629	49.4382	49.2873	46.4051
Zm00001d002244_T003	0	0.450407	1.14574	1.28726	0.532988	0	0	0.629944	0	0.604964	0.559631	0	0	0.138065	0.0837022	0.0505624
Zm00001d002244_T004	138.539	3.17285	36.2125	0.466035	10.3682	0	1.24853	0.373303	78.1002	0	0	0	30.7163	1.78382	2.24204	1.87147
Zm00001d002244_T005	0.703348	0	0	2.42521	0.24006	0	0	0.0277373	0	0	0	0	0.908458	0.00789229	0.00041031	0.000699236
Zm00001d002244_T007	0	2.57346	2.84732	3.36226	1.38773	0.736988	0	0	0	28.3942	0.00442093	35.4481	0.48929	1.38382	2.90417	1.80836
Zm00001d002244_T008	0	0	0	0	0	0	0	0	0	0.117913	37.5085	0	0	0	0	0
Zm00001d002244_T009	0	0	0	0	0	0	0	0	0	0	0	0	0	0	0	0
Zm00001d002246_T001	0.000190653	0.00111972	0.00875939	0.00934953	0.000770927	0.00829523	0.0086087	0.00365736	0.516503	0.00826475	0.00875284	0.00872383	0.000354176	0.0083735	0.00229477	0.00200903
Zm00001d002246_T002	0.0973713	4.26943	1.73864	0.194933	3.72495	17.3402	22.9963	26.3252	0.512167	0.235048	0.166989	1.36776	7.94453	10.5907	14.1518	11.4529
Zm00001d002246_T004	0.0450802	0.450793	0.0947138	0	0.121688	0.222582	0.251373	0.351703	0	0	0	0	0.194357	0.853646	0.764148	0.670838
Zm00001d002247_T001	0	0	0	0	0	0	0	0	0	0	0	0	0	0	0	0
Zm00001d002249_T001	0	0	0	0	0	0	0	0	0	0	0	0	0	0	0	0
Zm00001d002250_T001	0	0.187789	0	0	0.00138	1.58278	1.15855	1.0766	0	0.148478	0.316663	0	0.88228	0.551285	0.574712	0.430576
Zm00001d002250_T002	0	0	0	1.21606	0	0	0	0	0	0	0	0	0	0	0	0
Zm00001d002250_T003	0	0	0	0.000400231	1.21807	0.951771	0.746419	0.467989	0	0	0	0	0.0949574	0.178095	0.0970296	0.0491359
Zm00001d002250_T004	4.31372e-05	0	0	0	0	0.000158196	0	0	0	0	0	0	0	0	0	0.0263243
Zm00001d002250_T006	7.08673e-05	6.22689e-05	0	0	2.78921	0.0285372	0	1.56222	4.33787e-05	0	0	0	0.726837	0.000721587	0	0
Zm00001d002250_T010	0.000814596	0.376848	0	0.314349	0	0.127037	0	0	0	0.163938	0	0	0.652151	0.00543798	0.0110196	0.0025897
Zm00001d002250_T013	0	0	0	0	0	0	0	0	0	0	0	0	0	0	0	0
Zm00001d002250_T014	0.354128	4.3669	2.4877	0.858744	0	5.00113	2.58825	4.27751	2.71336	4.00857	8.17558	5.66212	3.32144	12.8473	10.6691	16.882
Zm00001d002250_T015	0.11641	0.0933736	0	0.391757	0.294563	1.08643	0.622825	0.852887	1.12667	0.516108	1.44904	0.815573	0.1589	0.48375	0.797609	0.627271
Zm00001d002251_T001	0	0	0	0	0	0	0	0	0	0	0	0	0	0	0	0
Zm00001d002252_T001	3.58852	2.45402	0.502292	0.305585	1.29789	0.719046	0.929389	1.24494	13.9714	89.9817	33.3907	23.3519	10.0736	5.96624	5.26377	5.24832
Zm00001d002253_T001	6.22774	0	0	5.39284	34.2426	8.59592	0.981936	0	0	4.06348	0	0	14.6223	6.32527	2.60698	0.829593
Zm00001d002254_T001	0	0	0	0	0	0	0	0	0	0.00253794	0	0	0	0	0	0
Zm00001d002255_T001	0	0	0	0	15.9646	0	0	0	0	3.33324	0	0	0	0	0	0
Zm00001d002256_T001	0	0	0.325646	0	0	0.132327	0.190218	0	0	0	0	6.9696e-05	0	0	0	0.000339256
Zm00001d002256_T002	0	0	0	0	0	0	0	0	0	1.24635	0	0	0	0	0	0
Zm00001d002256_T003	0	0	0	0	0	0	0	0	0	0	0	0	0	0	0	0
Zm00001d002256_T004	0	0	0	5.50436e-05	0	0	0	0	0	0	0	0	0	0	0	0
Zm00001d002256_T005	0	0.000133842	0.209954	0	0	0	0.0308457	0	0	1.91586	0.628085	0	0.802759	0.000347458	0.445586	0.984749
Zm00001d002256_T006	0	0	0	0	0	0	0	0	0	0	0	0	0	0	0	0
Zm00001d002256_T007	0	0	0	0	0	0	0	0	0	0	0	0	0	0	0	0
Zm00001d002256_T010	0.239154	0	0	0	0	0.480053	0.453012	0	0	0	0	0	0	0	0	0.0780142
Zm00001d002256_T011	0	0.524429	0	0	0	0	0.0822165	0	0	0	0	0	0	0.676873	0.173477	0.210192
Zm00001d002256_T012	0	0	0	0	0	0	0	0	0	0	0	0	0	0.282174	0.391906	0
Zm00001d002256_T014	0	0.117012	0	0	0.16945	0.0837829	0	0.219027	0	0.109894	2.93432	1.20737	0.966042	1.00008	1.91507	2.41526
Zm00001d002256_T017	3.8915e-05	0	0	1.42621e-05	0.0350988	0	0.176953	6.73799e-05	1.38738	0	0	9.5089e-05	0	0	0	0
Zm00001d002256_T020	0	0	0	0.000139776	0	0	0	0.181841	0	0.664492	0	0	0	0	0	0.0175274
Zm00001d002256_T024	0	0	0	0	0	0	0.0437283	0	0	0	0.131435	0	0.0334512	0.531252	0.19998	0
Zm00001d002256_T025	0	0	0	0.00543511	0.0454911	0	0	0	0	0	0	0	0	0	0	0
Zm00001d002257_T001	0.414745	3.05677	0.76641	1.05726	2.30978	2.25444	1.57181	2.46737	2.47634	0.811806	1.58664	0.90961	1.308	3.36846	2.39641	1.75938
Zm00001d002257_T002	0	0	0	0	0	0	0	0	0	0	0	0	0	0	0	0
Zm00001d002257_T003	0	0	0	0	0	0	0	0	0	0	0	0	0	0	0	0
Zm00001d002257_T004	0	0	0	0	0	0	0	0	0	0	0	0	0	0	0	0
Zm00001d002257_T005	294.15	10.8138	27.6341	58.8847	52.7844	25.9845	8.80421	17.0671	9.82179	3.00541	2.67685	1.1056	48.6922	9.65403	5.83804	5.78025
Zm00001d002257_T006	0	0	0	0	0	0	0	0	0	0	0	0	0	0	0	0
Zm00001d002257_T009	0	0	0	0	0	0	0	0	0	0	0	0	0.00350362	0	0	0
Zm00001d002258_T001	181.769	11.6216	27.1186	37.2576	0.441824	3.39136	1.98986	2.04504	17.0146	1.23828	0.627365	6.34538	17.0969	3.92431	4.95373	3.25074
Zm00001d002258_T002	0	0	0	0	0.000124303	1.0033	11.7324	4.9815	0	0	0.199536	0	0	0	0	0
Zm00001d002258_T003	0	0.797521	0	0.12979	0.0521638	0.572962	1.16642	0.647141	0.630492	1.17954	0.374196	0	1.17015	1.84607	2.88007	2.38888
Zm00001d002259_T001	0	4.99385	0.00188516	11.2086	0	12.6546	35.1287	23.4168	21.4404	0	1.6099	4.96154	0	2.02664	0.00352565	0.000141418
Zm00001d002259_T002	6.32208	0	0	0.000616166	0	0	0	0	0	0	0	0	0	0	0	0
Zm00001d002259_T003	0.00186976	0	0	0	0	0	0	0	0	0	3.20817e-05	0	0	0	0	0
Zm00001d002259_T004	0.420583	1.06599	0.26423	0.198771	0.709194	0.535753	0.561512	0.712884	0.580765	0.270044	0	0	0.779303	2.04097	2.16622	1.93517
Zm00001d002259_T005	47.3809	8.14051	12.663	3.10139	36.4794	18.7092	8.5081	3.76949	0.000333504	2.41833	0.000186766	0.000161601	7.48041	4.48973	3.62132	2.24485
Zm00001d002260_T001	0	0	0	0	0	0	0	0	0	0	0	0	0	0	0	0
Zm00001d002260_T002	0	0	0	0	0	0	0	0	0	0	0	0	0	0	0	0
Zm00001d002260_T003	0	0	0	0	0	0	0	0	0	0	0	0	0	0	0	0
Zm00001d002260_T004	0	0	0	0	0	0	0	0	0	0	0	0	0	0	0	0
Zm00001d002260_T005	0	0	0.181368	0	0	0	0.181021	0.0968219	0	0	0	0	0	0	0	0
Zm00001d002260_T006	0	0	0	0	0	0	0	0	0	0	0	0	0	0	0	0
Zm00001d002260_T007	0	0	0	0	0.000818473	0	0	0	0	0.6811	0	0	0	0	0	0
Zm00001d002260_T008	0	0	0	0	0	0	0	0	0	0	0	0	0	0	0	0
Zm00001d002260_T009	0	0	0.000615981	0	0	0	0.000606885	0.000546406	0	0	0	0	0	0	0	0
Zm00001d002260_T010	0	0	0	0	0	0	0	0	0	0	0	0	0	0	0	0
Zm00001d002260_T011	0	0	0	0	0.00123304	0	0	0	0	9.50926e-06	0.000385849	0	0	0	0	0
Zm00001d002260_T012	0	0	0	0	0.0119894	0	0	0	0	0.475968	0.195499	0	0	0	0	0
Zm00001d002260_T013	0	0	0	0	0.0609765	0	0	0	0	0.00243479	0	0	0	0	0	0
Zm00001d002261_T001	2.64897	0.601837	3.35434	1.98745	0	4.49221	4.1005	2.79368	3.36466	17.4483	4.89129	2.2118	8.62805	5.42295	2.56358	3.85201
Zm00001d002261_T002	0	0	0	0	0.000322358	0	0	0	0	0	0	0	0	0	0	0
Zm00001d002261_T003	2.56078	0.800898	0	0	0.168958	0	0.524473	0.408014	0	10.6976	0.222442	0	2.74012	1.06541	1.62222	2.30456
Zm00001d002261_T004	0	0.0356504	0	0	0.127939	0.161702	0.124305	0.0788201	0	0.105557	0	0	0.195554	0.415905	0.15113	0.155595
Zm00001d002261_T005	0	0	0	0	0.176333	0	0.141974	0.217266	0	0	0	0	0	0	0	0
Zm00001d002262_T001	0	0	0	0	0	0	0	0.0833413	0	0	0	0	0	0	0.187957	0.0698591
Zm00001d002263_T001	0	0.65449	0	0	0	0	0	0.0961366	3.57087	0.572989	0	0	0.297608	1.04876	0.873735	1.37775
Zm00001d002266_T001	0	0	0	0	0	0	0	0	0	0	0	0	0	0	0	0
Zm00001d002266_T002	0	0	0	2.05639	0	0	0	0	0	0.000830969	0	0	0.219219	0	0	0.0458699
Zm00001d002266_T003	0.983863	0	0	0	3.77191	2.06901	0.4056	0	0	0	0	0	0.521843	0	0	8.19442e-05
Zm00001d002266_T004	0	0	0	0	0	0	0	0	0	0	0	0	0	0	0	0
Zm00001d002266_T005	0	0	0	1.83194	0	0	0.000437438	0	0	0	0	0	0.0313386	0	0	0
Zm00001d002266_T006	1.60501	3.05445	5.98315	7.2239	0	0	2.28411e-05	0.543826	0	1.35311	2.05788	0.134437	0.577846	0.98045	0.584641	1.0615
Zm00001d002266_T007	0	0	0	0	0.469879	0	0.108738	0	0	0	0	0	0	0	0.0511796	0
Zm00001d002266_T008	0	0	0	0	0	0	0.000136334	0	0	0	0	0	0	0	0	0
Zm00001d002266_T009	0.000785556	4.27312	9.61508	1.38735	0	0.400116	0	2.44893e-05	0	0	0.274661	0.32951	2.17026e-05	0.0371778	0.00959299	0.00128235
Zm00001d002266_T010	3.29415	0.0787125	0.00454963	7.59914	0.0844242	0.00391503	0	0.000400415	0	0	0.0046016	0.00446761	0.109641	0.0260588	0.237339	0.38501
Zm00001d002266_T011	0	0	0	0	0	0	0	0	0	0	0	0	0	0	0	0
Zm00001d002266_T012	0	0	0	0	0	0	0	0	0	0.818291	0	0	0.00252066	0.492745	0	0.0675249
Zm00001d002266_T013	0	0	0.189442	0	0.000240248	0	0.686737	0	0	0.0979037	0	0	0.558615	3.82879e-05	0.941351	1.0511
Zm00001d002266_T015	0	0	0	0	0.0696584	0.0293284	0	0.149232	0	0	0	0	0	0	0	0
Zm00001d002266_T019	0	0.99054	0	0	0	8.60869e-05	0.178106	0	2.31373	0	0	0	0	0	0	0
Zm00001d002266_T021	0	0	0	0	0	0	0	0	0	0.427487	0	0	0	0	0	0
Zm00001d002266_T024	0	0.990046	3.55033	0	0.309695	0.12027	0.452967	1.72059e-05	0	0	1.00828	0	0	0.352404	0.69556	0.462515
Zm00001d002266_T026	0	0	0	0	0	0	0	0	0	0.354045	0.970409	2.06039	0	4.83263e-05	0.0936514	0.0958217
Zm00001d002266_T027	4.61299	0	0	0	22.9325	0	0	0	3.11954	0	0	0	6.80849	0.713642	0	0
Zm00001d002267_T001	0	0.462891	0.203496	0	9.07066e-07	0.484323	1.65751	0.659694	0	6.47345	3.61884	0.537782	3.45228	1.14657	1.38479	1.33365
Zm00001d002267_T002	0	0	0	0	0.045262	0	0	0	0	0	0	0	0.152168	0	0	0
Zm00001d002267_T003	0	0.482449	0.132572	0	8.09099e-07	0.800001	0	0.945681	7.80876	4.57543	1.32579	3.86806	0	1.65343	1.1785	0.670528
Zm00001d002268_T001	0	0	0	0	0	0	0	0	0	0	0	0	0	0	0	0
Zm00001d002269_T001	5.11138	2.63448	2.3741	8.20367	407.71	59.4022	50.9947	45.0274	19.9494	15.6081	16.3081	16.3199	0.335907	0.176817	0.0104712	0.0235354
Zm00001d002271_T001	29.5254	47.1542	24.2026	22.6885	0.307899	2.17634	4.23372	1.61673	6.00383	1.26025	0.62672	1.23451	0.213973	0.261999	0.950154	0.938126
Zm00001d002271_T002	33648.7	17.0974	80.6168	0	133.91	0	0.00801058	0.0105268	0	0.0111226	0.0517487	0.012298	3.61878	0	0	0.00248968
Zm00001d002271_T003	0	4811.71	3173.03	3197.24	0	9.97578	18.732	7.91345	139.205	40.0045	119.275	166.221	0	0.47423	8.03003	6.75341
Zm00001d002271_T004	16786.4	4916.9	580.955	550.433	21.8752	0	1.23751	0.982559	127.141	11.0053	24.6639	28.0708	0.374656	0.491063	5.83452	3.10718
Zm00001d002271_T005	9609.99	1110.69	1106.85	976.555	45.0725	1.51929	0	1.86445	120.164	25.2322	29.5907	89.4517	0	0.445839	1.2254	1.86375
Zm00001d002272_T001	0	0	0	0	0	0.392492	0	0	0	0	0	0	0.26762	1.06643	0.00207007	0
Zm00001d002272_T002	0	0	0	0	3.7435	16.3647	10.5484	5.60789	2.88155	0.0991433	0	0.39703	3.87433	6.21507	13.5173	8.75363
Zm00001d002272_T005	0	0	0	0	0	0	0	0	0	0	0	0	0	0	0.000481319	0
Zm00001d002272_T006	0	0	0	0	0	0.140342	0	0	0	0	0	0	0	0	0.000340122	0.0501517
Zm00001d002272_T007	0	0	0	0	0	0	0	0	0	0	0	0	0	0	0	0
Zm00001d002272_T009	0.16365	0.837382	1.38549	0	0.222366	0.0275809	0.0428737	0.51047	0	0	0.0633106	0	0.304651	1.23492	0.889277	1.36128
Zm00001d002272_T010	0	0	0	0	0.000437173	0	0.000305083	0.820078	0	0	0	0	1.2174	0.000548762	0.000588932	0.00410745
Zm00001d002272_T011	0.129826	0.0430375	0	0	0	0	0.02567	0.337778	0	0.0977091	0	0	0.045213	0.239316	0.197061	0.148778
Zm00001d002272_T012	0	0	0	0	0	0	0	0	0	0	0	0	0	0	0	0
Zm00001d002272_T013	0	0	0	0	1.35459	0.000315825	0	4.04228	0	0	0	0	0.0924211	0.785809	1.05507	0.00183685
Zm00001d002272_T016	0	0	0	0	0.000913438	4.83954	3.2822	0.997392	0	0	0	0	2.85598	8.86518	10.0164	11.2612
Zm00001d002272_T017	0	0	0	0	0	0	0	0	0	0	0	0	0	0	0.18497	0.0539249
Zm00001d002272_T019	0	0	0.202945	0	0	0	0	0	0	0	0	0	0	0	0	0
Zm00001d002272_T022	0	0	0	0	0.844453	0.0282769	0	0	0	0	0	0	0	0	0	0
Zm00001d002272_T025	0	0	0	0	0.0648296	0	0	0	0	0.102106	0	0	0	0	0.0471432	0
Zm00001d002272_T027	0	0	0	0	0	0	0	0	0	0	0	0	0	0	0	0
Zm00001d002272_T028	0	0	0	0	0	0	0	0	0	0	0	0	0	0	0	0.0268104
Zm00001d002272_T029	0	0	0	0	0	0	0	0	0	0	0	0	0	0	0	0
Zm00001d002272_T030	0	0	0	0	0	0	0	0	0	0	0	0	0	0	0	0
Zm00001d002272_T031	0.0364288	5.62822	0	1.79367	0	0	0	0	0	0	0	0	0.252642	0	0	0.336171
Zm00001d002272_T032	0.206701	0	0.339569	0	0	0	0	0	0	0	0	0	0	0	0	0
Zm00001d002272_T033	0	0	0.283537	0.0795294	1.52337	0	0	0	0	0.0261819	0	2.45552	0	0	0	0
Zm00001d002274_T001	0	0.768204	0.270054	0.0879501	0.0815773	0.0257977	0	0	0	0.0349627	0	0	4.54126	1.84401	1.92935	3.34139
Zm00001d002275_T001	0	0	0	0	0	0	0	0	0	0	0	0	0	0	0	0
Zm00001d002275_T002	0	0	0	0	8.34943e-05	0	0	0	0	0.356412	0.237856	1.59791	0.00727998	0	0	0
Zm00001d002275_T003	0	0	0	0	0	0	0	0	0	0	0	0	0.000762507	0	0	0.059136
Zm00001d002275_T006	0.992766	0.0032164	0	0	0	0	0	0	0	1.00134	0	0	0	0	0.115712	0.00922196
Zm00001d002275_T008	0	0	0	0	0	0	0.00105464	0	0	0	0	0.000825513	0	0	0	0
Zm00001d002275_T010	0	0	0	0	0	0	0	0	0	0	0	0	0	0	0	0
Zm00001d002275_T012	0	0.395162	2.65098	0.855117	0.0711606	0	0.149743	0.516249	4.27929	0.561436	14.3642	5.32564	0.385229	0	2.25439	1.02842
Zm00001d002275_T014	0.63585	0	0	1.20283	0	0.916959	0	1.98743	0	0	0	0	0	0.0107804	0	0.00122884
Zm00001d002275_T017	0	0	0	0.000466908	0	0	0	0	0	0	0	0	0	0	0	0
Zm00001d002275_T019	0.480907	0.487762	0	0	0	0	0	0	0	1.55442	0	0	0.0469675	0.0801376	0.0145762	0
Zm00001d002275_T021	0.0179041	0	0	0	0	0	0	0	0	0	0	0	0	0	0	0
Zm00001d002275_T022	0	0.00205331	0	0	0	0	0.0831065	0.428183	0	6.76756	0	2.7028	0.00423127	1.40922	0	0.601971
Zm00001d002275_T025	0	0	0	0	0	0	0	0	0	0	0	0	0.0756996	0.17117	0.0288063	0.0655823
Zm00001d002275_T027	0.0398392	0	0	0	0	0.111019	0	0	2.47491	0.584067	4.45755	0	1.13284	0	0.402886	0.182356
Zm00001d002275_T028	0	0	0	0	0	0	0	0	0	2.14082	1.9748	0	0	0	0.0660947	0
Zm00001d002275_T029	0	0	0	0	0	0	0	0	0	0	0	0	0	0	0	0
Zm00001d002275_T031	1.55265	0	0	0	1.4027	0.788294	2.24305	0.00343626	0	2.42487	0.0264506	0	0.606736	0.931432	3.49527	0.87159
[truncated: 127,045 more rows]
