# Supplementary material for: High expression in maize pollen correlates with genetic contributions to pollen fitness as well as with coordinated transcription from neighboring transposable elements
Source: PLoS Genet. 2020 Apr 1;16(4):e1008462. doi: 10.1371/journal.pgen.1008462 (PMC7112179; doi:10.1371/journal.pgen.1008462)
Supplement: S5 Table — List of top 20% highly expressed genes assigned to the Vegetative Cell, Sperm Cell or Seedling Only classes. (XLSX) [file pgen.1008462.s012.xlsx]

## Sheet: MP_top20%
gene_id_B73v3	gene_id_B73v4	FPKM_MP	FPKM_SC	FPKM_Seedling_Chettoor2014_SuppTableS2	VegetativeCell_Class	Tested Ds-GFP insertion	TEs within 2kb	Veg-cell up-regulated TE within 2kb	Sperm-cell up-regulated TE within 2kb
GRMZM2G431856	Zm00001d048648	56339.3	1863.45	1.58944	VC		No	No	No
GRMZM2G172664	Zm00001d035988	29676.2	694.719	5.03152	VC		Yes	Yes	No
GRMZM2G406026	Zm00001d003777	28625.9	256.023	1.0577	VC		Yes	No	No
GRMZM2G022347	Zm00001d003877	26327.1	573.603	0.841654	VC		Yes	Yes	Yes
GRMZM5G840582	Zm00001d007937	25983.9	1168.66	62.8615	VC		No	No	No
GRMZM2G089409	Zm00001d012799	24905.6	1149.04	0.731818	VC		Yes	Yes	Yes
GRMZM2G154397	Zm00001d003157	21192.7	795.425	1161.43	VC		Yes	Yes	No
GRMZM2G135570	Zm00001d014731	21028.2	1437.41	0.349912	VC	tdsgR67C09	Yes	Yes	No
GRMZM2G000044	Zm00001d002271	20172.7	232.306	0.406643	VC		No	No	No
GRMZM2G125356	Zm00001d025588	19185.4	812.482	0.22234	VC		Yes	Yes	No
GRMZM2G108829	Zm00001d017729	19119.7	668.48	6.04248	VC		Yes	Yes	Yes
GRMZM2G152328	Zm00001d013410	18330.3	2467.47	179.935	VC		Yes	No	No
GRMZM2G134752	Zm00001d051262	17166.5	369.399	0.221959	VC		Yes	Yes	No
GRMZM2G020852	Zm00001d047142	15859.4	2759.84	1.89968	VC		No	No	No
GRMZM2G064698	Zm00001d004326	15673.6	2265.22	0.541717	VC		Yes	Yes	Yes
GRMZM2G129064	Zm00001d038521	14999.4	975.68	0.137979	VC		No	No	No
GRMZM2G109842	Zm00001d010797	14811.9	1165.85	3.19118	VC		Yes	No	No
GRMZM2G153268	Zm00001d002844	13729	565.589	3.47161	VC		No	No	No
GRMZM2G006765	Zm00001d004855	13141.8	1710.71	45.9749	VC		No	No	No
GRMZM2G074361	Zm00001d038783	12533.2	1514.72	3.95954	VC		No	No	No
GRMZM2G071327	Zm00001d002714	12514.1	239.662	2.50253	VC		Yes	No	No
GRMZM2G128078	Zm00001d026194	11851.2	262.27	23.5498	VC		Yes	Yes	No
GRMZM2G047055	Zm00001d033790	11632.2	1806.25	636.404	VC		No	No	No
GRMZM2G153292	Zm00001d033850	11045	351.621	1235.48	VC		Yes	Yes	No
GRMZM2G001116	Zm00001d048673	10395.9	392.788	0.896067	VC		Yes	Yes	Yes
GRMZM5G829894	Zm00001d015279	10328.3	365.19	82.5376	VC		Yes	Yes	Yes
GRMZM2G075039	Zm00001d014180	10245.2	287.651	0.274134	VC		Yes	No	No
GRMZM2G075077	Zm00001d014180	10245.2	287.651	2.37073	VC		Yes	No	No
GRMZM2G034924	Zm00001d052422	10077.7	1003.07	0.122785	VC		No	No	No
GRMZM2G384090	Zm00001d039878	9709.96	135.607	0.0202276	VC		No	No	No
GRMZM2G148374	Zm00001d052022	9571.58	1316.71	0.251842	VC		Yes	Yes	Yes
GRMZM2G024887	Zm00001d025926	9546.08	962.753	3.77319	VC		Yes	Yes	Yes
GRMZM2G072886	Zm00001d047135	9298.41	2491.55	0.560373	VC		Yes	No	No
GRMZM2G151122	Zm00001d006243	8781.45	1895.63	1.60592	VC		Yes	No	No
GRMZM2G131334	Zm00001d011426	8675.9	225.615	11.5403	VC		No	No	No
GRMZM2G027782	Zm00001d009341	8577.49	2034.4	3.67798	VC		No	No	No
GRMZM2G123373	Zm00001d002796	8410.4	309.082	13.9109	VC		Yes	Yes	Yes
GRMZM2G378547	Zm00001d040695	8372.2	504.204	2.21382	VC		Yes	Yes	Yes
GRMZM2G317406	Zm00001d025287	8118.43	187.616	1.17458	VC		Yes	No	Yes
GRMZM2G139695	Zm00001d031904	7553.65	284.043	1.83853	VC		Yes	No	No
GRMZM2G012611	Zm00001d032962	7506.07	281.848	3.95095	VC		Yes	Yes	Yes
GRMZM2G038001	Zm00001d015609	7400.88	471.496	0.110676	VC		Yes	Yes	Yes
GRMZM2G323558	Zm00001d008346	7060.65	542.278	0.167609	VC		Yes	Yes	Yes
GRMZM2G463471	Zm00001d051388	7060.4	226.728	5.12645	VC		Yes	Yes	Yes
GRMZM2G133129	Zm00001d020843	6937.13	1587.56	1.92376	VC		No	No	No
GRMZM2G390896	Zm00001d008901	6849.58	106.156	7.65936	VC		No	No	No
GRMZM2G030265	Zm00001d053662	6692.3	271.595	4.79279	VC		Yes	Yes	Yes
GRMZM2G340342	Zm00001d040051	6633.31	118.74	0.319849	VC		Yes	Yes	No
GRMZM2G052434	Zm00001d006355	6469.37	365.798	5.35278	VC		Yes	Yes	No
GRMZM2G047310	Zm00001d042084	6289.42	175.302	28.7301	VC		Yes	Yes	Yes
GRMZM2G090505	Zm00001d017952	6205.89	667.106	2.28809	VC		Yes	Yes	Yes
GRMZM2G078804	Zm00001d019291	6188.73	1466.99	0.505469	VC		Yes	No	No
GRMZM2G152466	Zm00001d013367	6183.11	633.146	1174.43	VC		Yes	No	No
GRMZM2G461791	Zm00001d014788	6175.14	584.68	13.5981	VC		Yes	Yes	Yes
GRMZM2G004927	Zm00001d044585	6100.05	2433.02	0.390713	VC		No	No	No
GRMZM2G010941	Zm00001d006517	5820.51	273.991	2.16699	VC		No	No	No
GRMZM2G126946	Zm00001d051676	5640.57	213.419	0.736874	VC		No	No	No
GRMZM2G167149	Zm00001d054086	5477.31	1142.88	0.801503	VC		No	No	No
GRMZM2G045976	Zm00001d041608	5246.44	175.726	2.60888	VC		Yes	Yes	Yes
GRMZM2G091338	Zm00001d043227	5200.46	214.109	0.594332	VC		No	No	No
GRMZM2G083248	Zm00001d033011	5198.59	367.325	0.06558	VC		Yes	No	No
GRMZM2G117198	Zm00001d010920	4972.65	348.736	221.377	VC		Yes	No	No
GRMZM2G300969	Zm00001d023858	4956.4	774.132	0	VC		No	No	No
AC190609.3_FG004	Zm00001d052720	4930.75	323.862	1.86941	VC		Yes	Yes	No
GRMZM2G122230	Zm00001d040271	4907.58	804.616	4.11675	VC		Yes	Yes	No
GRMZM2G157929	Zm00001d043090	4890.41	2826.97	0.632127	VC		Yes	Yes	No
GRMZM2G136400	Zm00001d012697	4690.76	96.1774	0.840983	VC		No	No	No
GRMZM2G098278	Zm00001d016444	4671.47	182.992	6.19154	VC		Yes	Yes	Yes
GRMZM2G076263	Zm00001d015628	4595.42	188.609	44.314	VC		No	No	No
GRMZM2G374375	Zm00001d015825	4562.99	2199.85	5.5203	VC		Yes	Yes	Yes
GRMZM2G031545	Zm00001d022134	4508.36	201.245	468.265	VC		No	No	No
GRMZM2G462635	Zm00001d037831	4453.79	781.609	1.31742	VC		Yes	No	No
GRMZM2G082517	Zm00001d015901	4427.71	1124.83	0.168345	VC	tdsgR96C12	No	No	No
GRMZM2G117603	Zm00001d021497	4420	291.636	2.42682	VC		No	No	No
GRMZM2G068682	Zm00001d012524	4406.7	3148.66	0.660753	VC		Yes	No	No
GRMZM2G012263	Zm00001d037061	4371.01	1543.21	2.21842	VC	tdsgR81E02, tdsgR101B03	No	No	No
GRMZM2G029249	Zm00001d019546	4335.46	1787.62	0.329181	VC		No	No	No
GRMZM2G155357	Zm00001d024343	4334.35	420.725	21.5966	VC		Yes	Yes	No
GRMZM2G061749	Zm00001d037848	4306.58	447.457	0.498943	VC		Yes	No	No
GRMZM2G138516	Zm00001d015430	4280.91	88.7992	1.84579	VC		Yes	No	No
GRMZM5G882708	Zm00001d002087	4268.63	209.882	3.62391	VC		No	No	No
GRMZM2G141034	Zm00001d049467	4260.41	512.65	0.24966	VC		No	No	No
GRMZM2G097122	Zm00001d006372	4258.8	549.292	2.17567	VC		Yes	Yes	Yes
GRMZM2G106899	Zm00001d031907	4254.72	646.563	2.78435	VC		No	No	No
GRMZM2G015395	Zm00001d006197	4229.57	106.186	0.285395	VC		Yes	Yes	No
GRMZM2G372180	Zm00001d007712	4221.9	171.198	0.372825	VC		No	No	No
GRMZM2G320175	Zm00001d036823	4208.63	2167.38	1.5614	VC		Yes	Yes	Yes
GRMZM2G454608	Zm00001d036823	4208.63	2167.38	0.959739	VC		Yes	Yes	Yes
GRMZM2G012328	Zm00001d003431	4175.48	682.684	0.1477	VC	tdsgR49F11	No	No	No
GRMZM2G386824	Zm00001d022621	4125.18	958.414	19.9392	VC		Yes	Yes	Yes
GRMZM2G136170	Zm00001d037839	4110.95	220.23	0.454641	VC		Yes	No	No
GRMZM2G399901	Zm00001d017853	4061.24	108.464	6.91132	VC		Yes	Yes	Yes
GRMZM2G081322	Zm00001d029215	4052.17	312.451	0.811018	VC		Yes	No	No
GRMZM2G079499	Zm00001d020876	4033.25	112.325	0.28646	VC		No	No	No
GRMZM2G019328	Zm00001d010494	3983.6	632.276	4.34193	VC		Yes	Yes	Yes
GRMZM2G047699	Zm00001d010592	3953.05	1377.72	0.661488	VC		Yes	No	No
GRMZM2G431573	Zm00001d014683	3930.71	179.71	0.296914	VC		Yes	No	No
GRMZM2G063851	Zm00001d015856	3924.23	408.195	100.479	VC		Yes	No	No
GRMZM2G406603	Zm00001d046454	3826.38	451.316	26.2011	VC		No	No	No
GRMZM2G165511	Zm00001d043070	3777.51	193.476	195.503	VC		No	No	No
GRMZM2G054152	Zm00001d032715	3765.69	191.506	1.26618	VC		Yes	No	No
GRMZM2G130348	Zm00001d040477	3738.72	326.252	20.003	VC		No	No	No
GRMZM2G080056	Zm00001d053597	3737.87	2164.95	3.47069	VC		Yes	Yes	Yes
GRMZM2G126922	Zm00001d016686	3735.12	148.974	0.78713	VC		Yes	No	Yes
GRMZM2G029558	Zm00001d008272	3685.76	75.0431	0	VC		No	No	No
AC199526.5_FG002	Zm00001d040697	3678.28	51.0728	361.731	VC		Yes	Yes	No
GRMZM2G080871	Zm00001d021139	3659.82	158.218	7.30415	VC		No	No	No
GRMZM5G836182	Zm00001d012537	3655.64	138.69	70.2615	VC		No	No	No
GRMZM2G089288	Zm00001d018915	3648.3	322.567	0.524813	VC		Yes	No	No
GRMZM2G309944	Zm00001d009994	3616.75	116.023	1.27312	VC		Yes	Yes	Yes
GRMZM2G155836	Zm00001d024729	3537.7	117.823	27.0362	VC		Yes	No	No
GRMZM2G359566	Zm00001d047453	3522.12	264.227	0.417389	VC		Yes	Yes	Yes
GRMZM2G161512	Zm00001d014364	3492.67	412.35	0.0838877	VC		Yes	No	No
GRMZM2G321978	Zm00001d031283	3475.29	351.389	1.39626	VC		Yes	Yes	Yes
GRMZM2G025175	Zm00001d010422	3463.62	1436.65	9.00675	VC		Yes	Yes	Yes
GRMZM2G397242	Zm00001d019239	3433.45	458.369	0.285138	VC		No	No	No
GRMZM2G079308	Zm00001d036919	3429.09	688.6	27.1895	VC		Yes	No	No
GRMZM2G408768	Zm00001d007446	3393.97	570.097	192.751	VC		Yes	No	No
GRMZM2G129635	Zm00001d046389	3343.62	271.633	0.102012	VC		Yes	No	No
GRMZM5G860318	Zm00001d046389	3343.62	271.633	0.770147	VC		Yes	No	No
GRMZM2G173738	Zm00001d004209	3325.03	126.317	3.09232	VC		Yes	No	No
GRMZM2G151755	Zm00001d015821	3273.09	1129.21	8.19479	VC		Yes	Yes	Yes
GRMZM2G350711	Zm00001d053354	3272.01	227.834	6.2962	VC		No	No	No
GRMZM2G142584	Zm00001d010630	3262.97	1036.29	0.311619	VC		No	No	No
GRMZM2G131853	Zm00001d029664	3252.49	95.2436	7.18127	VC		No	No	No
GRMZM2G137713	Zm00001d007093	3250.47	315.408	0.298296	VC		Yes	No	No
GRMZM2G133621	Zm00001d012007	3178.99	140.081	5.90884	VC		Yes	Yes	No
GRMZM2G011951	Zm00001d017896	3107.65	99.7788	0.632251	VC		No	No	No
GRMZM2G122816	Zm00001d027710	3091.99	2148.38	0.170557	VC		No	No	No
GRMZM2G172376	Zm00001d016063	3084	101.64	6.08486	VC		Yes	No	No
GRMZM2G004799	Zm00001d039623	3052.33	109.36	0.344005	VC		Yes	No	No
GRMZM2G338916	Zm00001d021269	3031.74	133.196	54.7736	VC		Yes	Yes	Yes
GRMZM2G338928	Zm00001d021269	3031.74	133.196	0.90811	VC		Yes	Yes	Yes
GRMZM2G321870	Zm00001d028819	2977.82	82.5424	1.04934	VC		No	No	No
GRMZM2G156857	Zm00001d009772	2953.61	631.891	2.80526	VC		No	No	No
GRMZM2G161728	Zm00001d017881	2904.45	192.804	3.99856	VC		Yes	No	No
GRMZM2G084440	Zm00001d029596	2887.42	108.912	0.329822	VC		Yes	No	No
GRMZM2G168449	Zm00001d036462	2836.44	222.025	0.572065	VC		Yes	No	No
GRMZM2G015127	Zm00001d017516	2823.25	179.685	0.835197	VC		Yes	Yes	No
GRMZM2G439422	Zm00001d052285	2802.76	409.01	0.034936	VC		No	No	No
GRMZM2G350802	Zm00001d037695	2786.36	59.5273	16.0876	VC	tdsgR102H01	Yes	Yes	Yes
GRMZM2G134797	Zm00001d021526	2721.46	80.4593	606.935	VC		Yes	Yes	No
GRMZM2G160027	Zm00001d012975	2699.78	307.455	0.222403	VC		No	No	No
GRMZM2G030531	Zm00001d031906	2694.13	436.787	1.35906	VC		Yes	Yes	Yes
GRMZM2G033526	Zm00001d030020	2677.18	80.551	15.8576	VC		Yes	No	No
GRMZM2G063435	Zm00001d048413	2676.07	2708.78	0.296669	FALSE		Yes	Yes	Yes
GRMZM2G071883	Zm00001d053225	2648.95	797.914	0.0471429	VC		Yes	Yes	Yes
GRMZM2G137037	Zm00001d040771	2599	109.838	1.37552	VC		No	No	No
GRMZM2G134045	Zm00001d047020	2579.25	75.7001	17.8687	VC		Yes	Yes	No
GRMZM2G088208	Zm00001d005844	2559.14	176.418	1.02762	VC		Yes	Yes	Yes
GRMZM2G327357	Zm00001d044112	2557.05	2228.56	0.817118	VC		Yes	Yes	Yes
GRMZM5G885644	Zm00001d018303	2547.79	58.08	4.11353	VC		Yes	Yes	No
GRMZM2G112579	Zm00001d040965	2535.88	1880.02	0.125826	VC		No	No	No
GRMZM2G167594	Zm00001d045041	2506.51	63.614	13.1566	VC		Yes	No	No
GRMZM2G108766	Zm00001d033457	2501.84	478.544	101.838	VC		Yes	Yes	Yes
GRMZM2G067710	Zm00001d034746	2490	153.721	0	VC		No	No	No
GRMZM2G451028	Zm00001d034746	2490	153.721	0.0679593	VC		No	No	No
GRMZM2G088371	Zm00001d039766	2484.71	52.7076	7.3703	VC		Yes	Yes	No
GRMZM2G175779	Zm00001d032022	2484.44	189.557	0.011808	VC		No	No	No
GRMZM2G139223	Zm00001d012600	2472.9	514.014	1.0843	VC		Yes	No	No
GRMZM2G074356	Zm00001d034431	2455.18	276.201	0.647827	VC		No	No	No
GRMZM2G089699	Zm00001d048384	2409.39	2046.79	1.95744	VC	tdsgR39B06	No	No	No
GRMZM5G871013	Zm00001d006399	2390.11	990.733	0.0712687	VC		No	No	No
GRMZM2G003838	Zm00001d043725	2390.04	641.175	1.03167	VC		Yes	Yes	Yes
GRMZM2G160113	Zm00001d040838	2366.82	76.0441	1.05596	VC		Yes	No	No
GRMZM2G012966	Zm00001d011210	2353.29	464.73	12.5402	VC		No	No	No
GRMZM2G454327	Zm00001d009789	2256.85	296.813	0.415483	VC		Yes	Yes	Yes
GRMZM5G814700	Zm00001d016606	2209.18	84.495	15.1656	VC		Yes	No	No
GRMZM2G071790	Zm00001d043158	2202.15	383.033	241.294	VC		Yes	No	No
GRMZM2G072292	Zm00001d028337	2190.4	177.415	0.358474	VC		Yes	No	No
AC197143.3_FG007	Zm00001d039212	2104.14	1478.84	0.508497	VC		Yes	No	No
GRMZM2G128549	Zm00001d026422	2100.99	1400.12	0.112703	VC		Yes	No	No
GRMZM2G104118	Zm00001d050961	2089.61	136.33	22.5364	VC		Yes	Yes	Yes
GRMZM2G027495	Zm00001d013107	2060.39	122.671	2.05119	VC		Yes	Yes	No
GRMZM2G327406	Zm00001d006645	2018.73	103.486	4.0375	VC		Yes	Yes	Yes
GRMZM2G121256	Zm00001d003139	2012.1	178.725	0.496563	VC		Yes	Yes	Yes
GRMZM2G100707	Zm00001d027701	2010.61	60.4238	7.99295	VC		No	No	No
GRMZM2G442008	Zm00001d017996	1984.31	886.553	0.217501	VC		No	No	No
GRMZM2G062761	Zm00001d039105	1966.24	820.789	2.47259	VC		No	No	No
GRMZM2G108624	Zm00001d002904	1961.3	173.988	0.976332	VC		Yes	Yes	No
GRMZM2G089421	Zm00001d048382	1954.23	187.48	167.801	VC		Yes	No	No
GRMZM2G135186	Zm00001d051685	1940.47	326.947	178.554	VC		Yes	Yes	No
GRMZM2G073380	Zm00001d024192	1921.24	202.434	0.40916	VC		Yes	No	No
GRMZM2G113619	Zm00001d005765	1912.59	132.448	7.64574	VC		Yes	No	No
GRMZM2G102347	Zm00001d028429	1874.16	87.6519	84.5126	VC		Yes	Yes	No
AC203535.4_FG006	Zm00001d042286	1873.22	79.7501	2.51078	VC		Yes	Yes	Yes
GRMZM2G105996	Zm00001d019191	1870.43	298.04	347.203	VC		Yes	No	No
GRMZM2G395844	Zm00001d013007	1869.17	121.565	399.146	VC		No	No	No
GRMZM2G059893	Zm00001d011351	1866.34	37.2745	7.21488	VC		No	No	No
GRMZM2G049238	Zm00001d054042	1865.03	84.9404	0.132237	VC		Yes	No	No
GRMZM5G876285	Zm00001d012773	1860.15	376.338	7.57158	VC		Yes	No	No
GRMZM2G008687	Zm00001d021739	1847.04	316.758	18.9081	VC		Yes	Yes	Yes
GRMZM2G171080	Zm00001d050737	1843.6	120.02	7.94759	VC		Yes	Yes	No
AC233959.1_FG006	Zm00001d015284	1842.03	134.092	0.214941	VC		Yes	Yes	Yes
GRMZM2G083243	Zm00001d021891	1841.24	315.207	308.355	VC		No	No	No
GRMZM2G301513	Zm00001d053588	1814.6	162.971	2.37511	VC		No	No	No
AC234515.1_FG003	Zm00001d015348	1800	281.158	52.1864	VC		Yes	No	No
GRMZM2G527387	Zm00001d007391	1797.66	1185.22	6.83519	VC		Yes	Yes	Yes
AC233954.1_FG004	Zm00001d019042	1757.63	60.7092	0.0814352	VC		Yes	Yes	No
GRMZM2G116427	Zm00001d036417	1752.79	216.3	48.7625	VC		No	No	No
GRMZM5G803949	Zm00001d015036	1749.38	193.044	26.9318	VC		Yes	No	No
GRMZM2G389789	Zm00001d003229	1746.49	71.6785	0	VC		Yes	No	No
GRMZM2G066950	Zm00001d007707	1745.53	5460.65	0.254234	FALSE		Yes	No	No
GRMZM2G450501	Zm00001d037936	1717.68	170.398	2.79959	VC		Yes	No	No
AC233853.1_FG002	Zm00001d039383	1713.48	88.2742	0	VC		Yes	Yes	Yes
GRMZM2G147724	Zm00001d030613	1693.08	68.159	1.68198	VC		Yes	No	No
GRMZM2G147377	Zm00001d017793	1688.64	61.523	7.84404	VC		Yes	Yes	No
GRMZM2G067752	Zm00001d020381	1684.99	143.272	33.2983	VC		No	No	No
GRMZM2G346466	Zm00001d039406	1680.92	188.585	0.84008	VC		Yes	Yes	Yes
GRMZM2G045714	Zm00001d040981	1678.3	221.132	11.985	VC		No	No	No
GRMZM2G082512	Zm00001d011763	1668.86	97.177	1.55079	VC		No	No	No
GRMZM2G078895	Zm00001d040459	1649.09	62.3853	10.1933	VC		Yes	No	No
GRMZM2G362883	Zm00001d017252	1641.43	53.5194	9.70147	VC		No	No	No
GRMZM2G150107	Zm00001d026205	1640.33	62.2641	12.811	VC		No	No	No
GRMZM2G012932	Zm00001d030937	1637.72	94.9274	1.28015	VC		No	No	No
GRMZM2G043141	Zm00001d029566	1634.54	48.6714	1.85749	VC		Yes	No	No
GRMZM2G137676	Zm00001d020586	1607.54	567.904	0.334736	VC		Yes	Yes	Yes
GRMZM2G014240	Zm00001d045139	1605.28	813.775	101.918	VC		Yes	Yes	No
GRMZM2G095895	Zm00001d037370	1604.94	90.0984	1.12027	VC		No	No	No
GRMZM5G835323	Zm00001d021668	1593.06	36.7229	393.663	VC		No	No	No
GRMZM2G172081	Zm00001d030218	1577.41	203.891	0.124647	VC		No	No	No
GRMZM2G426732	Zm00001d035992	1559.69	1565.35	0.0823337	FALSE		Yes	Yes	Yes
GRMZM2G062034	Zm00001d016273	1554.53	86.4331	0.127957	VC		Yes	Yes	Yes
GRMZM2G164950	Zm00001d016273	1554.53	86.4331	0.742221	VC		Yes	Yes	Yes
AC148167.6_FG001	Zm00001d018986	1553.72	48.0111	22.6087	VC		No	No	No
GRMZM2G052006	Zm00001d039217	1547	358.041	0.230985	VC		Yes	No	No
GRMZM2G048008	Zm00001d005981	1545.38	155.401	3.22225	VC		No	No	No
GRMZM2G120410	Zm00001d013680	1535.48	87.7103	0.214348	VC		Yes	Yes	Yes
GRMZM2G148539	Zm00001d013680	1535.48	87.7103	2.83394	VC		Yes	Yes	Yes
GRMZM2G369432	Zm00001d034747	1531.84	115.761	0.047046	VC		No	No	No
GRMZM2G455557	Zm00001d045122	1523.57	526.226	0.2226	VC		Yes	Yes	Yes
GRMZM2G556845	Zm00001d017034	1522.93	107.371	0.144816	VC		Yes	No	No
GRMZM2G139431	Zm00001d049842	1521.04	932.969	2.05062	VC		Yes	Yes	Yes
GRMZM2G365770	Zm00001d023440	1516.28	44.9855	1.68135	VC		Yes	Yes	Yes
GRMZM2G482245	Zm00001d005464	1505.98	379.669	0.113933	VC		Yes	No	No
GRMZM2G110025	Zm00001d017735	1498.79	653.145	1.64268	VC		Yes	Yes	Yes
GRMZM2G478929	Zm00001d048715	1480.61	1800.54	0	FALSE		No	No	No
GRMZM2G472610	Zm00001d038160	1459.36	6.91973	0.359511	VC		Yes	Yes	Yes
GRMZM2G098099	Zm00001d002524	1449.55	207.195	0.571296	VC		No	No	No
GRMZM2G162086	Zm00001d021342	1448.36	87.5553	5.14309	VC		Yes	Yes	Yes
GRMZM5G856943	Zm00001d002433	1436.49	76.3317	19.4781	VC		Yes	Yes	No
GRMZM2G051103	Zm00001d048460	1430.9	46.0877	6.21319	VC		Yes	Yes	No
GRMZM2G100889	Zm00001d039870	1426.47	111.632	0.98389	VC		Yes	Yes	No
GRMZM2G353905	Zm00001d035841	1414.09	458.439	0.294927	VC		Yes	Yes	Yes
GRMZM2G031329	Zm00001d007181	1413.59	63.9977	1.65312	VC		No	No	No
GRMZM2G057823	Zm00001d042453	1407.56	451.815	446.992	VC		No	No	No
GRMZM2G002173	Zm00001d050865	1406.22	147.818	5.73988	VC		Yes	Yes	Yes
GRMZM2G055209	Zm00001d036968	1393.52	303.363	0.252971	VC		Yes	Yes	No
GRMZM2G071015	Zm00001d021180	1383.61	494.48	7.49396	VC		No	No	No
GRMZM2G139513	Zm00001d049843	1374.22	618.455	2.54602	VC		Yes	Yes	Yes
GRMZM2G318681	Zm00001d004554	1361.61	39.1336	3.38076	VC		No	No	No
AC217374.3_FG001	Zm00001d034822	1360.98	63.7105	0	VC		No	No	No
GRMZM2G085249	Zm00001d032303	1359.52	88.0047	8.98961	VC		Yes	Yes	Yes
GRMZM2G047632	Zm00001d005545	1340.99	44.8265	0.102811	VC		No	No	No
GRMZM2G165769	Zm00001d039517	1325.16	102.99	11.5938	VC		Yes	Yes	Yes
GRMZM2G161780	Zm00001d028293	1316.14	62.3877	12.1873	VC		Yes	Yes	Yes
GRMZM5G896902	Zm00001d004322	1306.75	423.237	0.49942	VC		Yes	Yes	Yes
GRMZM2G101069	Zm00001d003531	1305.26	130.104	0.063254	VC		Yes	No	No
GRMZM5G863645	Zm00001d033797	1302.17	296.466	2.55082	VC		Yes	No	No
GRMZM2G114162	Zm00001d013442	1301.75	157.261	2.59911	VC		Yes	Yes	Yes
GRMZM2G008501	Zm00001d029023	1301.15	100.473	1.53757	VC		Yes	Yes	Yes
GRMZM2G029716	Zm00001d038750	1293.29	171.756	0.187425	VC		No	No	No
GRMZM2G080940	Zm00001d038167	1290.93	152.951	15.0948	VC		Yes	Yes	Yes
GRMZM2G073814	Zm00001d032114	1287.69	1790.03	64.4923	FALSE		No	No	No
GRMZM2G136236	Zm00001d038046	1280.78	104.648	0.940355	VC		Yes	Yes	Yes
GRMZM2G149281	Zm00001d052108	1279.54	493.296	57.2357	VC		Yes	No	Yes
GRMZM2G070961	Zm00001d044293	1266.8	357.584	0.0583448	VC		Yes	Yes	Yes
GRMZM2G027173	Zm00001d025991	1260.23	373.061	14.222	VC		Yes	Yes	No
GRMZM2G120918	Zm00001d016469	1257.82	57.1974	14.8579	VC		Yes	No	No
GRMZM2G005798	Zm00001d046480	1231.66	76.61	0.569075	VC		Yes	No	No
GRMZM2G128491	Zm00001d047203	1223.62	91.9565	40.5887	VC		Yes	No	No
GRMZM2G538064	Zm00001d018279	1213.95	668.66	0	VC		No	No	No
GRMZM2G145104	Zm00001d046624	1213.41	315.177	6.67742	VC		No	No	No
GRMZM2G174565	Zm00001d023639	1211.14	203.421	2.44159	VC		Yes	No	No
GRMZM2G066191	Zm00001d013612	1205	657.638	133.784	VC		No	No	No
GRMZM2G135629	Zm00001d025727	1203.63	49.8945	0.0362743	VC		No	No	No
GRMZM2G437481	Zm00001d025727	1203.63	49.8945	0.275973	VC		No	No	No
GRMZM2G111537	Zm00001d014089	1202.19	113.979	1.24417	VC		No	No	No
GRMZM2G140070	Zm00001d017995	1196.96	30.1994	6.37216	VC		No	No	No
GRMZM2G377161	Zm00001d051670	1196.72	78.0197	1.49531	VC		No	No	No
GRMZM2G112377	Zm00001d031875	1194.18	965.16	0.598086	VC		Yes	Yes	Yes
GRMZM2G000114	Zm00001d004300	1177.14	58.9072	4.08783	VC		No	No	No
GRMZM2G178571	Zm00001d027646	1176.71	54.8275	3.21805	VC		Yes	Yes	Yes
GRMZM2G171622	Zm00001d042314	1166.54	49.2631	10.6508	VC		No	No	No
GRMZM2G101125	Zm00001d052063	1156.69	250.492	1.39012	VC		Yes	No	No
GRMZM2G003076	Zm00001d029753	1151.81	270.112	5.52852	VC		Yes	No	No
GRMZM2G078373	Zm00001d002859	1146.91	193.239	12.5831	VC		Yes	Yes	Yes
GRMZM2G043415	Zm00001d032100	1096.2	181.585	2.12594	VC		Yes	Yes	Yes
GRMZM2G004408	Zm00001d005426	1086.59	68.5655	0.0304238	VC		Yes	Yes	No
GRMZM2G088245	Zm00001d032716	1080.67	125.413	0.199949	VC		Yes	No	No
AC203294.3_FG001	Zm00001d012552	1076.49	77.0582	0.261097	VC		Yes	Yes	Yes
GRMZM2G109973	Zm00001d017737	1074.13	274.988	0.771656	VC		Yes	Yes	Yes
GRMZM5G836222	Zm00001d046767	1072.21	93.0945	217.354	VC		Yes	Yes	No
GRMZM2G150608	Zm00001d005240	1068.33	223.351	1.51177	VC		Yes	Yes	Yes
GRMZM2G114613	Zm00001d041474	1064.39	57.4103	47.305	VC		No	No	No
GRMZM2G097533	Zm00001d041165	1054.73	89.1589	0.768181	VC		Yes	No	No
GRMZM2G439306	Zm00001d009889	1047.72	272.606	0.230364	VC		No	No	No
GRMZM5G864414	Zm00001d035964	1041.64	62.6038	14.1411	VC		No	No	No
GRMZM2G060937	Zm00001d049838	1031.62	488.901	0.808003	VC		Yes	Yes	Yes
GRMZM2G469523	Zm00001d032346	1029.9	49.2676	139.063	VC		No	No	No
GRMZM2G079387	Zm00001d004679	1020.41	51.7878	0	VC		Yes	No	No
GRMZM2G027019	Zm00001d018408	1005.04	47.1896	3.01992	VC		Yes	No	No
GRMZM2G172829	Zm00001d012199	998.772	268.161	5.53836	VC		Yes	Yes	Yes
GRMZM5G837108	Zm00001d017857	992.374	164.759	466.221	VC		Yes	No	No
GRMZM5G870170	Zm00001d035115	991.831	52.1149	21.2035	VC		Yes	Yes	Yes
GRMZM5G834758	Zm00001d014858	983.272	332.723	1459.94	VC		Yes	No	No
GRMZM2G096897	Zm00001d009110	977.603	193.816	0.578789	VC		Yes	No	No
GRMZM2G120115	Zm00001d040286	977.348	88.6346	15.8521	VC		Yes	No	No
GRMZM2G141461	Zm00001d038968	974.111	539.792	0.0626137	VC		Yes	No	No
GRMZM2G064962	Zm00001d031653	972.584	405.582	9.75498	VC		No	No	No
GRMZM2G349655	Zm00001d022430	972.29	42.2679	1.6729	VC		Yes	Yes	Yes
GRMZM2G143211	Zm00001d008691	970.443	109.786	19.5816	VC		Yes	No	No
GRMZM2G028247	Zm00001d028019	969.831	556.398	0.126848	VC		Yes	Yes	Yes
GRMZM2G401050	Zm00001d042394	965.812	36.0492	1.84768	VC		Yes	No	No
GRMZM2G479539	Zm00001d031114	963.068	10.7052	0.113556	VC		Yes	No	No
GRMZM2G043069	Zm00001d010687	957.221	29.0374	1.06195	VC		Yes	Yes	Yes
GRMZM2G107575	Zm00001d029976	955.531	38.5266	4.71376	VC		Yes	Yes	Yes
GRMZM2G011404	Zm00001d007302	941.922	41.5202	2.6339	VC		Yes	Yes	No
GRMZM2G166162	Zm00001d053875	938.434	134.756	6.17337	VC		No	No	No
GRMZM2G410357	Zm00001d015246	937.626	80.6643	2.8595	VC		No	No	No
GRMZM2G331283	Zm00001d036984	935.686	110.888	0.161368	VC		Yes	Yes	Yes
GRMZM2G178767	Zm00001d013783	925.36	39.0056	0	VC		Yes	No	No
GRMZM2G129150	Zm00001d013549	923.975	65.5815	7.15889	VC		Yes	No	No
GRMZM2G048883	Zm00001d030652	921.189	49.8777	5.83672	VC		Yes	No	No
GRMZM2G062811	Zm00001d024378	908.568	174.327	0.119718	VC		Yes	No	Yes
GRMZM2G035839	Zm00001d023648	906.201	107.577	0.207962	VC		Yes	Yes	Yes
GRMZM2G049510	Zm00001d042955	900.363	27.0524	1.75985	VC		No	No	No
GRMZM2G174286	Zm00001d047362	898.974	143.351	10.7139	VC		No	No	No
GRMZM2G163099	Zm00001d041230	896.647	186.568	7.63062	VC		No	No	No
GRMZM2G084940	Zm00001d028926	892.933	511.793	6.12744	VC		Yes	No	No
GRMZM2G145944	Zm00001d005484	891.684	32.5306	1.86281	VC		Yes	Yes	No
GRMZM5G847599	Zm00001d005484	891.684	32.5306	0	VC		Yes	Yes	No
GRMZM2G026442	Zm00001d053155	888.624	39.4661	0.422556	VC		Yes	Yes	Yes
GRMZM2G479608	Zm00001d038147	888.6	423.574	329.054	VC		Yes	Yes	No
GRMZM2G159307	Zm00001d039315	887.667	137.826	0.601332	VC		Yes	Yes	No
GRMZM2G045278	Zm00001d012382	885.729	48.8864	4.28191	VC	tdsgR34C11, tdsgR107C12	No	No	No
GRMZM2G406101	Zm00001d036337	876.091	28.713	13.9434	VC		No	No	No
GRMZM2G008710	Zm00001d027374	876.081	26.5217	6.34154	VC		Yes	Yes	No
GRMZM2G073492	Zm00001d053257	873.969	40.4491	0	VC		Yes	No	No
GRMZM2G044100	Zm00001d026434	870.877	183.536	0.161825	VC		Yes	No	No
GRMZM2G106578	Zm00001d002163	861.84	158.348	38.8796	VC		Yes	No	No
GRMZM2G056270	Zm00001d023874	854.235	113.142	28.0292	VC		Yes	No	No
GRMZM2G351417	Zm00001d006710	853.636	95.2285	3.20697	VC		Yes	Yes	No
GRMZM2G002100	Zm00001d036215	851.847	26.9178	6.85934	VC		No	No	No
GRMZM2G061419	Zm00001d012108	850.925	86.077	16.903	VC		Yes	Yes	No
GRMZM5G864498	Zm00001d006549	850.044	95.4623	0.27188	VC		Yes	No	No
GRMZM5G828887	Zm00001d003267	846.804	63.9149	115.159	VC		Yes	No	Yes
GRMZM5G821611	Zm00001d049857	846.098	33.4458	19.1867	VC		Yes	No	No
GRMZM2G104511	Zm00001d037367	839.816	62.9715	0.486454	VC		No	No	No
GRMZM5G846811	Zm00001d053899	834.35	199.187	61.0998	VC		Yes	No	No
GRMZM2G003059	Zm00001d024003	833.173	62.7875	1.6521	VC		Yes	Yes	Yes
GRMZM2G341379	Zm00001d024003	833.173	62.7875	0	VC		Yes	Yes	Yes
GRMZM2G153369	Zm00001d006329	832.985	96.3162	66.6072	VC		Yes	No	Yes
GRMZM2G178892	Zm00001d018406	819.492	88.735	7.70867	VC		No	No	No
GRMZM2G008622	Zm00001d026618	814.041	85.1173	1.74262	VC		Yes	No	No
GRMZM2G476555	Zm00001d025132	808.034	100.426	126.078	VC		Yes	Yes	No
GRMZM2G325131	Zm00001d003395	803.01	79.9401	23.1918	VC		No	No	No
GRMZM2G173729	Zm00001d016001	796.49	154.051	0.145339	VC		No	No	No
GRMZM2G065083	Zm00001d034256	791.965	268.511	100.225	VC		Yes	No	No
GRMZM2G166873	Zm00001d012085	789.059	22.7915	2.09415	VC		Yes	No	No
GRMZM2G064302	Zm00001d045431	788.046	133.193	952.096	VC		No	No	No
GRMZM2G076152	Zm00001d012532	784.347	22.7108	9.51857	VC		Yes	Yes	No
GRMZM2G099167	Zm00001d006651	784.263	255.665	399.646	VC		Yes	Yes	No
AC211164.5_FG003	Zm00001d006096	778.865	35.7731	42.7487	VC		Yes	Yes	No
AC205122.4_FG003	Zm00001d018668	773.167	57.0591	237.507	VC		Yes	Yes	No
AC233910.1_FG010	Zm00001d006308	765.998	50.6258	16.3797	VC		Yes	No	No
GRMZM2G126190	Zm00001d053177	758.79	284.717	193.546	VC		Yes	No	No
GRMZM2G062953	Zm00001d008997	749.927	123.072	8.85094	VC		Yes	No	No
GRMZM2G001332	Zm00001d038638	747.023	34.9564	3.8319	VC		Yes	Yes	No
GRMZM2G136710	Zm00001d043278	744.901	56.1227	0.0947337	VC		Yes	No	No
GRMZM5G877985	Zm00001d038380	743.899	223.819	519.826	VC		Yes	No	No
GRMZM5G878008	Zm00001d038380	743.899	223.819	36.6041	VC		Yes	No	No
GRMZM2G060400	Zm00001d005792	742.544	405.391	0.100614	VC		Yes	Yes	Yes
GRMZM2G328500	Zm00001d034072	741.402	2047.07	556.491	FALSE		Yes	No	Yes
GRMZM2G024495	Zm00001d004909	737.691	76.0356	0.0786507	VC		Yes	No	No
GRMZM2G394259	Zm00001d036822	737.473	910.229	0.681388	FALSE		Yes	Yes	Yes
GRMZM2G042627	Zm00001d019169	736.931	122.524	6.92669	VC		Yes	Yes	No
GRMZM2G309847	Zm00001d051658	729.852	0	24.4533	VC		Yes	Yes	Yes
GRMZM2G036288	Zm00001d048268	725.681	39.9305	0.920885	VC		Yes	Yes	No
GRMZM2G018372	Zm00001d041514	720.42	364.974	0.699843	VC	tdsgR88B08	Yes	No	No
GRMZM2G135236	Zm00001d046194	720.271	93.5012	1.13901	VC		Yes	No	No
GRMZM2G313216	Zm00001d012038	716.279	240.091	1.17435	VC		Yes	Yes	Yes
GRMZM2G450055	Zm00001d052021	713.634	79.164	9.61608	VC		Yes	Yes	Yes
GRMZM2G175243	Zm00001d045765	710.172	37.019	2.72724	VC		No	No	No
GRMZM2G090732	Zm00001d010548	709.015	50.7164	0.041417	VC		Yes	No	No
GRMZM2G096249	Zm00001d020719	707.794	19.79	0.083104	VC		Yes	Yes	Yes
GRMZM2G059108	Zm00001d042476	698.836	74.363	1.99734	VC		Yes	Yes	Yes
GRMZM2G414899	Zm00001d014697	695.58	141.01	0.06721	VC		Yes	Yes	Yes
GRMZM2G178972	Zm00001d052007	694.722	56.6504	64.6791	VC		Yes	Yes	Yes
GRMZM2G052471	Zm00001d034429	693.965	125.695	39.5278	VC		Yes	Yes	Yes
GRMZM2G132968	Zm00001d004841	691.058	46.3107	188.275	VC		Yes	No	No
GRMZM2G042099	Zm00001d043483	685.812	38.16	6.44788	VC		Yes	No	No
GRMZM2G468788	Zm00001d011810	685.355	335.151	0.153281	VC		Yes	Yes	No
GRMZM2G022782	Zm00001d009177	683.596	220.879	1.45907	VC		Yes	Yes	Yes
GRMZM2G348959	Zm00001d001807	682.886	24.01	22.925	VC		Yes	No	No
GRMZM2G156365	Zm00001d002422	682.356	160.932	53.5186	VC		Yes	Yes	No
GRMZM2G079661	Zm00001d038876	677.19	94.3938	0.0943283	VC		No	No	No
GRMZM2G085747	Zm00001d013911	673.673	32.5684	21.0952	VC		Yes	No	No
AC195340.3_FG001	Zm00001d013159	671.651	36.1115	590.244	VC		No	No	No
GRMZM2G442404	Zm00001d016106	669.763	42.5586	33.8566	VC		Yes	No	No
GRMZM2G055619	Zm00001d014895	669.568	28.1206	13.5454	VC		Yes	Yes	No
GRMZM2G086502	Zm00001d019377	669.041	12.228	0.120028	VC		Yes	No	No
GRMZM2G164567	Zm00001d025734	665.216	57.254	0	VC		Yes	Yes	Yes
GRMZM5G813055	Zm00001d025734	665.216	57.254	11.5293	VC		Yes	Yes	Yes
GRMZM5G850786	Zm00001d025734	665.216	57.254	0	VC		Yes	Yes	Yes
GRMZM5G897749	Zm00001d025734	665.216	57.254	2.67241	VC		Yes	Yes	Yes
GRMZM2G038988	Zm00001d033211	663.293	89.1067	16.9428	VC		Yes	Yes	Yes
GRMZM2G059052	Zm00001d043889	662.836	55.7355	0.0954532	VC		Yes	No	No
GRMZM2G357124	Zm00001d039429	661.815	33.2907	0.207333	VC		No	No	No
GRMZM2G139517	Zm00001d049844	655.608	157.51	0.901313	VC		Yes	Yes	Yes
GRMZM2G109039	Zm00001d017872	654.668	626.241	46.3365	VC		Yes	No	No
GRMZM2G334225	Zm00001d037212	653.33	61.2719	0.0581013	VC		Yes	Yes	Yes
GRMZM2G039155	Zm00001d005675	651.03	49.8602	65.6728	VC		Yes	No	No
GRMZM2G425774	Zm00001d015293	649.125	159.218	3.9294	VC		Yes	Yes	Yes
GRMZM2G131623	Zm00001d032547	647.425	34.5977	11.6327	VC		No	No	No
GRMZM2G005643	Zm00001d038640	643.933	592.367	1.87634	VC		No	No	No
GRMZM2G164470	Zm00001d013364	643.788	256.491	9.4917	VC		Yes	Yes	Yes
GRMZM2G042421	Zm00001d044173	643.477	23.6758	1.12975	VC		Yes	No	No
GRMZM2G012544	Zm00001d052663	639.446	71.2257	0.033643	VC		No	No	No
GRMZM2G062488	Zm00001d003292	638.791	25.1264	14.9045	VC		Yes	Yes	No
GRMZM2G138888	Zm00001d042802	636.936	29.43	0.739095	VC		No	No	No
GRMZM2G056221	Zm00001d008881	630.887	58.521	0.130945	VC		Yes	No	No
GRMZM2G019999	Zm00001d021721	623.625	631.607	34.5195	FALSE		No	No	No
GRMZM2G057186	Zm00001d035337	622.822	92.5245	1453.66	VC		Yes	No	No
GRMZM2G066710	Zm00001d005361	615.284	102.296	4.79167	VC		Yes	Yes	Yes
GRMZM2G300990	Zm00001d005361	615.284	102.296	5.45152	VC		Yes	Yes	Yes
GRMZM2G309479	Zm00001d042014	615.283	303.781	0.119883	VC		Yes	Yes	Yes
GRMZM2G059106	Zm00001d005751	610.952	96.1576	58.6101	VC		Yes	No	No
GRMZM2G080083	Zm00001d015665	608.929	27.9739	0.0302306	VC		No	No	No
GRMZM2G027851	Zm00001d022504	605.848	126.159	8.66844	VC		No	No	No
GRMZM2G061681	Zm00001d044478	604.657	26.2653	5.57997	VC		No	No	No
GRMZM2G038880	Zm00001d006131	604.105	71.6779	0.206283	VC		Yes	No	No
GRMZM5G848608	Zm00001d006131	604.105	71.6779	3.42894	VC		Yes	No	No
GRMZM2G118497	Zm00001d028344	601.026	23.9947	5.12808	VC		Yes	No	No
GRMZM2G050364	Zm00001d009775	599.577	188.897	1.67986	VC		Yes	Yes	Yes
GRMZM2G047431	Zm00001d005498	595.636	410.369	2.89983	VC		Yes	No	No
GRMZM2G080048	Zm00001d022433	595.586	28.3299	44.5684	VC		Yes	Yes	No
GRMZM2G037379	Zm00001d043686	595.476	112.644	4.1451	VC		No	No	No
GRMZM2G178398	Zm00001d051980	592.049	93.7434	16.2529	VC		Yes	Yes	No
GRMZM5G813092	Zm00001d013512	586.449	17.3403	4.50105	VC		Yes	Yes	Yes
GRMZM2G422641	Zm00001d010558	583.664	31.4115	0.617489	VC		Yes	No	No
GRMZM2G035356	Zm00001d007032	580.27	24.5278	28.0169	VC		No	No	No
GRMZM2G134192	Zm00001d040243	577.04	84.7055	0.876979	VC		No	No	No
GRMZM2G052699	Zm00001d016894	576.717	53.6763	1.81195	VC		No	No	No
GRMZM2G096824	Zm00001d021363	575.741	32.6889	5.25592	VC		No	No	No
GRMZM2G087245	Zm00001d052224	574.412	68.896	45.171	VC		Yes	Yes	No
GRMZM2G109624	Zm00001d048564	573.153	23.4608	13.5427	VC		Yes	Yes	No
GRMZM2G079746	Zm00001d009418	570.517	40.4695	227.48	VC		Yes	Yes	Yes
GRMZM2G079938	Zm00001d009418	570.517	40.4695	12.1682	VC		Yes	Yes	Yes
GRMZM2G066024	Zm00001d012103	570.156	66.6957	248.118	VC		Yes	No	No
GRMZM2G102499	Zm00001d003401	568.896	294.285	621.258	VC		Yes	No	No
GRMZM2G318992	Zm00001d038407	566.757	64.9852	0.480741	VC		Yes	Yes	Yes
GRMZM2G124701	Zm00001d009571	566.433	23.1696	3.04189	VC		Yes	Yes	No
GRMZM2G161154	Zm00001d039914	563.541	59.0358	1056.99	VC		No	No	No
GRMZM2G305264	Zm00001d040445	560.333	108.493	13.54	VC		No	No	No
GRMZM2G179658	Zm00001d018382	558.366	57.5618	7.05849	VC		No	No	No
GRMZM2G179662	Zm00001d018382	558.366	57.5618	3.52999	VC		No	No	No
GRMZM2G061695	Zm00001d044254	557.6	80.6808	2.05677	VC		Yes	No	No
GRMZM5G821828	Zm00001d032555	557.331	31.2709	14.8075	VC		No	No	No
GRMZM2G100650	Zm00001d033718	555.258	118.723	3.74528	VC		Yes	Yes	No
GRMZM2G360025	Zm00001d048439	551.868	9.52088	0.0897143	VC		Yes	Yes	No
GRMZM2G098370	Zm00001d015008	550.447	63.8577	25.1294	VC		No	No	No
GRMZM5G812660	Zm00001d006942	550.403	10.3995	33.9266	VC		No	No	No
GRMZM2G074472	Zm00001d021282	548.41	40.3784	54.076	VC		Yes	No	No
GRMZM2G082809	Zm00001d007802	542.493	29.7426	4.38298	VC		No	No	No
GRMZM2G084694	Zm00001d040735	541.385	317.637	7.6019	VC		Yes	Yes	No
GRMZM2G160452	Zm00001d028571	539.799	135.078	7.14672	VC		No	No	No
GRMZM2G058491	Zm00001d008983	538.591	19.2659	0.0925819	VC		No	No	No
GRMZM2G009806	Zm00001d034058	538.343	62.6628	0.176159	VC		Yes	Yes	Yes
GRMZM2G071133	Zm00001d034058	538.343	62.6628	0.0826004	VC		Yes	Yes	Yes
GRMZM2G140590	Zm00001d010492	537.101	13.1095	8.97379	VC		Yes	Yes	Yes
GRMZM2G120246	Zm00001d050614	533.502	28.0853	0.0439287	VC		Yes	Yes	Yes
GRMZM2G451314	Zm00001d016720	532.931	66.9052	31.917	VC		Yes	Yes	No
GRMZM2G167276	Zm00001d043150	532.039	32.6033	0.191098	VC		Yes	Yes	Yes
GRMZM2G065694	Zm00001d046249	531.814	32.7968	7.21904	VC		Yes	No	No
GRMZM2G171435	Zm00001d013201	531.428	40.4328	5.55421	VC		Yes	Yes	Yes
GRMZM2G075222	Zm00001d008991	529.452	84.6283	0.48874	VC		Yes	Yes	Yes
GRMZM5G866947	Zm00001d012513	529.336	21.8819	222.435	VC		Yes	Yes	No
GRMZM2G081642	Zm00001d015810	528.726	22.6454	2.79052	VC		Yes	Yes	Yes
GRMZM5G864319	Zm00001d045251	526.349	39.8404	95.5798	VC		Yes	Yes	Yes
GRMZM2G459746	Zm00001d050584	525.148	31.7501	3.49984	VC		Yes	No	Yes
GRMZM2G009808	Zm00001d048358	521.04	62.0734	29.783	VC		Yes	Yes	No
GRMZM2G127350	Zm00001d038453	519.14	65.7168	18.836	VC		No	No	No
GRMZM2G466281	Zm00001d015029	518.178	128.082	1.54019	VC		No	No	No
GRMZM2G446047	Zm00001d030733	517.772	65.4948	0.0728325	VC		Yes	Yes	Yes
GRMZM2G137558	Zm00001d005966	516.461	48.3091	10.7629	VC		Yes	Yes	Yes
GRMZM2G122139	Zm00001d034245	516.155	247.735	11.2782	VC		Yes	No	No
GRMZM2G115628	Zm00001d005003	515.091	7.63073	0.834625	VC		Yes	Yes	Yes
GRMZM2G061099	Zm00001d029872	514.696	18.5824	6.70003	VC		Yes	No	No
GRMZM5G830695	Zm00001d039653	513.196	22.2391	93.0316	VC		Yes	Yes	No
GRMZM2G064382	Zm00001d036965	511.01	134.961	4.41397	VC		Yes	No	No
GRMZM2G130764	Zm00001d012522	510.99	74.5911	3.32257	VC		Yes	No	No
GRMZM2G039824	Zm00001d024462	510.041	44.9625	24.8759	VC		Yes	No	No
GRMZM2G127236	Zm00001d017734	509.514	452.03	1.25669	VC		Yes	Yes	Yes
GRMZM2G144856	Zm00001d017734	509.514	452.03	1.61366	VC		Yes	Yes	Yes
GRMZM2G037134	Zm00001d039881	509.084	308.857	21.6831	VC		No	No	No
GRMZM2G108284	Zm00001d051990	506.433	23.6121	0.0916839	VC		Yes	Yes	No
GRMZM2G158593	Zm00001d005265	506.2	62.2213	1.66107	VC		Yes	Yes	Yes
GRMZM2G101062	Zm00001d047911	504.573	16.6866	49.8185	VC		Yes	No	No
GRMZM2G018941	Zm00001d028918	502.703	69.9428	281.236	VC		No	No	No
GRMZM2G017329	Zm00001d008333	499.45	75.3998	15.5782	VC		Yes	Yes	No
GRMZM2G054821	Zm00001d043109	499.129	24.2141	5.89894	VC		No	No	No
GRMZM2G359664	Zm00001d009549	498.51	33.5877	3.20223	VC		No	No	No
GRMZM2G067417	Zm00001d051055	497.358	31.2587	87.532	VC		No	No	No
GRMZM2G125507	Zm00001d006509	497.214	282.918	10.4558	VC		Yes	No	No
GRMZM2G160237	Zm00001d028568	495.511	41.6504	8.66568	VC		Yes	No	No
GRMZM2G097421	Zm00001d010198	495.443	80.415	17.4251	VC		Yes	No	No
GRMZM2G003385	Zm00001d043086	494.552	67.2078	116.326	VC		No	No	No
GRMZM2G047296	Zm00001d036199	493.367	30.7944	0	VC		Yes	Yes	Yes
AC216731.3_FG002	Zm00001d017805	492.493	26.629	0.0840267	VC		No	No	No
GRMZM2G137348	Zm00001d009840	490.899	47.8793	4.98646	VC		Yes	Yes	No
GRMZM2G015418	Zm00001d014199	489.49	58.721	0.456305	VC		Yes	No	No
GRMZM5G879737	Zm00001d014199	489.49	58.721	7.01139	VC		Yes	No	No
GRMZM2G036697	Zm00001d047896	487.366	136.495	26.4579	VC		Yes	No	No
GRMZM2G036861	Zm00001d047896	487.366	136.495	43.5398	VC		Yes	No	No
GRMZM2G100794	Zm00001d004651	485.048	20.8583	12.8604	VC		Yes	No	Yes
GRMZM2G164136	Zm00001d047834	484.617	30.5013	5.06683	VC		Yes	Yes	No
GRMZM2G436710	Zm00001d013918	483.874	24.6174	82.8306	VC		Yes	No	No
GRMZM2G017624	Zm00001d049019	483.81	16.1714	41.1678	VC		No	No	No
GRMZM2G061234	Zm00001d021877	482.426	66.637	14.8949	VC		Yes	Yes	Yes
GRMZM2G165179	Zm00001d053348	480.451	219.903	11.7496	VC		Yes	Yes	Yes
GRMZM2G471779	Zm00001d019727	480.111	24.7619	8.66851	VC		Yes	No	No
GRMZM2G053387	Zm00001d012906	479.104	87.2665	0	VC		No	No	No
GRMZM2G083058	Zm00001d020170	479.062	100.441	42.0301	VC		No	No	No
GRMZM2G094452	Zm00001d024212	478.332	39.9949	15.5603	VC		No	No	No
GRMZM2G091435	Zm00001d012142	476.186	56.9533	10.5925	VC		Yes	Yes	Yes
GRMZM2G106424	Zm00001d053090	474.747	317.13	210.239	VC		Yes	No	No
GRMZM2G169462	Zm00001d054105	474.566	217.434	11.1233	VC		No	No	No
GRMZM2G137839	Zm00001d028709	473.949	105.259	940.276	VC		Yes	No	No
GRMZM2G342327	Zm00001d018497	472.569	84.3911	9.07744	VC		No	No	No
GRMZM2G168096	Zm00001d039160	472.514	51.5118	2.76251	VC		Yes	Yes	Yes
GRMZM2G364349	Zm00001d036158	471.493	166.001	0	VC		Yes	Yes	Yes
GRMZM5G886109	Zm00001d010538	471.317	1005.32	74.598	FALSE		No	No	No
GRMZM2G166661	Zm00001d007419	471.284	32.1935	0.0347667	VC		Yes	Yes	Yes
GRMZM2G010834	Zm00001d050131	470.266	18.6176	4.68203	VC		No	No	No
GRMZM2G052844	Zm00001d011369	468.616	139.326	90.4206	VC		No	No	No
GRMZM2G171664	Zm00001d003879	468.441	77.9641	63.4294	VC		Yes	No	No
GRMZM2G171688	Zm00001d003879	468.441	77.9641	18.801	VC		Yes	No	No
GRMZM2G170034	Zm00001d017382	463.516	21.7614	0.0811253	VC		Yes	Yes	Yes
GRMZM2G146514	Zm00001d049223	463.188	27.7561	15.5603	VC		No	No	No
GRMZM2G150876	Zm00001d018438	461.96	807.382	1.12937	FALSE		No	No	No
GRMZM2G074024	Zm00001d033172	460.566	115.732	9.65258	VC		No	No	No
GRMZM2G102404	Zm00001d011699	459.831	93.4459	14.1826	VC		No	No	No
GRMZM2G072231	Zm00001d013253	458.369	22.3434	7.9097	VC		Yes	No	No
GRMZM2G148229	Zm00001d022364	457.696	56.1865	10.1056	VC		Yes	No	No
GRMZM2G001272	Zm00001d023523	457.561	26.0197	45.3851	VC		Yes	No	No
GRMZM2G301122	Zm00001d023523	457.561	26.0197	1.0475	VC		Yes	No	No
GRMZM2G165433	Zm00001d045056	457.323	171.854	0.0191147	VC		No	No	No
GRMZM2G090274	Zm00001d006725	456.648	79.3821	57.0233	VC		Yes	No	No
GRMZM2G008425	Zm00001d046348	455.284	16.194	1.6872	VC		No	No	No
GRMZM2G071844	Zm00001d017468	454.075	55.1149	11.6381	VC		Yes	No	No
GRMZM2G048010	Zm00001d044094	453.649	12.4194	0	VC		Yes	Yes	Yes
GRMZM2G051764	Zm00001d044315	453.334	84.2264	27.6153	VC		Yes	No	No
GRMZM2G052088	Zm00001d044315	453.334	84.2264	70.527	VC		Yes	No	No
GRMZM2G354384	Zm00001d044315	453.334	84.2264	0	VC		Yes	No	No
GRMZM2G165483	Zm00001d050696	453.037	38.4401	30.8901	VC		Yes	No	No
GRMZM2G106218	Zm00001d038292	451.913	85.4513	3.59267	VC		Yes	Yes	Yes
GRMZM2G099481	Zm00001d038389	451.888	89.9033	3.18117	VC		Yes	No	No
GRMZM2G081622	Zm00001d048155	451.53	314.31	12.7516	VC		Yes	Yes	Yes
GRMZM2G171349	Zm00001d015175	450.256	90.0438	0.221008	VC		No	No	No
GRMZM2G442148	Zm00001d053307	449.847	51.7642	0.195973	VC		Yes	No	No
GRMZM2G048635	Zm00001d048739	447.7	67.8044	0	VC		No	No	No
GRMZM2G177636	Zm00001d036127	447.367	133.633	0.172236	VC		Yes	No	No
GRMZM2G060138	Zm00001d028457	444.604	30.9695	5.09466	VC		Yes	No	No
GRMZM2G165413	Zm00001d032737	444.348	281.29	0	VC		No	No	No
GRMZM2G120816	Zm00001d011541	442.415	18.3364	5.75722	VC		Yes	Yes	Yes
GRMZM5G894862	Zm00001d033728	437.839	15.7635	0	VC		Yes	Yes	Yes
GRMZM2G024310	Zm00001d053983	437.362	50.9174	31.3945	VC		Yes	No	No
GRMZM2G075588	Zm00001d048443	435.403	37.288	0.067535	VC		No	No	No
GRMZM2G159369	Zm00001d037590	433.247	339.675	110.024	VC		Yes	No	Yes
GRMZM2G388585	Zm00001d002695	433.211	37.7378	2.91871	VC		Yes	Yes	Yes
GRMZM2G147145	Zm00001d033556	433.036	403.127	9.37686	VC		Yes	No	No
GRMZM5G878139	Zm00001d048766	432.257	23.4633	14.1947	VC		Yes	Yes	No
GRMZM2G116675	Zm00001d052742	431.491	83.299	10.8154	VC		No	No	No
GRMZM2G171279	Zm00001d011473	430.724	28.9153	0.0639171	VC		Yes	Yes	Yes
GRMZM2G144547	Zm00001d032293	429.971	100.921	21.0857	VC		No	No	No
GRMZM5G855396	Zm00001d031588	429.351	32.0529	0	VC		Yes	No	No
GRMZM2G172932	Zm00001d012556	429.17	135.935	148.199	VC		No	No	No
GRMZM2G115518	Zm00001d014773	428.416	78.9524	2.84869	VC		Yes	Yes	No
GRMZM2G053637	Zm00001d019345	427.676	96.0119	0.323492	VC		No	No	No
GRMZM2G042084	Zm00001d045597	427.666	22.1894	0.931275	VC		Yes	No	No
GRMZM2G389462	Zm00001d014845	424.357	45.7058	0.261976	VC		No	No	No
GRMZM2G071630	Zm00001d051001	423.615	59.1247	451.167	VC		No	No	No
GRMZM5G830776	Zm00001d045434	422.642	28.5684	0.595927	VC		No	No	No
GRMZM2G120202	Zm00001d009181	422.404	66.9695	1.80948	VC		No	No	No
GRMZM2G109472	Zm00001d011855	419.909	19.1099	47.1375	VC		Yes	No	No
GRMZM2G018820	Zm00001d016588	416.356	427.003	73.7564	FALSE		No	No	No
GRMZM2G046824	Zm00001d010152	415.846	70.8481	33.5695	VC		No	No	No
GRMZM2G084791	Zm00001d051431	415.777	26.6484	6.3129	VC		Yes	Yes	Yes
GRMZM2G022229	Zm00001d003268	413.637	49.3711	5.57522	VC		No	No	No
GRMZM2G143599	Zm00001d014235	413.134	21.279	0.533486	VC		Yes	Yes	No
GRMZM2G120304	Zm00001d040190	410.906	243.37	226.882	VC		Yes	No	No
GRMZM2G046909	Zm00001d017768	409.572	27.2902	4.15303	VC		Yes	Yes	No
GRMZM2G060896	Zm00001d053404	409.42	13.5276	17.7717	VC		Yes	Yes	Yes
GRMZM2G157629	Zm00001d010455	409.074	39.9471	0	VC		Yes	Yes	Yes
GRMZM2G157705	Zm00001d010455	409.074	39.9471	7.53855	VC		Yes	Yes	Yes
GRMZM2G033359	Zm00001d043350	408.069	166.403	0.258907	VC		Yes	No	No
GRMZM2G105933	Zm00001d050833	407.451	23.2672	0.68706	VC		Yes	No	No
GRMZM2G094811	Zm00001d036821	404.978	210.294	0.705953	VC		Yes	Yes	Yes
GRMZM2G059556	Zm00001d049507	402.923	61.1213	84.3265	VC		Yes	Yes	Yes
GRMZM2G111987	Zm00001d015767	401.631	62.5501	0.25388	VC		Yes	Yes	Yes
GRMZM2G132095	Zm00001d015767	401.631	62.5501	0.390643	VC		Yes	Yes	Yes
GRMZM2G098797	Zm00001d047983	400.994	61.6005	19.6915	VC		Yes	Yes	Yes
GRMZM5G876773	Zm00001d021123	400.363	44.4243	36.6519	VC		Yes	Yes	No
GRMZM2G181018	Zm00001d006112	398.79	169.333	24.4912	VC		Yes	No	No
GRMZM2G473162	Zm00001d036672	398.271	26.3994	1.65635	VC		Yes	No	No
GRMZM2G008047	Zm00001d014932	396.09	60.6399	0.215776	VC		Yes	Yes	Yes
GRMZM2G027187	Zm00001d053956	394.551	79.7541	0.0158683	VC		No	No	No
GRMZM2G015869	Zm00001d023635	394.372	69.125	59.8091	VC		Yes	Yes	No
GRMZM2G145758	Zm00001d003493	393.551	328.112	43.4299	VC		Yes	Yes	Yes
GRMZM2G470438	Zm00001d027801	391.102	16.7848	4.01434	VC		Yes	No	No
GRMZM2G111224	Zm00001d022132	390.707	45.7534	3.3167	VC		Yes	No	No
GRMZM2G012088	Zm00001d002243	388.795	123.147	4.25023	VC		Yes	No	No
GRMZM2G049422	Zm00001d030014	387.552	103.087	27.5068	VC		Yes	Yes	No
GRMZM2G470452	Zm00001d032076	387.425	38.6534	0.732768	VC		Yes	Yes	Yes
GRMZM2G066612	Zm00001d037499	387.238	14.4712	39.7851	VC		Yes	Yes	No
GRMZM2G158998	Zm00001d039147	387.22	110.251	2.94761	VC		Yes	Yes	Yes
GRMZM2G701688	Zm00001d041443	385.319	80.5954	0.849924	VC		Yes	No	No
GRMZM2G046231	Zm00001d034525	384.529	36.3239	10.0694	VC		Yes	Yes	Yes
GRMZM2G166889	Zm00001d046068	384.303	86.5813	0.0677087	VC		Yes	No	No
GRMZM2G448687	Zm00001d047468	382.677	226.898	0.174775	VC		Yes	Yes	Yes
GRMZM2G347047	Zm00001d051835	381.077	29.7896	0.0702117	VC		No	No	No
GRMZM2G087655	Zm00001d023945	378.457	7.20976	0.387485	VC		No	No	No
GRMZM2G179424	Zm00001d019852	378.045	22.0792	1.9739	VC		Yes	No	No
GRMZM2G329144	Zm00001d047448	373.824	73.405	64.523	VC		Yes	No	No
GRMZM2G111472	Zm00001d012647	373.394	59.7516	6.40982	VC		Yes	Yes	Yes
GRMZM5G841855	Zm00001d028746	373.003	5.6713	0.0205601	VC		Yes	Yes	No
GRMZM2G448511	Zm00001d013647	371.829	407.379	1.39948	FALSE		No	No	No
GRMZM2G091456	Zm00001d028299	371.304	64.2372	32.5283	VC		Yes	No	No
GRMZM2G013811	Zm00001d022206	371.106	77.004	4.02418	VC		Yes	No	No
GRMZM2G097768	Zm00001d009669	370.404	128.911	54.0298	VC		Yes	Yes	No
GRMZM2G140150	Zm00001d017985	370.085	51.3569	68.032	VC		Yes	No	No
GRMZM5G872068	Zm00001d017958	369.498	10.3389	56.7446	VC	tdsgR98H09	Yes	No	No
GRMZM2G046355	Zm00001d039321	369.314	229.989	11.4283	VC		Yes	Yes	Yes
AC225185.3_FG004	Zm00001d041088	368.105	80.8476	5.24053	VC		Yes	No	No
GRMZM2G039906	Zm00001d034351	368.02	58.333	8.69474	VC		Yes	No	No
GRMZM2G416142	Zm00001d050915	368.008	127.655	50.3172	VC		Yes	Yes	Yes
GRMZM2G124317	Zm00001d047282	366.01	163.576	1466.16	VC		Yes	No	Yes
GRMZM2G450125	Zm00001d027619	365.918	775.264	10.5213	FALSE		Yes	Yes	Yes
GRMZM2G007276	Zm00001d010534	364.163	25.0828	48.2784	VC		Yes	Yes	No
GRMZM2G112100	Zm00001d026140	363.341	336.732	0.316362	VC		Yes	No	No
GRMZM2G142057	Zm00001d044972	362.634	186.912	0.508191	VC		Yes	No	No
GRMZM2G151582	Zm00001d028531	358.622	31.8763	13.4696	VC		No	No	No
GRMZM2G352428	Zm00001d006354	357.056	35.5519	3.28877	VC		No	No	No
GRMZM2G127665	Zm00001d043418	356.507	10.6806	4.15558	VC		Yes	Yes	No
GRMZM2G118714	Zm00001d023629	356.361	57.7261	9.95759	VC		Yes	Yes	No
GRMZM2G053831	Zm00001d047290	355.533	20.2121	15.3415	VC		Yes	No	No
GRMZM2G313909	Zm00001d050530	355.381	83.6984	0.243123	VC		Yes	Yes	Yes
GRMZM2G414528	Zm00001d005920	355.221	210.768	41.1608	VC		No	No	No
GRMZM2G314882	Zm00001d054038	355.101	109.913	11.119	VC		No	No	No
GRMZM5G845021	Zm00001d048785	353.673	17.3964	14.6907	VC	tdsgR08A07	Yes	No	No
GRMZM2G108474	Zm00001d014957	353.464	70.8089	256.809	VC		No	No	No
GRMZM2G060296	Zm00001d027293	352.804	166.806	82.0865	VC		Yes	No	No
GRMZM2G094563	Zm00001d017246	352.509	222.211	0.0270122	VC		Yes	No	No
GRMZM2G335052	Zm00001d045515	352.49	209.677	0.997668	VC		No	No	No
GRMZM2G107532	Zm00001d027630	350.998	9.92924	13.1049	VC		No	No	No
GRMZM2G437509	Zm00001d040415	348.806	7.58379	0	VC		No	No	No
GRMZM2G073498	Zm00001d048100	348.782	71.6433	16.5265	VC		Yes	Yes	Yes
GRMZM2G056944	Zm00001d029331	348.261	24.2475	4.19585	VC		Yes	No	No
GRMZM2G312301	Zm00001d054090	346.382	15.5023	0.0216041	VC		No	No	No
GRMZM2G417125	Zm00001d008237	345.917	64.5644	2.25713	VC		Yes	No	No
GRMZM2G053239	Zm00001d007635	345.765	75.9522	6.05579	VC		Yes	Yes	Yes
GRMZM5G881464	Zm00001d037599	345.135	57.4827	5.3309	VC		Yes	No	No
GRMZM2G105787	Zm00001d047998	344.338	940.293	28.6461	FALSE		No	No	No
GRMZM2G111208	Zm00001d029443	342.985	19.2297	2.0662	VC		Yes	No	No
GRMZM2G138566	Zm00001d051069	342.147	19.3246	0.767425	VC		Yes	Yes	No
GRMZM2G152127	Zm00001d043851	341.082	103.325	6.85425	VC		Yes	No	No
GRMZM2G066051	Zm00001d021954	340.671	95.7067	7.62371	VC		Yes	No	No
GRMZM2G014551	Zm00001d037762	340.32	9.2611	0.039074	VC		No	No	No
GRMZM2G388915	Zm00001d028084	339.499	75.6634	0.724523	VC		No	No	No
GRMZM2G093347	Zm00001d041352	339.182	432.34	54.2263	FALSE		Yes	No	No
GRMZM2G085530	Zm00001d037099	338.941	11.6209	3.86559	VC		Yes	No	No
GRMZM2G172244	Zm00001d029527	337.322	49.707	408.553	VC		Yes	No	No
GRMZM2G570768	Zm00001d053714	336.198	13.3025	0.232156	VC		Yes	Yes	Yes
GRMZM2G014303	Zm00001d038824	332.849	32.6623	2.62464	VC		No	No	No
GRMZM2G161787	Zm00001d008805	332.682	36.8947	8.46947	VC		Yes	No	No
GRMZM2G038356	Zm00001d040752	332.641	43.6402	101.956	VC		Yes	No	No
GRMZM2G180272	Zm00001d006447	332.52	24.7994	2.60604	VC		Yes	No	No
GRMZM2G111344	Zm00001d012788	332.495	162.041	0.0963503	VC		Yes	No	No
GRMZM5G846196	Zm00001d037483	330.815	23.2399	18.4805	VC		Yes	Yes	Yes
GRMZM2G153987	Zm00001d014782	330.685	256.897	0.0274789	VC	tdsgR92F08	No	No	No
GRMZM5G827398	Zm00001d017201	329.946	19.4016	0.272888	VC		No	No	No
GRMZM5G882078	Zm00001d042551	329.688	16.6079	1.20158	VC		No	No	No
GRMZM2G057402	Zm00001d053262	328.591	218.849	0.583657	VC		Yes	Yes	Yes
GRMZM2G066448	Zm00001d038395	328.34	117.548	0.0170756	VC		No	No	No
GRMZM2G022763	Zm00001d007632	328.246	33.3918	2.79448	VC		Yes	No	No
GRMZM2G085409	Zm00001d047889	326.641	30.4164	1.1875	VC		Yes	No	No
GRMZM2G038964	Zm00001d034319	326.032	45.9441	63.9225	VC		Yes	Yes	No
GRMZM2G007188	Zm00001d028112	323.202	195.815	11.3487	VC		Yes	Yes	No
GRMZM2G062996	Zm00001d029441	322.739	58.5998	0.252096	VC		Yes	No	No
GRMZM5G846339	Zm00001d035696	320.956	21.905	14.7618	VC		No	No	No
GRMZM5G871143	Zm00001d035030	320.682	17.583	9.90194	VC		Yes	No	No
GRMZM5G848768	Zm00001d018487	319.868	105.758	45.2394	VC		Yes	No	No
GRMZM2G117344	Zm00001d038538	319.652	60.9011	2.77016	VC		Yes	Yes	Yes
GRMZM2G443668	Zm00001d018872	318.602	34.7315	7.33615	VC		Yes	No	No
GRMZM2G138511	Zm00001d012913	318.366	104.211	19.2408	VC		Yes	No	No
AC218972.3_FG001	Zm00001d012511	317.822	18.472	7.7114	VC		Yes	Yes	No
GRMZM2G340224	Zm00001d010659	317.75	41.982	0.357227	VC		Yes	Yes	Yes
GRMZM2G470666	Zm00001d015789	317.668	40.3038	0.0124437	VC		Yes	Yes	Yes
GRMZM2G061900	Zm00001d034638	317.568	367.197	35.5894	FALSE		No	No	No
GRMZM2G027344	Zm00001d021649	316.937	148.98	6.46295	VC		Yes	No	No
GRMZM2G126821	Zm00001d048346	316.237	35.1733	589.944	VC		Yes	No	No
GRMZM2G018103	Zm00001d018359	316.101	239.807	88.393	VC		No	No	No
GRMZM2G351747	Zm00001d053799	315.548	65.4459	0.556963	VC		No	No	No
GRMZM2G024733	Zm00001d040340	314.126	47.9022	5.23529	VC		Yes	Yes	Yes
GRMZM2G116010	Zm00001d029211	314.102	17.2258	0.667489	VC		No	No	No
GRMZM2G094698	Zm00001d033575	314.016	8.39648	3.51204	VC		Yes	No	No
GRMZM5G840538	Zm00001d043383	311.335	28.4018	0.131836	VC		Yes	Yes	No
GRMZM2G179733	Zm00001d052392	311.152	12.6064	0.213892	VC		Yes	No	No
GRMZM2G031177	Zm00001d027982	309.538	87.758	8.81283	VC		No	No	No
GRMZM2G100333	Zm00001d005808	308.825	207.569	3.66389	VC		Yes	Yes	Yes
GRMZM5G825226	Zm00001d012659	307.39	248.832	7.70844	VC		Yes	Yes	Yes
GRMZM2G398731	Zm00001d041515	307.053	22.7572	0.36827	VC		Yes	Yes	Yes
GRMZM2G410951	Zm00001d041515	307.053	22.7572	0.0606941	VC		Yes	Yes	Yes
GRMZM2G102471	Zm00001d001913	306.201	252.159	470.384	VC		No	No	No
GRMZM2G024612	Zm00001d015272	304.612	236.756	1.53104	VC		Yes	Yes	Yes
GRMZM2G039583	Zm00001d022250	304.574	27.0518	11.9974	VC	tdsgR33F03	No	No	No
GRMZM2G028535	Zm00001d012391	304.084	102.95	12.4115	VC		No	No	No
GRMZM2G068275	Zm00001d037976	304.028	11.5538	0.0988687	VC		Yes	No	No
GRMZM2G053934	Zm00001d053376	303.343	27.7479	18.8072	VC		Yes	No	No
GRMZM2G075683	Zm00001d017261	301.982	151.468	8.90949	VC		Yes	No	No
GRMZM2G054123	Zm00001d009146	301.974	65.4584	292.949	VC		Yes	No	No
GRMZM2G336077	Zm00001d047153	301.815	9.11363	0.0375155	VC		Yes	Yes	No
GRMZM5G868273	Zm00001d043971	300.288	144.647	207.716	VC		Yes	No	No
GRMZM2G084063	Zm00001d029595	299.521	127.011	167.494	VC		Yes	Yes	Yes
GRMZM2G091563	Zm00001d028194	299.113	44.3781	14.9436	VC		No	No	No
GRMZM2G068688	Zm00001d042378	297.711	100.45	0.087832	VC		No	No	No
GRMZM2G057717	Zm00001d017647	297.225	9.16918	0.207663	VC		Yes	Yes	Yes
GRMZM2G159142	Zm00001d014951	296.663	60.7346	9.12759	VC		Yes	Yes	No
GRMZM2G064626	Zm00001d051495	295.994	6.29935	0.315134	VC		No	No	No
GRMZM2G010937	Zm00001d051688	295.557	40.6214	8.30263	VC		Yes	No	No
AC216229.3_FG002	Zm00001d025773	295.104	43.4998	0	VC		Yes	No	No
GRMZM2G125635	Zm00001d025773	295.104	43.4998	200.736	VC		Yes	No	No
GRMZM2G438260	Zm00001d004230	291.726	7.46306	0.0101789	VC		Yes	No	No
GRMZM2G150350	Zm00001d050255	291.688	80.4907	0.0401693	VC		Yes	No	No
GRMZM2G021725	Zm00001d025303	291.687	127.997	0.798765	VC		No	No	No
GRMZM2G148064	Zm00001d037835	291.344	76.601	0.191387	VC		No	No	No
GRMZM2G107196	Zm00001d029285	291.118	32.0344	8.37172	VC		Yes	No	No
GRMZM2G162093	Zm00001d014648	290.127	39.369	0.109158	VC		Yes	Yes	No
GRMZM2G047855	Zm00001d034125	287.894	47.5175	18.2311	VC		Yes	Yes	Yes
GRMZM2G145460	Zm00001d026311	287.066	100.806	7.09894	VC		Yes	Yes	No
GRMZM2G321725	Zm00001d048091	286.159	39.0676	289.38	VC		Yes	No	No
GRMZM2G085301	Zm00001d012938	285.036	177.899	15.1029	VC		No	No	No
GRMZM2G046743	Zm00001d049640	284.876	142.624	0.678157	VC		Yes	Yes	No
GRMZM2G042107	Zm00001d028680	284.747	29.635	1.11911	VC		Yes	No	No
GRMZM2G160626	Zm00001d036815	284.257	241.642	1.91211	VC		Yes	Yes	Yes
GRMZM2G180704	Zm00001d005108	282.99	54.9894	12.4884	VC		Yes	No	No
GRMZM5G829946	Zm00001d003924	282.18	47.928	3.07471	VC		Yes	Yes	Yes
GRMZM2G055489	Zm00001d010523	281.877	92.0959	127.28	VC		Yes	Yes	Yes
GRMZM2G171559	Zm00001d032533	281.01	21.3512	19.3107	VC		No	No	No
GRMZM2G426511	Zm00001d029386	280.561	57.7018	0.072735	VC		No	No	No
GRMZM2G062354	Zm00001d001962	279.847	245.114	10.2353	VC		Yes	No	No
GRMZM2G009443	Zm00001d024009	279.406	27.5744	83.1242	VC		Yes	No	No
GRMZM2G053749	Zm00001d049840	278.162	47.8503	0.0751077	VC		Yes	Yes	Yes
GRMZM2G150248	Zm00001d026586	278.115	18.3228	10.499	VC		No	No	No
GRMZM2G362785	Zm00001d036579	277.738	18.3661	0.0965666	VC		Yes	No	No
GRMZM2G335930	Zm00001d018078	277.312	27.2729	0	VC		No	No	No
GRMZM5G822591	Zm00001d044614	275.596	58.4258	29.2104	VC		No	No	No
GRMZM2G068657	Zm00001d031648	274.838	26.8788	14.944	VC		No	No	No
GRMZM2G076276	Zm00001d013524	273.96	63.8297	2.59157	VC		Yes	Yes	Yes
GRMZM2G353957	Zm00001d040996	273.889	26.4066	0.104463	VC		Yes	Yes	Yes
AC217358.3_FG011	Zm00001d034805	272.78	302.833	14.3085	FALSE		Yes	Yes	Yes
GRMZM2G157574	Zm00001d044415	272.747	12.4443	27.2282	VC		No	No	No
GRMZM2G002961	Zm00001d014928	272.546	94.2532	0	VC		No	No	No
GRMZM2G110509	Zm00001d009870	272.103	19.8539	202.318	VC		Yes	No	No
GRMZM2G080530	Zm00001d030526	272.068	42.4824	14.7872	VC		No	No	No
GRMZM2G443690	Zm00001d040398	271.356	136.441	0	VC		No	No	No
GRMZM2G125294	Zm00001d009562	269.217	28.4038	8.11561	VC		Yes	No	No
GRMZM2G164674	Zm00001d043873	269.168	795.717	0.0229527	FALSE		Yes	Yes	Yes
GRMZM2G004330	Zm00001d011450	269.158	106.159	0.405174	VC		Yes	No	No
GRMZM2G074173	Zm00001d051329	269.137	8.53247	4.71528	VC		No	No	No
GRMZM2G056627	Zm00001d021661	268.998	168.306	0.0201956	VC		Yes	Yes	No
GRMZM2G058745	Zm00001d010796	268.977	46.8796	5.76672	VC		Yes	No	No
GRMZM5G803952	Zm00001d037603	267.491	23.3037	491.421	VC		Yes	No	No
GRMZM2G084606	Zm00001d041759	266.791	36.7833	9.29102	VC		No	No	No
GRMZM2G477146	Zm00001d016634	266.61	17.2693	45.4079	VC		Yes	No	No
GRMZM2G068755	Zm00001d012525	266.446	396.527	6.21778	FALSE		Yes	No	No
GRMZM2G033273	Zm00001d047457	266.214	10.9007	0.73803	VC		Yes	No	No
GRMZM2G337107	Zm00001d047457	266.214	10.9007	0.154689	VC		Yes	No	No
GRMZM2G003640	Zm00001d033371	265.667	94.7585	90.8055	VC		Yes	Yes	Yes
GRMZM2G344967	Zm00001d051839	265.631	15.9866	1.60605	VC		Yes	No	No
GRMZM2G054300	Zm00001d047757	264.904	41.6502	326.049	VC		Yes	No	No
GRMZM2G042552	Zm00001d027314	264.543	9.32669	24.6177	VC		Yes	Yes	No
GRMZM2G140667	Zm00001d007234	264.54	34.0955	206.909	VC		Yes	No	No
GRMZM2G024151	Zm00001d008357	263.881	21.7788	68.4376	VC		Yes	No	No
GRMZM2G129108	Zm00001d011880	263.746	8.22545	4.62167	VC		Yes	Yes	No
GRMZM2G012628	Zm00001d002244	261.957	81.1971	19.7861	VC		Yes	Yes	Yes
GRMZM2G003331	Zm00001d007186	261.545	35.1205	14.3244	VC		No	No	No
GRMZM2G003963	Zm00001d012428	261.431	1296.51	179.007	FALSE		Yes	No	No
GRMZM2G097395	Zm00001d049831	260.633	52.4325	4.17677	VC		Yes	No	No
GRMZM2G170400	Zm00001d038891	260.599	139.361	120.09	VC		No	No	No
GRMZM2G401179	Zm00001d040974	260.511	29.4107	0	VC		No	No	No
GRMZM2G080603	Zm00001d031168	260.284	60.8965	1350.04	VC		No	No	No
GRMZM2G000376	Zm00001d036346	257.291	69.872	0.713511	VC		No	No	No
GRMZM2G151807	Zm00001d040561	257.055	182.849	40.595	VC		Yes	Yes	No
GRMZM2G572807	Zm00001d040561	257.055	182.849	0.789333	VC		Yes	Yes	No
GRMZM2G358059	Zm00001d019283	256.572	37.3769	339.293	VC		Yes	No	Yes
GRMZM5G884466	Zm00001d034962	256.353	38.8725	12.5531	VC		Yes	Yes	No
GRMZM2G435684	Zm00001d051393	256.074	39.8228	0.0514857	VC		Yes	No	No
GRMZM2G124411	Zm00001d025784	255.568	33.7745	207.292	VC		Yes	No	No
GRMZM2G000278	Zm00001d016783	255.4	36.7647	7.83901	VC		No	No	No
GRMZM2G040881	Zm00001d043360	255.134	14.5254	7.14977	VC		Yes	Yes	Yes
GRMZM2G062481	Zm00001d038057	254.953	53.9716	86.7801	VC		Yes	No	No
GRMZM2G135256	Zm00001d019947	254.199	30.2383	3.10065	VC		Yes	No	No
GRMZM2G037204	Zm00001d051336	254.174	36.9474	69.9895	VC		Yes	Yes	No
GRMZM2G077844	Zm00001d046020	254.119	37.5459	10.6373	VC		Yes	Yes	Yes
GRMZM2G025833	Zm00001d014083	253.949	735.135	0.0323532	FALSE		Yes	No	No
GRMZM2G008216	Zm00001d005459	251.505	101.141	75.1333	VC		Yes	No	No
GRMZM2G107162	Zm00001d031282	250.976	22.2758	0	VC		Yes	Yes	Yes
GRMZM2G064954	Zm00001d011994	250.79	5.34641	4.05631	VC		Yes	Yes	No
AC205012.3_FG002	Zm00001d009741	249.433	384.256	0.584636	FALSE		No	No	No
GRMZM2G036034	Zm00001d007758	249.413	73.2218	11.4199	VC		Yes	Yes	Yes
GRMZM2G145825	Zm00001d001868	249.14	772.618	1.84752	FALSE		No	No	No
GRMZM2G009014	Zm00001d027588	248.887	23.5992	6.78768	VC		Yes	No	No
AC187080.3_FG006	Zm00001d036583	248.491	28.538	0.0933425	VC		No	No	No
GRMZM2G062348	Zm00001d036583	248.491	28.538	0	VC		No	No	No
GRMZM2G362726	Zm00001d036583	248.491	28.538	0.206061	VC		No	No	No
GRMZM2G309063	Zm00001d039276	248.152	10.5427	7.68472	VC		No	No	No
GRMZM2G090935	Zm00001d053643	247.871	80.0758	12.1867	VC		No	No	No
GRMZM2G095239	Zm00001d013694	246.917	12.8352	13.2282	VC		Yes	Yes	No
GRMZM2G474755	Zm00001d009985	246.778	8.42226	0.06667	VC		No	No	No
GRMZM2G160273	Zm00001d016442	245.978	32.2258	11.2143	VC		Yes	No	No
GRMZM2G173483	Zm00001d026638	244.612	43.4775	0.097707	VC		No	No	No
GRMZM2G062394	Zm00001d034517	244.269	43.0432	60.4468	VC		No	No	No
GRMZM2G442215	Zm00001d037066	243.813	48.0466	0.298325	VC		Yes	Yes	No
GRMZM2G129354	Zm00001d021802	243.658	47.8294	30.9874	VC		Yes	Yes	No
GRMZM2G073054	Zm00001d003817	243.498	27.7479	39.5542	VC		Yes	No	No
GRMZM2G412075	Zm00001d047790	243.147	271.989	0.020338	FALSE		No	No	No
GRMZM2G051491	Zm00001d005053	242.762	8.20052	0.780728	VC		Yes	No	No
GRMZM2G007685	Zm00001d040609	242.676	257.566	0.50984	FALSE		Yes	Yes	Yes
GRMZM2G132929	Zm00001d039106	240.688	18.8716	3975.52	VC		Yes	No	No
GRMZM2G072089	Zm00001d010398	240.406	25.9827	0.300343	VC		Yes	Yes	No
GRMZM2G168439	Zm00001d011778	239.958	164.285	5.01944	VC		Yes	No	No
GRMZM2G095778	Zm00001d018278	239.246	155.208	7.54255	VC		Yes	Yes	Yes
GRMZM2G323731	Zm00001d009349	239.153	25.2391	0.0479395	VC		Yes	No	No
GRMZM2G472311	Zm00001d052438	238.824	10.974	0.107435	VC		Yes	Yes	No
GRMZM2G307402	Zm00001d036330	237.793	1.69089	0.0508413	VC	tdsgR69C04	Yes	No	No
GRMZM2G395354	Zm00001d034358	237.754	19.9	13.8154	VC		Yes	No	No
GRMZM2G116584	Zm00001d044285	237.682	12.2264	3.13279	VC		No	No	No
GRMZM2G153582	Zm00001d009800	236.176	23.6153	15.3648	VC		Yes	No	No
GRMZM2G123495	Zm00001d014073	236.072	57.7488	79.692	VC		Yes	Yes	No
GRMZM2G056799	Zm00001d024941	235.454	7.90057	1.2379	VC		Yes	No	No
GRMZM2G375975	Zm00001d011465	235.268	7.29463	0.0566078	VC		No	No	No
GRMZM2G079538	Zm00001d025258	233.699	59.848	32.2623	VC		Yes	Yes	No
GRMZM2G032628	Zm00001d016684	233.638	32.9214	0.325613	VC		Yes	Yes	Yes
GRMZM2G137550	Zm00001d005437	233.346	15.1257	0.116512	VC		Yes	Yes	Yes
GRMZM2G001645	Zm00001d020963	232.926	413.733	34.5101	FALSE		Yes	No	No
GRMZM2G040052	Zm00001d028248	232.017	25.9416	0	VC		Yes	No	No
GRMZM2G084489	Zm00001d010490	230.08	6.02137	0.298204	VC		No	No	No
GRMZM2G180988	Zm00001d011854	229.551	11.644	5.91539	VC		Yes	No	No
GRMZM2G066432	Zm00001d038394	229.276	39.5213	0.230398	VC		No	No	No
GRMZM2G352129	Zm00001d003106	229.14	65.2556	33.0518	VC		Yes	No	No
AC217499.3_FG001	Zm00001d044307	228.215	28.3512	79.3055	VC		Yes	No	No
GRMZM2G062429	Zm00001d043263	227.646	10.2016	2.55802	VC		No	No	No
GRMZM2G155321	Zm00001d043104	227.6	14.5033	11.51	VC		Yes	Yes	Yes
GRMZM2G058910	Zm00001d028436	227.554	11.7231	18.4891	VC		No	No	No
GRMZM2G104918	Zm00001d026680	227.506	23.0374	39.8341	VC		No	No	No
GRMZM2G029107	Zm00001d047597	227.046	22.8909	167.537	VC		No	No	No
GRMZM2G438722	Zm00001d047855	226.832	40.5239	13.146	VC		Yes	No	No
GRMZM2G134738	Zm00001d011330	226.302	36.0262	72.0321	VC		Yes	Yes	No
GRMZM2G074479	Zm00001d018884	226.145	19.362	167.032	VC		Yes	Yes	Yes
GRMZM2G109291	Zm00001d015899	225.13	173.459	0.0274817	VC		Yes	Yes	Yes
GRMZM2G424181	Zm00001d030659	224.008	58.7304	4.86036	VC		Yes	No	No
GRMZM2G116243	Zm00001d014760	223.79	69.5701	14.5847	VC		Yes	No	No
GRMZM2G007201	Zm00001d016787	223.291	12.0346	44.3334	VC		Yes	No	No
GRMZM2G168222	Zm00001d032981	222.914	67.2337	0.761951	VC		No	No	No
GRMZM2G060470	Zm00001d052364	222.819	46.2968	25.5942	VC		No	No	No
GRMZM2G060732	Zm00001d052364	222.819	46.2968	1.95849	VC		No	No	No
GRMZM2G132759	Zm00001d010618	221.615	86.9325	273.783	VC		Yes	No	No
GRMZM2G107463	Zm00001d028989	221.223	15.5723	22.4456	VC		Yes	Yes	No
GRMZM2G456647	Zm00001d039187	220.189	1.08466	0	VC		No	No	No
GRMZM2G014187	Zm00001d002531	220.112	1627.46	0.445441	FALSE		Yes	No	No
GRMZM2G086389	Zm00001d019631	219.299	23.7391	11.9385	VC		Yes	Yes	No
GRMZM2G160526	Zm00001d036816	219.264	162.641	2.31224	VC		Yes	Yes	Yes
GRMZM2G078058	Zm00001d039480	218.734	145.82	0.121897	VC		Yes	Yes	Yes
GRMZM2G020814	Zm00001d039015	218.561	30.6599	3.85045	VC		No	No	No
GRMZM2G020915	Zm00001d052296	218.142	50.6954	0.433103	VC		Yes	No	No
GRMZM2G176495	Zm00001d038063	217.929	55.2994	5.65069	VC		No	No	No
GRMZM2G023289	Zm00001d033746	217.645	119.357	53.0412	VC		Yes	No	No
GRMZM5G853513	Zm00001d013139	217.313	39.7032	73.1448	VC		Yes	No	No
AC235541.1_FG002	Zm00001d003948	215.564	13.1222	18.174	VC		Yes	No	No
GRMZM5G807639	Zm00001d003923	215.481	96.7361	51.4828	VC		Yes	Yes	Yes
GRMZM2G055575	Zm00001d027455	214.066	15.0939	12.6255	VC		Yes	No	No
GRMZM2G131907	Zm00001d030895	213.97	47.9393	39.474	VC		No	No	No
GRMZM2G127386	Zm00001d023735	213.463	25.3741	163.681	VC		Yes	No	No
GRMZM2G366392	Zm00001d051056	213.22	64.8524	112.261	VC		No	No	No
AC226230.2_FG001	Zm00001d019920	212.779	40.219	5.69639	VC		Yes	Yes	Yes
GRMZM2G326643	Zm00001d030266	212.745	637.046	5.31318	FALSE		Yes	Yes	Yes
GRMZM2G047223	Zm00001d034522	212.193	39.5455	7.64384	VC		No	No	No
GRMZM2G136389	Zm00001d048286	211.667	221.588	5.6539	FALSE		Yes	Yes	Yes
GRMZM2G150004	Zm00001d001834	211.404	35.3491	4.10303	VC		Yes	Yes	Yes
GRMZM2G028929	Zm00001d026283	211.225	31.6009	168.285	VC		Yes	No	No
GRMZM2G126253	Zm00001d049487	211.093	61.6924	11.2258	VC		Yes	No	No
GRMZM2G412296	Zm00001d022354	210.914	15.2428	43.5329	VC		No	No	No
GRMZM2G168762	Zm00001d015134	210.861	60.259	109.741	VC		No	No	No
AC209744.3_FG001	Zm00001d041638	210.066	14.5913	0	VC		No	No	No
GRMZM2G007260	Zm00001d013092	209.296	13.2983	71.2534	VC		No	No	No
GRMZM2G411956	Zm00001d042481	209.2	12.0672	113.892	VC		Yes	No	No
GRMZM2G027955	Zm00001d039131	209.01	149.789	118.735	VC		Yes	No	Yes
GRMZM2G131939	Zm00001d034949	208.673	76.2282	34.6357	VC		Yes	Yes	Yes
GRMZM2G062154	Zm00001d043895	208.671	5.20487	6.15247	VC		Yes	No	Yes
GRMZM5G866843	Zm00001d030110	208.283	16.5953	32.9229	VC		No	No	No
GRMZM2G130278	Zm00001d006219	208.199	113.854	9.11292	VC		Yes	No	No
GRMZM2G039855	Zm00001d018009	208.147	31.1389	8.87507	VC		Yes	Yes	Yes
GRMZM2G060369	Zm00001d020543	207.753	15.7867	55.6488	VC		Yes	Yes	No
AC200099.4_FG003	Zm00001d008984	207.111	64.0684	0	VC		Yes	No	No
AC200099.4_FG006	Zm00001d008984	207.111	64.0684	0	VC		Yes	No	No
GRMZM2G058366	Zm00001d008984	207.111	64.0684	13.3901	VC		Yes	No	No
GRMZM2G021889	Zm00001d052232	207.032	29.7104	0.11234	VC		No	No	No
GRMZM2G414304	Zm00001d051524	206.927	15.4039	0.0810397	VC		Yes	No	No
GRMZM2G088549	Zm00001d049572	206.905	10.6971	8.19333	VC		Yes	Yes	No
GRMZM2G402493	Zm00001d023577	206.833	2.02567	28.7609	VC		Yes	No	No
GRMZM2G029478	Zm00001d026326	206.81	43.3259	23.349	VC		No	No	No
GRMZM2G469409	Zm00001d020612	206.579	14.347	3.93836	VC		Yes	No	No
GRMZM2G461139	Zm00001d043052	206.118	93.9165	12.3039	VC		Yes	Yes	Yes
GRMZM2G158304	Zm00001d022438	205.77	21.2893	305.999	VC		Yes	Yes	No
GRMZM2G032878	Zm00001d022616	205.367	19.3577	36.1396	VC		Yes	No	No
GRMZM2G159691	Zm00001d050935	205.128	26.6219	46.663	VC		Yes	Yes	No
GRMZM2G377553	Zm00001d015627	205.059	205.112	0.644509	FALSE		Yes	Yes	Yes
GRMZM2G016886	Zm00001d036571	204.657	14.5736	7.82555	VC		Yes	Yes	Yes
GRMZM5G805493	Zm00001d036571	204.657	14.5736	2.83561	VC		Yes	Yes	Yes
GRMZM2G081554	Zm00001d032961	204.434	6.95326	2.40117	VC		No	No	No
GRMZM2G007489	Zm00001d036137	204.294	48.1577	31.1948	VC		Yes	Yes	No
GRMZM2G091586	Zm00001d021309	203.977	38.409	31.3745	VC		No	No	No
GRMZM2G170760	Zm00001d009452	203.56	373.613	12.8024	FALSE		Yes	Yes	Yes
GRMZM2G024245	Zm00001d017514	203.517	25.4811	0.142873	VC		Yes	Yes	Yes
GRMZM2G153877	Zm00001d007062	202.24	85.8664	7.26963	VC		Yes	Yes	Yes
GRMZM2G167138	Zm00001d028355	201.733	5.51192	0.421353	VC		Yes	Yes	Yes
GRMZM2G151216	Zm00001d031509	201.687	140.334	0	VC		Yes	Yes	No
GRMZM2G098174	Zm00001d034996	200.232	75.8424	8.85937	VC		Yes	No	No
GRMZM2G117870	Zm00001d006296	199.844	12.3191	21.1967	VC		Yes	No	No
GRMZM2G022363	Zm00001d027862	199.41	6.05348	0.0480662	VC		Yes	No	No
GRMZM2G041381	Zm00001d021706	199.351	229.405	98.4417	FALSE		No	No	No
GRMZM2G173425	Zm00001d033262	199.293	56.3728	24.9555	VC		Yes	No	Yes
GRMZM2G081970	Zm00001d020237	197.936	6.59965	3.2759	VC		Yes	Yes	No
GRMZM2G036916	Zm00001d020325	197.403	61.438	31.8332	VC		Yes	No	No
GRMZM2G004534	Zm00001d023379	197.391	23.0312	76.4379	VC		No	No	No
GRMZM2G445296	Zm00001d028015	197.375	17.5043	0	VC		Yes	No	No
GRMZM2G136508	Zm00001d025437	196.9	35.1296	0.757395	VC	tdsgR31H05	Yes	Yes	No
GRMZM2G176397	Zm00001d027558	196.571	27.0832	21.3822	VC		Yes	No	No
GRMZM2G158649	Zm00001d011399	196.337	18.5817	0.20562	VC		No	No	No
GRMZM2G037690	Zm00001d030269	195.945	15.4295	0.0537233	VC		No	No	No
GRMZM2G471108	Zm00001d034927	195.912	25.9377	0.508275	VC		Yes	Yes	No
GRMZM2G061980	Zm00001d037846	195.838	181.95	3.74825	VC		Yes	No	No
GRMZM2G131629	Zm00001d033991	195.77	38.6544	0.0264099	VC		Yes	No	No
GRMZM2G049347	Zm00001d007034	195.724	39.6038	26.6359	VC		Yes	No	Yes
GRMZM2G175165	Zm00001d024548	195.454	1.41816	0	VC		Yes	Yes	Yes
GRMZM2G150367	Zm00001d010855	195.327	17.851	82.5618	VC		Yes	No	No
GRMZM2G117564	Zm00001d006913	195.128	33.1143	0.0446207	VC		Yes	No	No
GRMZM2G133282	Zm00001d006232	194.907	16.2188	3.96329	VC		No	No	No
GRMZM2G701204	Zm00001d038486	193.528	11.4823	0.390562	VC		No	No	No
GRMZM2G148118	Zm00001d053401	193.393	73.1212	2.48816	VC		No	No	No
GRMZM2G347226	Zm00001d023560	193.337	170.942	4.38662	VC		Yes	No	No
GRMZM2G042179	Zm00001d052053	193.163	44.7181	2.33477	VC		Yes	No	No
GRMZM2G152891	Zm00001d028948	193.054	32.3081	626.354	VC		No	No	No
GRMZM2G097987	Zm00001d047178	193.025	16.6153	1.52633	VC		Yes	Yes	Yes
GRMZM2G107757	Zm00001d011353	192.709	151.042	18.5619	VC		Yes	No	No
GRMZM2G176307	Zm00001d017121	192.624	46.6452	90.1524	VC		Yes	Yes	No
GRMZM5G840145	Zm00001d022192	192.528	18.771	2.17729	VC		Yes	Yes	Yes
GRMZM2G019583	Zm00001d022349	192.306	94.0954	0.0303351	VC		Yes	No	No
GRMZM2G375607	Zm00001d014365	191.543	48.6172	553.27	VC		No	No	No
GRMZM2G092672	Zm00001d017071	191.448	123.129	0.0574976	VC		Yes	No	No
GRMZM5G836378	Zm00001d018041	191.378	26.5422	7.12012	VC		Yes	No	No
GRMZM2G015708	Zm00001d035056	190.8	14.6264	1.33571	VC		Yes	Yes	Yes
GRMZM2G070323	Zm00001d033217	190.744	68.6188	0.416347	VC		Yes	Yes	Yes
GRMZM2G027603	Zm00001d018907	190.635	10.3699	2.87351	VC		No	No	No
GRMZM2G145041	Zm00001d014863	189.959	24.3288	22.3698	VC		No	No	No
GRMZM2G163473	Zm00001d012160	189.739	37.7683	52.3255	VC		Yes	No	No
GRMZM5G833389	Zm00001d012518	188.782	24.3604	66.0994	VC		No	No	No
GRMZM2G124239	Zm00001d047283	188.023	161.349	60.061	VC		Yes	No	Yes
GRMZM2G435294	Zm00001d044819	188.023	11.1581	0.17138	VC		No	No	No
GRMZM2G036908	Zm00001d035447	187.776	857.265	30.7419	FALSE		No	No	No
GRMZM2G048205	Zm00001d014324	186.916	19.2345	39.8307	VC		Yes	Yes	No
GRMZM2G112015	Zm00001d012854	186.699	125.584	10.389	VC		Yes	No	No
GRMZM2G118586	Zm00001d012854	186.699	125.584	11.0733	VC		Yes	No	No
GRMZM2G165383	Zm00001d048794	186.65	11.1742	40.6681	VC		No	No	No
GRMZM2G083847	Zm00001d011051	186.519	23.7114	18.9529	VC		Yes	No	No
GRMZM2G088212	Zm00001d014848	186.001	196.269	80.002	FALSE		No	No	No
GRMZM2G009591	Zm00001d033002	185.866	39.8788	9.92	VC		No	No	No
GRMZM2G076826	Zm00001d002257	185.756	8.52133	59.6413	VC		Yes	No	No
GRMZM2G459841	Zm00001d022211	185.448	33.6119	0.957474	VC		No	No	No
GRMZM5G852502	Zm00001d042344	184.683	16.8878	158.765	VC		No	No	No
GRMZM2G332660	Zm00001d052713	184.285	116.876	0.245674	VC		Yes	No	No
GRMZM2G047097	Zm00001d009978	184.065	69.4965	53.2039	VC		Yes	No	No
GRMZM5G813627	Zm00001d048777	183.899	35.6776	34.8607	VC		Yes	No	No
GRMZM2G045565	Zm00001d044230	183.398	11.9189	0.182851	VC		No	No	No
GRMZM2G380284	Zm00001d016510	182.911	14.91	0	VC		No	No	No
GRMZM2G406177	Zm00001d009658	182.812	24.7834	0.0883798	VC		Yes	No	No
GRMZM2G146951	Zm00001d024141	182.328	97.2325	21.7227	VC		Yes	No	No
GRMZM2G391815	Zm00001d034940	182.031	7.22051	1.87633	VC		Yes	No	No
GRMZM2G060276	Zm00001d042774	181.129	19.8107	2.17273	VC		Yes	Yes	Yes
GRMZM2G025248	Zm00001d013043	181.001	22.9543	11.0879	VC		Yes	Yes	No
GRMZM2G169184	Zm00001d036748	180.828	35.9729	40.0298	VC		Yes	No	No
GRMZM2G167318	Zm00001d006607	180.229	9.09533	0	VC		Yes	No	No
GRMZM5G804327	Zm00001d006607	180.229	9.09533	11.698	VC		Yes	No	No
AC204530.4_FG006	Zm00001d029209	178.533	37.6293	0.71537	VC		Yes	No	No
GRMZM5G831486	Zm00001d029209	178.533	37.6293	2.40995	VC		Yes	No	No
GRMZM2G113414	Zm00001d043217	178.43	224.871	80.3065	FALSE		Yes	Yes	Yes
GRMZM2G312827	Zm00001d016259	178.425	11.2054	0.02732	VC		Yes	Yes	No
GRMZM2G168707	Zm00001d042059	178.415	131.889	44.7023	VC		No	No	No
GRMZM2G124434	Zm00001d032950	176.627	16.0835	647.18	VC	tdsgR01G01	Yes	No	No
GRMZM2G155329	Zm00001d034635	176.116	17.1818	53.1996	VC		Yes	Yes	Yes
GRMZM2G180982	Zm00001d033611	175.938	52.9217	67.081	VC		Yes	No	No
GRMZM2G468147	Zm00001d019666	175.896	21.0773	0.0580141	VC		Yes	Yes	Yes
GRMZM2G044581	Zm00001d042343	175.649	15.3933	13.4991	VC		Yes	Yes	No
GRMZM2G052619	Zm00001d030998	175.574	203.38	0.00709853	FALSE		Yes	Yes	Yes
GRMZM2G042582	Zm00001d052215	174.984	21.2377	11.0476	VC		Yes	No	No
GRMZM2G057158	Zm00001d027514	174.739	20.242	9.01688	VC		Yes	No	No
GRMZM2G012393	Zm00001d053650	174.734	20.9821	4.32411	VC		No	No	No
GRMZM2G004397	Zm00001d028054	174.661	13.6284	13.9051	VC		No	No	No
GRMZM2G028914	Zm00001d029608	174.533	48.6922	10.6031	VC		Yes	Yes	Yes
GRMZM2G033829	Zm00001d014912	174.119	171.404	8.84721	VC		Yes	Yes	Yes
GRMZM2G034143	Zm00001d014912	174.119	171.404	7.30391	VC		Yes	Yes	Yes
GRMZM2G171745	Zm00001d006410	174.082	246.103	12.1881	FALSE		Yes	No	No
GRMZM2G157332	Zm00001d010425	173.749	42.6761	30.5968	VC		Yes	No	No
GRMZM2G057567	Zm00001d026261	173.707	147.55	2.15393	VC		No	No	No
GRMZM5G822842	Zm00001d021072	173.641	5.93525	4.15688	VC		Yes	Yes	Yes
GRMZM2G063151	Zm00001d047808	173.563	224.826	1.91975	FALSE		Yes	No	No
GRMZM2G162497	Zm00001d036832	173.483	27.0026	0.0218821	VC		Yes	Yes	Yes
GRMZM5G857770	Zm00001d036832	173.483	27.0026	0	VC		Yes	Yes	Yes
GRMZM2G099109	Zm00001d051249	173.464	19.199	1.33438	VC		No	No	No
GRMZM2G163242	Zm00001d022647	173.445	15.4943	2.31725	VC		Yes	No	No
GRMZM2G163468	Zm00001d038508	172.971	81.5318	197.688	VC		No	No	No
GRMZM2G331368	Zm00001d023795	172.676	236.644	2.25317	FALSE		Yes	No	No
GRMZM2G462613	Zm00001d015570	171.702	10.4806	19.2227	VC		Yes	No	No
GRMZM2G048371	Zm00001d030373	171.361	189.344	196.871	FALSE		Yes	No	No
GRMZM2G053458	Zm00001d034760	171.322	182.33	379.724	FALSE		No	No	No
GRMZM2G044681	Zm00001d003713	171.057	19.6315	2.02072	VC		Yes	Yes	Yes
GRMZM2G010302	Zm00001d038190	170.484	6.81712	10.7618	VC		Yes	No	No
GRMZM2G066304	Zm00001d049168	170.434	54.2067	0.0253929	VC		No	No	No
GRMZM2G060669	Zm00001d053919	170.275	344.829	36.1271	FALSE		No	No	No
GRMZM2G165063	Zm00001d003852	169.764	114.751	6.49132	VC		No	No	No
GRMZM2G028643	Zm00001d048245	169.662	106.461	0.114628	VC		Yes	Yes	Yes
GRMZM2G101446	Zm00001d049230	169.461	75.9913	185.052	VC		No	No	No
GRMZM2G171518	Zm00001d023987	168.434	118.186	33.6063	VC		Yes	No	No
GRMZM2G090747	Zm00001d012567	167.821	244.571	3.47643	FALSE		No	No	No
GRMZM2G149480	Zm00001d031527	167.812	167.197	10.4093	VC		No	No	No
GRMZM2G058407	Zm00001d045650	167.24	50.6247	62.0968	VC		No	No	No
GRMZM2G101852	Zm00001d010403	166.817	24.1788	9.7152	VC		No	No	No
GRMZM2G134219	Zm00001d012885	166.126	28.9852	11.6212	VC		Yes	No	No
GRMZM2G083427	Zm00001d047854	165.837	231.009	1.88333	FALSE		Yes	No	No
GRMZM2G005869	Zm00001d047531	165.801	250.82	9.12687	FALSE		Yes	No	No
GRMZM2G081188	Zm00001d042585	165.761	41.2558	15.9686	VC		Yes	Yes	Yes
GRMZM2G166694	Zm00001d024855	165.606	77.0052	25.616	VC		No	No	No
GRMZM2G389233	Zm00001d031891	165.297	242.596	31.0052	FALSE		Yes	No	No
GRMZM2G120136	Zm00001d026445	165.028	6.62424	1.55459	VC	tdsgR24D03	Yes	Yes	Yes
GRMZM2G084586	Zm00001d026511	164.844	48.7589	7.92258	VC		Yes	No	No
GRMZM2G305321	Zm00001d026511	164.844	48.7589	1.19978	VC		Yes	No	No
GRMZM2G477491	Zm00001d026511	164.844	48.7589	1.6058	VC		Yes	No	No
GRMZM2G073535	Zm00001d038594	164.445	94.5131	362.164	VC		Yes	No	No
GRMZM2G026258	Zm00001d014427	163.905	13.8188	0.0166992	VC		No	No	No
GRMZM2G060977	Zm00001d011885	163.282	292.04	14.5582	FALSE		No	No	No
GRMZM2G108576	Zm00001d029235	163.101	65.2568	0.0853287	VC		Yes	Yes	Yes
GRMZM2G146819	Zm00001d033104	162.381	126.417	4.54416	VC		Yes	Yes	Yes
GRMZM2G172751	Zm00001d027590	162	140.824	0	VC	tdsgR35A08	Yes	No	Yes
GRMZM5G856734	Zm00001d032531	161.235	40.9371	46.3126	VC		Yes	No	No
GRMZM5G882228	Zm00001d032531	161.235	40.9371	125.123	VC		Yes	No	No
GRMZM2G115939	Zm00001d014671	161.012	9.55452	25.1111	VC		Yes	Yes	Yes
GRMZM2G086136	Zm00001d026438	160.607	7.96577	3.33549	VC		No	No	No
GRMZM2G102421	Zm00001d036481	160.081	46.9248	130.977	VC		Yes	No	No
GRMZM2G322866	Zm00001d036769	160.075	17.3142	0.771383	VC		No	No	No
GRMZM2G010836	Zm00001d011179	160.021	71.2297	36.8237	VC		No	No	No
GRMZM2G077757	Zm00001d030593	159.481	20.3458	27.7813	VC		No	No	No
GRMZM2G382557	Zm00001d030643	159.402	87.0616	0	VC		No	No	No
GRMZM2G056252	Zm00001d017840	159.129	30.4728	424.902	VC	tdsgR41F01	Yes	No	No
GRMZM5G896756	Zm00001d035313	159.04	4.09395	1.0776	VC		Yes	Yes	No
GRMZM2G087552	Zm00001d021070	158.952	14.1701	3.22671	VC		Yes	Yes	No
GRMZM2G128121	Zm00001d021070	158.952	14.1701	30.066	VC		Yes	Yes	No
GRMZM2G037923	Zm00001d007889	158.816	23.0309	12.4966	VC		Yes	No	No
GRMZM2G049382	Zm00001d048567	157.915	23.5398	8.82477	VC		No	No	No
GRMZM2G382341	Zm00001d017860	157.862	108.503	5.31428	VC		Yes	Yes	Yes
GRMZM2G339336	Zm00001d052399	157.737	783.259	10.9312	FALSE		Yes	Yes	No
GRMZM5G840955	Zm00001d052399	157.737	783.259	35.1187	FALSE		Yes	Yes	No
GRMZM2G157812	Zm00001d024947	157.639	20.279	1.64733	VC		No	No	No
GRMZM2G040968	Zm00001d023792	157.533	110.82	19.3573	VC		Yes	Yes	Yes
GRMZM2G050647	Zm00001d025398	157.377	61.2279	6.74798	VC		Yes	Yes	Yes
GRMZM2G014400	Zm00001d006704	157.099	30.5252	13.4692	VC		No	No	No
GRMZM2G015295	Zm00001d049239	156.817	53.9016	1437.87	VC		Yes	No	No
GRMZM2G373527	Zm00001d020227	156.728	233.875	19.5604	FALSE		Yes	Yes	Yes
GRMZM2G136121	Zm00001d008265	156.713	30.4717	0	VC		Yes	No	No
GRMZM2G168933	Zm00001d008803	156.629	39.7209	0.0388783	VC		No	No	No
GRMZM2G020131	Zm00001d011497	156.581	26.7609	0.458306	VC		Yes	Yes	Yes
GRMZM2G133588	Zm00001d023992	156.534	44.0358	0.275087	VC		Yes	Yes	Yes
GRMZM2G452633	Zm00001d015780	156.449	62.5118	34.412	VC		Yes	Yes	Yes
GRMZM2G124203	Zm00001d032232	156.252	27.0444	7.87609	VC		No	No	No
GRMZM2G171068	Zm00001d007121	155.932	11.6935	1.34779	VC		Yes	Yes	Yes
GRMZM2G162727	Zm00001d009394	155.9	2.57245	4.11769	VC		No	No	No
GRMZM2G129674	Zm00001d027924	155.756	31.9258	0.388547	VC		Yes	No	No
GRMZM2G144782	Zm00001d032810	155.689	10.1574	9.70373	VC		No	No	No
GRMZM2G156068	Zm00001d051595	155.66	30.5001	158.115	VC		No	No	No
GRMZM2G386971	Zm00001d021287	155.422	72.8121	5.02998	VC		No	No	No
GRMZM2G153924	Zm00001d046890	154.861	166.877	23.4715	FALSE		Yes	Yes	Yes
GRMZM2G119886	Zm00001d028656	154.802	15.6771	57.0101	VC		Yes	No	No
GRMZM5G871336	Zm00001d039851	154.775	13.7678	10.5315	VC		Yes	Yes	No
GRMZM2G023335	Zm00001d035041	154.569	21.8727	1.68383	VC		No	No	No
GRMZM2G010474	Zm00001d002136	154.302	49.2209	0.035835	VC		Yes	Yes	Yes
GRMZM2G040871	Zm00001d014872	154.266	149.096	0.0320832	VC		Yes	Yes	No
GRMZM2G146818	Zm00001d033105	154.111	38.4676	23.6811	VC		Yes	No	No
GRMZM2G173272	Zm00001d014416	154.1	3.99372	0.198965	VC		Yes	No	No
GRMZM2G017257	Zm00001d044903	153.982	16.6297	31.3116	VC		Yes	No	No
GRMZM2G049031	Zm00001d027401	153.826	138.437	1.69187	VC		No	No	No
GRMZM2G157166	Zm00001d013470	153.458	18.1982	2.75701	VC		Yes	Yes	Yes
GRMZM2G157172	Zm00001d013470	153.458	18.1982	0.54577	VC		Yes	Yes	Yes
GRMZM2G061135	Zm00001d024754	153.4	14.3045	103.683	VC		No	No	No
GRMZM5G827174	Zm00001d007845	153.004	136.395	3.1327	VC	tdsgR52E07	Yes	Yes	Yes
GRMZM2G110309	Zm00001d028608	152.501	135.74	4.06372	VC		Yes	No	No
GRMZM2G009638	Zm00001d028207	152.465	69.2431	87.0751	VC		Yes	No	No
GRMZM2G069458	Zm00001d028207	152.465	69.2431	41.0667	VC		Yes	No	No
GRMZM2G150014	Zm00001d026584	152.338	38.833	40.8137	VC		No	No	No
GRMZM2G119650	Zm00001d042309	152.106	6.99643	13.2879	VC		Yes	No	No
GRMZM5G866100	Zm00001d006084	152.066	14.6885	22.4238	VC		Yes	Yes	No
GRMZM2G419452	Zm00001d049920	151.56	13.422	0.740459	VC		Yes	Yes	No
GRMZM2G308595	Zm00001d045657	151.479	6.59098	6.67967	VC		Yes	No	No
GRMZM2G467069	Zm00001d011889	150.558	9.39176	5.75735	VC		No	No	No
GRMZM2G412611	Zm00001d037059	150.005	35.2807	13.1574	VC		No	No	No
GRMZM2G018126	Zm00001d017877	149.876	79.6289	41.7179	VC		No	No	No
GRMZM2G059865	Zm00001d027231	149.812	40.4724	48.1821	VC		Yes	No	No
GRMZM2G417658	Zm00001d053674	149.791	21.0151	6.20377	VC		Yes	Yes	No
GRMZM2G161611	Zm00001d021557	149.77	16.6891	16.9022	VC		Yes	Yes	Yes
GRMZM2G133555	Zm00001d032768	149.664	17.8869	0.0462677	VC		Yes	No	No
GRMZM5G828182	Zm00001d052797	149.32	8.17069	41.0271	VC		Yes	Yes	Yes
GRMZM2G084891	Zm00001d013683	149.294	50.7517	1.24077	VC		Yes	No	No
GRMZM5G895064	Zm00001d013683	149.294	50.7517	17.2246	VC		Yes	No	No
GRMZM5G835213	Zm00001d048824	149.122	11.0304	21.6851	VC		No	No	No
GRMZM2G113470	Zm00001d048959	148.764	192.876	372.587	FALSE		No	No	No
GRMZM2G018947	Zm00001d051840	148.668	8.51253	23.8425	VC		Yes	Yes	No
GRMZM2G420310	Zm00001d041852	148.579	9.81687	23.3552	VC		No	No	No
GRMZM2G015090	Zm00001d018525	148.213	5.0457	8.56101	VC		No	No	No
GRMZM2G022313	Zm00001d021950	148.208	10.1811	34.5873	VC		Yes	Yes	No
GRMZM2G035928	Zm00001d047078	148.112	31.1895	6.69286	VC		No	No	No
GRMZM5G866082	Zm00001d052698	146.883	459.729	16.3115	FALSE		No	No	No
GRMZM2G102829	Zm00001d005276	146.765	266.876	387.917	FALSE		Yes	No	No
GRMZM2G081144	Zm00001d015484	146.618	102.464	62.1011	VC		Yes	Yes	No
GRMZM2G063163	Zm00001d003261	146.381	13.7423	1.70741	VC		Yes	No	No
GRMZM2G166646	Zm00001d039505	146.176	12.8179	56.5481	VC		Yes	No	No
GRMZM2G021074	Zm00001d032060	144.462	95.7156	20.2638	VC		Yes	No	No
GRMZM2G127101	Zm00001d048343	144.293	11.1024	15.3802	VC		No	No	No
GRMZM2G113332	Zm00001d016691	144.096	57.1175	322.942	VC		No	No	No
GRMZM2G164182	Zm00001d052551	143.98	50.5226	0.0649547	VC		Yes	No	No
GRMZM2G177610	Zm00001d047887	143.903	23.979	0.0938663	VC		Yes	Yes	No
GRMZM2G139822	Zm00001d042441	143.827	17.3094	12.429	VC		Yes	No	No
GRMZM2G380668	Zm00001d032663	143.565	23.2568	14.4623	VC		No	No	No
GRMZM2G313041	Zm00001d042410	143.203	4.8702	0.588487	VC		Yes	Yes	No
GRMZM2G064366	Zm00001d007441	143.149	172.796	19.0233	FALSE		Yes	Yes	Yes
GRMZM2G160324	Zm00001d028569	142.958	6.69952	13.5422	VC		No	No	No
GRMZM2G177532	Zm00001d029129	142.796	33.3989	11.5236	VC		Yes	No	No
GRMZM2G085948	Zm00001d021314	142.526	11.3479	33.8857	VC		Yes	No	No
GRMZM2G173315	Zm00001d032866	141.976	38.6586	13.5701	VC		Yes	No	No
GRMZM2G133756	Zm00001d048902	140.981	68.4192	16.7971	VC		Yes	No	No
GRMZM2G093441	Zm00001d038866	140.906	36.0009	7.05725	VC		Yes	No	No
GRMZM2G093503	Zm00001d038866	140.906	36.0009	307.828	VC		Yes	No	No
GRMZM2G084819	Zm00001d001848	140.8	23.7712	1.53837	VC		Yes	Yes	Yes
GRMZM2G109561	Zm00001d013427	140.749	10.7611	3.14616	VC		No	No	No
GRMZM2G569855	Zm00001d013427	140.749	10.7611	3.26594	VC		No	No	No
GRMZM2G117612	Zm00001d021498	140.711	32.7576	9.54779	VC		Yes	Yes	Yes
GRMZM2G115828	Zm00001d011565	140.38	86.7067	114.937	VC		No	No	No
GRMZM2G170137	Zm00001d034784	140.185	66.8035	145.895	VC		No	No	No
GRMZM2G001444	Zm00001d007645	140.094	23.1383	39.0136	VC		No	No	No
GRMZM2G113840	Zm00001d031316	139.586	8.48057	6.39035	VC		Yes	Yes	Yes
GRMZM2G455491	Zm00001d005189	139.07	82.9647	0	VC		Yes	No	No
GRMZM2G023313	Zm00001d031259	138.984	30.54	76.4839	VC		Yes	No	No
GRMZM2G139093	Zm00001d012662	138.959	120.974	43.7347	VC		Yes	No	No
GRMZM2G074053	Zm00001d017557	138.686	138.916	45.1253	FALSE		No	No	No
GRMZM2G162637	Zm00001d051135	138.412	943.592	18.3008	FALSE		Yes	No	No
GRMZM2G399921	Zm00001d017851	138.387	5.6562	10.8318	VC		Yes	Yes	Yes
GRMZM2G146720	Zm00001d052415	138.372	4.98981	0.335253	VC		No	No	No
GRMZM2G372877	Zm00001d046540	138.326	32.064	0.0672804	VC		Yes	No	No
AC206840.3_FG002	Zm00001d029100	138.299	20.8931	48.7295	VC		No	No	No
GRMZM2G446625	Zm00001d020602	138.122	25.3323	13.0686	VC		Yes	No	No
GRMZM2G093050	Zm00001d039518	138.1	187.184	35.8976	FALSE		No	No	No
GRMZM2G167216	Zm00001d045636	137.842	9.28378	0.0297951	VC		Yes	No	No
GRMZM2G112079	Zm00001d012127	137.84	47.6472	255.696	VC		No	No	No
GRMZM2G107491	Zm00001d012049	137.813	54.5202	2.75362	VC		No	No	No
GRMZM2G340065	Zm00001d026577	137.63	73.9487	13.1373	VC		Yes	No	No
GRMZM2G031501	Zm00001d033537	137.367	133.651	148.313	VC		Yes	No	No
GRMZM2G133396	Zm00001d019547	136.948	15.3768	38.0564	VC		Yes	No	No
GRMZM2G017654	Zm00001d001978	136.893	87.9969	6.04174	VC		Yes	Yes	Yes
GRMZM2G136803	Zm00001d022510	136.452	26.6311	59.5496	VC		No	No	No
GRMZM2G140837	Zm00001d012501	136.115	276.933	8.44779	FALSE		Yes	No	No
GRMZM2G061257	Zm00001d045013	135.966	27.7881	0.080171	VC		Yes	No	No
GRMZM2G072894	Zm00001d012821	135.513	79.9449	10.5919	VC		No	No	No
GRMZM2G028286	Zm00001d034205	135.345	38.8702	11.1552	VC		Yes	Yes	No
GRMZM2G133885	Zm00001d011827	134.811	2915.56	19.6393	FALSE		No	No	No
GRMZM2G151863	Zm00001d049222	134.691	25.395	40.9263	VC		Yes	No	No
GRMZM2G140998	Zm00001d035519	134.592	23.5755	55.3362	VC		Yes	No	No
GRMZM2G055970	Zm00001d010282	134.227	32.3398	17.7474	VC		No	No	No
GRMZM2G005233	Zm00001d016621	134.122	1.39184	0.113326	VC		Yes	Yes	No
GRMZM2G041463	Zm00001d038048	133.926	21.8566	1.68482	VC		Yes	Yes	No
GRMZM2G417496	Zm00001d030782	133.819	10.1331	0.0344379	VC		No	No	No
GRMZM2G552644	Zm00001d030782	133.819	10.1331	0.107938	VC		No	No	No
GRMZM2G103939	Zm00001d050020	133.516	13.7232	3.30769	VC		Yes	Yes	Yes
GRMZM5G892035	Zm00001d008282	133.495	17.9696	4.81893	VC		Yes	Yes	No
GRMZM2G158496	Zm00001d042333	133.282	12.5973	6.0937	VC		Yes	Yes	No
GRMZM2G050705	Zm00001d035298	133.272	2.65684	7.31894	VC		Yes	Yes	No
GRMZM2G451281	Zm00001d016722	132.962	27.2677	138.566	VC		Yes	Yes	No
GRMZM2G070487	Zm00001d008788	132.796	470.787	12.9553	FALSE		Yes	No	Yes
GRMZM2G111737	Zm00001d022625	132.724	19.0042	0.639508	VC		Yes	No	No
GRMZM2G095206	Zm00001d046483	132.288	6.68282	34.98	VC	tdsgR92A10	Yes	Yes	No
AC196426.3_FG007	Zm00001d011213	131.854	38.6722	7.7692	VC		Yes	No	No
GRMZM2G466667	Zm00001d010623	131.507	7.95568	0	VC		Yes	No	No
GRMZM2G089553	Zm00001d011685	131.293	38.3013	0.461193	VC		Yes	No	No
GRMZM2G150796	Zm00001d020799	130.859	28.3115	4.65246	VC		Yes	Yes	Yes
GRMZM2G045128	Zm00001d043305	130.745	49.318	1.77469	VC		Yes	Yes	Yes
GRMZM2G172891	Zm00001d043305	130.745	49.318	9.45059	VC		Yes	Yes	Yes
GRMZM2G702094	Zm00001d043305	130.745	49.318	0	VC		Yes	Yes	Yes
GRMZM5G838938	Zm00001d043305	130.745	49.318	4.57582	VC		Yes	Yes	Yes
GRMZM2G040182	Zm00001d014232	130.523	4.86568	3.42962	VC		Yes	No	No
GRMZM2G149224	Zm00001d029454	130.522	36.8203	4.71781	VC		Yes	Yes	No
GRMZM2G036464	Zm00001d051804	130.301	19.6943	139.107	VC		Yes	Yes	No
GRMZM2G135456	Zm00001d028769	130.289	137.791	0.0859708	FALSE		No	No	No
GRMZM2G027282	Zm00001d018409	130.219	15.0258	80.6406	VC		Yes	No	No
GRMZM2G312970	Zm00001d035695	130.217	155.414	1.47935	FALSE		Yes	Yes	Yes
GRMZM2G143651	Zm00001d018479	130.051	23.2799	46.7024	VC		No	No	No
GRMZM2G174926	Zm00001d002080	129.272	29.6529	28.9823	VC		No	No	No
GRMZM2G057674	Zm00001d029227	129.022	122.95	10.1074	VC		Yes	No	No
GRMZM2G475867	Zm00001d052070	128.988	21.8289	1.46719	VC		Yes	Yes	No
GRMZM2G424020	Zm00001d027815	128.376	14.7297	0.0049162	VC		Yes	Yes	Yes
GRMZM2G044269	Zm00001d032387	128.289	54.6787	0	VC		Yes	Yes	Yes
GRMZM2G068566	Zm00001d014017	128.075	8.29039	17.2006	VC		Yes	No	No
GRMZM5G873681	Zm00001d014017	128.075	8.29039	17.2158	VC		Yes	No	No
GRMZM2G426932	Zm00001d007309	127.873	13.5223	0	VC		No	No	No
GRMZM2G179941	Zm00001d046683	127.719	20.7682	6.61375	VC		No	No	No
GRMZM2G054350	Zm00001d013052	127.707	55.0229	1.94434	VC		No	No	No
GRMZM2G152877	Zm00001d029392	127.333	19.2116	5.80515	VC		No	No	No
GRMZM2G376432	Zm00001d006751	127.304	78.7365	5.4986	VC		Yes	No	No
GRMZM2G074404	Zm00001d034432	127.228	72.4759	51.243	VC		No	No	No
GRMZM2G005444	Zm00001d042690	127.211	9.31834	12.1348	VC		Yes	Yes	No
GRMZM2G029850	Zm00001d017642	127.037	17.5753	0.0702237	VC		No	No	No
GRMZM2G124732	Zm00001d020102	126.912	2.69709	6.69369	VC		No	No	No
GRMZM2G116034	Zm00001d014673	126.807	32.6613	130.068	VC		Yes	No	No
GRMZM2G056573	Zm00001d049729	126.642	56.5034	8.63254	VC		Yes	No	Yes
GRMZM2G018775	Zm00001d005502	126.591	87.0628	9.17579	VC		Yes	No	No
GRMZM2G319167	Zm00001d039693	126.313	10.6258	0.134404	VC		Yes	Yes	No
GRMZM2G319169	Zm00001d039693	126.313	10.6258	3.07663	VC		Yes	Yes	No
GRMZM2G011559	Zm00001d033092	126.298	20.7631	0.966976	VC		No	No	No
GRMZM2G402653	Zm00001d049556	126.088	128.505	5.2091	FALSE		Yes	Yes	Yes
GRMZM2G133802	Zm00001d040508	126.061	75.9298	447.731	VC		Yes	No	No
GRMZM5G857708	Zm00001d048095	125.63	23.8863	303.759	VC		Yes	No	No
GRMZM5G881996	Zm00001d048095	125.63	23.8863	9.33741	VC		Yes	No	No
GRMZM2G045241	Zm00001d034834	125.536	277.488	6.62055	FALSE		Yes	Yes	Yes
GRMZM2G388099	Zm00001d016846	125.524	71.9846	0	VC		No	No	No
GRMZM2G419305	Zm00001d050382	125.222	10.9653	4.35908	VC		No	No	No
GRMZM2G081012	Zm00001d040757	125.171	155.621	14.6842	FALSE		Yes	Yes	Yes
GRMZM2G027756	Zm00001d021584	125.021	73.6978	12.0484	VC		Yes	Yes	Yes
GRMZM5G886257	Zm00001d037693	124.82	6.10693	22.1912	VC		No	No	No
GRMZM2G167694	Zm00001d032272	124.705	16.332	48.3773	VC		No	No	No
GRMZM2G072315	Zm00001d013252	124.667	366.598	278.241	FALSE		Yes	No	No
GRMZM2G031311	Zm00001d037784	123.998	27.7581	46.0766	VC		No	No	No
GRMZM2G042806	Zm00001d036903	123.948	215.522	3.93709	FALSE		Yes	No	No
GRMZM2G051055	Zm00001d039162	123.933	21.7219	18.8305	VC		Yes	No	No
GRMZM2G012160	Zm00001d012561	123.712	13.7996	40.4329	VC		No	No	No
GRMZM2G142013	Zm00001d021375	123.687	21.4626	72.2587	VC		Yes	No	No
GRMZM2G456923	Zm00001d008227	123.574	10.8218	0	VC		Yes	No	No
GRMZM2G433959	Zm00001d011968	123.532	4.24286	0.816603	VC		Yes	No	No
GRMZM2G118344	Zm00001d037536	123.5	121.442	4.84635	VC		Yes	No	Yes
GRMZM2G040397	Zm00001d002292	123.418	34.2217	16.2012	VC		Yes	No	No
GRMZM2G005433	Zm00001d011901	123.337	10.5787	209.346	VC		Yes	No	No
GRMZM2G303587	Zm00001d011901	123.337	10.5787	0.770289	VC		Yes	No	No
GRMZM2G426591	Zm00001d049416	123.329	5.8343	13.6385	VC		Yes	Yes	Yes
GRMZM2G143354	Zm00001d041785	123.279	114.851	75.375	VC		Yes	Yes	Yes
GRMZM2G104294	Zm00001d026483	123.265	12.801	25.4023	VC		Yes	No	No
GRMZM2G508931	Zm00001d052817	123.223	56.2082	0	VC		Yes	Yes	No
GRMZM2G016660	Zm00001d020297	122.859	86.2831	21.3112	VC		Yes	No	No
GRMZM2G073959	Zm00001d012681	122.4	54.5854	4.13339	VC		Yes	Yes	No
GRMZM5G831993	Zm00001d045183	122.201	14.9677	30.749	VC		No	No	No
GRMZM2G005163	Zm00001d011038	122.049	9.87568	2.51217	VC		Yes	No	No
GRMZM2G034417	Zm00001d033110	121.968	105.036	68.3055	VC		Yes	No	No
GRMZM2G014618	Zm00001d013288	121.825	24.1699	0	VC		Yes	No	No
GRMZM2G144367	Zm00001d050430	121.757	35.7208	49.2186	VC		No	No	No
GRMZM2G130558	Zm00001d043178	121.537	13.1614	6.01269	VC		Yes	Yes	No
GRMZM2G179308	Zm00001d017096	121.354	276.999	15.5443	FALSE		No	No	No
GRMZM2G157296	Zm00001d035052	121.224	10.0528	99.5225	VC		Yes	No	No
GRMZM2G100511	Zm00001d048102	120.846	56.2228	122.109	VC		Yes	No	No
GRMZM2G365185	Zm00001d053688	120.615	19.2759	0.331276	VC		Yes	No	No
GRMZM2G479423	Zm00001d042869	120.523	145.334	86.5653	FALSE		Yes	No	No
GRMZM2G387890	Zm00001d037346	120.041	211.56	12.8387	FALSE		Yes	No	Yes
GRMZM2G467799	Zm00001d037346	120.041	211.56	8.58725	FALSE		Yes	No	Yes
GRMZM2G343588	Zm00001d009075	119.986	8.34216	0.263485	VC		Yes	Yes	Yes
GRMZM2G074567	Zm00001d005461	119.978	72.7555	35.6322	VC		No	No	No
GRMZM2G024437	Zm00001d036742	119.865	5.72102	2.33646	VC		No	No	No
GRMZM2G168614	Zm00001d021448	119.747	7.08636	1.20893	VC		No	No	No
GRMZM2G101480	Zm00001d049320	119.483	76.9423	240.717	VC		Yes	Yes	Yes
GRMZM2G157878	Zm00001d030079	119.426	9.4573	18.5185	VC		Yes	No	No
GRMZM2G033805	Zm00001d044987	119.182	11.6085	9.44389	VC		Yes	Yes	No
GRMZM2G162384	Zm00001d036819	119.11	37.0358	0.0533612	VC		Yes	No	No
GRMZM2G140811	Zm00001d022594	119.065	4.69884	7.69892	VC		Yes	Yes	Yes
AC233885.1_FG002	Zm00001d013660	119.061	16.7081	2.6911	VC		Yes	Yes	Yes
GRMZM2G061764	Zm00001d046014	119.048	32.7659	0.0470367	VC		Yes	Yes	No
AC209257.4_FG008	Zm00001d038448	119.014	62.147	1.76251	VC		Yes	Yes	Yes
GRMZM5G870752	Zm00001d021061	118.797	109.857	273.695	VC		Yes	No	No
GRMZM2G032447	Zm00001d012040	118.744	512.409	0.828544	FALSE		Yes	Yes	Yes
GRMZM2G108355	Zm00001d013047	118.592	22.0765	37.8285	VC		Yes	Yes	Yes
GRMZM2G154366	Zm00001d048835	118.162	10.0402	5.39283	VC		Yes	Yes	No
GRMZM5G808290	Zm00001d053961	118.077	16.2835	0	VC		Yes	Yes	Yes
GRMZM2G086937	Zm00001d022586	118.038	20.1779	6.46736	VC		Yes	No	No
GRMZM2G134284	Zm00001d022586	118.038	20.1779	1.34821	VC		Yes	No	No
GRMZM2G076911	Zm00001d030770	117.589	59.4994	9.11112	VC		Yes	No	No
GRMZM2G166759	Zm00001d043565	117.42	10.1257	117.616	VC		No	No	No
GRMZM2G134334	Zm00001d006016	116.55	0.195797	22.023	VC		No	No	No
GRMZM2G099052	Zm00001d009482	116.307	59.3615	25.8096	VC		Yes	No	No
GRMZM2G007404	Zm00001d009908	115.621	27.2674	42.0484	VC		No	No	No
GRMZM5G813470	Zm00001d023590	115.463	9.91554	12.4599	VC		No	No	No
GRMZM2G048482	Zm00001d028643	115.358	9.91307	27.4815	VC		No	No	No
GRMZM2G087146	Zm00001d008827	115.304	18.9609	4.86341	VC		Yes	No	No
GRMZM2G082019	Zm00001d020236	114.882	20.413	27.2153	VC		Yes	Yes	No
GRMZM2G160175	Zm00001d002893	114.837	9.59121	0.815555	VC		Yes	Yes	Yes
GRMZM2G131152	Zm00001d010443	114.798	21.3317	6.48962	VC		No	No	No
GRMZM2G322819	Zm00001d002678	114.684	22.7372	0	VC		Yes	Yes	Yes
GRMZM5G817886	Zm00001d002326	114.572	17.5753	43.0027	VC		No	No	No
GRMZM2G041831	Zm00001d046509	114.533	7.97717	8.6946	VC		Yes	Yes	No
GRMZM2G174263	Zm00001d030622	114.459	12.3936	0	VC		Yes	No	No
GRMZM2G128617	Zm00001d033990	114.301	30.4232	1.68954	VC		Yes	No	No
GRMZM2G164400	Zm00001d002184	114.026	14.9712	3.64199	VC		Yes	No	No
GRMZM2G087201	Zm00001d001980	113.945	8.13063	2.08135	VC		Yes	Yes	No
AC226235.2_FG001	Zm00001d040173	113.785	29.9574	33.3546	VC		Yes	No	No
GRMZM2G109383	Zm00001d013428	113.718	39.1075	122.75	VC		Yes	No	No
GRMZM2G442195	Zm00001d024339	113.697	7.41214	33.2896	VC		Yes	No	No
GRMZM2G158721	Zm00001d006117	113.695	5.03727	0.193026	VC		Yes	No	No
GRMZM2G158775	Zm00001d006117	113.695	5.03727	0	VC		Yes	No	No
GRMZM2G312438	Zm00001d027386	113.606	8.40079	1.26828	VC		Yes	No	No
GRMZM2G127984	Zm00001d016879	113.342	17.7166	2.48988	VC		No	No	No
GRMZM2G161969	Zm00001d053580	112.927	64.9455	20.6663	VC		Yes	No	Yes
GRMZM2G029583	Zm00001d017117	112.902	65.1912	93.1914	VC		No	No	No
GRMZM2G074193	Zm00001d033171	112.845	10.215	3.89321	VC		No	No	No
GRMZM2G144653	Zm00001d019034	112.747	56.5383	249.878	VC		No	No	No
GRMZM2G082271	Zm00001d023741	112.659	45.1554	28.3722	VC		Yes	No	No
GRMZM2G130987	Zm00001d028201	112.596	22.3052	76.4523	VC		Yes	No	No
GRMZM2G075619	Zm00001d006931	112.56	42.1852	2.55798	VC		Yes	No	No
GRMZM2G375904	Zm00001d038672	112.195	246.975	10.8308	FALSE		No	No	No
AC206223.3_FG008	Zm00001d047721	111.857	44.2905	0.094126	VC		No	No	No
GRMZM2G103287	Zm00001d024408	111.684	11.6155	6.26787	VC		Yes	Yes	No
GRMZM2G461936	Zm00001d013542	111.683	3469.96	6.19982	FALSE		Yes	Yes	Yes
GRMZM2G447745	Zm00001d035470	111.54	41.3618	3.54098	VC		Yes	Yes	Yes
GRMZM2G012923	Zm00001d016274	111.477	30.6287	33.6671	VC		Yes	No	No
GRMZM2G126555	Zm00001d016274	111.477	30.6287	38.7898	VC		Yes	No	No
GRMZM2G040247	Zm00001d001859	111.346	35.0251	5.77369	VC		No	No	No
GRMZM2G052546	Zm00001d027309	111.307	35.9849	98.8888	VC		Yes	No	No
GRMZM5G801436	Zm00001d018277	110.997	47.7717	31.1885	VC		Yes	No	Yes
GRMZM2G432801	Zm00001d038792	110.92	36.4618	4.37167	VC		Yes	Yes	No
GRMZM2G335419	Zm00001d005869	110.816	20.2859	0.106473	VC		No	No	No
GRMZM2G172101	Zm00001d007369	110.403	7.48405	11.0136	VC		Yes	No	No
GRMZM2G167554	Zm00001d008791	110.368	6.15136	5.17707	VC		No	No	No
GRMZM2G152415	Zm00001d044850	110.26	8.56611	0	VC		Yes	Yes	Yes
GRMZM2G349875	Zm00001d007313	110.135	39.5937	1.78766	VC		Yes	No	No
GRMZM2G086669	Zm00001d030146	109.931	6.64492	24.5026	VC		Yes	No	No
GRMZM2G455828	Zm00001d028807	109.889	20.0506	428.83	VC		Yes	No	No
GRMZM2G070885	Zm00001d020367	109.641	18.8433	0.641673	VC		No	No	No
GRMZM5G868664	Zm00001d021122	109.371	2.02599	34.7772	VC		Yes	No	No
GRMZM2G026758	Zm00001d042250	109.218	3.05821	3.13977	VC		No	No	No
GRMZM2G075719	Zm00001d021551	109.134	42.0066	54.9807	VC		Yes	Yes	Yes
GRMZM2G152457	Zm00001d032184	109.016	11.9711	6.17176	VC		No	No	No
GRMZM2G159678	Zm00001d004193	108.719	24.6855	26.8645	VC		Yes	No	No
GRMZM2G157803	Zm00001d037782	108.542	35.3245	0	VC		Yes	Yes	Yes
GRMZM2G002910	Zm00001d018831	108.464	32.9457	10.5607	VC		Yes	No	Yes
GRMZM2G064023	Zm00001d053685	108.397	27.3929	12.6139	VC		Yes	No	No
GRMZM2G314292	Zm00001d031921	108.357	69.2846	0.623084	VC		Yes	Yes	Yes
GRMZM2G037472	Zm00001d048731	108.341	9.90014	1.94375	VC		Yes	No	No
GRMZM2G077256	Zm00001d007287	108.013	5.46303	2.05302	VC		Yes	No	No
GRMZM2G060856	Zm00001d035288	107.939	16.6187	60.1302	VC		Yes	No	No
GRMZM2G003307	Zm00001d002716	107.872	82.4316	12.6256	VC		Yes	Yes	Yes
GRMZM2G162426	Zm00001d047769	107.564	14.1595	8.73306	VC		Yes	Yes	Yes
GRMZM2G007854	Zm00001d053515	107.492	40.6078	3.56229	VC		Yes	Yes	Yes
GRMZM2G050641	Zm00001d045927	107.451	4.95923	2.32539	VC		No	No	No
GRMZM2G148411	Zm00001d023452	107.433	312.556	7.08164	FALSE		Yes	Yes	No
GRMZM2G336678	Zm00001d030270	107.426	12.9709	0.0276708	VC		Yes	Yes	Yes
GRMZM2G161643	Zm00001d010343	107.369	1.12207	20.4442	VC		Yes	Yes	No
GRMZM2G139689	Zm00001d015183	107.134	18.8051	19.1411	VC		Yes	No	No
GRMZM2G393334	Zm00001d048514	106.964	6.82554	17.1143	VC		No	No	No
GRMZM2G074309	Zm00001d024481	106.919	8.23973	3.17879	VC		No	No	No
GRMZM2G075496	Zm00001d049766	106.116	54.1245	7.46259	VC		Yes	No	No
GRMZM2G022206	Zm00001d007897	105.773	28.6004	578.564	VC		Yes	No	No
GRMZM2G400596	Zm00001d019427	105.718	7.54243	3.51452	VC		No	No	No
GRMZM2G099382	Zm00001d044109	105.553	126.303	2.15056	FALSE		No	No	No
GRMZM2G075624	Zm00001d014954	105.517	20.9871	89.4293	VC		Yes	No	No
GRMZM2G446895	Zm00001d024601	105.342	3.07943	0.813942	VC		Yes	No	No
GRMZM2G117329	Zm00001d049871	105.322	22.3733	2.54515	VC		Yes	Yes	Yes
GRMZM2G114954	Zm00001d010128	105.31	22.8948	159.733	VC		Yes	No	No
GRMZM2G124313	Zm00001d047763	105.273	78.4077	20.4897	VC		Yes	No	No
GRMZM2G133021	Zm00001d038194	105.255	614.319	3.47521	FALSE		Yes	No	No
GRMZM2G107495	Zm00001d029377	105.024	17.6235	3.83928	VC		Yes	Yes	Yes
GRMZM5G867125	Zm00001d021060	104.894	2.58899	81.8034	VC		No	No	No
GRMZM2G322888	Zm00001d036772	104.685	19.4086	0	VC		Yes	No	No
GRMZM2G145101	Zm00001d020764	104.434	9.00702	14.6484	VC		Yes	Yes	No
GRMZM2G000749	Zm00001d027726	104.399	44.2734	7.13515	VC		Yes	No	Yes
GRMZM2G043724	Zm00001d047502	104.37	11.9764	12.2065	VC		No	No	No
GRMZM2G563190	Zm00001d043266	104.338	14.4449	0.289525	VC		Yes	No	No
GRMZM2G054811	Zm00001d043275	103.965	47.9913	11.4533	VC		No	No	No
GRMZM2G158568	Zm00001d017850	103.875	23.9314	1279.71	VC		Yes	No	No
GRMZM2G073433	Zm00001d035048	103.52	42.8947	0.153968	VC		Yes	Yes	Yes
GRMZM2G073495	Zm00001d035048	103.52	42.8947	11.3996	VC		Yes	Yes	Yes
GRMZM2G004703	Zm00001d010650	103.176	16.1947	283.561	VC		No	No	No
GRMZM2G172396	Zm00001d008585	103.144	7.73387	3.1234	VC		Yes	Yes	No
GRMZM2G151254	Zm00001d036395	103.015	17.4951	24.3681	VC		Yes	No	No
GRMZM2G075100	Zm00001d025824	102.957	80.2982	0.0877313	VC		Yes	No	No
GRMZM2G362850	Zm00001d042416	102.917	112.145	17.9677	FALSE		Yes	No	No
GRMZM2G006953	Zm00001d049826	102.802	16.1035	149.51	VC		No	No	No
GRMZM2G027166	Zm00001d005329	102.784	47.6832	53.9016	VC		Yes	No	No
GRMZM2G122057	Zm00001d012156	102.479	57.0756	6.7604	VC		Yes	Yes	Yes
GRMZM2G421829	Zm00001d012156	102.479	57.0756	7.72764	VC		Yes	Yes	Yes
GRMZM2G005036	Zm00001d038776	102.425	26.0034	35.715	VC		Yes	No	No
GRMZM2G075372	Zm00001d017886	102.345	64.2647	0.321066	VC		Yes	No	No
GRMZM2G023798	Zm00001d015234	102.201	207.397	6.99648	FALSE		Yes	No	No
AC233953.1_FG005	Zm00001d011913	101.951	34.9113	8.04725	VC		Yes	No	No
GRMZM2G390150	Zm00001d049561	101.87	1.17397	0.656196	VC		Yes	Yes	No
GRMZM2G093276	Zm00001d019228	101.723	59.3306	3.3697	VC		Yes	No	No
GRMZM2G113790	Zm00001d050174	101.619	21.5008	1.659	VC		No	No	No
GRMZM2G078887	Zm00001d018461	101.618	24.1213	14.412	VC		No	No	No
GRMZM2G181362	Zm00001d052079	101.6	7.79779	12.369	VC		Yes	No	No
GRMZM2G128268	Zm00001d004734	101.565	24.048	12.7951	VC		Yes	No	No
GRMZM2G467703	Zm00001d053876	101.368	43.1054	0.0170946	VC		Yes	Yes	Yes
GRMZM2G099944	Zm00001d034022	101.264	27.3062	15.6784	VC		No	No	No
GRMZM2G343218	Zm00001d042662	100.959	12.6251	0.514106	VC		Yes	Yes	Yes
GRMZM2G470292	Zm00001d011233	100.894	76.1958	6.62736	VC		Yes	Yes	Yes
GRMZM2G144716	Zm00001d011750	100.877	72.0249	15.7526	VC		No	No	No
GRMZM2G030971	Zm00001d039740	100.827	51.7831	8.13259	VC		Yes	No	No
GRMZM2G126446	Zm00001d039740	100.827	51.7831	4.29259	VC		Yes	No	No
GRMZM2G476843	Zm00001d038845	100.679	126.441	0.498257	FALSE		Yes	Yes	Yes
GRMZM2G177914	Zm00001d047992	100.499	7.80741	19.5786	VC		No	No	No
AC231745.1_FG004	Zm00001d045294	100.431	27.5423	4.19843	VC		Yes	Yes	No
GRMZM2G159155	Zm00001d015765	100.431	16.5683	12.6147	VC		Yes	Yes	Yes
GRMZM5G877874	Zm00001d015765	100.431	16.5683	18.9763	VC		Yes	Yes	Yes
GRMZM5G871861	Zm00001d008870	100.348	11.7421	5.14273	VC		Yes	No	No
GRMZM2G161913	Zm00001d002617	100.112	39.4404	9.42028	VC		Yes	Yes	Yes
GRMZM2G057466	Zm00001d030108	100.058	272.632	1.59841	FALSE		Yes	No	No
GRMZM2G022275	Zm00001d046445	99.8609	122.62	14.7763	FALSE		No	No	No
GRMZM2G124915	Zm00001d037790	99.7145	19.1475	12.2151	VC		No	No	No
GRMZM2G115342	Zm00001d053786	99.4869	17.2924	48.6272	VC		Yes	No	No
GRMZM2G083475	Zm00001d030230	99.4513	65.7761	7.60459	VC		Yes	No	No
GRMZM5G823484	Zm00001d041138	99.1537	73.2578	22.6819	VC		Yes	No	Yes
GRMZM2G068647	Zm00001d047885	99.024	30.2593	0.093589	VC		Yes	Yes	Yes
GRMZM2G045688	Zm00001d032350	98.628	31.9357	34.8463	VC		Yes	No	No
GRMZM2G100431	Zm00001d048105	98.575	359.389	16.1876	FALSE		No	No	No
GRMZM2G099466	Zm00001d039580	98.4406	3.64774	19.7771	VC		Yes	No	No
GRMZM2G037193	Zm00001d048521	98.3826	5.8362	3.95688	VC		No	No	No
GRMZM2G135027	Zm00001d043267	98.3705	6.85086	21.5099	VC		No	No	No
GRMZM2G179133	Zm00001d034586	98.077	26.7772	28.4354	VC		No	No	No
GRMZM2G158147	Zm00001d004513	97.975	8.30064	215.979	VC		Yes	No	No
GRMZM2G078926	Zm00001d043890	96.9764	3.25943	1.07057	VC		Yes	No	No
GRMZM2G462422	Zm00001d047770	96.8428	8.55348	0.725542	VC		Yes	Yes	Yes
GRMZM2G030016	Zm00001d028786	96.804	24.0569	389.214	VC		Yes	No	No
GRMZM2G411536	Zm00001d041105	96.7373	233.179	9.42218	FALSE		Yes	Yes	Yes
GRMZM2G026231	Zm00001d023576	96.6991	7.11274	6.07567	VC		Yes	No	No
GRMZM2G134027	Zm00001d007650	96.547	10.424	4.10284	VC		Yes	No	No
GRMZM2G009849	Zm00001d043093	96.5376	492.465	3.09158	FALSE		Yes	No	Yes
GRMZM2G070126	Zm00001d043093	96.5376	492.465	2.7786	FALSE		Yes	No	Yes
GRMZM2G102605	Zm00001d039039	96.4905	12.0247	2.80193	VC		No	No	No
GRMZM2G011098	Zm00001d013445	96.3975	13.1355	2.02956	VC		Yes	No	No
GRMZM2G156620	Zm00001d039094	96.3366	33.3282	1.1e-05	VC		No	No	No
GRMZM2G107609	Zm00001d045435	96.2616	44.9135	74.8372	VC		No	No	No
AC186669.3_FG002	Zm00001d043667	96.148	13.4872	0.0842598	VC		Yes	Yes	Yes
AC195154.3_FG004	Zm00001d043667	96.148	13.4872	1.51837	VC		Yes	Yes	Yes
GRMZM2G113319	Zm00001d043667	96.148	13.4872	0.519743	VC		Yes	Yes	Yes
GRMZM2G044126	Zm00001d006918	96.0473	69.0771	6.46919	VC		No	No	No
GRMZM2G458607	Zm00001d038992	95.9984	88.1739	0	VC		No	No	No
GRMZM2G003883	Zm00001d040446	95.8725	252.427	137.065	FALSE		Yes	No	No
GRMZM2G374969	Zm00001d021902	95.8579	26.1244	6.34024	VC		Yes	Yes	Yes
GRMZM2G059590	Zm00001d011684	95.7933	87.5874	4.32872	VC		Yes	No	No
GRMZM2G031394	Zm00001d047884	95.5811	2.42623	0.0786257	VC		Yes	Yes	Yes
GRMZM2G359746	Zm00001d005893	95.5447	5.87549	0.0777748	VC		No	No	No
GRMZM2G120408	Zm00001d016066	95.4281	3.43579	10.3801	VC		Yes	No	No
GRMZM2G045690	Zm00001d013397	95.3642	2.60157	20.3936	VC		Yes	No	No
GRMZM2G173067	Zm00001d028214	95.2666	11.5186	6.97752	VC		Yes	Yes	No
GRMZM2G083813	Zm00001d012825	95.2492	20.3394	15.0774	VC		No	No	No
GRMZM2G020478	Zm00001d031426	95.2315	57.1217	0.151537	VC		No	No	No
GRMZM2G050427	Zm00001d031426	95.2315	57.1217	0.151537	VC		No	No	No
GRMZM2G150901	Zm00001d026347	95.2038	45.049	5.32873	VC		Yes	No	No
GRMZM2G161087	Zm00001d004118	95.2038	50.6252	5.39181	VC		Yes	No	No
GRMZM5G833660	Zm00001d048825	95.1981	2.37447	29.8738	VC		No	No	No
GRMZM2G171181	Zm00001d027595	95.0411	36.1252	580.097	VC		Yes	No	No
GRMZM2G065950	Zm00001d036403	94.9959	29.5566	62.8002	VC		Yes	No	No
GRMZM2G160149	Zm00001d046420	94.9413	27.938	1.18715	VC		Yes	No	No
GRMZM2G066485	Zm00001d037946	94.9196	22.4339	2.15849	VC		Yes	No	No
GRMZM2G009655	Zm00001d030357	94.848	13.7363	6.05541	VC		Yes	No	No
GRMZM2G410990	Zm00001d027304	94.6849	6.71964	0.686116	VC		Yes	No	No
GRMZM2G048475	Zm00001d032104	94.61	5.54189	0.387104	VC		Yes	No	No
GRMZM2G033926	Zm00001d013935	94.5189	8.0418	6.09527	VC		Yes	No	No
GRMZM2G034276	Zm00001d013935	94.5189	8.0418	4.84144	VC		Yes	No	No
GRMZM2G129155	Zm00001d042338	94.5051	15.2335	3.30824	VC		Yes	No	No
GRMZM2G450424	Zm00001d012393	94.4919	21.8074	14.7695	VC		Yes	Yes	No
GRMZM2G124911	Zm00001d042213	94.3476	21.3895	4.93073	VC		Yes	No	No
GRMZM2G423851	Zm00001d029008	94.3274	128.496	1.40611	FALSE		Yes	No	No
GRMZM2G311905	Zm00001d053654	94.3005	8.5253	11.512	VC		No	No	No
GRMZM2G045270	Zm00001d011536	94.1676	50.8203	18.2291	VC		No	No	No
GRMZM2G001887	Zm00001d013999	94.0447	24.085	125.89	VC		Yes	No	No
GRMZM2G119494	Zm00001d027441	93.9168	23.5454	0.592622	VC		Yes	No	No
GRMZM2G174221	Zm00001d041993	93.7923	72.3671	42.641	VC		No	No	No
GRMZM2G118637	Zm00001d053834	93.709	217.02	952.542	FALSE		Yes	No	No
GRMZM2G038953	Zm00001d043303	93.6315	17.8568	10.7298	VC		Yes	No	No
GRMZM2G105307	Zm00001d042997	93.3116	12.6635	9.61908	VC		No	No	No
GRMZM2G394827	Zm00001d038865	93.1237	48.6489	788.363	VC		Yes	No	No
GRMZM2G099827	Zm00001d015096	93.1111	8.96472	0	VC		Yes	No	Yes
GRMZM2G021331	Zm00001d009488	93.0823	33.5834	106.548	VC		Yes	Yes	No
GRMZM2G461159	Zm00001d020544	93.0483	6.11399	98.8905	VC		Yes	Yes	No
GRMZM2G064701	Zm00001d051636	92.9558	6.98981	6.69792	VC		Yes	Yes	No
GRMZM2G027726	Zm00001d053952	92.8759	48.0431	11.5776	VC		No	No	No
GRMZM5G831951	Zm00001d034595	92.8425	27.5815	0	VC		Yes	Yes	Yes
GRMZM2G445423	Zm00001d038844	92.8148	72.7394	0.0603876	VC		No	No	No
GRMZM2G382632	Zm00001d043989	92.7988	8.60264	7.6121	VC		No	No	No
GRMZM2G382914	Zm00001d015376	92.6653	105.143	1156.65	FALSE		Yes	No	No
GRMZM2G049726	Zm00001d010939	92.5049	64.255	0	VC		Yes	Yes	No
GRMZM2G013750	Zm00001d012844	92.4609	77.7254	97.5687	VC		Yes	No	No
GRMZM2G106245	Zm00001d002156	92.4327	15.7929	56.3939	VC		Yes	No	No
GRMZM2G143244	Zm00001d048496	92.427	12.3949	16.0554	VC		No	No	No
GRMZM2G033894	Zm00001d004473	92.4153	10.9051	89.573	VC		Yes	Yes	No
GRMZM5G852329	Zm00001d049361	92.3889	8.93548	10.5917	VC		Yes	No	No
GRMZM2G441115	Zm00001d048697	92.2848	8.47729	0	VC		Yes	Yes	Yes
GRMZM2G165926	Zm00001d028396	92.2039	70.5646	59.5968	VC		Yes	No	No
GRMZM2G079257	Zm00001d012652	92.1741	57.9341	48.6631	VC		Yes	Yes	Yes
GRMZM2G179779	Zm00001d021970	92.124	4.97562	0	VC		No	No	No
GRMZM2G043575	Zm00001d050600	92.0826	17.5139	0.0897957	VC		No	No	No
GRMZM2G162145	Zm00001d043726	91.7995	77.7047	7.56963	VC		Yes	Yes	Yes
GRMZM2G107968	Zm00001d005170	91.7554	4.1576	27.5299	VC		Yes	Yes	No
GRMZM2G453794	Zm00001d027392	91.555	77.7152	5.91354	VC		Yes	No	No
GRMZM2G036120	Zm00001d012418	91.432	6.36948	2.43333	VC		No	No	No
GRMZM2G038412	Zm00001d019181	91.3711	12.6134	22.9044	VC		Yes	No	No
GRMZM2G072550	Zm00001d045127	91.3262	43.0012	1.86944	VC		Yes	No	No
GRMZM2G098496	Zm00001d049982	91.2526	74.836	70.3596	VC		Yes	No	No
GRMZM2G071491	Zm00001d045516	91.1736	252.029	9.65957	FALSE		Yes	Yes	Yes
GRMZM2G328988	Zm00001d010572	91.0434	472.855	1.2585	FALSE		Yes	Yes	Yes
GRMZM2G095124	Zm00001d047464	90.9573	6.84556	5.51254	VC		Yes	Yes	No
GRMZM2G118610	Zm00001d024314	90.9511	10.8292	63.3593	VC		No	No	No
GRMZM2G149265	Zm00001d012395	90.9427	11.9795	94.8976	VC		No	No	No
GRMZM2G087749	Zm00001d040748	90.9082	9.27019	5.74317	VC		Yes	Yes	No
GRMZM2G435675	Zm00001d040748	90.9082	9.27019	1.54502	VC		Yes	Yes	No
GRMZM2G068613	Zm00001d047886	90.8475	24.5301	0.0208433	VC		Yes	Yes	Yes
GRMZM2G110834	Zm00001d040076	90.7018	342.151	12.1504	FALSE		Yes	No	No
GRMZM2G070218	Zm00001d018061	90.6522	4.74157	38.7195	VC		Yes	No	No
AC155622.2_FG001	Zm00001d039411	90.6015	73.7964	22.7821	VC		Yes	No	No
AC155622.2_FG004	Zm00001d039411	90.6015	73.7964	13.1025	VC		Yes	No	No
GRMZM2G459561	Zm00001d032145	90.5871	9.50762	0	VC		No	No	No
GRMZM2G035243	Zm00001d027856	90.5725	3.31503	69.5551	VC	tdsgR72D11	No	No	No
GRMZM2G113057	Zm00001d048209	90.3681	14.1482	0	VC		Yes	Yes	Yes
GRMZM2G301647	Zm00001d052067	90.3609	474.896	0.0970327	FALSE		Yes	No	No
GRMZM2G142863	Zm00001d003947	90.3365	89.5585	10.0938	VC	tdsgR83B04	No	No	No
GRMZM2G171597	Zm00001d022195	90.2089	506.222	0	FALSE		Yes	No	Yes
GRMZM2G053397	Zm00001d035503	90.1779	15.3124	17.818	VC		Yes	Yes	No
GRMZM2G353967	Zm00001d035503	90.1779	15.3124	0	VC		Yes	Yes	No
GRMZM2G039251	Zm00001d006667	90.0286	12.4528	33.7786	VC		Yes	No	No
GRMZM2G444762	Zm00001d004557	89.992	18.6868	1.76636	VC		No	No	No
GRMZM2G151041	Zm00001d025240	89.8619	138.218	21.8798	FALSE		Yes	No	No
GRMZM2G088313	Zm00001d023337	89.8491	26.137	1.21106	VC		Yes	Yes	No
GRMZM2G387731	Zm00001d023337	89.8491	26.137	1.33833	VC		Yes	Yes	No
GRMZM2G047274	Zm00001d043195	89.7175	97.6904	130.02	FALSE		Yes	No	No
GRMZM2G053083	Zm00001d021436	89.6502	55.4109	15.0047	VC		No	No	No
GRMZM5G879882	Zm00001d043563	89.6071	8.79514	28.9331	VC		Yes	No	No
GRMZM2G376255	Zm00001d048296	89.5284	4.12236	0.253694	VC		Yes	No	No
GRMZM2G451806	Zm00001d015822	89.5073	1.73806	0.0202831	VC		Yes	Yes	Yes
GRMZM2G086093	Zm00001d027665	89.4472	15.0663	1.99743	VC		Yes	Yes	No
GRMZM2G418037	Zm00001d027665	89.4472	15.0663	0.184478	VC		Yes	Yes	No
GRMZM2G439049	Zm00001d027665	89.4472	15.0663	0.228826	VC		Yes	Yes	No
GRMZM2G005646	Zm00001d050121	89.4112	127.801	4.57639	FALSE		Yes	No	No
GRMZM2G124524	Zm00001d005016	89.3238	13.4079	4.03594	VC		Yes	No	No
GRMZM2G034083	Zm00001d041593	89.3042	77.2607	174.957	VC		No	No	No
GRMZM2G084540	Zm00001d029328	89.2445	26.2682	14.2575	VC		Yes	No	No
GRMZM2G551402	Zm00001d052943	89.2015	35.3637	49.2968	VC		Yes	Yes	Yes
GRMZM2G014170	Zm00001d012817	89.1998	41.3327	3.10584	VC		Yes	Yes	Yes
GRMZM2G022997	Zm00001d033551	89.11	111.71	8.77942	FALSE		Yes	Yes	No
GRMZM2G134396	Zm00001d022581	89.0384	12.4005	18.2296	VC		Yes	Yes	No
GRMZM2G145396	Zm00001d035948	88.9857	53.138	131.166	VC		Yes	No	No
GRMZM2G122983	Zm00001d050978	88.9615	3.07477	11.3278	VC		No	No	No
GRMZM5G833124	Zm00001d038209	88.8617	34.6901	28.9017	VC		Yes	Yes	Yes
GRMZM2G080959	Zm00001d051496	88.5401	5.87502	1.26424	VC		Yes	No	No
GRMZM2G018566	Zm00001d040438	88.4692	57.5665	6.8986	VC		Yes	Yes	Yes
GRMZM5G862799	Zm00001d021779	88.0653	10.5191	8.3543	VC		No	No	No
GRMZM2G039811	Zm00001d006328	87.9936	22.1873	3.10158	VC		Yes	No	Yes
GRMZM2G013619	Zm00001d025801	87.8452	114.004	5.79373	FALSE		No	No	No
GRMZM2G335521	Zm00001d025801	87.8452	114.004	52.5638	FALSE		No	No	No
AC195874.2_FG002	Zm00001d007270	87.8275	7.3795	30.3959	VC		Yes	Yes	No
GRMZM2G011518	Zm00001d030157	87.8236	21.5356	24.9184	VC		Yes	No	No
GRMZM2G018508	Zm00001d018859	87.6666	82.1294	2.81471	VC		No	No	No
GRMZM2G449355	Zm00001d049455	87.6416	270.431	5.09569	FALSE		Yes	No	No
GRMZM2G060949	Zm00001d049087	87.5136	3.1658	0.249063	VC		Yes	No	No
GRMZM2G360389	Zm00001d051126	87.1355	7.28857	0.0580067	VC		Yes	No	No
GRMZM2G404237	Zm00001d010358	87.0872	23.5497	0	VC		Yes	No	No
GRMZM2G047774	Zm00001d034896	86.7981	14.9587	3.76342	VC		Yes	Yes	No
GRMZM2G062391	Zm00001d029064	86.6297	8.32057	13.9927	VC		No	No	No
GRMZM2G353497	Zm00001d033507	86.565	38.3306	0.643255	VC		No	No	No
GRMZM2G335657	Zm00001d009163	86.5386	13.5333	21.2385	VC		Yes	No	No
GRMZM2G073725	Zm00001d033174	86.1914	19.9516	411.028	VC		No	No	No
GRMZM2G090487	Zm00001d012615	86.1704	13.8222	0.593528	VC		Yes	No	Yes
GRMZM2G105167	Zm00001d046592	85.9368	13.6882	7.66963	VC		Yes	Yes	Yes
GRMZM2G164265	Zm00001d018904	85.9309	35.8089	9.48521	VC		No	No	No
GRMZM2G097728	Zm00001d017456	85.9129	141.227	41.6451	FALSE		No	No	No
GRMZM2G097746	Zm00001d017456	85.9129	141.227	16.0457	FALSE		No	No	No
GRMZM2G043212	Zm00001d043465	85.8932	35.832	70.2621	VC		Yes	Yes	No
GRMZM2G043464	Zm00001d043465	85.8932	35.832	3.18632	VC		Yes	Yes	No
GRMZM2G049141	Zm00001d004139	85.8867	19.9591	2.65565	VC		No	No	No
GRMZM2G143050	Zm00001d016570	85.7592	5.23918	4.59801	VC		Yes	No	No
GRMZM2G091155	Zm00001d050375	85.4553	333.748	343.62	FALSE		No	No	No
GRMZM2G160184	Zm00001d004552	85.3263	12.8085	28.9919	VC		Yes	No	No
AC206259.3_FG003	Zm00001d034624	85.0517	59.8892	5.05732	VC		Yes	Yes	Yes
GRMZM2G405690	Zm00001d034624	85.0517	59.8892	3.84047	VC		Yes	Yes	Yes
GRMZM5G894233	Zm00001d018598	84.7936	15.061	12.1698	VC		No	No	No
GRMZM2G361501	Zm00001d042130	84.7267	5.45092	1.06863	VC		Yes	No	No
GRMZM2G061684	Zm00001d009183	84.7002	25.3857	1.1365	VC		Yes	Yes	Yes
GRMZM2G159535	Zm00001d018099	84.6166	26.6292	4.89814	VC		No	No	No
GRMZM2G023194	Zm00001d025286	84.5778	17.7468	29.5941	VC		Yes	No	No
GRMZM2G075320	Zm00001d040123	84.4244	191.631	7.49046	FALSE		Yes	No	No
GRMZM2G348578	Zm00001d034124	84.4195	32.8015	4.5611	VC		No	No	No
GRMZM2G032003	Zm00001d021421	84.3907	7.29348	640.622	VC		No	No	No
GRMZM2G135763	Zm00001d020615	84.2917	4.81118	4.43887	VC		Yes	No	No
GRMZM5G863656	Zm00001d028117	84.1007	13.5551	983.089	VC		Yes	No	No
GRMZM2G142553	Zm00001d043560	84.0855	41.1218	8.97431	VC		Yes	No	No
GRMZM5G886883	Zm00001d043560	84.0855	41.1218	2.25788	VC		Yes	No	No
GRMZM2G137236	Zm00001d027333	84.0363	29.4505	5.83777	VC		No	No	No
GRMZM2G153541	Zm00001d046449	83.9925	21.5176	867.937	VC		Yes	No	No
GRMZM2G336448	Zm00001d052435	83.9286	7.62258	3.80307	VC		No	No	No
GRMZM5G804382	Zm00001d005090	83.8379	101.748	28.3568	FALSE		No	No	No
GRMZM2G442658	Zm00001d033931	83.642	6.59871	68.9986	VC		Yes	No	No
GRMZM5G836588	Zm00001d032852	83.5567	28.0128	3.88299	VC		Yes	No	No
GRMZM2G040094	Zm00001d053702	83.5522	9.15151	0.248804	VC		Yes	Yes	Yes
GRMZM2G146305	Zm00001d036459	83.419	19.8997	0	VC		Yes	Yes	Yes
GRMZM2G456603	Zm00001d030080	82.9312	2.02645	31.979	VC		No	No	No
GRMZM2G053574	Zm00001d009359	82.6526	10.0012	13.0615	VC		Yes	No	No
GRMZM2G113351	Zm00001d027943	82.6095	171.032	0.779503	FALSE		Yes	No	Yes
GRMZM5G856812	Zm00001d012440	82.596	2.21538	0.00790273	VC		Yes	No	No
GRMZM2G079112	Zm00001d028543	82.5427	4.62045	8.70324	VC		Yes	Yes	Yes
GRMZM2G436593	Zm00001d031833	82.2436	32.7667	41.9011	VC		No	No	No
GRMZM2G010136	Zm00001d007146	82.207	914.643	6.21377	FALSE		No	No	No
GRMZM2G308619	Zm00001d039282	82.0932	6.78818	0	VC		Yes	No	No
GRMZM5G825512	Zm00001d022226	81.9353	268.257	3.83579	FALSE		Yes	No	No
GRMZM2G016259	Zm00001d007759	81.7995	2.58767	0	VC		No	No	No
GRMZM2G090928	Zm00001d010940	81.5627	4.0604	16.0188	VC		Yes	No	No
GRMZM2G015132	Zm00001d016365	81.4273	14.4267	41.2332	VC		Yes	No	No
GRMZM2G453832	Zm00001d029808	81.3608	82.6568	3.71405	FALSE		No	No	No
GRMZM2G175273	Zm00001d011113	81.2453	10.8242	122.338	VC		Yes	Yes	No
GRMZM5G815894	Zm00001d042525	81.0192	55.7941	589.623	VC		Yes	No	No
GRMZM2G031370	Zm00001d046882	81.0095	6.73641	0.711328	VC		No	No	No
AC212835.3_FG007	Zm00001d002775	80.898	47.8269	69.022	VC		No	No	No
GRMZM2G343437	Zm00001d023513	80.8861	43.0607	0	VC		Yes	No	No
GRMZM2G104833	Zm00001d048988	80.8455	21.8572	4.29013	VC		Yes	Yes	Yes
GRMZM2G122135	Zm00001d045482	80.733	10.9565	32.8236	VC		Yes	No	No
GRMZM2G134176	Zm00001d011966	80.7135	254.101	66.966	FALSE		No	No	No
AC207652.3_FG001	Zm00001d040320	80.4637	21.176	0.103311	VC		Yes	No	No
GRMZM2G143627	Zm00001d018478	80.4057	38.1143	64.652	VC		No	No	No
AC210961.3_FG002	Zm00001d013480	80.3582	4.18739	0	VC		No	No	No
GRMZM2G122064	Zm00001d032044	80.3093	138.127	3.8174	FALSE		Yes	No	No
GRMZM5G825854	Zm00001d032099	80.2262	3.83718	6.27098	VC		Yes	No	No
GRMZM2G365815	Zm00001d004998	80.1741	33.0481	0.105118	VC		Yes	Yes	Yes
GRMZM2G089406	Zm00001d010967	80.0604	33.2245	15.8647	VC		Yes	Yes	Yes
GRMZM2G425863	Zm00001d032536	80.0216	12.3051	5.14005	VC		Yes	No	No
GRMZM2G135839	Zm00001d018625	79.7733	172.493	3.31062	FALSE		Yes	No	No
GRMZM2G319357	Zm00001d031963	79.7399	5.57195	29.282	VC		Yes	No	No
GRMZM2G433117	Zm00001d048236	79.6359	15.2584	1.19203	VC		Yes	No	No
GRMZM2G092296	Zm00001d045448	79.3875	11.1568	469.843	VC		Yes	No	No
GRMZM2G145376	Zm00001d015851	79.3578	10.5201	4.00802	VC		Yes	Yes	No
GRMZM2G095915	Zm00001d027994	79.1004	20.4384	0	VC		Yes	No	No
GRMZM2G056645	Zm00001d033984	79.0355	3.77167	1.86191	VC		No	No	No
GRMZM2G109818	Zm00001d015450	78.6869	17.1683	16.3492	VC		Yes	No	No
GRMZM2G118515	Zm00001d011918	78.5948	26.4075	1.86329	VC		Yes	No	No
GRMZM2G084547	Zm00001d025062	78.5814	22.73	110.212	VC		Yes	No	No
GRMZM2G116086	Zm00001d012651	78.5711	118.992	13.6895	FALSE		Yes	No	No
GRMZM2G141379	Zm00001d033322	78.5683	61.5024	1.77568	VC		No	No	No
GRMZM2G135588	Zm00001d016248	78.4315	15.4668	22.5452	VC		No	No	No
GRMZM2G044388	Zm00001d027362	78.154	38.5613	10.3607	VC		No	No	No
GRMZM2G010342	Zm00001d022405	78.0695	449.751	2.89435	FALSE		Yes	Yes	Yes
GRMZM2G010152	Zm00001d053783	78.0434	25.6324	1.35268	VC		No	No	No
GRMZM2G062420	Zm00001d001959	77.8816	49.5833	10.2371	VC		Yes	No	No
GRMZM5G887286	Zm00001d007339	77.8744	94.6009	8.54819	FALSE		No	No	No
GRMZM2G129585	Zm00001d049545	77.7334	57.0678	31.3104	VC		No	No	No
GRMZM2G089783	Zm00001d052322	77.6632	61.3949	3.0507	VC		No	No	No
GRMZM2G039592	Zm00001d034485	77.5788	47.0543	15.0024	VC		Yes	No	No
GRMZM2G131817	Zm00001d032543	77.1275	3.00278	23.2791	VC		No	No	No
GRMZM2G418916	Zm00001d016822	77.0491	6.03146	11.5425	VC		Yes	Yes	No
GRMZM2G053140	Zm00001d044189	77.0404	3.41238	8.00594	VC		No	No	No
GRMZM2G013652	Zm00001d022307	76.8849	23.6726	531.827	VC		Yes	No	No
GRMZM2G086116	Zm00001d013910	76.8827	3.36128	15.7555	VC		No	No	No
GRMZM2G062848	Zm00001d016662	76.7751	230.191	56.992	FALSE		Yes	Yes	Yes
GRMZM2G004352	Zm00001d002130	76.6977	3.71508	26.8541	VC		No	No	No
GRMZM2G420004	Zm00001d053846	76.6725	42.9769	0	VC		No	No	No
GRMZM2G018228	Zm00001d009000	76.6162	11.7321	323.278	VC		Yes	No	No
AC235544.1_FG002	Zm00001d048225	76.5859	0.319206	0.091152	VC		Yes	No	No
GRMZM2G412888	Zm00001d006836	76.5723	6.2018	5.27	VC		Yes	No	No
GRMZM2G054870	Zm00001d021861	76.5083	8.2087	2.07413	VC		Yes	No	No
GRMZM2G334457	Zm00001d008429	76.4981	60.7994	5.01159	VC		Yes	No	No
GRMZM2G108589	Zm00001d018647	76.4653	4.85096	0.0921069	VC		Yes	Yes	No
GRMZM2G140917	Zm00001d036475	76.3969	130.157	4.13486	FALSE		Yes	No	No
GRMZM2G153250	Zm00001d037596	76.164	5.24412	41.8994	VC		Yes	No	No
GRMZM2G094390	Zm00001d030031	75.9897	13.0297	9.05611	VC		Yes	No	No
GRMZM2G036609	Zm00001d022388	75.9759	12.4426	29.0653	VC		No	No	No
GRMZM2G447617	Zm00001d047754	75.9315	7.25427	9.1564	VC		Yes	No	No
GRMZM2G122999	Zm00001d041620	75.7769	308.379	8.48796	FALSE		Yes	No	Yes
GRMZM2G117755	Zm00001d050265	75.6988	160.52	132.225	FALSE		No	No	No
GRMZM2G163081	Zm00001d012161	75.6714	34.0148	551.327	VC		Yes	No	No
GRMZM2G136901	Zm00001d014299	75.5433	16.1075	28.8161	VC		No	No	No
GRMZM2G147629	Zm00001d032377	75.2571	40.0966	0.612751	VC		Yes	No	No
GRMZM2G132991	Zm00001d012634	74.9635	3.43724	2.75332	VC		No	No	No
GRMZM2G063737	Zm00001d012752	74.9181	7.61016	1.83821	VC		No	No	No
GRMZM2G058479	Zm00001d014656	74.9172	5.64001	27.9888	VC		Yes	No	No
GRMZM2G320399	Zm00001d038916	74.8661	132.504	4.2882	FALSE		No	No	No
GRMZM2G038401	Zm00001d010522	74.8053	36.1501	20.0377	VC		Yes	No	No
GRMZM2G065388	Zm00001d040864	74.7804	6.47605	1.90717	VC		Yes	No	No
GRMZM2G329944	Zm00001d040864	74.7804	6.47605	0.404083	VC		Yes	No	No
GRMZM2G329952	Zm00001d040864	74.7804	6.47605	3.95563	VC		Yes	No	No
GRMZM2G105473	Zm00001d038747	74.526	10.8206	20.268	VC		No	No	No
GRMZM2G065971	Zm00001d012102	74.371	41.9896	3.66899	VC		No	No	No
GRMZM2G078569	Zm00001d032156	74.3071	2.40909	90.0689	VC		Yes	No	No
GRMZM2G052750	Zm00001d018316	74.0831	118.686	1.90864	FALSE		Yes	Yes	Yes
GRMZM2G123987	Zm00001d047666	74.059	45.7644	12.9067	VC		Yes	Yes	Yes
AC190609.3_FG002	Zm00001d052718	73.9938	32.5284	680.056	VC		Yes	Yes	No
GRMZM5G833032	Zm00001d017609	73.8649	3.12836	8.79981	VC		Yes	Yes	No
GRMZM2G386991	Zm00001d042938	73.819	22.612	12.4334	VC		Yes	Yes	Yes
GRMZM2G342039	Zm00001d002478	73.8035	3.10581	2.4509	VC		No	No	No
GRMZM2G018901	Zm00001d011180	73.7956	11.4958	34.3449	VC		Yes	No	No
GRMZM2G177461	Zm00001d030506	73.7906	25.5126	0.648671	VC		Yes	No	No
GRMZM2G164821	Zm00001d047977	73.743	13.8195	12.0519	VC		Yes	No	No
GRMZM2G097289	Zm00001d024816	73.6986	168.867	7.24675	FALSE		Yes	No	Yes
GRMZM2G303105	Zm00001d024816	73.6986	168.867	2.69661	FALSE		Yes	No	Yes
GRMZM2G540538	Zm00001d017271	73.6628	8.89716	251.972	VC		No	No	No
GRMZM2G026737	Zm00001d032388	73.604	20.0403	0	VC		Yes	Yes	Yes
GRMZM2G422190	Zm00001d052047	73.5322	2.3649	0.217291	VC		Yes	Yes	Yes
GRMZM2G435445	Zm00001d038691	73.5249	3.9218	21.0734	VC		No	No	No
GRMZM2G145840	Zm00001d042182	73.4838	23.8165	7.30049	VC		Yes	Yes	No
GRMZM2G035421	Zm00001d012687	73.4276	3.88709	0.159642	VC		Yes	Yes	No
GRMZM2G145061	Zm00001d018526	73.3717	8.98065	1.5405	VC		No	No	No
GRMZM2G041048	Zm00001d013824	73.3054	5.44776	6.01343	VC		Yes	Yes	No
GRMZM2G012143	Zm00001d053856	73.2742	68.5246	37.6953	VC		Yes	No	No
GRMZM2G106376	Zm00001d026531	73.2459	494.839	1.87589	FALSE		Yes	Yes	Yes
GRMZM2G153162	Zm00001d021741	73.2191	21.7784	7.63014	VC		Yes	No	No
GRMZM2G116126	Zm00001d034364	73.0389	2.43537	3.45716	VC		Yes	Yes	No
GRMZM2G179120	Zm00001d005624	73.026	272.45	35.2297	FALSE		Yes	Yes	Yes
GRMZM2G057037	Zm00001d020441	73.0157	18.197	13.7393	VC		Yes	No	No
GRMZM2G018728	Zm00001d028963	72.8684	332.904	146.586	FALSE		Yes	No	No
GRMZM2G036837	Zm00001d008322	72.7312	4.77725	4.08335	VC		Yes	Yes	No
GRMZM2G146267	Zm00001d005100	72.731	117.661	3.34994	FALSE		Yes	No	No
GRMZM2G146283	Zm00001d005100	72.731	117.661	0.000265198	FALSE		Yes	No	No
GRMZM2G152732	Zm00001d019531	72.4324	9.45028	3.08153	VC		No	No	No
GRMZM2G043147	Zm00001d014486	72.4224	5.29061	45.1781	VC		No	No	No
GRMZM2G055785	Zm00001d048536	72.4176	221.166	2.32666	FALSE		Yes	Yes	Yes
GRMZM2G439201	Zm00001d022513	72.2473	36.5117	196.198	VC		Yes	No	No
GRMZM2G152370	Zm00001d039521	72.1658	866.46	3.7633	FALSE		Yes	Yes	Yes
GRMZM2G027995	Zm00001d036480	72.044	27.9798	83.8324	VC		Yes	No	No
GRMZM2G481964	Zm00001d020839	72.026	13.6306	0	VC		Yes	No	No
GRMZM2G046407	Zm00001d018217	71.9934	32.3478	1.58943	VC		No	No	No
GRMZM2G172210	Zm00001d007068	71.8636	69.0357	13.0648	VC		Yes	No	No
GRMZM2G126507	Zm00001d020409	71.8616	2.54656	74.3632	VC		Yes	No	No
GRMZM2G013634	Zm00001d027385	71.8614	42.6413	16.504	VC		No	No	No
GRMZM2G008263	Zm00001d019479	71.8441	608.43	124.19	FALSE		Yes	No	No
GRMZM2G115750	Zm00001d031849	71.8026	54.1827	90.2724	VC		Yes	No	No
GRMZM2G025680	Zm00001d033367	71.7389	28.8737	0.034992	VC		Yes	No	No
GRMZM2G467907	Zm00001d020748	71.7141	6.58699	98.138	VC		No	No	No
GRMZM2G006219	Zm00001d051288	71.618	3.81866	11.5949	VC		No	No	No
GRMZM2G059671	Zm00001d016675	71.4443	10.4109	4.3884	VC		Yes	Yes	No
GRMZM2G121631	Zm00001d049841	71.3416	29.2736	0.0591197	VC		Yes	Yes	Yes
GRMZM2G168337	Zm00001d051809	71.2306	81.8544	6.08319	FALSE		Yes	No	No
GRMZM2G116714	Zm00001d031028	71.2231	68.2339	8.26623	VC		Yes	Yes	Yes
GRMZM2G378217	Zm00001d048161	71.1737	16.799	0	VC		No	No	No
GRMZM2G079682	Zm00001d017085	71.0893	25.1716	41.8562	VC		No	No	No
GRMZM2G078500	Zm00001d042634	70.8144	56.4078	52.6372	VC		No	No	No
GRMZM2G027307	Zm00001d004169	70.7924	7.96963	16.5179	VC		Yes	No	No
GRMZM2G324471	Zm00001d007870	70.7344	28.1006	50.9106	VC		Yes	No	No
GRMZM5G805105	Zm00001d007870	70.7344	28.1006	14.3062	VC		Yes	No	No
GRMZM2G123796	Zm00001d017829	70.7266	9.16941	3.97183	VC		Yes	No	No
GRMZM2G316366	Zm00001d016957	70.6704	7.94638	1.21099	VC		Yes	Yes	No
GRMZM2G492156	Zm00001d016957	70.6704	7.94638	0.346091	VC		Yes	Yes	No
GRMZM2G054162	Zm00001d054070	70.5976	34.3387	4.99276	VC		Yes	No	No
GRMZM2G126471	Zm00001d024222	70.5531	12.8915	28.7598	VC		Yes	No	No
GRMZM2G107629	Zm00001d032703	70.2542	63.5074	12.2205	VC		Yes	No	No
GRMZM2G135337	Zm00001d028771	70.2352	16.2061	0.975322	VC		Yes	Yes	Yes
GRMZM2G133937	Zm00001d053935	70.197	21.9598	6.32045	VC		Yes	Yes	Yes
GRMZM2G164352	Zm00001d036031	70.1294	275.025	34.7459	FALSE		Yes	Yes	Yes
GRMZM2G041269	Zm00001d052144	70.1147	533.553	18.7587	FALSE		Yes	Yes	Yes
GRMZM2G078275	Zm00001d033993	70.0921	243.817	3.55993	FALSE		Yes	Yes	Yes
GRMZM5G856366	Zm00001d033993	70.0921	243.817	111.487	FALSE		Yes	Yes	Yes
GRMZM2G178906	Zm00001d025307	70.0299	23.9685	5.23189	VC		Yes	No	No
GRMZM5G866954	Zm00001d042724	69.9694	4.3008	31.7986	VC		No	No	No
GRMZM2G085926	Zm00001d015399	69.9607	16.4894	25.6441	VC		No	No	No
GRMZM2G438938	Zm00001d039860	69.9013	64.8724	0.525001	VC		Yes	No	No
GRMZM2G541193	Zm00001d039860	69.9013	64.8724	12.8348	VC		Yes	No	No
GRMZM2G000937	Zm00001d014968	69.7972	24.2232	18.3465	VC		No	No	No
GRMZM2G106136	Zm00001d049489	69.7311	22.1173	0	VC		No	No	No
GRMZM2G170313	Zm00001d052153	69.7008	18.1183	39.1134	VC		Yes	Yes	No
GRMZM2G108285	Zm00001d021709	69.6761	29.4931	185.835	VC		No	No	No
GRMZM2G151916	Zm00001d016188	69.513	11.9887	14.7413	VC		Yes	Yes	No
GRMZM2G017634	Zm00001d019194	69.4577	138.21	29.3876	FALSE		Yes	No	Yes
GRMZM2G083459	Zm00001d024857	69.4291	157.584	24.183	FALSE		Yes	No	No
GRMZM5G818514	Zm00001d015130	69.2272	45.0149	3.8058	VC		No	No	No
GRMZM2G052569	Zm00001d002141	69.1269	7.06201	7.97246	VC		Yes	No	No
GRMZM5G829840	Zm00001d002141	69.1269	7.06201	217.821	VC		Yes	No	No
GRMZM2G016894	Zm00001d003602	69.1251	352.289	14.1043	FALSE		No	No	No
GRMZM2G108777	Zm00001d004594	69.0862	43.6851	0	VC		Yes	Yes	No
GRMZM2G077744	Zm00001d001882	69.0764	9.33904	62.4251	VC		Yes	No	No
GRMZM2G141071	Zm00001d024460	68.8511	1.23061	0	VC		No	No	No
GRMZM2G086587	Zm00001d015638	68.7659	11.1304	3.24759	VC		Yes	Yes	No
GRMZM2G063340	Zm00001d019219	68.7355	36.1617	152.966	VC		No	No	No
GRMZM2G046284	Zm00001d023559	68.6394	7.46427	1901.04	VC		No	No	No
GRMZM2G122871	Zm00001d036959	68.5491	63.5312	184.522	VC		Yes	No	No
AC195340.3_FG002	Zm00001d013156	68.5144	27.5096	77.2875	VC		Yes	No	No
GRMZM2G066460	Zm00001d035201	68.4444	33.0382	771.966	VC		Yes	No	No
GRMZM2G365160	Zm00001d006900	68.4281	66.7435	201.75	VC		No	No	No
GRMZM2G151992	Zm00001d047814	68.4078	1.55325	33.4783	VC		Yes	No	No
GRMZM2G143071	Zm00001d026396	68.3618	11.7367	4.38158	VC		No	No	No
AC198481.3_FG004	Zm00001d022338	68.1064	16.0765	4.22157	VC		Yes	Yes	Yes
GRMZM2G322846	Zm00001d022338	68.1064	16.0765	27.9857	VC		Yes	Yes	Yes
GRMZM2G096682	Zm00001d029515	68.0565	6.65767	4.51727	VC		No	No	No
GRMZM2G417089	Zm00001d033158	67.9633	24.7592	1.81638	VC		Yes	No	No
GRMZM2G155123	Zm00001d010974	67.9203	85.8947	5.30018	FALSE		Yes	No	No
GRMZM2G045987	Zm00001d049155	67.9053	15.3289	16.3582	VC		Yes	No	No
GRMZM2G064870	Zm00001d001901	67.8418	20.2334	7.82603	VC		Yes	No	No
GRMZM2G147671	Zm00001d047941	67.8347	48.7268	76.1909	VC		No	No	No
GRMZM2G052389	Zm00001d045606	67.755	3.74902	10.4471	VC		Yes	No	No
GRMZM2G119339	Zm00001d031065	67.75	220.025	3.32849	FALSE		Yes	No	No
GRMZM2G171426	Zm00001d043606	67.7145	24.6987	263.69	VC		No	No	No
GRMZM2G177263	Zm00001d002366	67.6441	8.75454	30.3925	VC		Yes	No	No
GRMZM2G360681	Zm00001d038806	67.4179	10.1733	79.6786	VC		No	No	No
GRMZM2G086920	Zm00001d002029	67.3955	92.643	97.8769	FALSE		Yes	No	No
GRMZM2G078754	Zm00001d020011	67.3735	26.8273	15.6178	VC		Yes	No	No
GRMZM2G038851	Zm00001d002570	67.3472	849.346	0.172076	FALSE		No	No	No
GRMZM2G009936	Zm00001d010528	67.3145	26.8975	238.942	VC		Yes	No	No
GRMZM2G048819	Zm00001d021621	67.1428	20.79	0.848486	VC		No	No	No
GRMZM2G118037	Zm00001d038327	67.1033	7.58838	224.146	VC		Yes	Yes	Yes
GRMZM2G159295	Zm00001d033969	67.0054	4.33036	13.0184	VC		Yes	No	No
GRMZM2G140339	Zm00001d027719	66.9925	11.9469	15.9711	VC		Yes	Yes	Yes
GRMZM2G174949	Zm00001d038882	66.9161	92.9272	0.676206	FALSE		No	No	No
GRMZM2G031213	Zm00001d043807	66.8713	7.64901	10.0856	VC		No	No	No
GRMZM2G059445	Zm00001d049505	66.8208	13.3685	2.87474	VC		Yes	No	No
GRMZM2G134761	Zm00001d005864	66.7847	16.21	5.84228	VC		No	No	No
GRMZM2G136300	Zm00001d046263	66.7519	71.0765	4.73138	FALSE		Yes	Yes	No
GRMZM2G309933	Zm00001d024544	66.6335	188.582	3.04293	FALSE		Yes	Yes	Yes
GRMZM2G125527	Zm00001d006510	66.5394	14.6405	395.268	VC		Yes	No	No
GRMZM2G107362	Zm00001d053616	66.5336	60.1789	95.9066	VC		Yes	No	No
GRMZM2G051622	Zm00001d040142	66.5022	65.5911	7.92378	VC		Yes	Yes	Yes
GRMZM5G831780	Zm00001d018755	66.5019	42.8808	41.0068	VC		Yes	No	Yes
GRMZM2G170890	Zm00001d047461	66.4342	9.57334	4.7194	VC		No	No	No
GRMZM2G154218	Zm00001d037873	66.4201	24.1257	733.647	VC		Yes	No	No
GRMZM2G052869	Zm00001d008620	66.3229	31.8588	1191.5	VC		Yes	No	No
GRMZM2G164785	Zm00001d040608	66.2106	15.145	0.0072852	VC		No	No	No
GRMZM2G321940	Zm00001d030166	66.0697	149.399	15.4656	FALSE		Yes	No	No
GRMZM2G433847	Zm00001d006231	65.9869	123.406	0.000470217	FALSE		No	No	No
GRMZM2G028492	Zm00001d026536	65.9809	20.5667	9.50202	VC		Yes	Yes	Yes
GRMZM2G029530	Zm00001d021136	65.7601	6.49523	12.3177	VC		Yes	No	Yes
GRMZM2G057078	Zm00001d004861	65.7004	26.0533	5.2177	VC		Yes	No	No
GRMZM2G300135	Zm00001d014794	65.668	71.0249	1.97721	FALSE		Yes	No	No
GRMZM2G005652	Zm00001d031534	65.6449	8.8295	4.42756	VC		No	No	No
GRMZM2G046583	Zm00001d025412	65.4826	7.41007	3.67	VC		Yes	No	No
GRMZM2G134668	Zm00001d003857	65.4696	146.234	181.406	FALSE		No	No	No
GRMZM2G085176	Zm00001d039355	65.4661	24.5524	1.18606	VC		Yes	Yes	Yes
GRMZM2G085266	Zm00001d039355	65.4661	24.5524	1.24601	VC		Yes	Yes	Yes
GRMZM2G093772	Zm00001d044859	65.4351	19.106	0	VC		Yes	Yes	Yes
GRMZM2G059302	Zm00001d052680	65.4078	5.88196	7.77118	VC		Yes	No	No
GRMZM2G087326	Zm00001d013751	65.4025	12.3851	337.318	VC		Yes	No	No
GRMZM2G168629	Zm00001d053813	65.3817	140.155	7.24825	FALSE		No	No	No
GRMZM2G157034	Zm00001d039211	65.1412	56.7626	8.14883	VC		Yes	No	No
GRMZM2G007025	Zm00001d027325	64.9389	6.78906	6.87902	VC		Yes	No	No
GRMZM2G047153	Zm00001d032347	64.8216	8.92133	0	VC		Yes	No	No
GRMZM2G104384	Zm00001d049159	64.8161	14.8998	1.61564	VC		No	No	No
GRMZM2G074821	Zm00001d043963	64.7977	5.08755	6.76558	VC		Yes	Yes	No
GRMZM2G359234	Zm00001d042943	64.7305	28.835	7.03393	VC		Yes	No	No
GRMZM5G876898	Zm00001d002258	64.6735	6.90234	283.397	VC	tdsgR81G05	Yes	No	No
GRMZM2G300044	Zm00001d034057	64.6696	15.9998	0.213069	VC		Yes	Yes	Yes
GRMZM2G147454	Zm00001d021305	64.6474	74.7868	7.39486	FALSE		No	No	No
GRMZM2G107985	Zm00001d011719	64.5958	22.2875	1.73286	VC		Yes	Yes	No
GRMZM2G128771	Zm00001d006905	64.5818	24.8305	0.638707	VC		Yes	No	Yes
GRMZM2G040932	Zm00001d007466	64.5679	5.42792	0	VC		No	No	No
GRMZM2G386113	Zm00001d043728	64.5593	58.6537	3.18866	VC		No	No	No
GRMZM2G150471	Zm00001d038361	64.552	27.0382	19.6866	VC		Yes	No	Yes
GRMZM5G862540	Zm00001d013245	64.5067	248.384	321.278	FALSE		Yes	No	No
GRMZM2G084984	Zm00001d051924	64.2578	13.2984	17.6052	VC		Yes	Yes	Yes
GRMZM2G078360	Zm00001d008520	64.2432	111.102	9.43757	FALSE		Yes	No	No
GRMZM2G031360	Zm00001d002925	64.2203	4.15492	16.9472	VC		Yes	No	No
GRMZM2G065498	Zm00001d033209	64.2008	472.486	0.0245679	FALSE		Yes	No	No
GRMZM2G006117	Zm00001d021392	64.1883	8.23207	13.4619	VC		No	No	No
GRMZM2G043183	Zm00001d032644	64.1599	34.0093	2.0041	VC		Yes	Yes	Yes
GRMZM2G339820	Zm00001d024824	64.0678	4.21615	3.31205	VC		No	No	No
GRMZM2G032367	Zm00001d049959	64.0328	9.9602	68.8599	VC		Yes	No	No
GRMZM2G064799	Zm00001d018758	64.0302	68.5766	35.1748	FALSE		No	No	No
GRMZM2G369701	Zm00001d052221	63.9559	42.6466	0.0230968	VC		Yes	No	No
GRMZM2G180691	Zm00001d005110	63.8812	20.8148	19.1674	VC		Yes	No	No
GRMZM2G112165	Zm00001d006008	63.8408	17.9812	459.156	VC		Yes	Yes	Yes
GRMZM2G126019	Zm00001d033751	63.6483	45.2647	20.3373	VC		No	No	No
GRMZM2G066413	Zm00001d039674	63.566	11.0981	54.2661	VC		No	No	No
GRMZM2G007555	Zm00001d030955	63.498	5.3996	11.8574	VC		Yes	Yes	No
GRMZM2G069500	Zm00001d030955	63.498	5.3996	11.1512	VC		Yes	Yes	No
GRMZM2G061096	Zm00001d028359	63.4233	42.7066	24.5831	VC		Yes	No	No
GRMZM2G329033	Zm00001d037807	63.2928	57.8023	12.8147	VC		Yes	No	Yes
GRMZM2G091503	Zm00001d050258	63.2765	15.8807	28.0339	VC		No	No	No
GRMZM2G171187	Zm00001d024527	63.2449	24.8633	1.05846	VC		No	No	No
GRMZM2G463464	Zm00001d041871	63.1884	88.7633	14.3879	FALSE		Yes	No	No
GRMZM2G136563	Zm00001d023738	63.1821	13.9207	13.3187	VC		Yes	No	No
GRMZM2G140737	Zm00001d023738	63.1821	13.9207	31.0022	VC		Yes	No	No
GRMZM2G113911	Zm00001d031318	63.1617	123.435	4.04901	FALSE		No	No	No
AC213521.3_FG005	Zm00001d032532	63.1301	29.8722	19.8807	VC		Yes	Yes	No
GRMZM2G131815	Zm00001d032671	63.1071	9.90201	24.7509	VC		Yes	No	No
GRMZM2G042398	Zm00001d033708	63.1067	10.3615	8.2344	VC		Yes	No	No
GRMZM2G454889	Zm00001d034312	63.1055	0.782011	0.561761	VC		Yes	No	No
GRMZM2G053803	Zm00001d034758	63.0985	7.14096	9.21043	VC		Yes	No	No
GRMZM2G107639	Zm00001d008744	63.0349	4.51935	26.6273	VC		No	No	No
GRMZM2G314663	Zm00001d047251	63.018	36.5359	0.030109	VC		No	No	No
GRMZM2G015642	Zm00001d032280	63.0017	11.6473	17.9298	VC		Yes	Yes	Yes
GRMZM2G029087	Zm00001d015091	62.9819	58.9619	21.6554	VC		No	No	No
GRMZM2G030628	Zm00001d050150	62.9584	20.2907	22.3657	VC		Yes	No	No
GRMZM2G005749	Zm00001d044646	62.853	18.583	0.493563	VC		No	No	No
GRMZM2G005849	Zm00001d044646	62.853	18.583	6.82066	VC		No	No	No
GRMZM2G037001	Zm00001d044646	62.853	18.583	7.92672	VC		No	No	No
GRMZM5G887594	Zm00001d044646	62.853	18.583	3.51676	VC		No	No	No
GRMZM2G008854	Zm00001d007554	62.8129	7.05628	0.92907	VC		No	No	No
GRMZM2G124555	Zm00001d007554	62.8129	7.05628	0.766039	VC		No	No	No
GRMZM2G060324	Zm00001d038661	62.7945	33.6249	0.0719987	VC		Yes	Yes	Yes
GRMZM2G086887	Zm00001d030774	62.4763	58.5575	15.0984	VC		Yes	No	No
GRMZM2G104347	Zm00001d046652	62.3523	34.4485	2.10133	VC		Yes	Yes	No
GRMZM2G014805	Zm00001d041035	62.304	10.4408	14.4334	VC		Yes	No	No
GRMZM2G059887	Zm00001d016059	62.2914	11.8607	45.1711	VC		Yes	No	No
GRMZM2G007835	Zm00001d017169	62.2467	53.8132	46.7656	VC		No	No	No
GRMZM2G145854	Zm00001d013424	62.095	69.3266	23.0331	FALSE		Yes	No	No
GRMZM2G066456	Zm00001d052030	62.0674	2.25536	1.32976	VC		Yes	No	No
GRMZM2G131667	Zm00001d047034	62.0498	239.813	39.6553	FALSE		Yes	No	Yes
GRMZM2G115775	Zm00001d050146	62.0421	18.9304	63.1326	VC		No	No	No
GRMZM2G117458	Zm00001d038541	61.9101	47.1794	6.56131	VC		Yes	Yes	Yes
GRMZM2G055538	Zm00001d052473	61.8935	35.7913	55.7838	VC		Yes	No	No
GRMZM2G178618	Zm00001d019106	61.8657	45.3625	21.5559	VC		Yes	No	No
GRMZM2G181151	Zm00001d036961	61.8054	93.2525	128.766	FALSE		Yes	No	No
GRMZM2G373341	Zm00001d029846	61.764	5.65114	0.565076	VC		Yes	Yes	No
GRMZM2G118363	Zm00001d043029	61.7628	8.95656	6.45276	VC		Yes	No	No
GRMZM2G052255	Zm00001d010120	61.5728	4.18761	8.09905	VC		Yes	No	No
GRMZM2G166780	Zm00001d047794	61.564	33.7649	9.49032	VC		Yes	No	No
GRMZM2G017086	Zm00001d044514	61.555	178.483	29.2545	FALSE		Yes	No	No
GRMZM2G135756	Zm00001d014729	61.4116	11.5587	19.8057	VC		No	No	No
GRMZM2G384972	Zm00001d047676	61.1859	96.0192	2.1224	FALSE		No	No	No
GRMZM5G889372	Zm00001d047676	61.1859	96.0192	15.4899	FALSE		No	No	No
GRMZM2G040843	Zm00001d050645	61.157	60.3357	27.0805	VC		Yes	No	Yes
GRMZM2G176881	Zm00001d002946	61.1338	51.5234	27.031	VC		No	No	No
GRMZM2G174246	Zm00001d022465	61.1191	10.8481	1.3534	VC		No	No	No
GRMZM2G050553	Zm00001d011222	61.0188	4.46599	12.8956	VC		Yes	No	No
GRMZM2G087675	Zm00001d044329	60.9396	355.088	15.1091	FALSE		Yes	Yes	Yes
GRMZM2G087769	Zm00001d044329	60.9396	355.088	0.587339	FALSE		Yes	Yes	Yes
GRMZM2G030784	Zm00001d039865	60.9352	8.71681	104.002	VC		Yes	No	No
GRMZM5G876644	Zm00001d039681	60.9304	170.757	1.87776	FALSE		No	No	No
GRMZM2G353103	Zm00001d044664	60.9264	10.6115	105.232	VC		No	No	No
GRMZM2G114093	Zm00001d032310	60.916	7.94855	4.89954	VC	tdsgR04G10	Yes	Yes	Yes
GRMZM2G070054	Zm00001d005107	60.8902	67.6945	22.5431	FALSE		No	No	No
GRMZM2G169688	Zm00001d004790	60.8305	19.6893	13.4511	VC		Yes	Yes	No
GRMZM2G131024	Zm00001d040435	60.8269	9.32905	94.0145	VC		Yes	No	No
GRMZM2G109009	Zm00001d036977	60.8129	51.9291	6.6815	VC		Yes	No	No
GRMZM2G049055	Zm00001d052978	60.7982	29.9169	29.7935	VC		Yes	No	No
GRMZM2G124288	Zm00001d044831	60.7387	313.475	26.9317	FALSE		Yes	No	No
GRMZM2G085577	Zm00001d042842	60.7293	9.97369	44.9969	VC		Yes	Yes	Yes
GRMZM2G042897	Zm00001d004913	60.6559	8.99851	3.63268	VC		Yes	No	No
GRMZM2G173734	Zm00001d040883	60.5304	30.1102	3.28854	VC		Yes	No	No
GRMZM2G135476	Zm00001d045074	60.4222	29.1095	9.36847	VC		Yes	Yes	No
GRMZM2G071180	Zm00001d018093	60.3537	9.33932	0.254059	VC		Yes	Yes	No
GRMZM2G154499	Zm00001d008405	60.3097	3.54834	53.3687	VC		Yes	No	No
GRMZM2G151826	Zm00001d006547	60.2678	94.4078	228.762	FALSE		Yes	No	No
GRMZM2G001024	Zm00001d009108	59.9464	10.0592	6.48502	VC		No	No	No
GRMZM2G173612	Zm00001d039349	59.8636	12.7589	12.5842	VC		Yes	Yes	Yes
GRMZM5G816784	Zm00001d039349	59.8636	12.7589	6.15533	VC		Yes	Yes	Yes
GRMZM2G001084	Zm00001d003894	59.8404	30.9213	28.2058	VC		No	No	No
GRMZM5G827266	Zm00001d010614	59.8107	48.644	528.661	VC		No	No	No
GRMZM2G092959	Zm00001d017754	59.753	49.8492	17.1066	VC		No	No	No
GRMZM2G071768	Zm00001d003460	59.7369	13.2622	12.7366	VC		No	No	No
GRMZM2G476848	Zm00001d045888	59.7354	8.74559	1.08135	VC		Yes	Yes	Yes
GRMZM2G132978	Zm00001d012635	59.711	42.2678	59.3658	VC		No	No	No
GRMZM2G112596	Zm00001d033294	59.6794	53.6447	3.03541	VC		No	No	No
GRMZM5G853361	Zm00001d040038	59.6783	29.595	2.81153	VC		No	No	No
GRMZM2G323754	Zm00001d025134	59.6323	279.967	14.9383	FALSE		Yes	Yes	Yes
GRMZM2G002420	Zm00001d053367	59.613	25.6122	7.31047	VC		No	No	No
GRMZM2G171406	Zm00001d017448	59.579	8.82128	21.5161	VC		No	No	No
GRMZM2G164160	Zm00001d047833	59.4208	3.84207	2.08524	VC		Yes	Yes	No
GRMZM2G101020	Zm00001d041882	59.269	37.5969	392.146	VC		Yes	No	No
GRMZM2G070199	Zm00001d038218	59.2031	9.78086	249.439	VC		No	No	No
GRMZM2G096622	Zm00001d053200	59.1594	36.0404	3.23928	VC		Yes	No	No
GRMZM5G818977	Zm00001d026391	59.13	7.92191	53.499	VC		No	No	No
GRMZM5G800925	Zm00001d048101	59.0019	9.71079	2.11517	VC		Yes	Yes	No
GRMZM5G864266	Zm00001d007904	58.9775	15.4735	2.47793	VC		No	No	No
GRMZM2G354855	Zm00001d026298	58.8523	0.26927	0.107803	VC		Yes	No	No
GRMZM2G059381	Zm00001d052485	58.8179	814.092	4.12738	FALSE		Yes	Yes	Yes
GRMZM2G128914	Zm00001d026257	58.7889	31.2226	5.19767	VC		No	No	No
GRMZM2G035849	Zm00001d038367	58.7831	3.51118	7.41349	VC		Yes	No	No
GRMZM2G174671	Zm00001d024908	58.6411	8.78808	10.1085	VC		Yes	No	No
GRMZM5G831308	Zm00001d024908	58.6411	8.78808	5.209	VC		Yes	No	No
AC187560.5_FG003	Zm00001d018811	58.4843	14.8712	0	VC		No	No	No
GRMZM2G415973	Zm00001d006450	58.4577	13.539	0	VC		No	No	No
GRMZM2G014793	Zm00001d018524	58.4417	8.77126	10.0052	VC		Yes	No	No
GRMZM2G180086	Zm00001d014422	58.4197	3.48624	3.2219	VC		Yes	No	No
GRMZM5G872204	Zm00001d031667	58.4059	2.98837	2.01545	VC		No	No	No
GRMZM2G009683	Zm00001d037257	58.3006	3.83656	6.92474	VC		Yes	Yes	No
GRMZM2G036070	Zm00001d008259	58.2871	38.3307	88.1276	VC		No	No	No
GRMZM2G181284	Zm00001d022501	58.1669	22.1273	0	VC		Yes	No	No
AC235535.1_FG001	Zm00001d009312	58.1178	75.9581	9.26843	FALSE		Yes	Yes	Yes
GRMZM2G122943	Zm00001d024765	58.0975	15.2418	85.0438	VC		Yes	No	No
GRMZM2G033828	Zm00001d031678	58.0787	43.2059	2.27884	VC		Yes	No	No
AC185276.2_FG006	Zm00001d044581	57.7777	36.1603	1.67966	VC		Yes	No	Yes
GRMZM2G027867	Zm00001d044581	57.7777	36.1603	6.76205	VC		Yes	No	Yes
GRMZM2G020976	Zm00001d017205	57.769	39.7481	2.08166	VC		Yes	No	No
GRMZM2G081745	Zm00001d004466	57.7426	108.559	11.9057	FALSE		Yes	Yes	Yes
GRMZM2G012631	Zm00001d052855	57.7017	46.4173	429.887	VC		Yes	Yes	No
GRMZM2G109425	Zm00001d007192	57.6377	51.6246	42.2318	VC		No	No	No
GRMZM2G013349	Zm00001d048084	57.618	4.7166	8.78796	VC		No	No	No
GRMZM2G111696	Zm00001d038704	57.5872	32.4992	2.66445	VC		Yes	No	No
GRMZM2G158717	Zm00001d038704	57.5872	32.4992	2.66445	VC		Yes	No	No
GRMZM2G094074	Zm00001d036568	57.5196	53.7066	117.798	VC		Yes	No	No
GRMZM2G468260	Zm00001d048796	57.4502	3.37722	22.3066	VC		Yes	No	No
GRMZM2G024686	Zm00001d034851	57.4214	3.6004	2.14248	VC		No	No	No
GRMZM5G891969	Zm00001d048545	57.4131	10.1396	20.9257	VC		Yes	Yes	Yes
GRMZM5G829297	Zm00001d012624	57.3229	569.566	8.75315	FALSE		Yes	No	No
GRMZM2G069405	Zm00001d022071	57.2774	8.66858	4.14398	VC		Yes	No	No
GRMZM2G156415	Zm00001d052044	57.2154	5.80002	4.68698	VC		Yes	No	No
GRMZM2G078946	Zm00001d007595	57.1963	4.4776	2.09794	VC		Yes	Yes	No
GRMZM2G108530	Zm00001d029234	57.194	187.521	17.8872	FALSE		Yes	Yes	Yes
GRMZM2G112149	Zm00001d013644	57.1309	21.9906	173.851	VC		No	No	No
[truncated: 1,229 more rows]

## Sheet: SC_top20%
gene_id_B73v3	gene_id_B73v4	FPKM_MP	FPKM_SC	FPKM_Seedling_Chettoor2014_SuppTableS2	SpermCell_Class	Tested Ds-GFP insertion	TEs within 2kb	Veg-cell up-regulated TE within 2kb	Sperm-cell up-regulated TE within 2kb
GRMZM2G066950	Zm00001d007707	1745.53	5460.65	0.254234	SC		Yes	No	No
GRMZM2G461936	Zm00001d013542	111.683	3469.96	6.19982	SC		Yes	Yes	Yes
GRMZM2G068682	Zm00001d012524	4406.7	3148.66	0.660753	FALSE		Yes	No	No
GRMZM2G162461	Zm00001d016601	0	3030.27	3.16618	SC		Yes	Yes	Yes
GRMZM2G133885	Zm00001d011827	134.811	2915.56	19.6393	SC		No	No	No
GRMZM2G157929	Zm00001d043090	4890.41	2826.97	0.632127	FALSE		Yes	Yes	No
GRMZM2G020852	Zm00001d047142	15859.4	2759.84	1.89968	FALSE		No	No	No
GRMZM2G063435	Zm00001d048413	2676.07	2708.78	0.296669	SC		Yes	Yes	Yes
GRMZM2G072886	Zm00001d047135	9298.41	2491.55	0.560373	FALSE		Yes	No	No
GRMZM2G152328	Zm00001d013410	18330.3	2467.47	179.935	FALSE		Yes	No	No
GRMZM2G004927	Zm00001d044585	6100.05	2433.02	0.390713	FALSE		No	No	No
GRMZM2G064698	Zm00001d004326	15673.6	2265.22	0.541717	FALSE		Yes	Yes	Yes
GRMZM2G327357	Zm00001d044112	2557.05	2228.56	0.817118	FALSE		Yes	Yes	Yes
GRMZM2G374375	Zm00001d015825	4562.99	2199.85	5.5203	FALSE		Yes	Yes	Yes
GRMZM2G454608	Zm00001d036823	4208.63	2167.38	0.959739	FALSE		Yes	Yes	Yes
GRMZM2G320175	Zm00001d036823	4208.63	2167.38	1.5614	FALSE		Yes	Yes	Yes
GRMZM2G080056	Zm00001d053597	3737.87	2164.95	3.47069	FALSE		Yes	Yes	Yes
GRMZM2G122816	Zm00001d027710	3091.99	2148.38	0.170557	FALSE		No	No	No
GRMZM2G328500	Zm00001d034072	741.402	2047.07	556.491	SC		Yes	No	Yes
GRMZM2G089699	Zm00001d048384	2409.39	2046.79	1.95744	FALSE		No	No	No
GRMZM2G027782	Zm00001d009341	8577.49	2034.4	3.67798	FALSE		No	No	No
GRMZM2G151122	Zm00001d006243	8781.45	1895.63	1.60592	FALSE		Yes	No	No
GRMZM2G112579	Zm00001d040965	2535.88	1880.02	0.125826	FALSE		No	No	No
GRMZM2G431856	Zm00001d048648	56339.3	1863.45	1.58944	FALSE		No	No	No
GRMZM2G047055	Zm00001d033790	11632.2	1806.25	636.404	FALSE		No	No	No
GRMZM2G478929	Zm00001d048715	1480.61	1800.54	0	SC		No	No	No
GRMZM2G073814	Zm00001d032114	1287.69	1790.03	64.4923	SC		No	No	No
GRMZM2G029249	Zm00001d019546	4335.46	1787.62	0.329181	FALSE		No	No	No
GRMZM2G006765	Zm00001d004855	13141.8	1710.71	45.9749	FALSE		No	No	No
GRMZM2G014187	Zm00001d002531	220.112	1627.46	0.445441	SC		Yes	No	No
GRMZM2G133129	Zm00001d020843	6937.13	1587.56	1.92376	FALSE		No	No	No
GRMZM2G426732	Zm00001d035992	1559.69	1565.35	0.0823337	SC		Yes	Yes	Yes
GRMZM2G012263	Zm00001d037061	4371.01	1543.21	2.21842	FALSE		No	No	No
GRMZM2G074361	Zm00001d038783	12533.2	1514.72	3.95954	FALSE		No	No	No
AC197143.3_FG007	Zm00001d039212	2104.14	1478.84	0.508497	FALSE		Yes	No	No
GRMZM2G078804	Zm00001d019291	6188.73	1466.99	0.505469	FALSE		Yes	No	No
GRMZM2G135570	Zm00001d014731	21028.2	1437.41	0.349912	FALSE		Yes	Yes	No
GRMZM2G025175	Zm00001d010422	3463.62	1436.65	9.00675	FALSE		Yes	Yes	Yes
GRMZM2G128549	Zm00001d026422	2100.99	1400.12	0.112703	FALSE		Yes	No	No
GRMZM2G047699	Zm00001d010592	3953.05	1377.72	0.661488	FALSE		Yes	No	No
GRMZM2G050658	Zm00001d005579	47.8839	1341.1	15.2941	SC		No	No	No
GRMZM2G148374	Zm00001d052022	9571.58	1316.71	0.251842	FALSE		Yes	Yes	Yes
GRMZM2G003963	Zm00001d012428	261.431	1296.51	179.007	SC		Yes	No	No
GRMZM2G527387	Zm00001d007391	1797.66	1185.22	6.83519	FALSE		Yes	Yes	Yes
GRMZM5G840582	Zm00001d007937	25983.9	1168.66	62.8615	FALSE		No	No	No
GRMZM2G109842	Zm00001d010797	14811.9	1165.85	3.19118	FALSE		Yes	No	No
GRMZM2G089409	Zm00001d012799	24905.6	1149.04	0.731818	FALSE		Yes	Yes	Yes
GRMZM2G167149	Zm00001d054086	5477.31	1142.88	0.801503	FALSE		No	No	No
GRMZM2G151755	Zm00001d015821	3273.09	1129.21	8.19479	FALSE		Yes	Yes	Yes
GRMZM2G082517	Zm00001d015901	4427.71	1124.83	0.168345	FALSE		No	No	No
GRMZM2G004349	Zm00001d038768	47.4559	1050.23	15.6843	SC		No	No	No
GRMZM2G142584	Zm00001d010630	3262.97	1036.29	0.311619	FALSE		No	No	No
GRMZM5G886109	Zm00001d010538	471.317	1005.32	74.598	SC		No	No	No
GRMZM2G034924	Zm00001d052422	10077.7	1003.07	0.122785	FALSE		No	No	No
GRMZM5G871013	Zm00001d006399	2390.11	990.733	0.0712687	FALSE		No	No	No
GRMZM2G383623	Zm00001d038583	47.431	980.378	5.6017	SC		No	No	No
GRMZM2G129064	Zm00001d038521	14999.4	975.68	0.137979	FALSE		No	No	No
GRMZM2G112377	Zm00001d031875	1194.18	965.16	0.598086	FALSE		Yes	Yes	Yes
GRMZM2G024887	Zm00001d025926	9546.08	962.753	3.77319	FALSE		Yes	Yes	Yes
GRMZM2G386824	Zm00001d022621	4125.18	958.414	19.9392	FALSE		Yes	Yes	Yes
GRMZM2G162637	Zm00001d051135	138.412	943.592	18.3008	SC		Yes	No	No
GRMZM2G105787	Zm00001d047998	344.338	940.293	28.6461	SC		No	No	No
GRMZM2G139431	Zm00001d049842	1521.04	932.969	2.05062	FALSE		Yes	Yes	Yes
GRMZM2G088028	Zm00001d014258	37.7979	925.016	1.20667	SC		Yes	Yes	Yes
GRMZM2G088018	Zm00001d014258	37.7979	925.016	2.74406	SC		Yes	Yes	Yes
GRMZM2G088064	Zm00001d014258	37.7979	925.016	60.1271	SC		Yes	Yes	Yes
GRMZM2G010136	Zm00001d007146	82.207	914.643	6.21377	SC		No	No	No
GRMZM2G394259	Zm00001d036822	737.473	910.229	0.681388	SC		Yes	Yes	Yes
GRMZM2G442008	Zm00001d017996	1984.31	886.553	0.217501	FALSE		No	No	No
GRMZM2G152370	Zm00001d039521	72.1658	866.46	3.7633	SC		Yes	Yes	Yes
GRMZM2G036908	Zm00001d035447	187.776	857.265	30.7419	SC		No	No	No
GRMZM2G038851	Zm00001d002570	67.3472	849.346	0.172076	SC		No	No	No
GRMZM2G388045	Zm00001d020638	35.2909	826.974	0.626753	SC		Yes	Yes	Yes
GRMZM2G062761	Zm00001d039105	1966.24	820.789	2.47259	FALSE		No	No	No
GRMZM2G059381	Zm00001d052485	58.8179	814.092	4.12738	SC		Yes	Yes	Yes
GRMZM2G014240	Zm00001d045139	1605.28	813.775	101.918	FALSE		Yes	Yes	No
GRMZM2G125356	Zm00001d025588	19185.4	812.482	0.22234	FALSE		Yes	Yes	No
GRMZM2G150876	Zm00001d018438	461.96	807.382	1.12937	SC		No	No	No
GRMZM2G122230	Zm00001d040271	4907.58	804.616	4.11675	FALSE		Yes	Yes	No
GRMZM2G071883	Zm00001d053225	2648.95	797.914	0.0471429	FALSE		Yes	Yes	Yes
GRMZM2G177878	Zm00001d047993	22.2729	796.241	2.22948	SC		Yes	No	No
GRMZM2G164674	Zm00001d043873	269.168	795.717	0.0229527	SC		Yes	Yes	Yes
GRMZM2G154397	Zm00001d003157	21192.7	795.425	1161.43	FALSE		Yes	Yes	No
GRMZM2G339336	Zm00001d052399	157.737	783.259	10.9312	SC		Yes	Yes	No
GRMZM5G840955	Zm00001d052399	157.737	783.259	35.1187	SC		Yes	Yes	No
GRMZM2G462635	Zm00001d037831	4453.79	781.609	1.31742	FALSE		Yes	No	No
GRMZM2G450125	Zm00001d027619	365.918	775.264	10.5213	SC		Yes	Yes	Yes
GRMZM2G300969	Zm00001d023858	4956.4	774.132	0	FALSE		No	No	No
GRMZM2G145825	Zm00001d001868	249.14	772.618	1.84752	SC		No	No	No
GRMZM2G141472	Zm00001d033863	36.5026	772.466	4.75648	SC		Yes	Yes	Yes
GRMZM2G066528	Zm00001d021433	45.677	754.692	426.664	SC		Yes	No	No
GRMZM2G025833	Zm00001d014083	253.949	735.135	0.0323532	SC		Yes	No	No
GRMZM2G088627	Zm00001d031473	37.1936	725.379	42.766	SC		No	No	No
GRMZM2G382413	Zm00001d021659	0	697.425	6.39064	SC		Yes	Yes	No
GRMZM2G172664	Zm00001d035988	29676.2	694.719	5.03152	FALSE		Yes	Yes	No
GRMZM2G079308	Zm00001d036919	3429.09	688.6	27.1895	FALSE		Yes	No	No
GRMZM2G012328	Zm00001d003431	4175.48	682.684	0.1477	FALSE		No	No	No
GRMZM2G538064	Zm00001d018279	1213.95	668.66	0	FALSE		No	No	No
GRMZM2G108829	Zm00001d017729	19119.7	668.48	6.04248	FALSE		Yes	Yes	Yes
GRMZM2G090505	Zm00001d017952	6205.89	667.106	2.28809	FALSE		Yes	Yes	Yes
GRMZM2G155317	Zm00001d034636	33.0705	661.941	0.488458	SC		Yes	Yes	Yes
GRMZM2G011806	Zm00001d050074	48.5648	661.616	0.72551	SC		Yes	No	No
GRMZM2G066191	Zm00001d013612	1205	657.638	133.784	FALSE		No	No	No
GRMZM2G110025	Zm00001d017735	1498.79	653.145	1.64268	FALSE		Yes	Yes	Yes
GRMZM2G106899	Zm00001d031907	4254.72	646.563	2.78435	FALSE		No	No	No
GRMZM2G108418	Zm00001d050104	23.5134	644.135	0.325181	SC		Yes	No	Yes
GRMZM2G003838	Zm00001d043725	2390.04	641.175	1.03167	FALSE		Yes	Yes	Yes
GRMZM2G385925	Zm00001d018246	28.3612	640.825	8.73218	SC		Yes	No	No
GRMZM2G326643	Zm00001d030266	212.745	637.046	5.31318	SC		Yes	Yes	Yes
GRMZM2G152466	Zm00001d013367	6183.11	633.146	1174.43	FALSE		Yes	No	No
GRMZM2G019328	Zm00001d010494	3983.6	632.276	4.34193	FALSE		Yes	Yes	Yes
GRMZM2G162445	Zm00001d010611	24.0064	632.155	7.76076	SC		Yes	No	Yes
GRMZM2G156857	Zm00001d009772	2953.61	631.891	2.80526	FALSE		No	No	No
GRMZM2G019999	Zm00001d021721	623.625	631.607	34.5195	SC		No	No	No
GRMZM2G109039	Zm00001d017872	654.668	626.241	46.3365	FALSE		Yes	No	No
GRMZM2G139513	Zm00001d049843	1374.22	618.455	2.54602	FALSE		Yes	Yes	Yes
GRMZM2G133021	Zm00001d038194	105.255	614.319	3.47521	SC		Yes	No	No
GRMZM2G031053	Zm00001d039005	35.8984	609.399	6.48777	SC		No	No	No
GRMZM2G008263	Zm00001d019479	71.8441	608.43	124.19	SC		Yes	No	No
GRMZM2G005643	Zm00001d038640	643.933	592.367	1.87634	FALSE		No	No	No
GRMZM2G461791	Zm00001d014788	6175.14	584.68	13.5981	FALSE		Yes	Yes	Yes
GRMZM2G466292	Zm00001d014900	27.4972	581.59	0.352479	SC		Yes	No	No
GRMZM2G466270	Zm00001d014900	27.4972	581.59	1.52327	SC		Yes	No	No
GRMZM2G409093	Zm00001d033401	38.8481	580.02	1.50516	SC		Yes	Yes	Yes
GRMZM2G139892	Zm00001d040641	38.2168	577.335	7.59919	SC		Yes	Yes	Yes
GRMZM2G022347	Zm00001d003877	26327.1	573.603	0.841654	FALSE		Yes	Yes	Yes
GRMZM2G408768	Zm00001d007446	3393.97	570.097	192.751	FALSE		Yes	No	No
GRMZM5G829297	Zm00001d012624	57.3229	569.566	8.75315	SC		Yes	No	No
GRMZM2G137676	Zm00001d020586	1607.54	567.904	0.334736	FALSE		Yes	Yes	Yes
GRMZM2G153268	Zm00001d002844	13729	565.589	3.47161	FALSE		No	No	No
GRMZM2G028247	Zm00001d028019	969.831	556.398	0.126848	FALSE		Yes	Yes	Yes
GRMZM2G003930	Zm00001d008503	24.3301	551.905	24.0954	SC		No	No	No
GRMZM2G097122	Zm00001d006372	4258.8	549.292	2.17567	FALSE		Yes	Yes	Yes
GRMZM2G148962	Zm00001d012882	23.231	545.693	1.25024	SC		No	No	No
GRMZM2G323558	Zm00001d008346	7060.65	542.278	0.167609	FALSE		Yes	Yes	Yes
GRMZM2G141461	Zm00001d038968	974.111	539.792	0.0626137	FALSE		Yes	No	No
GRMZM2G412911	Zm00001d006177	48.4826	534.191	5.58385	SC		Yes	No	No
GRMZM2G041269	Zm00001d052144	70.1147	533.553	18.7587	SC		Yes	Yes	Yes
GRMZM2G130398	Zm00001d022316	56.2246	528.149	60.3541	SC		Yes	No	No
GRMZM2G455557	Zm00001d045122	1523.57	526.226	0.2226	FALSE		Yes	Yes	Yes
GRMZM2G438895	Zm00001d039120	26.527	518.261	20.0422	SC		Yes	No	Yes
GRMZM2G066876	Zm00001d020414	22.3958	514.134	1.52747	SC		Yes	No	No
GRMZM2G139223	Zm00001d012600	2472.9	514.014	1.0843	FALSE		Yes	No	No
GRMZM2G141034	Zm00001d049467	4260.41	512.65	0.24966	FALSE		No	No	No
GRMZM2G032447	Zm00001d012040	118.744	512.409	0.828544	SC		Yes	Yes	Yes
GRMZM2G084940	Zm00001d028926	892.933	511.793	6.12744	FALSE		Yes	No	No
AC194405.3_FG021	Zm00001d012575	19.6789	508.239	0.359769	SC	tdsgR83A02	Yes	No	No
GRMZM2G171597	Zm00001d022195	90.2089	506.222	0	SC		Yes	No	Yes
GRMZM2G378547	Zm00001d040695	8372.2	504.204	2.21382	FALSE		Yes	Yes	Yes
GRMZM2G058734	Zm00001d034344	18.0013	496.996	3.72148	SC		No	No	No
GRMZM2G106376	Zm00001d026531	73.2459	494.839	1.87589	SC		Yes	Yes	Yes
GRMZM2G071015	Zm00001d021180	1383.61	494.48	7.49396	FALSE		No	No	No
GRMZM2G149281	Zm00001d052108	1279.54	493.296	57.2357	FALSE		Yes	No	Yes
GRMZM2G070126	Zm00001d043093	96.5376	492.465	2.7786	SC		Yes	No	Yes
GRMZM2G009849	Zm00001d043093	96.5376	492.465	3.09158	SC		Yes	No	Yes
GRMZM2G060937	Zm00001d049838	1031.62	488.901	0.808003	FALSE		Yes	Yes	Yes
GRMZM2G108766	Zm00001d033457	2501.84	478.544	101.838	FALSE		Yes	Yes	Yes
GRMZM2G301647	Zm00001d052067	90.3609	474.896	0.0970327	SC		Yes	No	No
GRMZM2G328988	Zm00001d010572	91.0434	472.855	1.2585	SC		Yes	Yes	Yes
GRMZM2G065498	Zm00001d033209	64.2008	472.486	0.0245679	SC		Yes	No	No
GRMZM2G038001	Zm00001d015609	7400.88	471.496	0.110676	FALSE		Yes	Yes	Yes
GRMZM2G070487	Zm00001d008788	132.796	470.787	12.9553	SC		Yes	No	Yes
GRMZM2G012966	Zm00001d011210	2353.29	464.73	12.5402	FALSE		No	No	No
GRMZM5G866082	Zm00001d052698	146.883	459.729	16.3115	SC		No	No	No
GRMZM2G353905	Zm00001d035841	1414.09	458.439	0.294927	FALSE		Yes	Yes	Yes
GRMZM2G397242	Zm00001d019239	3433.45	458.369	0.285138	FALSE		No	No	No
GRMZM2G127236	Zm00001d017734	509.514	452.03	1.25669	FALSE		Yes	Yes	Yes
GRMZM2G144856	Zm00001d017734	509.514	452.03	1.61366	FALSE		Yes	Yes	Yes
GRMZM2G057823	Zm00001d042453	1407.56	451.815	446.992	FALSE		No	No	No
GRMZM2G406603	Zm00001d046454	3826.38	451.316	26.2011	FALSE		No	No	No
GRMZM2G010342	Zm00001d022405	78.0695	449.751	2.89435	SC		Yes	Yes	Yes
GRMZM2G061749	Zm00001d037848	4306.58	447.457	0.498943	FALSE		Yes	No	No
GRMZM2G118355	Zm00001d045475	38.7733	439.593	142.051	SC		Yes	No	No
GRMZM2G030531	Zm00001d031906	2694.13	436.787	1.35906	FALSE		Yes	Yes	Yes
GRMZM2G075485	Zm00001d053667	41.3219	434.099	11.8677	SC		Yes	No	No
GRMZM2G093347	Zm00001d041352	339.182	432.34	54.2263	SC		Yes	No	No
GRMZM5G895188	Zm00001d032725	20.6115	432.03	8.25894	SC		Yes	No	Yes
GRMZM2G090609	Zm00001d017953	28.5678	431.907	86.3239	SC		Yes	Yes	Yes
GRMZM2G041994	Zm00001d045540	34.1775	429.98	4.16376	SC		Yes	Yes	Yes
GRMZM2G018820	Zm00001d016588	416.356	427.003	73.7564	SC		No	No	No
GRMZM2G479608	Zm00001d038147	888.6	423.574	329.054	FALSE		Yes	Yes	No
GRMZM5G896902	Zm00001d004322	1306.75	423.237	0.49942	FALSE		Yes	Yes	Yes
GRMZM2G155357	Zm00001d024343	4334.35	420.725	21.5966	FALSE		Yes	Yes	No
GRMZM5G862936	Zm00001d017607	20.7834	418.753	0.927077	SC		No	No	No
GRMZM2G001645	Zm00001d020963	232.926	413.733	34.5101	SC		Yes	No	No
GRMZM2G161512	Zm00001d014364	3492.67	412.35	0.0838877	FALSE		Yes	No	No
GRMZM2G047431	Zm00001d005498	595.636	410.369	2.89983	FALSE		Yes	No	No
GRMZM2G439422	Zm00001d052285	2802.76	409.01	0.034936	FALSE		No	No	No
GRMZM2G057380	Zm00001d021785	20.0403	408.436	7.94	SC		No	No	No
GRMZM2G063851	Zm00001d015856	3924.23	408.195	100.479	FALSE		Yes	No	No
GRMZM2G448511	Zm00001d013647	371.829	407.379	1.39948	SC		No	No	No
GRMZM2G064962	Zm00001d031653	972.584	405.582	9.75498	FALSE		No	No	No
GRMZM2G060400	Zm00001d005792	742.544	405.391	0.100614	FALSE		Yes	Yes	Yes
GRMZM2G147145	Zm00001d033556	433.036	403.127	9.37686	FALSE		Yes	No	No
GRMZM2G153977	Zm00001d009594	25.8122	399.897	52.9775	SC		Yes	No	No
GRMZM2G068755	Zm00001d012525	266.446	396.527	6.21778	SC		Yes	No	No
GRMZM2G001116	Zm00001d048673	10395.9	392.788	0.896067	FALSE		Yes	Yes	Yes
GRMZM2G036832	Zm00001d005781	12.316	392.156	0	SC	tdsgR82A03, tdsgR84A12	Yes	No	Yes
GRMZM5G892495	Zm00001d015446	20.1649	390.689	0.968208	SC		Yes	Yes	Yes
GRMZM5G893864	Zm00001d015446	20.1649	390.689	4.35795	SC		Yes	Yes	Yes
AC205012.3_FG002	Zm00001d009741	249.433	384.256	0.584636	SC		No	No	No
GRMZM2G071790	Zm00001d043158	2202.15	383.033	241.294	FALSE		Yes	No	No
GRMZM2G482245	Zm00001d005464	1505.98	379.669	0.113933	FALSE		Yes	No	No
GRMZM5G876285	Zm00001d012773	1860.15	376.338	7.57158	FALSE		Yes	No	No
GRMZM2G170760	Zm00001d009452	203.56	373.613	12.8024	SC		Yes	Yes	Yes
GRMZM2G027173	Zm00001d025991	1260.23	373.061	14.222	FALSE		Yes	Yes	No
GRMZM2G134752	Zm00001d051262	17166.5	369.399	0.221959	FALSE		Yes	Yes	No
GRMZM2G083248	Zm00001d033011	5198.59	367.325	0.06558	FALSE		Yes	No	No
GRMZM2G061900	Zm00001d034638	317.568	367.197	35.5894	SC		No	No	No
GRMZM2G123440	Zm00001d036929	14.9755	366.637	7.33538	SC		Yes	No	No
GRMZM2G072315	Zm00001d013252	124.667	366.598	278.241	SC		Yes	No	No
GRMZM2G052434	Zm00001d006355	6469.37	365.798	5.35278	FALSE		Yes	Yes	No
GRMZM5G855337	Zm00001d039081	24.1228	365.602	4.22256	SC		Yes	No	No
GRMZM5G829894	Zm00001d015279	10328.3	365.19	82.5376	FALSE		Yes	Yes	Yes
GRMZM2G018372	Zm00001d041514	720.42	364.974	0.699843	FALSE		Yes	No	No
GRMZM2G074818	Zm00001d024094	22.5884	364.441	5.72596	SC		No	No	No
GRMZM2G409265	Zm00001d047105	21.3655	363.826	2.77134	SC		Yes	Yes	Yes
GRMZM2G083102	Zm00001d021050	23.5072	362.811	42.5873	SC		Yes	Yes	Yes
GRMZM2G081924	Zm00001d044243	25.5273	361.631	5.19486	SC		Yes	No	No
GRMZM2G100431	Zm00001d048105	98.575	359.389	16.1876	SC		No	No	No
GRMZM2G031125	Zm00001d007180	19.6989	359.178	0.23858	SC		Yes	No	No
GRMZM2G104078	Zm00001d050960	16.2364	358.857	0.34292	SC		No	No	No
GRMZM2G052006	Zm00001d039217	1547	358.041	0.230985	FALSE		Yes	No	No
GRMZM2G070961	Zm00001d044293	1266.8	357.584	0.0583448	FALSE		Yes	Yes	Yes
GRMZM2G087769	Zm00001d044329	60.9396	355.088	0.587339	SC		Yes	Yes	Yes
GRMZM2G087675	Zm00001d044329	60.9396	355.088	15.1091	SC		Yes	Yes	Yes
GRMZM2G025250	Zm00001d044695	8.95282	352.994	0.542368	SC		Yes	No	No
GRMZM2G016894	Zm00001d003602	69.1251	352.289	14.1043	SC		No	No	No
GRMZM2G153292	Zm00001d033850	11045	351.621	1235.48	FALSE		Yes	Yes	No
GRMZM2G321978	Zm00001d031283	3475.29	351.389	1.39626	FALSE		Yes	Yes	Yes
GRMZM2G117198	Zm00001d010920	4972.65	348.736	221.377	FALSE		Yes	No	No
GRMZM2G381933	Zm00001d008320	19.541	348.209	15.9876	SC		Yes	No	Yes
GRMZM2G460988	Zm00001d029563	44.5796	345.275	0.738119	SC		Yes	No	No
GRMZM2G060669	Zm00001d053919	170.275	344.829	36.1271	SC		No	No	No
GRMZM2G051879	Zm00001d029394	23.8698	343.525	1306.66	SC		Yes	No	No
GRMZM2G110834	Zm00001d040076	90.7018	342.151	12.1504	SC		Yes	No	No
GRMZM2G146206	Zm00001d012407	49.7821	341.061	73.2816	SC		Yes	No	Yes
GRMZM2G159369	Zm00001d037590	433.247	339.675	110.024	FALSE		Yes	No	Yes
GRMZM2G330024	Zm00001d037156	18.518	337.149	2.91384	SC		No	No	No
GRMZM2G112100	Zm00001d026140	363.341	336.732	0.316362	FALSE		Yes	No	No
GRMZM2G011219	Zm00001d013444	20.3974	335.346	3.7324	SC		Yes	No	No
GRMZM2G468788	Zm00001d011810	685.355	335.151	0.153281	FALSE		Yes	Yes	No
GRMZM2G091155	Zm00001d050375	85.4553	333.748	343.62	SC		No	No	No
GRMZM2G018728	Zm00001d028963	72.8684	332.904	146.586	SC		Yes	No	No
GRMZM5G834758	Zm00001d014858	983.272	332.723	1459.94	FALSE		Yes	No	No
GRMZM2G094850	Zm00001d031134	23.8736	331.986	0.931646	SC		No	No	No
GRMZM2G024851	Zm00001d041831	55.9022	328.749	30.8499	SC		Yes	Yes	Yes
GRMZM2G145758	Zm00001d003493	393.551	328.112	43.4299	FALSE		Yes	Yes	Yes
GRMZM2G135186	Zm00001d051685	1940.47	326.947	178.554	FALSE		Yes	Yes	No
GRMZM2G130348	Zm00001d040477	3738.72	326.252	20.003	FALSE		No	No	No
GRMZM2G157675	Zm00001d044421	26.873	325.675	1.94319	SC		No	No	No
AC190609.3_FG004	Zm00001d052720	4930.75	323.862	1.86941	FALSE		Yes	Yes	No
GRMZM2G089288	Zm00001d018915	3648.3	322.567	0.524813	FALSE		Yes	No	No
GRMZM2G084694	Zm00001d040735	541.385	317.637	7.6019	FALSE		Yes	Yes	No
GRMZM2G106424	Zm00001d053090	474.747	317.13	210.239	FALSE		Yes	No	No
GRMZM2G008687	Zm00001d021739	1847.04	316.758	18.9081	FALSE		Yes	Yes	Yes
GRMZM2G137713	Zm00001d007093	3250.47	315.408	0.298296	FALSE		Yes	No	No
GRMZM2G083243	Zm00001d021891	1841.24	315.207	308.355	FALSE		No	No	No
GRMZM2G145104	Zm00001d046624	1213.41	315.177	6.67742	FALSE		No	No	No
GRMZM2G081622	Zm00001d048155	451.53	314.31	12.7516	FALSE		Yes	Yes	Yes
GRMZM2G179462	Zm00001d028718	9.42677	313.746	0.122071	SC		Yes	No	No
GRMZM2G093217	Zm00001d028538	18.7988	313.583	1.92363	SC		Yes	Yes	Yes
GRMZM2G124288	Zm00001d044831	60.7387	313.475	26.9317	SC		Yes	No	No
GRMZM2G148411	Zm00001d023452	107.433	312.556	7.08164	SC		Yes	Yes	No
GRMZM2G081322	Zm00001d029215	4052.17	312.451	0.811018	FALSE		Yes	No	No
GRMZM2G142157	Zm00001d049636	14.9179	311.862	15.2813	SC		Yes	No	No
GRMZM5G889760	Zm00001d041484	13.0336	309.909	2.24429	SC		Yes	No	No
GRMZM2G040970	Zm00001d012708	19.1625	309.096	27.3356	SC		Yes	Yes	Yes
GRMZM2G123373	Zm00001d002796	8410.4	309.082	13.9109	FALSE		Yes	Yes	Yes
GRMZM2G037134	Zm00001d039881	509.084	308.857	21.6831	FALSE		No	No	No
GRMZM2G122999	Zm00001d041620	75.7769	308.379	8.48796	SC		Yes	No	Yes
GRMZM2G160027	Zm00001d012975	2699.78	307.455	0.222403	FALSE		No	No	No
GRMZM2G055578	Zm00001d044379	28.1395	306.246	2.44892	SC		Yes	No	Yes
GRMZM2G528502	Zm00001d044379	28.1395	306.246	10.6926	SC		Yes	No	Yes
GRMZM2G060583	Zm00001d014876	0	305.637	6.00058	SC		Yes	No	No
GRMZM2G060659	Zm00001d014876	0	305.637	20.5854	SC		Yes	No	No
GRMZM2G152447	Zm00001d028367	12.6423	305.38	24.6194	SC		No	No	No
GRMZM2G431350	Zm00001d038378	20.2233	304.204	14	SC		No	No	No
GRMZM2G060561	Zm00001d015520	19.8861	304.008	15.638	SC		No	No	No
GRMZM2G309479	Zm00001d042014	615.283	303.781	0.119883	FALSE		Yes	Yes	Yes
GRMZM2G016487	Zm00001d025837	35.7144	303.524	7.66818	SC		Yes	No	No
GRMZM2G055209	Zm00001d036968	1393.52	303.363	0.252971	FALSE		Yes	Yes	No
AC217358.3_FG011	Zm00001d034805	272.78	302.833	14.3085	SC		Yes	Yes	Yes
GRMZM2G072264	Zm00001d002122	17.0204	302.219	65.6201	SC		Yes	No	Yes
GRMZM2G480002	Zm00001d018770	27.6333	298.657	6.75563	SC		Yes	No	Yes
GRMZM2G117238	Zm00001d017423	16.9086	298.104	6.08489	SC		No	No	No
GRMZM2G105996	Zm00001d019191	1870.43	298.04	347.203	FALSE		Yes	No	No
GRMZM2G176707	Zm00001d011130	21.6322	297.392	28.893	SC		Yes	No	No
GRMZM2G454327	Zm00001d009789	2256.85	296.813	0.415483	FALSE		Yes	Yes	Yes
GRMZM2G031925	Zm00001d023478	52.8224	296.669	0.131338	SC		No	No	No
GRMZM5G863645	Zm00001d033797	1302.17	296.466	2.55082	FALSE		Yes	No	No
GRMZM2G102499	Zm00001d003401	568.896	294.285	621.258	FALSE		Yes	No	No
GRMZM2G060977	Zm00001d011885	163.282	292.04	14.5582	SC		No	No	No
GRMZM2G117603	Zm00001d021497	4420	291.636	2.42682	FALSE		No	No	No
GRMZM2G113821	Zm00001d028005	31.4894	290.328	3.52833	SC		No	No	No
GRMZM2G146965	Zm00001d033554	50.7976	288.151	28.1499	SC		Yes	No	No
GRMZM2G075039	Zm00001d014180	10245.2	287.651	0.274134	FALSE		Yes	No	No
GRMZM2G075077	Zm00001d014180	10245.2	287.651	2.37073	FALSE		Yes	No	No
GRMZM2G126190	Zm00001d053177	758.79	284.717	193.546	FALSE		Yes	No	No
GRMZM2G139695	Zm00001d031904	7553.65	284.043	1.83853	FALSE		Yes	No	No
GRMZM5G832166	Zm00001d036451	16.7891	283.282	16.8294	SC		No	No	No
GRMZM2G125507	Zm00001d006509	497.214	282.918	10.4558	FALSE		Yes	No	No
GRMZM2G097032	Zm00001d012670	20.1395	282.797	3.88159	SC		Yes	Yes	Yes
GRMZM2G012611	Zm00001d032962	7506.07	281.848	3.95095	FALSE		Yes	Yes	Yes
GRMZM2G165413	Zm00001d032737	444.348	281.29	0	FALSE		No	No	No
AC234515.1_FG003	Zm00001d015348	1800	281.158	52.1864	FALSE		Yes	No	No
GRMZM2G323754	Zm00001d025134	59.6323	279.967	14.9383	SC		Yes	Yes	Yes
GRMZM2G045241	Zm00001d034834	125.536	277.488	6.62055	SC		Yes	Yes	Yes
GRMZM2G179308	Zm00001d017096	121.354	276.999	15.5443	SC		No	No	No
GRMZM2G140837	Zm00001d012501	136.115	276.933	8.44779	SC		Yes	No	No
GRMZM5G874736	Zm00001d045179	30.6083	276.297	0.672868	SC		Yes	No	Yes
GRMZM5G824137	Zm00001d045179	30.6083	276.297	1.38547	SC		Yes	No	Yes
GRMZM2G074356	Zm00001d034431	2455.18	276.201	0.647827	FALSE		No	No	No
GRMZM2G164352	Zm00001d036031	70.1294	275.025	34.7459	SC		Yes	Yes	Yes
GRMZM2G109973	Zm00001d017737	1074.13	274.988	0.771656	FALSE		Yes	Yes	Yes
GRMZM2G010941	Zm00001d006517	5820.51	273.991	2.16699	FALSE		No	No	No
GRMZM2G057466	Zm00001d030108	100.058	272.632	1.59841	SC		Yes	No	No
GRMZM2G439306	Zm00001d009889	1047.72	272.606	0.230364	FALSE		No	No	No
GRMZM2G179120	Zm00001d005624	73.026	272.45	35.2297	SC		Yes	Yes	Yes
GRMZM2G070351	Zm00001d018377	12.2253	272.383	18.4863	SC		Yes	No	No
GRMZM2G412075	Zm00001d047790	243.147	271.989	0.020338	SC		No	No	No
GRMZM2G129635	Zm00001d046389	3343.62	271.633	0.102012	FALSE		Yes	No	No
GRMZM5G860318	Zm00001d046389	3343.62	271.633	0.770147	FALSE		Yes	No	No
GRMZM2G030265	Zm00001d053662	6692.3	271.595	4.79279	FALSE		Yes	Yes	Yes
GRMZM2G449355	Zm00001d049455	87.6416	270.431	5.09569	SC		Yes	No	No
GRMZM2G003076	Zm00001d029753	1151.81	270.112	5.52852	FALSE		Yes	No	No
GRMZM2G065083	Zm00001d034256	791.965	268.511	100.225	FALSE		Yes	No	No
GRMZM5G825512	Zm00001d022226	81.9353	268.257	3.83579	SC		Yes	No	No
GRMZM2G172829	Zm00001d012199	998.772	268.161	5.53836	FALSE		Yes	Yes	Yes
GRMZM2G102829	Zm00001d005276	146.765	266.876	387.917	SC		Yes	No	No
GRMZM2G458159	Zm00001d044419	12.865	266.477	0.030964	SC		No	No	No
GRMZM2G162690	Zm00001d029654	21.5444	265.015	29.307	SC		Yes	No	No
GRMZM2G048740	Zm00001d027536	18.8496	264.678	7.2603	SC		Yes	No	Yes
GRMZM2G359566	Zm00001d047453	3522.12	264.227	0.417389	FALSE		Yes	Yes	Yes
GRMZM2G128078	Zm00001d026194	11851.2	262.27	23.5498	FALSE		Yes	Yes	No
GRMZM2G148985	Zm00001d012735	35.0206	262.148	85.5754	SC		Yes	No	No
AC196779.3_FG003	Zm00001d036107	23.6468	257.74	6.81164	SC		No	No	No
GRMZM2G007685	Zm00001d040609	242.676	257.566	0.50984	SC		Yes	Yes	Yes
GRMZM2G153987	Zm00001d014782	330.685	256.897	0.0274789	FALSE		No	No	No
GRMZM2G164470	Zm00001d013364	643.788	256.491	9.4917	FALSE		Yes	Yes	Yes
GRMZM2G406026	Zm00001d003777	28625.9	256.023	1.0577	FALSE		Yes	No	No
GRMZM2G099167	Zm00001d006651	784.263	255.665	399.646	FALSE		Yes	Yes	No
GRMZM2G134176	Zm00001d011966	80.7135	254.101	66.966	SC		No	No	No
GRMZM2G003883	Zm00001d040446	95.8725	252.427	137.065	SC		Yes	No	No
GRMZM2G102471	Zm00001d001913	306.201	252.159	470.384	FALSE		No	No	No
GRMZM2G071491	Zm00001d045516	91.1736	252.029	9.65957	SC		Yes	Yes	Yes
GRMZM2G022088	Zm00001d040360	17.1363	251.813	108.296	SC		Yes	No	No
GRMZM2G005869	Zm00001d047531	165.801	250.82	9.12687	SC		Yes	No	No
GRMZM2G101125	Zm00001d052063	1156.69	250.492	1.39012	FALSE		Yes	No	No
GRMZM2G110726	Zm00001d044815	21.1286	249.927	0.879514	SC		Yes	Yes	Yes
GRMZM2G079236	Zm00001d005019	24.5984	249.827	11.6568	SC		No	No	No
GRMZM2G167085	Zm00001d008569	15.1459	249.671	28.211	SC		Yes	No	No
GRMZM5G825226	Zm00001d012659	307.39	248.832	7.70844	FALSE		Yes	Yes	Yes
GRMZM5G862540	Zm00001d013245	64.5067	248.384	321.278	SC		Yes	No	No
GRMZM2G122139	Zm00001d034245	516.155	247.735	11.2782	FALSE		Yes	No	No
GRMZM5G892879	Zm00001d038861	13.902	247.667	37.4072	SC		Yes	Yes	Yes
GRMZM2G375904	Zm00001d038672	112.195	246.975	10.8308	SC		No	No	No
GRMZM2G004663	Zm00001d041160	14.6603	246.529	0	SC		Yes	Yes	Yes
GRMZM2G171745	Zm00001d006410	174.082	246.103	12.1881	SC		Yes	No	No
GRMZM2G062354	Zm00001d001962	279.847	245.114	10.2353	FALSE		Yes	No	No
GRMZM2G065757	Zm00001d039043	21.6211	245.018	78.1582	SC		Yes	Yes	No
GRMZM2G090747	Zm00001d012567	167.821	244.571	3.47643	SC		No	No	No
GRMZM2G078275	Zm00001d033993	70.0921	243.817	3.55993	SC		Yes	Yes	Yes
GRMZM5G856366	Zm00001d033993	70.0921	243.817	111.487	SC		Yes	Yes	Yes
GRMZM2G127729	Zm00001d006480	42.7551	243.665	12.9487	SC		Yes	Yes	Yes
GRMZM2G120304	Zm00001d040190	410.906	243.37	226.882	FALSE		Yes	No	No
GRMZM2G389233	Zm00001d031891	165.297	242.596	31.0052	SC		Yes	No	No
GRMZM2G104199	Zm00001d026487	12.6551	241.703	12.0055	SC		No	No	No
GRMZM2G160626	Zm00001d036815	284.257	241.642	1.91211	FALSE		Yes	Yes	Yes
GRMZM2G313216	Zm00001d012038	716.279	240.091	1.17435	FALSE		Yes	Yes	Yes
GRMZM2G131667	Zm00001d047034	62.0498	239.813	39.6553	SC		Yes	No	Yes
GRMZM2G018103	Zm00001d018359	316.101	239.807	88.393	FALSE		No	No	No
GRMZM2G071327	Zm00001d002714	12514.1	239.662	2.50253	FALSE		Yes	No	No
GRMZM2G106140	Zm00001d038290	14.2261	237.567	2.65537	SC		Yes	No	Yes
GRMZM2G024612	Zm00001d015272	304.612	236.756	1.53104	FALSE		Yes	Yes	Yes
GRMZM2G063025	Zm00001d009661	12.0344	236.708	5.45991	SC		Yes	No	No
GRMZM2G331368	Zm00001d023795	172.676	236.644	2.25317	SC		Yes	No	No
GRMZM2G007871	Zm00001d004119	19.0272	235.91	11.1596	SC		Yes	No	Yes
GRMZM2G137211	Zm00001d020929	8.91271	235.512	8.10042	SC		Yes	No	Yes
GRMZM2G092991	Zm00001d016530	41.3491	234.519	10.3161	SC		Yes	No	No
GRMZM2G373527	Zm00001d020227	156.728	233.875	19.5604	SC		Yes	Yes	Yes
GRMZM2G411536	Zm00001d041105	96.7373	233.179	9.42218	SC		Yes	Yes	Yes
GRMZM2G000044	Zm00001d002271	20172.7	232.306	0.406643	FALSE		No	No	No
GRMZM2G083427	Zm00001d047854	165.837	231.009	1.88333	SC		Yes	No	No
GRMZM2G048846	Zm00001d022160	23.7078	230.601	48.3424	SC		No	No	No
GRMZM2G062848	Zm00001d016662	76.7751	230.191	56.992	SC		Yes	Yes	Yes
GRMZM2G046355	Zm00001d039321	369.314	229.989	11.4283	FALSE		Yes	Yes	Yes
GRMZM2G041381	Zm00001d021706	199.351	229.405	98.4417	SC		No	No	No
GRMZM2G046932	Zm00001d027612	24.6417	229.17	36.735	SC		No	No	No
GRMZM5G852833	Zm00001d018204	20.2134	228.227	27.5745	SC		No	No	No
GRMZM2G042173	Zm00001d017303	25.1672	227.987	2.91835	SC		Yes	No	Yes
GRMZM2G350711	Zm00001d053354	3272.01	227.834	6.2962	FALSE		No	No	No
GRMZM2G448687	Zm00001d047468	382.677	226.898	0.174775	FALSE		Yes	Yes	Yes
GRMZM2G463471	Zm00001d051388	7060.4	226.728	5.12645	FALSE		Yes	Yes	Yes
GRMZM2G131334	Zm00001d011426	8675.9	225.615	11.5403	FALSE		No	No	No
GRMZM2G113414	Zm00001d043217	178.43	224.871	80.3065	SC		Yes	Yes	Yes
GRMZM2G063151	Zm00001d047808	173.563	224.826	1.91975	SC		Yes	No	No
GRMZM2G090904	Zm00001d050616	35.7196	224.481	78.3457	SC		Yes	No	No
GRMZM5G878008	Zm00001d038380	743.899	223.819	36.6041	FALSE		Yes	No	No
GRMZM5G877985	Zm00001d038380	743.899	223.819	519.826	FALSE		Yes	No	No
GRMZM2G104017	Zm00001d035720	36.6738	223.695	140.81	SC		No	No	No
GRMZM2G150608	Zm00001d005240	1068.33	223.351	1.51177	FALSE		Yes	Yes	Yes
GRMZM2G331105	Zm00001d047074	19.0637	222.653	0.570739	SC		Yes	No	No
GRMZM2G094563	Zm00001d017246	352.509	222.211	0.0270122	FALSE		Yes	No	No
GRMZM2G168449	Zm00001d036462	2836.44	222.025	0.572065	FALSE		Yes	No	No
GRMZM2G136389	Zm00001d048286	211.667	221.588	5.6539	SC		Yes	Yes	Yes
GRMZM2G055785	Zm00001d048536	72.4176	221.166	2.32666	SC		Yes	Yes	Yes
GRMZM2G045714	Zm00001d040981	1678.3	221.132	11.985	FALSE		No	No	No
GRMZM2G022782	Zm00001d009177	683.596	220.879	1.45907	FALSE		Yes	Yes	Yes
GRMZM2G114899	Zm00001d034788	9.67634	220.451	0.277702	SC	tdsgR91F11	No	No	No
GRMZM2G136170	Zm00001d037839	4110.95	220.23	0.454641	FALSE		Yes	No	No
GRMZM2G119339	Zm00001d031065	67.75	220.025	3.32849	SC		Yes	No	No
GRMZM2G165179	Zm00001d053348	480.451	219.903	11.7496	FALSE		Yes	Yes	Yes
AC199315.4_FG001	Zm00001d011185	15.3179	219.887	255.212	SC		No	No	No
GRMZM2G057402	Zm00001d053262	328.591	218.849	0.583657	FALSE		Yes	Yes	Yes
GRMZM2G102625	Zm00001d006798	28.5378	218.073	2.74177	SC		Yes	No	No
GRMZM5G829778	Zm00001d039079	32.529	217.682	95.2709	SC		No	No	No
GRMZM2G169462	Zm00001d054105	474.566	217.434	11.1233	FALSE		No	No	No
GRMZM2G403636	Zm00001d048924	49.9391	217.321	15.9406	SC		No	No	No
GRMZM2G118637	Zm00001d053834	93.709	217.02	952.542	SC		Yes	No	No
GRMZM2G180422	Zm00001d018399	12.316	216.384	9.22015	SC		Yes	Yes	Yes
GRMZM2G116427	Zm00001d036417	1752.79	216.3	48.7625	FALSE		No	No	No
GRMZM2G042806	Zm00001d036903	123.948	215.522	3.93709	SC		Yes	No	No
GRMZM2G124593	Zm00001d049049	23.4443	215.066	39.6994	SC		Yes	No	No
GRMZM2G091338	Zm00001d043227	5200.46	214.109	0.594332	FALSE		No	No	No
GRMZM2G126946	Zm00001d051676	5640.57	213.419	0.736874	FALSE		No	No	No
GRMZM2G542497	Zm00001d018842	25.8608	211.981	5.41169	SC		Yes	No	No
GRMZM5G878044	Zm00001d018842	25.8608	211.981	26.9447	SC		Yes	No	No
GRMZM2G089618	Zm00001d050359	16.4362	211.854	0	SC		No	No	No
GRMZM2G164117	Zm00001d050359	16.4362	211.854	14.7703	SC		No	No	No
GRMZM2G467799	Zm00001d037346	120.041	211.56	8.58725	SC		Yes	No	Yes
GRMZM2G387890	Zm00001d037346	120.041	211.56	12.8387	SC		Yes	No	Yes
GRMZM2G082390	Zm00001d012044	48.441	211.021	126.312	SC		Yes	No	No
GRMZM2G458549	Zm00001d034733	17.033	210.907	10.2269	SC		No	No	No
GRMZM2G414528	Zm00001d005920	355.221	210.768	41.1608	FALSE		No	No	No
GRMZM2G071589	Zm00001d014138	17.663	210.568	18.8164	SC		Yes	No	Yes
GRMZM2G094811	Zm00001d036821	404.978	210.294	0.705953	FALSE		Yes	Yes	Yes
GRMZM2G180575	Zm00001d031986	32.2965	210.07	16.7806	SC		Yes	No	Yes
GRMZM5G882708	Zm00001d002087	4268.63	209.882	3.62391	FALSE		No	No	No
GRMZM2G335052	Zm00001d045515	352.49	209.677	0.997668	FALSE		No	No	No
GRMZM5G820122	Zm00001d027625	8.70622	209.304	10.2252	SC		No	No	No
GRMZM2G115633	Zm00001d048432	23.1547	208.433	3.00233	SC		Yes	No	No
GRMZM2G100333	Zm00001d005808	308.825	207.569	3.66389	FALSE		Yes	Yes	Yes
GRMZM2G023798	Zm00001d015234	102.201	207.397	6.99648	SC		Yes	No	No
GRMZM2G098099	Zm00001d002524	1449.55	207.195	0.571296	FALSE		No	No	No
GRMZM2G399362	Zm00001d010112	5.34913	206.531	0.813153	SC		Yes	No	No
GRMZM2G377553	Zm00001d015627	205.059	205.112	0.644509	SC		Yes	Yes	Yes
GRMZM2G105398	Zm00001d036905	50.3188	204.489	15.915	SC		No	No	No
GRMZM2G172081	Zm00001d030218	1577.41	203.891	0.124647	FALSE		No	No	No
GRMZM2G076329	Zm00001d035666	26.6933	203.523	7.10608	SC		Yes	No	No
GRMZM2G076399	Zm00001d035666	26.6933	203.523	26.7991	SC		Yes	No	No
GRMZM2G065298	Zm00001d030739	34.59	203.43	10.9131	SC		Yes	No	No
GRMZM2G065066	Zm00001d030739	34.59	203.43	71.9315	SC		Yes	No	No
GRMZM2G174565	Zm00001d023639	1211.14	203.421	2.44159	FALSE		Yes	No	No
GRMZM2G052619	Zm00001d030998	175.574	203.38	0.00709853	SC		Yes	Yes	Yes
GRMZM2G073380	Zm00001d024192	1921.24	202.434	0.40916	FALSE		Yes	No	No
GRMZM2G009448	Zm00001d023734	39.7117	202.365	75.8522	SC		Yes	No	No
GRMZM2G017081	Zm00001d014756	17.7362	201.341	5.72593	SC		Yes	No	No
GRMZM2G084406	Zm00001d052735	14.5128	201.33	15.9273	SC		Yes	No	Yes
GRMZM2G031545	Zm00001d022134	4508.36	201.245	468.265	FALSE		No	No	No
GRMZM2G022180	Zm00001d025305	31.5464	201.137	130.16	SC		Yes	No	No
GRMZM2G421604	Zm00001d039616	45.1113	200.26	4.46698	SC		Yes	No	Yes
GRMZM5G800558	Zm00001d040734	25.9934	199.368	16.3423	SC		Yes	No	No
GRMZM5G846811	Zm00001d053899	834.35	199.187	61.0998	FALSE		Yes	No	No
GRMZM2G088212	Zm00001d014848	186.001	196.269	80.002	SC		No	No	No
GRMZM2G007188	Zm00001d028112	323.202	195.815	11.3487	FALSE		Yes	Yes	No
GRMZM2G053898	Zm00001d012042	37.378	194.775	212.994	SC		Yes	Yes	Yes
GRMZM2G096897	Zm00001d009110	977.603	193.816	0.578789	FALSE		Yes	No	No
GRMZM2G165511	Zm00001d043070	3777.51	193.476	195.503	FALSE		No	No	No
GRMZM2G078373	Zm00001d002859	1146.91	193.239	12.5831	FALSE		Yes	Yes	Yes
GRMZM5G803949	Zm00001d015036	1749.38	193.044	26.9318	FALSE		Yes	No	No
GRMZM2G113470	Zm00001d048959	148.764	192.876	372.587	SC		No	No	No
GRMZM2G161728	Zm00001d017881	2904.45	192.804	3.99856	FALSE		Yes	No	No
GRMZM2G145451	Zm00001d047755	13.3243	192.39	7.77438	SC		Yes	No	No
GRMZM2G064601	Zm00001d019724	23.8662	191.713	2.18834	SC		Yes	Yes	Yes
AC217050.4_FG006	Zm00001d032231	42.0939	191.641	450.473	SC		No	No	No
GRMZM2G075320	Zm00001d040123	84.4244	191.631	7.49046	SC		Yes	No	No
GRMZM2G054152	Zm00001d032715	3765.69	191.506	1.26618	FALSE		Yes	No	No
GRMZM2G453001	Zm00001d027752	17.4779	190.988	0.5083	SC		No	No	No
GRMZM2G154087	Zm00001d027752	17.4779	190.988	3.97569	SC		No	No	No
GRMZM2G166855	Zm00001d012086	20.8483	190.249	20.9722	SC		Yes	No	No
GRMZM2G300955	Zm00001d005650	47.0613	190.159	1.78374	SC		Yes	Yes	Yes
GRMZM2G175779	Zm00001d032022	2484.44	189.557	0.011808	FALSE		No	No	No
GRMZM2G048371	Zm00001d030373	171.361	189.344	196.871	SC		Yes	No	No
GRMZM2G050364	Zm00001d009775	599.577	188.897	1.67986	FALSE		Yes	Yes	Yes
GRMZM2G076263	Zm00001d015628	4595.42	188.609	44.314	FALSE		No	No	No
GRMZM2G346466	Zm00001d039406	1680.92	188.585	0.84008	FALSE		Yes	Yes	Yes
GRMZM2G309933	Zm00001d024544	66.6335	188.582	3.04293	SC		Yes	Yes	Yes
GRMZM2G317406	Zm00001d025287	8118.43	187.616	1.17458	FALSE		Yes	No	Yes
GRMZM2G108530	Zm00001d029234	57.194	187.521	17.8872	SC		Yes	Yes	Yes
GRMZM2G089421	Zm00001d048382	1954.23	187.48	167.801	FALSE		Yes	No	No
GRMZM2G013461	Zm00001d008268	7.90538	187.298	67.2056	SC		No	No	No
GRMZM2G093050	Zm00001d039518	138.1	187.184	35.8976	SC		No	No	No
GRMZM2G142057	Zm00001d044972	362.634	186.912	0.508191	FALSE		Yes	No	No
GRMZM2G071163	Zm00001d002090	7.84529	186.697	2.63782	SC		Yes	No	No
GRMZM2G163099	Zm00001d041230	896.647	186.568	7.63062	FALSE		No	No	No
GRMZM2G039650	Zm00001d042804	11.3874	185.949	3.1618	SC		No	No	No
AC149475.2_FG005	Zm00001d048404	9.72645	185.283	1.88918	SC		Yes	Yes	Yes
GRMZM2G086768	Zm00001d037315	9.45689	184.787	1.51626	SC		Yes	No	Yes
GRMZM2G379608	Zm00001d037315	9.45689	184.787	2.22115	SC		Yes	No	Yes
GRMZM2G078954	Zm00001d037315	9.45689	184.787	4.12824	SC		Yes	No	Yes
GRMZM2G044100	Zm00001d026434	870.877	183.536	0.161825	FALSE		Yes	No	No
GRMZM2G098278	Zm00001d016444	4671.47	182.992	6.19154	FALSE		Yes	Yes	Yes
GRMZM2G572807	Zm00001d040561	257.055	182.849	0.789333	FALSE		Yes	Yes	No
GRMZM2G151807	Zm00001d040561	257.055	182.849	40.595	FALSE		Yes	Yes	No
GRMZM2G053458	Zm00001d034760	171.322	182.33	379.724	SC		No	No	No
AC211737.3_FG012	Zm00001d017522	23.9166	182.176	3.79541	SC		Yes	No	Yes
GRMZM5G883741	Zm00001d017522	23.9166	182.176	17.2255	SC		Yes	No	Yes
GRMZM2G061980	Zm00001d037846	195.838	181.95	3.74825	FALSE		Yes	No	No
GRMZM2G043415	Zm00001d032100	1096.2	181.585	2.12594	FALSE		Yes	Yes	Yes
GRMZM2G361074	Zm00001d051588	17.4139	181.001	58.7927	SC		Yes	No	No
GRMZM2G374574	Zm00001d014920	25.1628	179.827	4.0529	SC		Yes	No	No
GRMZM2G431573	Zm00001d014683	3930.71	179.71	0.296914	FALSE		Yes	No	No
GRMZM2G015127	Zm00001d017516	2823.25	179.685	0.835197	FALSE		Yes	Yes	No
GRMZM2G064503	Zm00001d034577	4.2067	179.549	5.04826	SC		Yes	No	No
GRMZM2G121256	Zm00001d003139	2012.1	178.725	0.496563	FALSE		Yes	Yes	Yes
GRMZM2G017086	Zm00001d044514	61.555	178.483	29.2545	SC		Yes	No	No
GRMZM2G085301	Zm00001d012938	285.036	177.899	15.1029	FALSE		No	No	No
GRMZM2G072292	Zm00001d028337	2190.4	177.415	0.358474	FALSE		Yes	No	No
GRMZM2G038126	Zm00001d015886	41.5378	177.104	37.4933	SC		No	No	No
GRMZM2G088208	Zm00001d005844	2559.14	176.418	1.02762	FALSE		Yes	Yes	Yes
GRMZM2G403111	Zm00001d026339	6.8002	176.363	0.112643	SC		Yes	No	No
GRMZM2G015875	Zm00001d051600	14.0072	175.781	21.1937	SC		Yes	No	No
GRMZM2G045976	Zm00001d041608	5246.44	175.726	2.60888	FALSE		Yes	Yes	Yes
GRMZM2G047310	Zm00001d042084	6289.42	175.302	28.7301	FALSE		Yes	Yes	Yes
GRMZM2G062811	Zm00001d024378	908.568	174.327	0.119718	FALSE		Yes	No	Yes
GRMZM2G161493	Zm00001d036477	9.68127	174.26	7.7073	SC		Yes	Yes	Yes
GRMZM2G156656	Zm00001d034735	11.9946	173.997	0.263541	SC		Yes	Yes	Yes
GRMZM2G108624	Zm00001d002904	1961.3	173.988	0.976332	FALSE		Yes	Yes	No
GRMZM2G109291	Zm00001d015899	225.13	173.459	0.0274817	FALSE		Yes	Yes	Yes
GRMZM2G064366	Zm00001d007441	143.149	172.796	19.0233	SC		Yes	Yes	Yes
GRMZM2G135839	Zm00001d018625	79.7733	172.493	3.31062	SC		Yes	No	No
GRMZM2G165433	Zm00001d045056	457.323	171.854	0.0191147	FALSE		No	No	No
GRMZM2G029716	Zm00001d038750	1293.29	171.756	0.187425	FALSE		No	No	No
GRMZM2G034143	Zm00001d014912	174.119	171.404	7.30391	FALSE		Yes	Yes	Yes
GRMZM2G033829	Zm00001d014912	174.119	171.404	8.84721	FALSE		Yes	Yes	Yes
GRMZM2G372180	Zm00001d007712	4221.9	171.198	0.372825	FALSE		No	No	No
GRMZM2G113351	Zm00001d027943	82.6095	171.032	0.779503	SC		Yes	No	Yes
GRMZM2G347226	Zm00001d023560	193.337	170.942	4.38662	FALSE		Yes	No	No
GRMZM5G876644	Zm00001d039681	60.9304	170.757	1.87776	SC		No	No	No
GRMZM2G450501	Zm00001d037936	1717.68	170.398	2.79959	FALSE		Yes	No	No
GRMZM5G817651	Zm00001d030584	8.89763	170.049	1.09486	SC		Yes	No	Yes
GRMZM2G181018	Zm00001d006112	398.79	169.333	24.4912	FALSE		Yes	No	No
GRMZM2G477741	Zm00001d010954	39.9385	169.267	34.61	SC		Yes	No	No
GRMZM2G303105	Zm00001d024816	73.6986	168.867	2.69661	SC		Yes	No	Yes
GRMZM2G097289	Zm00001d024816	73.6986	168.867	7.24675	SC		Yes	No	Yes
GRMZM2G056627	Zm00001d021661	268.998	168.306	0.0201956	FALSE		Yes	Yes	No
GRMZM2G139858	Zm00001d017360	21.3157	168.052	7.73264	SC		Yes	No	No
GRMZM2G448715	Zm00001d006605	8.82665	167.67	27.2188	SC		Yes	No	No
GRMZM2G149480	Zm00001d031527	167.812	167.197	10.4093	FALSE		No	No	No
GRMZM2G046021	Zm00001d014175	53.7165	167.189	7.78868	SC		Yes	No	Yes
GRMZM2G457370	Zm00001d033206	8.36695	166.883	0.00757227	SC		Yes	No	No
GRMZM2G153924	Zm00001d046890	154.861	166.877	23.4715	SC		Yes	Yes	Yes
GRMZM2G060296	Zm00001d027293	352.804	166.806	82.0865	FALSE		Yes	No	No
GRMZM2G033359	Zm00001d043350	408.069	166.403	0.258907	FALSE		Yes	No	No
GRMZM2G364349	Zm00001d036158	471.493	166.001	0	FALSE		Yes	Yes	Yes
GRMZM2G016068	Zm00001d043314	13.4234	165.143	18.2888	SC		Yes	Yes	Yes
GRMZM2G045550	Zm00001d043314	13.4234	165.143	18.2888	SC		Yes	Yes	Yes
GRMZM5G837108	Zm00001d017857	992.374	164.759	466.221	FALSE		Yes	No	No
GRMZM2G168439	Zm00001d011778	239.958	164.285	5.01944	FALSE		Yes	No	No
GRMZM2G124317	Zm00001d047282	366.01	163.576	1466.16	FALSE		Yes	No	Yes
GRMZM2G178913	Zm00001d032058	8.98219	163.446	2.41325	SC		Yes	Yes	Yes
GRMZM2G301513	Zm00001d053588	1814.6	162.971	2.37511	FALSE		No	No	No
GRMZM2G160526	Zm00001d036816	219.264	162.641	2.31224	FALSE		Yes	Yes	Yes
GRMZM5G837058	Zm00001d020485	44.0832	162.533	33.2447	SC		Yes	No	Yes
GRMZM2G139614	Zm00001d017094	3.81977	162.522	3.29255	SC		Yes	No	No
GRMZM2G043997	Zm00001d018514	44.6584	162.308	10.1061	SC		Yes	No	No
GRMZM2G128176	Zm00001d022417	14.3193	162.202	1.74697	SC		Yes	No	No
GRMZM2G111344	Zm00001d012788	332.495	162.041	0.0963503	FALSE		Yes	No	No
GRMZM2G025072	Zm00001d019123	41.9976	161.604	6.82254	SC		Yes	No	No
GRMZM2G078656	Zm00001d019123	41.9976	161.604	10.4282	SC		Yes	No	No
GRMZM2G124239	Zm00001d047283	188.023	161.349	60.061	FALSE		Yes	No	Yes
GRMZM2G156365	Zm00001d002422	682.356	160.932	53.5186	FALSE		Yes	Yes	No
GRMZM2G017016	Zm00001d022016	18.1887	160.88	33.9763	SC		Yes	No	No
GRMZM2G117755	Zm00001d050265	75.6988	160.52	132.225	SC		No	No	No
GRMZM2G172726	Zm00001d021974	16.7516	160.436	3.82516	SC	tdsgR35A03	Yes	Yes	Yes
GRMZM2G114702	Zm00001d050324	7.28421	159.993	72.3683	SC		Yes	No	Yes
GRMZM2G153119	Zm00001d038125	46.6029	159.283	17.7439	SC		Yes	No	No
GRMZM2G425774	Zm00001d015293	649.125	159.218	3.9294	FALSE		Yes	Yes	Yes
GRMZM2G106578	Zm00001d002163	861.84	158.348	38.8796	FALSE		Yes	No	No
GRMZM2G080871	Zm00001d021139	3659.82	158.218	7.30415	FALSE		No	No	No
GRMZM2G083459	Zm00001d024857	69.4291	157.584	24.183	SC		Yes	No	No
GRMZM2G139517	Zm00001d049844	655.608	157.51	0.901313	FALSE		Yes	Yes	Yes
GRMZM2G114162	Zm00001d013442	1301.75	157.261	2.59911	FALSE		Yes	Yes	Yes
GRMZM2G095593	Zm00001d007215	30.716	156.154	221.326	SC		Yes	No	No
GRMZM2G039577	Zm00001d030290	7.79486	155.701	1.77243	SC		Yes	Yes	Yes
GRMZM2G081012	Zm00001d040757	125.171	155.621	14.6842	SC		Yes	Yes	Yes
GRMZM2G312970	Zm00001d035695	130.217	155.414	1.47935	SC		Yes	Yes	Yes
GRMZM2G048008	Zm00001d005981	1545.38	155.401	3.22225	FALSE		No	No	No
GRMZM2G095778	Zm00001d018278	239.246	155.208	7.54255	FALSE		Yes	Yes	Yes
GRMZM2G077809	Zm00001d042437	22.3077	154.234	5.8613	SC		Yes	No	Yes
GRMZM2G098335	Zm00001d039664	43.7313	154.206	82.9721	SC		Yes	No	No
GRMZM2G173729	Zm00001d016001	796.49	154.051	0.145339	FALSE		No	No	No
GRMZM2G067710	Zm00001d034746	2490	153.721	0	FALSE		No	No	No
GRMZM2G451028	Zm00001d034746	2490	153.721	0.0679593	FALSE		No	No	No
GRMZM2G110185	Zm00001d018309	17.2268	153.658	166.311	SC		Yes	No	No
GRMZM2G080940	Zm00001d038167	1290.93	152.951	15.0948	FALSE		Yes	Yes	Yes
GRMZM2G058472	Zm00001d038229	6.74834	152.666	46.4812	SC		No	No	No
GRMZM2G300788	Zm00001d031118	11.504	152.362	18.2854	SC		No	No	No
GRMZM2G043783	Zm00001d015148	7.81289	151.995	4.61048	SC		Yes	No	Yes
GRMZM2G075683	Zm00001d017261	301.982	151.468	8.90949	FALSE		Yes	No	No
GRMZM2G031572	Zm00001d032472	13.8403	151.204	4.33093	SC		Yes	No	No
GRMZM2G531738	Zm00001d037836	30.9443	151.159	1.82659	SC		No	No	No
GRMZM2G107757	Zm00001d011353	192.709	151.042	18.5619	FALSE		Yes	No	No
GRMZM2G098884	Zm00001d049495	9.70539	151.037	14.2863	SC		Yes	No	Yes
GRMZM2G077187	Zm00001d011638	7.5468	150.115	2.72222	SC		Yes	No	No
GRMZM2G027955	Zm00001d039131	209.01	149.789	118.735	FALSE		Yes	No	Yes
GRMZM2G057023	Zm00001d021979	40.0361	149.507	14.5937	SC		No	No	No
GRMZM2G321940	Zm00001d030166	66.0697	149.399	15.4656	SC		Yes	No	No
GRMZM2G040871	Zm00001d014872	154.266	149.096	0.0320832	FALSE		Yes	Yes	No
GRMZM2G027344	Zm00001d021649	316.937	148.98	6.46295	FALSE		Yes	No	No
GRMZM2G126922	Zm00001d016686	3735.12	148.974	0.78713	FALSE		Yes	No	Yes
GRMZM2G435338	Zm00001d039446	20.1385	148.879	155.512	SC		No	No	No
GRMZM2G388987	Zm00001d036707	19.5257	148.736	1.23608	SC		Yes	No	No
GRMZM2G376829	Zm00001d020978	28.1516	148.535	0.033952	SC		Yes	Yes	Yes
AC190985.3_FG006	Zm00001d020978	28.1516	148.535	0.034851	SC		Yes	Yes	Yes
GRMZM2G340456	Zm00001d020978	28.1516	148.535	0.472361	SC		Yes	Yes	Yes
GRMZM2G002173	Zm00001d050865	1406.22	147.818	5.73988	FALSE		Yes	Yes	Yes
GRMZM2G057567	Zm00001d026261	173.707	147.55	2.15393	FALSE		No	No	No
GRMZM2G088231	Zm00001d008345	50.4654	147.518	21.261	SC		Yes	Yes	Yes
GRMZM2G472171	Zm00001d034000	7.08388	146.816	8.82838	SC		No	No	No
GRMZM2G174619	Zm00001d037227	33.8672	146.692	29.9419	SC		Yes	No	Yes
GRMZM2G041697	Zm00001d038570	29.2102	146.307	52.2389	SC		Yes	No	Yes
GRMZM2G134668	Zm00001d003857	65.4696	146.234	181.406	SC		No	No	No
GRMZM5G892645	Zm00001d009761	14.7768	146.054	69.1471	SC		No	No	No
GRMZM2G333079	Zm00001d010418	5.60642	145.854	0	SC		No	No	No
GRMZM2G078058	Zm00001d039480	218.734	145.82	0.121897	FALSE		Yes	Yes	Yes
GRMZM2G179097	Zm00001d025739	51.2125	145.481	2.30115	SC		No	No	No
GRMZM2G479423	Zm00001d042869	120.523	145.334	86.5653	SC		Yes	No	No
GRMZM2G479746	Zm00001d035570	19.3662	145.225	3.96855	SC		Yes	Yes	Yes
GRMZM2G057026	Zm00001d035170	44.7226	144.711	10.9453	SC		Yes	No	No
GRMZM5G868273	Zm00001d043971	300.288	144.647	207.716	FALSE		Yes	No	No
GRMZM2G363535	Zm00001d039608	46.4381	144.589	2.21058	SC		Yes	Yes	Yes
GRMZM2G135132	Zm00001d051157	16.8229	144.23	56.9136	SC		No	No	No
GRMZM2G008410	Zm00001d051881	33.9689	143.98	13.5592	SC		Yes	No	No
GRMZM2G089556	Zm00001d013238	9.63708	143.404	1.94017	SC		Yes	Yes	Yes
GRMZM2G174286	Zm00001d047362	898.974	143.351	10.7139	FALSE		No	No	No
GRMZM2G067752	Zm00001d020381	1684.99	143.272	33.2983	FALSE		No	No	No
GRMZM2G147961	Zm00001d038204	25.5326	143.112	14.9787	SC		Yes	Yes	No
GRMZM2G046743	Zm00001d049640	284.876	142.624	0.678157	FALSE		Yes	Yes	No
GRMZM2G097746	Zm00001d017456	85.9129	141.227	16.0457	SC		No	No	No
GRMZM2G097728	Zm00001d017456	85.9129	141.227	41.6451	SC		No	No	No
GRMZM2G414899	Zm00001d014697	695.58	141.01	0.06721	FALSE		Yes	Yes	Yes
GRMZM2G172751	Zm00001d027590	162	140.824	0	FALSE		Yes	No	Yes
GRMZM2G027049	Zm00001d002865	3.653	140.672	3.20326	SC		Yes	Yes	Yes
GRMZM2G016655	Zm00001d010413	27.7273	140.577	7.54622	SC		Yes	No	No
AC203424.3_FG001	Zm00001d010413	27.7273	140.577	30.7862	SC		Yes	No	No
GRMZM2G151216	Zm00001d031509	201.687	140.334	0	FALSE		Yes	Yes	No
GRMZM2G168629	Zm00001d053813	65.3817	140.155	7.24825	SC		No	No	No
GRMZM2G133621	Zm00001d012007	3178.99	140.081	5.90884	FALSE		Yes	Yes	No
GRMZM2G162788	Zm00001d037381	46.1172	139.932	92.0966	SC		Yes	No	No
GRMZM2G152561	Zm00001d044698	9.02099	139.516	17.2758	SC		No	No	No
GRMZM2G170400	Zm00001d038891	260.599	139.361	120.09	FALSE		No	No	No
GRMZM2G052844	Zm00001d011369	468.616	139.326	90.4206	FALSE		No	No	No
GRMZM2G074053	Zm00001d017557	138.686	138.916	45.1253	SC		No	No	No
GRMZM5G836182	Zm00001d012537	3655.64	138.69	70.2615	FALSE		No	No	No
GRMZM2G049031	Zm00001d027401	153.826	138.437	1.69187	FALSE		No	No	No
GRMZM2G151041	Zm00001d025240	89.8619	138.218	21.8798	SC		Yes	No	No
GRMZM2G017634	Zm00001d019194	69.4577	138.21	29.3876	SC		Yes	No	Yes
GRMZM2G122064	Zm00001d032044	80.3093	138.127	3.8174	SC		Yes	No	No
GRMZM2G159307	Zm00001d039315	887.667	137.826	0.601332	FALSE		Yes	Yes	No
GRMZM2G135456	Zm00001d028769	130.289	137.791	0.0859708	SC		No	No	No
GRMZM2G163749	Zm00001d018282	24.4722	137.782	53.9609	SC		No	No	No
GRMZM5G803275	Zm00001d024787	33.0425	137.096	14.9952	SC		No	No	No
GRMZM2G036697	Zm00001d047896	487.366	136.495	26.4579	FALSE		Yes	No	No
GRMZM2G036861	Zm00001d047896	487.366	136.495	43.5398	FALSE		Yes	No	No
GRMZM2G443690	Zm00001d040398	271.356	136.441	0	FALSE		No	No	No
GRMZM5G827174	Zm00001d007845	153.004	136.395	3.1327	FALSE		Yes	Yes	Yes
GRMZM2G104118	Zm00001d050961	2089.61	136.33	22.5364	FALSE		Yes	Yes	Yes
GRMZM2G398668	Zm00001d012918	22.378	136.263	1.35605	SC		Yes	Yes	Yes
GRMZM2G172932	Zm00001d012556	429.17	135.935	148.199	FALSE		No	No	No
GRMZM2G110309	Zm00001d028608	152.501	135.74	4.06372	FALSE		Yes	No	No
GRMZM2G096806	Zm00001d031570	7.22244	135.663	18.3297	SC		Yes	Yes	No
GRMZM2G384090	Zm00001d039878	9709.96	135.607	0.0202276	FALSE		No	No	No
GRMZM2G130375	Zm00001d044290	8.78806	135.573	7.2463	SC		Yes	No	Yes
GRMZM2G065893	Zm00001d012101	14.5687	135.373	3.74565	SC		No	No	No
GRMZM2G394962	Zm00001d039062	9.11558	135.27	0.965645	SC		Yes	Yes	Yes
GRMZM2G160452	Zm00001d028571	539.799	135.078	7.14672	FALSE		No	No	No
GRMZM2G064382	Zm00001d036965	511.01	134.961	4.41397	FALSE		Yes	No	No
GRMZM2G156785	Zm00001d051427	37.0824	134.959	53.1235	SC		Yes	No	No
GRMZM2G166162	Zm00001d053875	938.434	134.756	6.17337	FALSE		No	No	No
GRMZM2G122239	Zm00001d003855	11.8134	134.4	18.2493	SC		Yes	Yes	Yes
AC233959.1_FG006	Zm00001d015284	1842.03	134.092	0.214941	FALSE		Yes	Yes	Yes
GRMZM2G129243	Zm00001d027462	6.43033	133.782	2.57147	SC		Yes	No	No
GRMZM5G806347	Zm00001d044313	50.6098	133.652	0.179649	SC		Yes	No	No
GRMZM2G149321	Zm00001d044313	50.6098	133.652	8.74135	SC		Yes	No	No
GRMZM2G031501	Zm00001d033537	137.367	133.651	148.313	FALSE		Yes	No	No
GRMZM2G177636	Zm00001d036127	447.367	133.633	0.172236	FALSE		Yes	No	No
GRMZM2G176396	Zm00001d038689	53.5288	133.628	32.7352	SC		Yes	No	Yes
GRMZM2G338928	Zm00001d021269	3031.74	133.196	0.90811	FALSE		Yes	Yes	Yes
GRMZM2G338916	Zm00001d021269	3031.74	133.196	54.7736	FALSE		Yes	Yes	Yes
GRMZM2G064302	Zm00001d045431	788.046	133.193	952.096	FALSE		No	No	No
GRMZM2G089498	Zm00001d012800	10.8544	133.056	17.9706	SC		No	No	No
GRMZM2G320399	Zm00001d038916	74.8661	132.504	4.2882	SC		No	No	No
GRMZM2G113619	Zm00001d005765	1912.59	132.448	7.64574	FALSE		Yes	No	No
GRMZM2G027351	Zm00001d013105	8.87535	132.34	0.0249973	SC		No	No	No
GRMZM2G456568	Zm00001d038227	20.0265	131.907	25.5834	SC		Yes	No	Yes
GRMZM2G168707	Zm00001d042059	178.415	131.889	44.7023	FALSE		No	No	No
GRMZM2G074466	Zm00001d044273	27.8243	131.716	4.833	SC		Yes	No	No
GRMZM2G026869	Zm00001d022045	8.88529	130.855	1.86643	SC		Yes	No	No
GRMZM2G027183	Zm00001d022045	8.88529	130.855	5.83929	SC		Yes	No	No
GRMZM2G140917	Zm00001d036475	76.3969	130.157	4.13486	SC		Yes	No	No
GRMZM2G046005	Zm00001d031988	21.517	130.123	11.9054	SC		Yes	No	Yes
GRMZM2G101069	Zm00001d003531	1305.26	130.104	0.063254	FALSE		Yes	No	No
GRMZM2G097768	Zm00001d009669	370.404	128.911	54.0298	FALSE		Yes	Yes	No
GRMZM2G402653	Zm00001d049556	126.088	128.505	5.2091	SC		Yes	Yes	Yes
GRMZM2G423851	Zm00001d029008	94.3274	128.496	1.40611	SC		Yes	No	No
GRMZM2G080243	Zm00001d020980	8.46643	128.395	3.55611	SC		No	No	No
GRMZM2G026013	Zm00001d039111	6.268	128.187	18.465	SC		Yes	No	No
GRMZM2G466281	Zm00001d015029	518.178	128.082	1.54019	FALSE		No	No	No
GRMZM2G021725	Zm00001d025303	291.687	127.997	0.798765	FALSE		No	No	No
GRMZM2G151944	Zm00001d023796	31.3941	127.848	0.183023	SC		Yes	Yes	Yes
GRMZM2G454594	Zm00001d023796	31.3941	127.848	0.702047	SC		Yes	Yes	Yes
GRMZM2G141948	Zm00001d023796	31.3941	127.848	0.902938	SC		Yes	Yes	Yes
GRMZM2G005646	Zm00001d050121	89.4112	127.801	4.57639	SC		Yes	No	No
GRMZM2G416142	Zm00001d050915	368.008	127.655	50.3172	FALSE		Yes	Yes	Yes
GRMZM2G052403	Zm00001d007698	35.7938	127.06	8.7881	SC		Yes	Yes	Yes
GRMZM2G084063	Zm00001d029595	299.521	127.011	167.494	FALSE		Yes	Yes	Yes
GRMZM2G059013	Zm00001d013847	6.23815	126.48	1.73999	SC		Yes	No	No
GRMZM2G476843	Zm00001d038845	100.679	126.441	0.498257	SC		Yes	Yes	Yes
GRMZM2G146819	Zm00001d033104	162.381	126.417	4.54416	FALSE		Yes	Yes	Yes
GRMZM2G173738	Zm00001d004209	3325.03	126.317	3.09232	FALSE		Yes	No	No
GRMZM2G099382	Zm00001d044109	105.553	126.303	2.15056	SC	tdsgR106G12	No	No	No
GRMZM2G149662	Zm00001d042718	4.85537	126.282	9.67739	SC		Yes	No	Yes
GRMZM2G027851	Zm00001d022504	605.848	126.159	8.66844	FALSE		No	No	No
AC233865.1_FG003	Zm00001d021424	9.40782	125.953	0.371418	SC		No	No	No
GRMZM2G133173	Zm00001d042398	17.1177	125.725	23.2294	SC		No	No	No
GRMZM2G052471	Zm00001d034429	693.965	125.695	39.5278	FALSE		Yes	Yes	Yes
GRMZM2G112015	Zm00001d012854	186.699	125.584	10.389	FALSE		Yes	No	No
GRMZM2G118586	Zm00001d012854	186.699	125.584	11.0733	FALSE		Yes	No	No
GRMZM2G059015	Zm00001d007065	18.4788	125.491	17.9437	SC		Yes	No	No
GRMZM2G088245	Zm00001d032716	1080.67	125.413	0.199949	FALSE		Yes	No	No
GRMZM2G149289	Zm00001d013439	17.1422	124.566	3.54986	SC		Yes	No	Yes
GRMZM2G418160	Zm00001d052961	37.5463	124.28	0.129702	SC		Yes	No	No
GRMZM2G142088	Zm00001d017197	39.2365	124.175	19.6489	SC		Yes	No	No
GRMZM2G179720	Zm00001d008789	9.16467	123.723	0.607208	SC		Yes	Yes	Yes
GRMZM2G412234	Zm00001d008789	9.16467	123.723	2.13723	SC		Yes	Yes	Yes
GRMZM2G113911	Zm00001d031318	63.1617	123.435	4.04901	SC		No	No	No
GRMZM2G433847	Zm00001d006231	65.9869	123.406	0.000470217	SC		No	No	No
GRMZM2G012088	Zm00001d002243	388.795	123.147	4.25023	FALSE		Yes	No	No
GRMZM2G092672	Zm00001d017071	191.448	123.129	0.0574976	FALSE		Yes	No	No
GRMZM2G062953	Zm00001d008997	749.927	123.072	8.85094	FALSE		Yes	No	No
GRMZM2G057674	Zm00001d029227	129.022	122.95	10.1074	FALSE		Yes	No	No
GRMZM2G027495	Zm00001d013107	2060.39	122.671	2.05119	FALSE		Yes	Yes	No
GRMZM2G092447	Zm00001d017072	36.4088	122.626	37.0447	SC		Yes	No	No
GRMZM2G022275	Zm00001d046445	99.8609	122.62	14.7763	SC		No	No	No
GRMZM2G042627	Zm00001d019169	736.931	122.524	6.92669	FALSE		Yes	Yes	No
GRMZM5G828460	Zm00001d016521	6.38195	122.446	3.92111	SC		No	No	No
GRMZM2G110976	Zm00001d014241	45.9048	122.318	0.039569	SC		Yes	Yes	Yes
GRMZM5G887077	Zm00001d039617	7.73629	121.729	0.334598	SC		Yes	No	Yes
GRMZM5G820912	Zm00001d039617	7.73629	121.729	3.1322	SC		Yes	No	Yes
GRMZM5G806784	Zm00001d047403	11.1958	121.71	2.93346	SC		No	No	No
GRMZM2G072088	Zm00001d028339	22.0547	121.595	6.90066	SC		Yes	Yes	Yes
GRMZM2G395844	Zm00001d013007	1869.17	121.565	399.146	FALSE		No	No	No
GRMZM2G118344	Zm00001d037536	123.5	121.442	4.84635	FALSE		Yes	No	Yes
GRMZM2G089836	Zm00001d014947	50.6332	121.288	72.7107	SC		Yes	No	No
GRMZM2G051675	Zm00001d034778	4.43611	121.246	0.725163	SC		Yes	No	No
GRMZM2G139093	Zm00001d012662	138.959	120.974	43.7347	FALSE		Yes	No	No
GRMZM2G002828	Zm00001d006220	45.6056	120.068	21.9056	SC		No	No	No
GRMZM2G171080	Zm00001d050737	1843.6	120.02	7.94759	FALSE		Yes	Yes	No
GRMZM2G126292	Zm00001d018243	3.78667	119.838	4.51125	SC		No	No	No
GRMZM2G054522	Zm00001d051528	11.062	119.828	4.87923	SC		Yes	No	Yes
GRMZM2G054354	Zm00001d051528	11.062	119.828	5.03707	SC		Yes	No	Yes
GRMZM2G111579	Zm00001d035445	6.29895	119.82	12.3732	SC		Yes	No	Yes
GRMZM2G023289	Zm00001d033746	217.645	119.357	53.0412	FALSE		Yes	No	No
GRMZM2G171387	Zm00001d036036	19.0014	119.268	251.779	SC		Yes	Yes	No
GRMZM2G132903	Zm00001d009182	14.6373	119.148	29.0564	SC		Yes	No	No
GRMZM2G116086	Zm00001d012651	78.5711	118.992	13.6895	SC		Yes	No	No
GRMZM2G340342	Zm00001d040051	6633.31	118.74	0.319849	FALSE		Yes	Yes	No
GRMZM2G100650	Zm00001d033718	555.258	118.723	3.74528	FALSE		Yes	Yes	No
GRMZM2G052750	Zm00001d018316	74.0831	118.686	1.90864	SC		Yes	Yes	Yes
GRMZM2G457381	Zm00001d007500	11.0147	118.624	15.3788	SC		Yes	No	No
GRMZM2G171518	Zm00001d023987	168.434	118.186	33.6063	FALSE		Yes	No	No
GRMZM2G098203	Zm00001d011101	6.46762	118.055	0.0713137	SC		No	No	No
GRMZM2G007659	Zm00001d042810	17.7723	118.053	0.17284	SC	tdsgR26G07	No	No	No
GRMZM2G047851	Zm00001d042810	17.7723	118.053	1.23934	SC		No	No	No
GRMZM2G165939	Zm00001d048529	19.0555	117.97	47.4246	SC		No	No	No
GRMZM2G155836	Zm00001d024729	3537.7	117.823	27.0362	FALSE		Yes	No	No
GRMZM2G083402	Zm00001d047853	7.45314	117.756	1.12752	SC		Yes	Yes	Yes
GRMZM2G146283	Zm00001d005100	72.731	117.661	0.000265198	SC		Yes	No	No
GRMZM2G146267	Zm00001d005100	72.731	117.661	3.34994	SC		Yes	No	No
GRMZM2G066448	Zm00001d038395	328.34	117.548	0.0170756	FALSE		No	No	No
GRMZM2G138178	Zm00001d005573	8.01367	117.041	7.78685	SC		Yes	No	No
GRMZM2G332660	Zm00001d052713	184.285	116.876	0.245674	FALSE		Yes	No	No
GRMZM2G113202	Zm00001d032637	32.7983	116.559	14.1766	SC		Yes	No	No
GRMZM2G426847	Zm00001d016581	11.3807	116.538	0.444642	SC		Yes	No	Yes
GRMZM2G011631	Zm00001d016581	11.3807	116.538	8.96868	SC		Yes	No	Yes
GRMZM2G081127	Zm00001d008176	13.0499	116.371	6.49842	SC		Yes	No	No
GRMZM2G141066	Zm00001d020521	4.17016	116.101	0.738243	SC		Yes	Yes	Yes
GRMZM2G093838	Zm00001d020521	4.17016	116.101	1.2626	SC		Yes	Yes	Yes
GRMZM2G309944	Zm00001d009994	3616.75	116.023	1.27312	FALSE		Yes	Yes	Yes
GRMZM2G369432	Zm00001d034747	1531.84	115.761	0.047046	FALSE		No	No	No
GRMZM2G074024	Zm00001d033172	460.566	115.732	9.65258	FALSE		No	No	No
GRMZM2G087150	Zm00001d044045	6.01783	115.684	12.7703	SC		Yes	No	Yes
GRMZM5G864689	Zm00001d044982	30.9167	115.53	3.68634	SC		No	No	No
GRMZM2G068943	Zm00001d010755	21.3696	115.493	19.8577	SC		Yes	No	Yes
GRMZM2G015784	Zm00001d018134	23.3996	115.367	415.78	SC		Yes	No	No
GRMZM2G072671	Zm00001d034578	6.05221	114.876	0.0263191	SC		Yes	No	No
GRMZM2G143354	Zm00001d041785	123.279	114.851	75.375	FALSE		Yes	Yes	Yes
GRMZM2G165063	Zm00001d003852	169.764	114.751	6.49132	FALSE		No	No	No
GRMZM2G013619	Zm00001d025801	87.8452	114.004	5.79373	SC		No	No	No
GRMZM2G335521	Zm00001d025801	87.8452	114.004	52.5638	SC		No	No	No
GRMZM2G111537	Zm00001d014089	1202.19	113.979	1.24417	FALSE		No	No	No
GRMZM2G130278	Zm00001d006219	208.199	113.854	9.11292	FALSE		Yes	No	No
GRMZM2G119691	Zm00001d018366	11.7699	113.499	370.886	SC		No	No	No
GRMZM2G056270	Zm00001d023874	854.235	113.142	28.0292	FALSE		Yes	No	No
GRMZM2G037379	Zm00001d043686	595.476	112.644	4.1451	FALSE		No	No	No
GRMZM2G079499	Zm00001d020876	4033.25	112.325	0.28646	FALSE		No	No	No
GRMZM2G362850	Zm00001d042416	102.917	112.145	17.9677	SC		Yes	No	No
GRMZM2G054397	Zm00001d024612	13.6471	112.071	30.3675	SC		Yes	No	Yes
GRMZM2G086069	Zm00001d046221	36.169	111.998	12.9666	SC		Yes	No	No
GRMZM2G005456	Zm00001d046221	36.169	111.998	18.8562	SC		Yes	No	No
GRMZM2G107082	Zm00001d048627	15.5872	111.951	115.071	SC		Yes	No	No
GRMZM5G817255	Zm00001d010901	41.4152	111.852	26.0312	SC		No	No	No
GRMZM2G097164	Zm00001d033596	12.15	111.806	56.7463	SC		Yes	No	No
GRMZM2G418604	Zm00001d051183	9.15821	111.744	5.40163	SC		Yes	No	No
GRMZM2G703490	Zm00001d027707	16.7307	111.719	5.44121	SC		No	No	No
GRMZM2G022997	Zm00001d033551	89.11	111.71	8.77942	SC		Yes	Yes	No
GRMZM2G100889	Zm00001d039870	1426.47	111.632	0.98389	FALSE		Yes	Yes	No
GRMZM2G158575	Zm00001d005264	15.4988	111.459	6.0028	SC		Yes	Yes	Yes
GRMZM2G046590	Zm00001d001765	8.47974	111.214	6.35958	SC		Yes	No	Yes
GRMZM2G074530	Zm00001d001765	8.47974	111.214	18.0841	SC		Yes	No	Yes
GRMZM2G098900	Zm00001d014689	5.76696	111.151	2.43828	SC		Yes	No	Yes
GRMZM2G078360	Zm00001d008520	64.2432	111.102	9.43757	SC		Yes	No	No
GRMZM2G098129	Zm00001d009564	9.78134	111.073	4.78547	SC		Yes	No	Yes
GRMZM2G331283	Zm00001d036984	935.686	110.888	0.161368	FALSE		Yes	Yes	Yes
GRMZM2G040968	Zm00001d023792	157.533	110.82	19.3573	FALSE		Yes	Yes	Yes
GRMZM2G010861	Zm00001d012892	49.5947	110.758	1.57948	SC		Yes	No	No
GRMZM2G326195	Zm00001d012892	49.5947	110.758	6.05005	SC		Yes	No	No
AC197056.3_FG005	Zm00001d004033	15.9469	110.676	10.828	SC		No	No	No
GRMZM2G152775	Zm00001d036108	39.6119	110.451	171.94	SC		No	No	No
GRMZM2G480809	Zm00001d006459	6.82741	110.449	7.36042	SC		Yes	No	Yes
GRMZM2G001668	Zm00001d005450	15.0999	110.305	10.3072	SC		No	No	No
GRMZM2G158998	Zm00001d039147	387.22	110.251	2.94761	FALSE		Yes	Yes	Yes
GRMZM2G091143	Zm00001d052098	56.9476	110.021	5.71258	SC		Yes	No	No
GRMZM2G314882	Zm00001d054038	355.101	109.913	11.119	FALSE		No	No	No
GRMZM5G870752	Zm00001d021061	118.797	109.857	273.695	FALSE		Yes	No	No
GRMZM2G137037	Zm00001d040771	2599	109.838	1.37552	FALSE		No	No	No
GRMZM2G143211	Zm00001d008691	970.443	109.786	19.5816	FALSE		Yes	No	No
GRMZM2G004799	Zm00001d039623	3052.33	109.36	0.344005	FALSE		Yes	No	No
GRMZM2G047095	Zm00001d005539	11.3803	109.101	9.09085	SC		Yes	No	Yes
GRMZM2G083016	Zm00001d010672	2.93135	109	226.484	SC		Yes	No	No
GRMZM2G084440	Zm00001d029596	2887.42	108.912	0.329822	FALSE		Yes	No	No
GRMZM2G116908	Zm00001d034581	24.8735	108.911	8.75215	SC		Yes	No	No
GRMZM2G081745	Zm00001d004466	57.7426	108.559	11.9057	SC		Yes	Yes	Yes
GRMZM2G382341	Zm00001d017860	157.862	108.503	5.31428	FALSE		Yes	Yes	Yes
GRMZM2G305264	Zm00001d040445	560.333	108.493	13.54	FALSE		No	No	No
GRMZM2G399901	Zm00001d017853	4061.24	108.464	6.91132	FALSE		Yes	Yes	Yes
GRMZM2G063462	Zm00001d036196	23.0406	108.387	13.1331	SC		Yes	No	No
GRMZM2G132796	Zm00001d008439	10.8563	108.383	31.4153	SC		No	No	No
GRMZM2G037335	Zm00001d025153	20.5366	108.333	6.19975	SC		Yes	No	Yes
GRMZM2G410393	Zm00001d015248	8.33974	108.122	10.6651	SC		Yes	No	No
GRMZM2G165270	Zm00001d012991	12.4148	108.037	9.91691	SC		Yes	Yes	No
GRMZM2G155991	Zm00001d026269	30.7981	107.919	7.36757	SC		No	No	No
GRMZM2G111232	Zm00001d002369	8.11881	107.679	3.40422	SC		Yes	No	No
GRMZM2G010105	Zm00001d012166	5.58108	107.637	4.82038	SC		Yes	No	No
GRMZM2G035839	Zm00001d023648	906.201	107.577	0.207962	FALSE		Yes	Yes	Yes
GRMZM2G122543	Zm00001d028307	6.54901	107.389	1.39695	SC		No	No	No
GRMZM2G556845	Zm00001d017034	1522.93	107.371	0.144816	FALSE		Yes	No	No
GRMZM2G174638	Zm00001d034166	8.38887	107.166	4.19803	SC		Yes	No	Yes
GRMZM2G107689	Zm00001d034166	8.38887	107.166	6.17956	SC		Yes	No	Yes
GRMZM2G555108	Zm00001d018637	6.90663	106.81	0.639776	SC		Yes	Yes	No
GRMZM2G028643	Zm00001d048245	169.662	106.461	0.114628	FALSE		Yes	Yes	Yes
GRMZM2G015395	Zm00001d006197	4229.57	106.186	0.285395	FALSE		Yes	Yes	No
GRMZM2G004330	Zm00001d011450	269.158	106.159	0.405174	FALSE		Yes	No	No
GRMZM2G390896	Zm00001d008901	6849.58	106.156	7.65936	FALSE		No	No	No
GRMZM2G177165	Zm00001d007978	6.55541	106.038	0.647067	SC		Yes	Yes	Yes
GRMZM5G848768	Zm00001d018487	319.868	105.758	45.2394	FALSE		Yes	No	No
GRMZM2G046402	Zm00001d003518	8.30428	105.683	5.37702	SC		Yes	Yes	Yes
GRMZM2G322001	Zm00001d033966	56.8055	105.664	3.87779	SC		No	No	No
GRMZM2G076730	Zm00001d006438	12.0914	105.568	1.17308	SC		Yes	No	Yes
GRMZM2G163444	Zm00001d006438	12.0914	105.568	9.06179	SC		Yes	No	Yes
GRMZM2G137839	Zm00001d028709	473.949	105.259	940.276	FALSE		Yes	No	No
GRMZM2G382914	Zm00001d015376	92.6653	105.143	1156.65	SC		Yes	No	No
GRMZM2G034417	Zm00001d033110	121.968	105.036	68.3055	FALSE		Yes	No	No
GRMZM2G129569	Zm00001d051308	8.5559	104.97	4.12301	SC		Yes	No	No
GRMZM2G001750	Zm00001d005762	4.48347	104.743	112.411	SC		Yes	No	No
GRMZM2G076392	Zm00001d014911	21.9337	104.715	3.24925	SC		No	No	No
GRMZM2G380184	Zm00001d018043	11.5536	104.708	6.03684	SC		No	No	No
GRMZM2G136236	Zm00001d038046	1280.78	104.648	0.940355	FALSE		Yes	Yes	Yes
GRMZM2G138511	Zm00001d012913	318.366	104.211	19.2408	FALSE		Yes	No	No
GRMZM2G085427	Zm00001d028380	25.4182	104.156	1.66792	SC		Yes	No	No
GRMZM2G104255	Zm00001d028380	25.4182	104.156	6.97926	SC		Yes	No	No
GRMZM2G168335	Zm00001d018432	26.5716	104.086	49.2367	SC		Yes	No	No
GRMZM2G114325	Zm00001d026425	4.93017	104.008	40.0315	SC		No	No	No
GRMZM2G321753	Zm00001d028818	12.0264	103.877	4.13078	SC		Yes	No	No
GRMZM2G406204	Zm00001d027395	9.10206	103.774	0.772294	SC		Yes	Yes	Yes
GRMZM2G327406	Zm00001d006645	2018.73	103.486	4.0375	FALSE		Yes	Yes	Yes
GRMZM2G440614	Zm00001d040331	4.63595	103.477	29.9057	SC		No	No	No
GRMZM2G152127	Zm00001d043851	341.082	103.325	6.85425	FALSE		Yes	No	No
GRMZM2G049422	Zm00001d030014	387.552	103.087	27.5068	FALSE		Yes	Yes	No
GRMZM2G165769	Zm00001d039517	1325.16	102.99	11.5938	FALSE		Yes	Yes	Yes
GRMZM2G028535	Zm00001d012391	304.084	102.95	12.4115	FALSE		No	No	No
GRMZM2G128902	Zm00001d017146	8.87413	102.936	9.16134	SC		Yes	No	No
GRMZM2G157018	Zm00001d031825	51.934	102.622	393.054	SC		Yes	No	No
GRMZM2G081144	Zm00001d015484	146.618	102.464	62.1011	FALSE		Yes	Yes	No
GRMZM2G428765	Zm00001d015065	9.85164	102.409	1.11888	SC		Yes	No	No
GRMZM5G872147	Zm00001d015065	9.85164	102.409	48.451	SC		Yes	No	No
GRMZM2G066710	Zm00001d005361	615.284	102.296	4.79167	FALSE		Yes	Yes	Yes
GRMZM2G300990	Zm00001d005361	615.284	102.296	5.45152	FALSE		Yes	Yes	Yes
GRMZM2G021299	Zm00001d005127	56.8688	102.182	0.596726	SC		Yes	Yes	Yes
GRMZM2G044503	Zm00001d041083	8.45097	102.156	1.90217	SC		Yes	Yes	Yes
GRMZM5G874082	Zm00001d041083	8.45097	102.156	3.33194	SC		Yes	Yes	Yes
GRMZM2G055450	Zm00001d043773	10.3159	101.987	12.5124	SC		Yes	No	Yes
GRMZM5G895435	Zm00001d036679	8.18626	101.79	7.2579	SC		Yes	Yes	Yes
GRMZM5G804382	Zm00001d005090	83.8379	101.748	28.3568	SC		No	No	No
GRMZM2G172376	Zm00001d016063	3084	101.64	6.08486	FALSE		Yes	No	No
GRMZM2G166671	Zm00001d044620	10.0084	101.516	0.417657	SC		Yes	Yes	Yes
GRMZM2G065215	Zm00001d029531	5.90801	101.427	0.0624647	SC		Yes	No	No
GRMZM2G470556	Zm00001d054003	29.0411	101.372	2.34991	SC		Yes	Yes	Yes
GRMZM2G009538	Zm00001d022106	3.70429	101.159	9.63432	SC		Yes	No	No
GRMZM2G169095	Zm00001d007422	21.097	101.143	56.5552	SC		No	No	No
GRMZM2G008216	Zm00001d005459	251.505	101.141	75.1333	FALSE		Yes	No	No
GRMZM2G144547	Zm00001d032293	429.971	100.921	21.0857	FALSE		No	No	No
GRMZM2G145460	Zm00001d026311	287.066	100.806	7.09894	FALSE		Yes	Yes	No
GRMZM2G075744	Zm00001d006930	55.0224	100.604	35.2351	SC		No	No	No
GRMZM2G008501	Zm00001d029023	1301.15	100.473	1.53757	FALSE		Yes	Yes	Yes
GRMZM2G068688	Zm00001d042378	297.711	100.45	0.087832	FALSE		No	No	No
GRMZM2G083058	Zm00001d020170	479.062	100.441	42.0301	FALSE		No	No	No
AC205008.4_FG002	Zm00001d019226	54.9528	100.437	0.196184	SC		No	No	No
GRMZM2G476555	Zm00001d025132	808.034	100.426	126.078	FALSE		Yes	Yes	No
GRMZM2G148925	Zm00001d029628	17.615	100.347	10.6359	SC		No	No	No
GRMZM2G077307	Zm00001d043613	13.7219	100.232	27.3717	SC		Yes	No	No
GRMZM2G018356	Zm00001d005372	19.0005	99.8933	4.59596	SC		No	No	No
GRMZM2G011951	Zm00001d017896	3107.65	99.7788	0.632251	FALSE		No	No	No
GRMZM2G179351	Zm00001d031289	8.75111	99.5217	1.8064	SC		Yes	No	No
GRMZM2G447989	Zm00001d015414	16.875	99.1982	0	SC		Yes	No	No
AC213654.3_FG005	Zm00001d043187	10.637	98.9584	0.545043	SC		No	No	No
GRMZM5G821988	Zm00001d006573	56.7444	98.836	20.6579	SC		Yes	Yes	Yes
GRMZM2G152421	Zm00001d041456	33.2521	98.823	46.93	SC		No	No	No
GRMZM2G153627	Zm00001d013797	5.56111	98.7219	0.624564	SC		Yes	Yes	Yes
GRMZM2G001631	Zm00001d013797	5.56111	98.7219	1.76784	SC		Yes	Yes	Yes
GRMZM2G073567	Zm00001d047847	6.15776	98.6057	70.2678	SC		Yes	Yes	No
GRMZM5G817625	Zm00001d012620	18.0165	98.3926	12.0715	SC		Yes	No	No
GRMZM2G027723	Zm00001d037636	7.23002	98.3437	80.8784	SC		Yes	No	No
GRMZM2G141208	Zm00001d038174	7.12777	98.2843	4.48469	SC		No	No	No
GRMZM2G089491	Zm00001d036708	19.4917	98.2088	58.7225	SC		No	No	No
GRMZM2G323912	Zm00001d021199	5.77249	98.1267	13.1214	SC		Yes	No	No
GRMZM2G426150	Zm00001d043074	7.77293	97.8393	5.41531	SC		No	No	No
GRMZM2G047274	Zm00001d043195	89.7175	97.6904	130.02	SC		Yes	No	No
GRMZM5G820781	Zm00001d039522	12.0946	97.6001	5.06764	SC		Yes	No	No
GRMZM2G013892	Zm00001d006070	7.79063	97.5162	17.3581	SC		Yes	No	No
GRMZM2G171116	Zm00001d012247	10.3593	97.3502	2.84541	SC		Yes	No	Yes
GRMZM2G113959	Zm00001d012247	10.3593	97.3502	12.2059	SC		Yes	No	Yes
GRMZM2G146951	Zm00001d024141	182.328	97.2325	21.7227	FALSE		Yes	No	No
GRMZM2G002898	Zm00001d032460	28.9103	97.2042	21.6314	SC		Yes	No	No
GRMZM2G082512	Zm00001d011763	1668.86	97.177	1.55079	FALSE		No	No	No
GRMZM2G172945	Zm00001d006358	2.4173	97.1415	17.8759	SC		No	No	No
GRMZM2G349554	Zm00001d037950	51.0466	97.0993	0.316886	SC		No	No	No
GRMZM2G049342	Zm00001d037950	51.0466	97.0993	2.62549	SC		No	No	No
GRMZM2G070863	Zm00001d002823	11.7263	96.941	13.5378	SC		No	No	No
GRMZM5G807639	Zm00001d003923	215.481	96.7361	51.4828	FALSE		Yes	Yes	Yes
GRMZM2G127050	Zm00001d048345	2.89255	96.4937	4.13765	SC		Yes	No	No
GRMZM2G077837	Zm00001d036001	38.0913	96.3338	137.394	SC		Yes	No	No
GRMZM2G153369	Zm00001d006329	832.985	96.3162	66.6072	FALSE		Yes	No	Yes
GRMZM2G131020	Zm00001d036760	44.2407	96.2143	30.4069	SC		No	No	No
GRMZM2G136400	Zm00001d012697	4690.76	96.1774	0.840983	FALSE		No	No	No
GRMZM2G059106	Zm00001d005751	610.952	96.1576	58.6101	FALSE		Yes	No	No
GRMZM5G809078	Zm00001d021365	6.48545	96.1002	1.46865	SC		No	No	No
GRMZM2G123537	Zm00001d051902	19.1696	96.0405	3.47477	SC		No	No	No
GRMZM2G127510	Zm00001d021633	4.27822	96.0398	2.7978	SC		Yes	No	No
GRMZM2G384972	Zm00001d047676	61.1859	96.0192	2.1224	SC		No	No	No
GRMZM5G889372	Zm00001d047676	61.1859	96.0192	15.4899	SC		No	No	No
GRMZM2G053637	Zm00001d019345	427.676	96.0119	0.323492	FALSE		No	No	No
GRMZM2G032562	Zm00001d022618	6.45569	95.8899	5.65463	SC		No	No	No
GRMZM2G134694	Zm00001d024953	9.16647	95.805	0.276771	SC		No	No	No
GRMZM5G857087	Zm00001d024953	9.16647	95.805	0.818657	SC		No	No	No
GRMZM2G021074	Zm00001d032060	144.462	95.7156	20.2638	FALSE		Yes	No	No
GRMZM2G066051	Zm00001d021954	340.671	95.7067	7.62371	FALSE		Yes	No	No
GRMZM2G362718	Zm00001d007886	4.7018	95.7051	6.46855	SC		No	No	No
GRMZM2G176647	Zm00001d002658	5.69564	95.6231	3.25249	SC		Yes	No	No
GRMZM5G864498	Zm00001d006549	850.044	95.4623	0.27188	FALSE		Yes	No	No
GRMZM5G830596	Zm00001d010029	9.11016	95.2627	0	SC		Yes	Yes	Yes
GRMZM2G088761	Zm00001d010029	9.11016	95.2627	1.04908	SC		Yes	Yes	Yes
GRMZM2G432083	Zm00001d010029	9.11016	95.2627	1.152	SC		Yes	Yes	Yes
GRMZM2G449569	Zm00001d010029	9.11016	95.2627	2.97704	SC		Yes	Yes	Yes
GRMZM2G131853	Zm00001d029664	3252.49	95.2436	7.18127	FALSE		No	No	No
GRMZM2G351417	Zm00001d006710	853.636	95.2285	3.20697	FALSE		Yes	Yes	No
GRMZM2G399073	Zm00001d014792	49.7312	95.0681	79.9683	SC		No	No	No
GRMZM2G012932	Zm00001d030937	1637.72	94.9274	1.28015	FALSE		No	No	No
GRMZM2G003640	Zm00001d033371	265.667	94.7585	90.8055	FALSE		Yes	Yes	Yes
GRMZM2G041472	Zm00001d038896	5.50102	94.6091	14.6221	SC		Yes	No	No
GRMZM5G887286	Zm00001d007339	77.8744	94.6009	8.54819	SC		No	No	No
GRMZM2G073535	Zm00001d038594	164.445	94.5131	362.164	FALSE		Yes	No	No
GRMZM2G151826	Zm00001d006547	60.2678	94.4078	228.762	SC		Yes	No	No
GRMZM2G079661	Zm00001d038876	677.19	94.3938	0.0943283	FALSE		No	No	No
GRMZM2G002961	Zm00001d014928	272.546	94.2532	0	FALSE		No	No	No
GRMZM2G414866	Zm00001d041857	5.33143	94.209	0.510693	SC		No	No	No
GRMZM2G117776	Zm00001d041857	5.33143	94.209	5.47882	SC		No	No	No
GRMZM2G079323	Zm00001d003742	4.4563	94.1816	0.147593	SC		Yes	Yes	Yes
GRMZM2G082924	Zm00001d019279	28.7634	94.103	140.249	SC		Yes	No	No
GRMZM2G019583	Zm00001d022349	192.306	94.0954	0.0303351	FALSE		Yes	No	No
GRMZM2G461139	Zm00001d043052	206.118	93.9165	12.3039	FALSE		Yes	Yes	Yes
GRMZM2G003377	Zm00001d053613	9.45935	93.8929	6.80636	SC		Yes	No	No
GRMZM2G059308	Zm00001d046344	16.0073	93.7505	5.39293	SC		Yes	No	No
GRMZM2G085474	Zm00001d031212	15.5509	93.7489	28.7392	SC		Yes	No	No
GRMZM2G178398	Zm00001d051980	592.049	93.7434	16.2529	FALSE		Yes	Yes	No
GRMZM2G148301	Zm00001d017239	20.3628	93.697	29.0729	SC		No	No	No
GRMZM2G007060	Zm00001d006731	4.53929	93.6129	4.01125	SC		Yes	No	No
GRMZM2G135236	Zm00001d046194	720.271	93.5012	1.13901	FALSE		Yes	No	No
GRMZM2G136067	Zm00001d050139	13.4937	93.4742	21.4339	SC		Yes	No	No
GRMZM2G161560	Zm00001d027288	9.0318	93.459	226.846	SC		Yes	No	No
GRMZM2G102404	Zm00001d011699	459.831	93.4459	14.1826	FALSE		No	No	No
GRMZM2G181151	Zm00001d036961	61.8054	93.2525	128.766	SC		Yes	No	No
GRMZM5G836222	Zm00001d046767	1072.21	93.0945	217.354	FALSE		Yes	Yes	No
GRMZM2G174949	Zm00001d038882	66.9161	92.9272	0.676206	SC		No	No	No
GRMZM2G005346	Zm00001d003590	11.5127	92.7059	9.34619	SC		Yes	No	No
GRMZM2G086920	Zm00001d002029	67.3955	92.643	97.8769	SC		Yes	No	No
GRMZM2G057186	Zm00001d035337	622.822	92.5245	1453.66	FALSE		Yes	No	No
GRMZM2G119916	Zm00001d001940	54.6358	92.3885	32.6564	SC		Yes	No	No
GRMZM2G055489	Zm00001d010523	281.877	92.0959	127.28	FALSE		Yes	Yes	Yes
GRMZM2G052630	Zm00001d010970	6.50223	92.0191	4.38075	SC		Yes	No	Yes
GRMZM2G128491	Zm00001d047203	1223.62	91.9565	40.5887	FALSE		Yes	No	No
GRMZM2G017933	Zm00001d014742	28.654	91.3627	27.8803	SC		Yes	No	No
GRMZM2G109121	Zm00001d029044	32.7204	91.2879	14.8388	SC		Yes	No	No
GRMZM2G120973	Zm00001d013963	7.89988	91.1937	9.69497	SC		No	No	No
GRMZM2G073861	Zm00001d002241	39.6327	91.0828	2.50345	SC		No	No	No
GRMZM2G401147	Zm00001d032070	17.9616	91.0399	533.879	SC		Yes	No	No
AC208436.3_FG007	Zm00001d028749	8.18494	90.5814	0.240239	SC		Yes	No	No
GRMZM2G095895	Zm00001d037370	1604.94	90.0984	1.12027	FALSE		No	No	No
GRMZM2G171349	Zm00001d015175	450.256	90.0438	0.221008	FALSE		No	No	No
GRMZM2G099481	Zm00001d038389	451.888	89.9033	3.18117	FALSE		Yes	No	No
GRMZM2G142863	Zm00001d003947	90.3365	89.5585	10.0938	FALSE		No	No	No
GRMZM2G099080	Zm00001d043022	4.62182	89.5165	3.52161	SC		Yes	No	No
GRMZM2G097533	Zm00001d041165	1054.73	89.1589	0.768181	FALSE		Yes	No	No
GRMZM2G038988	Zm00001d033211	663.293	89.1067	16.9428	FALSE		Yes	Yes	Yes
GRMZM2G134044	Zm00001d025075	8.98571	88.8273	7.67825	SC		Yes	No	Yes
GRMZM2G138516	Zm00001d015430	4280.91	88.7992	1.84579	FALSE		Yes	No	No
GRMZM2G463464	Zm00001d041871	63.1884	88.7633	14.3879	SC		Yes	No	No
GRMZM2G178892	Zm00001d018406	819.492	88.735	7.70867	FALSE		No	No	No
GRMZM2G120115	Zm00001d040286	977.348	88.6346	15.8521	FALSE		Yes	No	No
GRMZM2G141258	Zm00001d007089	28.6469	88.2973	2.02332	SC		Yes	No	Yes
AC233853.1_FG002	Zm00001d039383	1713.48	88.2742	0	FALSE		Yes	Yes	Yes
GRMZM2G458607	Zm00001d038992	95.9984	88.1739	0	FALSE		No	No	No
GRMZM2G085249	Zm00001d032303	1359.52	88.0047	8.98961	FALSE		Yes	Yes	Yes
GRMZM2G017654	Zm00001d001978	136.893	87.9969	6.04174	FALSE		Yes	Yes	Yes
GRMZM2G008740	Zm00001d021738	13.1851	87.9004	0.0638567	SC		Yes	Yes	Yes
GRMZM2G023652	Zm00001d007496	8.66002	87.8673	21.4649	SC		Yes	No	No
GRMZM2G031177	Zm00001d027982	309.538	87.758	8.81283	FALSE		No	No	No
GRMZM2G120410	Zm00001d013680	1535.48	87.7103	0.214348	FALSE		Yes	Yes	Yes
GRMZM2G148539	Zm00001d013680	1535.48	87.7103	2.83394	FALSE		Yes	Yes	Yes
GRMZM2G102347	Zm00001d028429	1874.16	87.6519	84.5126	FALSE		Yes	Yes	No
GRMZM2G124136	Zm00001d017453	13.6745	87.6076	0.0582073	SC		No	No	No
GRMZM2G059590	Zm00001d011684	95.7933	87.5874	4.32872	FALSE		Yes	No	No
GRMZM2G162086	Zm00001d021342	1448.36	87.5553	5.14309	FALSE		Yes	Yes	Yes
GRMZM2G352891	Zm00001d039400	13.0569	87.399	0.82427	SC		Yes	Yes	No
AC233878.1_FG004	Zm00001d033886	12.2198	87.2935	0.196657	SC		Yes	Yes	Yes
GRMZM2G053387	Zm00001d012906	479.104	87.2665	0	FALSE		No	No	No
GRMZM5G899656	Zm00001d038859	5.40439	87.1071	4.58018	SC		No	No	No
GRMZM2G088995	Zm00001d038859	5.40439	87.1071	17.0254	SC		No	No	No
GRMZM2G018775	Zm00001d005502	126.591	87.0628	9.17579	FALSE		Yes	No	No
GRMZM2G382557	Zm00001d030643	159.402	87.0616	0	FALSE		No	No	No
GRMZM2G132759	Zm00001d010618	221.615	86.9325	273.783	FALSE		Yes	No	No
GRMZM2G100872	Zm00001d003258	4.02224	86.903	2.7614	SC		Yes	No	No
GRMZM2G115828	Zm00001d011565	140.38	86.7067	114.937	FALSE		No	No	No
GRMZM2G166889	Zm00001d046068	384.303	86.5813	0.0677087	FALSE		Yes	No	No
GRMZM2G096548	Zm00001d040470	24.3972	86.5415	33.9729	SC		Yes	No	No
GRMZM2G062034	Zm00001d016273	1554.53	86.4331	0.127957	FALSE		Yes	Yes	Yes
GRMZM2G164950	Zm00001d016273	1554.53	86.4331	0.742221	FALSE		Yes	Yes	Yes
GRMZM2G004140	Zm00001d012896	8.67511	86.3405	4.48582	SC		Yes	No	No
GRMZM2G016660	Zm00001d020297	122.859	86.2831	21.3112	FALSE		Yes	No	No
GRMZM2G061419	Zm00001d012108	850.925	86.077	16.903	FALSE		Yes	Yes	No
GRMZM5G850019	Zm00001d039965	6.96253	86.0317	20.6847	SC		Yes	No	Yes
AC196475.3_FG005	Zm00001d049540	10.73	85.9901	16.7668	SC		No	No	No
GRMZM2G155123	Zm00001d010974	67.9203	85.8947	5.30018	SC		Yes	No	No
GRMZM2G153877	Zm00001d007062	202.24	85.8664	7.26963	FALSE		Yes	Yes	Yes
GRMZM2G060919	Zm00001d017700	36.2839	85.7431	2.26558	SC		Yes	No	No
GRMZM2G086943	Zm00001d010055	20.3324	85.7344	12.5979	SC		No	No	No
GRMZM2G324781	Zm00001d026366	5.21491	85.6011	0.0180843	SC		Yes	No	No
GRMZM2G004908	Zm00001d051075	22.9793	85.5889	0.654733	SC		Yes	No	Yes
GRMZM2G041842	Zm00001d051075	22.9793	85.5889	3.21939	SC		Yes	No	Yes
GRMZM2G114312	Zm00001d047265	7.67972	85.5643	8.05636	SC		Yes	No	No
GRMZM2G106218	Zm00001d038292	451.913	85.4513	3.59267	FALSE		Yes	Yes	Yes
AF466202.2_FG008	Zm00001d026153	38.8895	85.4005	4.53274	SC		Yes	Yes	No
GRMZM2G045257	Zm00001d048420	6.86998	85.3767	6.78445	SC		Yes	Yes	Yes
GRMZM2G174730	Zm00001d038623	5.80087	85.3663	25.6365	SC		No	No	No
GRMZM2G113796	Zm00001d020315	39.7717	85.3019	5.57167	SC		Yes	No	Yes
GRMZM2G062424	Zm00001d018552	10.8969	85.1235	1.74533	SC		No	No	No
GRMZM2G008622	Zm00001d026618	814.041	85.1173	1.74262	FALSE		Yes	No	No
GRMZM2G384439	Zm00001d024430	37.8763	85.0762	7.93889	SC		Yes	No	No
GRMZM2G049238	Zm00001d054042	1865.03	84.9404	0.132237	FALSE		Yes	No	No
GRMZM2G116079	Zm00001d053622	20.6738	84.9376	40.6593	SC		Yes	Yes	Yes
GRMZM2G006178	Zm00001d047534	48.9092	84.8027	12.1088	SC		No	No	No
GRMZM2G134192	Zm00001d040243	577.04	84.7055	0.876979	FALSE		No	No	No
GRMZM2G317652	Zm00001d053022	48.9948	84.6882	3.74607	SC		Yes	No	No
GRMZM2G043346	Zm00001d029260	4.75044	84.6659	3.18825	SC		Yes	No	No
GRMZM2G075222	Zm00001d008991	529.452	84.6283	0.48874	FALSE		Yes	Yes	Yes
GRMZM5G814700	Zm00001d016606	2209.18	84.495	15.1656	FALSE		Yes	No	No
GRMZM2G122762	Zm00001d044374	38.5269	84.4565	4.13463	SC		Yes	No	No
GRMZM2G342327	Zm00001d018497	472.569	84.3911	9.07744	FALSE		No	No	No
GRMZM2G354384	Zm00001d044315	453.334	84.2264	0	FALSE		Yes	No	No
GRMZM2G051764	Zm00001d044315	453.334	84.2264	27.6153	FALSE		Yes	No	No
GRMZM2G052088	Zm00001d044315	453.334	84.2264	70.527	FALSE		Yes	No	No
GRMZM5G883764	Zm00001d023901	7.41101	84.1895	115.749	SC		Yes	Yes	Yes
GRMZM2G039792	Zm00001d018286	7.64654	83.8574	5.18239	SC		No	No	No
GRMZM2G313909	Zm00001d050530	355.381	83.6984	0.243123	FALSE		Yes	Yes	Yes
AC149818.2_FG001	Zm00001d048393	10.3124	83.6411	1.46363	SC		Yes	No	No
GRMZM2G071374	Zm00001d028171	5.01997	83.5346	2.49102	SC		No	No	No
GRMZM2G340251	Zm00001d041550	43.2643	83.4944	342.364	SC		No	No	No
GRMZM5G840013	Zm00001d037966	12.7583	83.3039	21.2417	SC		Yes	No	Yes
GRMZM2G116675	Zm00001d052742	431.491	83.299	10.8154	FALSE		No	No	No
GRMZM2G117369	Zm00001d019040	4.96616	83.067	3.51409	SC		Yes	No	No
GRMZM2G455491	Zm00001d005189	139.07	82.9647	0	FALSE		Yes	No	No
GRMZM2G080001	Zm00001d022434	19.8524	82.9189	3.03337	SC		Yes	Yes	No
GRMZM2G134214	Zm00001d035862	20.1648	82.6784	1.22183	SC		Yes	Yes	Yes
GRMZM2G453832	Zm00001d029808	81.3608	82.6568	3.71405	SC		No	No	No
GRMZM2G181269	Zm00001d011136	39.3598	82.6432	68.2144	SC		Yes	No	No
GRMZM2G321870	Zm00001d028819	2977.82	82.5424	1.04934	FALSE		No	No	No
GRMZM2G114048	Zm00001d044124	3.28876	82.4722	0.0366072	SC		Yes	No	Yes
GRMZM2G003307	Zm00001d002716	107.872	82.4316	12.6256	FALSE		Yes	Yes	Yes
GRMZM2G090971	Zm00001d012569	5.29411	82.4109	0.0409301	SC		Yes	Yes	Yes
GRMZM2G363715	Zm00001d005402	4.73322	82.3924	1.8451	SC		Yes	No	No
GRMZM2G018508	Zm00001d018859	87.6666	82.1294	2.81471	FALSE		No	No	No
GRMZM2G102596	Zm00001d045315	42.7664	81.9724	162.437	SC		Yes	Yes	Yes
GRMZM2G168337	Zm00001d051809	71.2306	81.8544	6.08319	SC		Yes	No	No
GRMZM5G817395	Zm00001d038131	6.62037	81.7561	8.13585	SC		Yes	Yes	Yes
GRMZM2G082448	Zm00001d007058	7.14186	81.7458	12.8361	SC		Yes	No	No
GRMZM2G163468	Zm00001d038508	172.971	81.5318	197.688	FALSE		No	No	No
GRMZM2G318475	Zm00001d031747	50.6802	81.5107	209.403	SC		Yes	Yes	No
GRMZM2G102683	Zm00001d023941	29.4282	81.315	1.57455	SC		Yes	No	No
GRMZM2G017305	Zm00001d011611	18.1779	81.2762	20.1637	SC		Yes	No	Yes
GRMZM2G012628	Zm00001d002244	261.957	81.1971	19.7861	FALSE		Yes	Yes	Yes
GRMZM2G094666	Zm00001d037731	5.49794	81.125	0.695496	SC		Yes	Yes	Yes
AC225185.3_FG004	Zm00001d041088	368.105	80.8476	5.24053	FALSE		Yes	No	No
GRMZM2G127717	Zm00001d005756	42.3662	80.8256	4.54925	SC		Yes	Yes	Yes
GRMZM2G060284	Zm00001d010711	15.4671	80.7798	14.0636	SC		Yes	Yes	Yes
GRMZM5G899349	Zm00001d044673	11.2215	80.7201	53.1145	SC		Yes	No	No
GRMZM2G057437	Zm00001d025639	17.5922	80.7039	7.56124	SC		Yes	No	No
GRMZM2G061695	Zm00001d044254	557.6	80.6808	2.05677	FALSE		Yes	No	No
GRMZM2G410357	Zm00001d015246	937.626	80.6643	2.8595	FALSE		No	No	No
GRMZM2G132116	Zm00001d039498	50.4579	80.651	10.987	SC		Yes	No	Yes
GRMZM2G701688	Zm00001d041443	385.319	80.5954	0.849924	FALSE		Yes	No	No
GRMZM2G381822	Zm00001d031073	19.1693	80.5745	3.22122	SC		Yes	No	No
GRMZM2G033526	Zm00001d030020	2677.18	80.551	15.8576	FALSE		Yes	No	No
GRMZM2G150350	Zm00001d050255	291.688	80.4907	0.0401693	FALSE		Yes	No	No
GRMZM2G134797	Zm00001d021526	2721.46	80.4593	606.935	FALSE		Yes	Yes	No
GRMZM2G147500	Zm00001d050216	10.4423	80.4323	47.8252	SC		Yes	No	No
GRMZM2G097421	Zm00001d010198	495.443	80.415	17.4251	FALSE		Yes	No	No
GRMZM2G118433	Zm00001d032819	10.2129	80.3498	10.8989	SC		No	No	No
GRMZM2G136838	Zm00001d045554	12.6246	80.3177	7.97567	SC		Yes	No	Yes
GRMZM2G075100	Zm00001d025824	102.957	80.2982	0.0877313	FALSE		Yes	No	No
GRMZM2G090935	Zm00001d053643	247.871	80.0758	12.1867	FALSE		No	No	No
GRMZM2G311165	Zm00001d028330	15.9899	79.9658	3.85335	SC		Yes	No	Yes
GRMZM2G017815	Zm00001d025911	1.53448	79.9631	2.64311	SC		Yes	No	No
GRMZM2G072894	Zm00001d012821	135.513	79.9449	10.5919	FALSE		No	No	No
GRMZM2G325131	Zm00001d003395	803.01	79.9401	23.1918	FALSE		No	No	No
GRMZM2G082962	Zm00001d045894	16.2013	79.7561	24.0993	SC		Yes	No	No
GRMZM2G027187	Zm00001d053956	394.551	79.7541	0.0158683	FALSE		No	No	No
AC203535.4_FG006	Zm00001d042286	1873.22	79.7501	2.51078	FALSE		Yes	Yes	Yes
GRMZM2G077863	Zm00001d004270	5.15697	79.6704	7.0613	SC		Yes	No	Yes
GRMZM2G018126	Zm00001d017877	149.876	79.6289	41.7179	FALSE		No	No	No
GRMZM2G175177	Zm00001d017324	7.1729	79.6161	21.197	SC		Yes	No	Yes
GRMZM2G156320	Zm00001d051599	7.67404	79.5982	16.1158	SC		Yes	No	Yes
GRMZM5G875238	Zm00001d012036	31.6081	79.5029	99.3822	SC		Yes	Yes	Yes
GRMZM2G037342	Zm00001d048732	8.52536	79.4645	22.5003	SC		No	No	No
GRMZM2G090274	Zm00001d006725	456.648	79.3821	57.0233	FALSE		Yes	No	No
GRMZM2G378073	Zm00001d051500	6.14301	79.2733	0.042293	SC		No	No	No
GRMZM2G450055	Zm00001d052021	713.634	79.164	9.61608	FALSE		Yes	Yes	Yes
GRMZM2G373175	Zm00001d040082	8.52795	79.1481	5.06	SC		Yes	No	No
GRMZM2G332560	Zm00001d018280	36.9813	79.0541	4.7038	SC		No	No	No
GRMZM2G003043	Zm00001d007407	18.651	78.9573	2.70607	SC		Yes	No	No
GRMZM2G115518	Zm00001d014773	428.416	78.9524	2.84869	FALSE		Yes	Yes	No
GRMZM2G376432	Zm00001d006751	127.304	78.7365	5.4986	FALSE		Yes	No	No
GRMZM2G021233	Zm00001d021607	6.60793	78.6336	2.51937	SC		Yes	Yes	Yes
GRMZM2G124313	Zm00001d047763	105.273	78.4077	20.4897	FALSE		Yes	No	No
GRMZM2G112337	Zm00001d036827	6.17979	78.1968	27.3473	SC		Yes	No	Yes
GRMZM2G377161	Zm00001d051670	1196.72	78.0197	1.49531	FALSE		No	No	No
GRMZM2G147623	Zm00001d004541	5.17371	78.0065	2.69292	SC		Yes	No	No
GRMZM2G065899	Zm00001d003114	3.76895	77.9865	4.77703	SC		Yes	No	No
GRMZM2G171688	Zm00001d003879	468.441	77.9641	18.801	FALSE		Yes	No	No
GRMZM2G171664	Zm00001d003879	468.441	77.9641	63.4294	FALSE		Yes	No	No
GRMZM2G467717	Zm00001d018392	5.49683	77.9593	2.63609	SC		No	No	No
GRMZM2G075680	Zm00001d004667	29.8563	77.9053	0.688062	SC		Yes	No	No
GRMZM5G827026	Zm00001d048546	30.4708	77.8276	0.191103	SC		Yes	Yes	Yes
GRMZM5G843389	Zm00001d011636	2.48749	77.779	11.7689	SC		Yes	No	Yes
GRMZM2G013750	Zm00001d012844	92.4609	77.7254	97.5687	FALSE		Yes	No	No
GRMZM2G453794	Zm00001d027392	91.555	77.7152	5.91354	FALSE		Yes	No	No
GRMZM2G162145	Zm00001d043726	91.7995	77.7047	7.56963	FALSE		Yes	Yes	Yes
GRMZM2G400238	Zm00001d044600	29.1093	77.6981	3.37145	SC		Yes	No	No
GRMZM2G099980	Zm00001d044600	29.1093	77.6981	55.1019	SC		Yes	No	No
GRMZM2G094497	Zm00001d046336	55.3981	77.5859	206.919	SC		Yes	No	No
GRMZM2G034083	Zm00001d041593	89.3042	77.2607	174.957	FALSE		No	No	No
AC203294.3_FG001	Zm00001d012552	1076.49	77.0582	0.261097	FALSE		Yes	Yes	Yes
GRMZM2G166694	Zm00001d024855	165.606	77.0052	25.616	FALSE		No	No	No
GRMZM2G013811	Zm00001d022206	371.106	77.004	4.02418	FALSE		Yes	No	No
GRMZM2G081919	Zm00001d042910	23.1243	76.9817	7.05308	SC		Yes	Yes	Yes
GRMZM2G101480	Zm00001d049320	119.483	76.9423	240.717	FALSE		Yes	Yes	Yes
GRMZM2G017941	Zm00001d005027	15.04	76.8647	27.2921	SC		No	No	No
GRMZM2G173341	Zm00001d001979	25.293	76.7793	74.2307	SC		Yes	No	No
GRMZM2G122362	Zm00001d043953	8.84114	76.7671	0.168671	SC		No	No	No
GRMZM2G365613	Zm00001d006218	7.90389	76.6179	0	SC	tdsgR60D10	No	No	No
GRMZM2G005798	Zm00001d046480	1231.66	76.61	0.569075	FALSE		Yes	No	No
GRMZM2G148064	Zm00001d037835	291.344	76.601	0.191387	FALSE		No	No	No
GRMZM2G060061	Zm00001d008513	2.94622	76.5758	5.07025	SC		Yes	No	No
GRMZM2G451231	Zm00001d023841	4.95751	76.3513	0.812632	SC		No	No	No
GRMZM5G856943	Zm00001d002433	1436.49	76.3317	19.4781	FALSE		Yes	Yes	No
GRMZM2G017269	Zm00001d038917	4.79801	76.3254	8.63514	SC		No	No	No
GRMZM2G131939	Zm00001d034949	208.673	76.2282	34.6357	FALSE		Yes	Yes	Yes
GRMZM2G470292	Zm00001d011233	100.894	76.1958	6.62736	FALSE		Yes	Yes	Yes
GRMZM2G160113	Zm00001d040838	2366.82	76.0441	1.05596	FALSE		Yes	No	No
GRMZM2G024495	Zm00001d004909	737.691	76.0356	0.0786507	FALSE		Yes	No	No
GRMZM2G015277	Zm00001d040831	51.8937	76.0261	11.6976	SC		Yes	No	No
GRMZM2G010085	Zm00001d040831	51.8937	76.0261	16.28	SC		Yes	No	No
GRMZM2G101446	Zm00001d049230	169.461	75.9913	185.052	FALSE		No	No	No
GRMZM2G014454	Zm00001d042939	6.36237	75.9726	13.2147	SC		Yes	Yes	Yes
AC235535.1_FG001	Zm00001d009312	58.1178	75.9581	9.26843	SC		Yes	Yes	Yes
GRMZM2G053239	Zm00001d007635	345.765	75.9522	6.05579	FALSE		Yes	Yes	Yes
GRMZM2G422938	Zm00001d003851	12.8954	75.9373	10.2456	SC		Yes	No	Yes
GRMZM2G133802	Zm00001d040508	126.061	75.9298	447.731	FALSE		Yes	No	No
GRMZM2G170299	Zm00001d031329	5.88175	75.8948	6.88475	SC		No	No	No
GRMZM2G098174	Zm00001d034996	200.232	75.8424	8.85937	FALSE		Yes	No	No
GRMZM2G134045	Zm00001d047020	2579.25	75.7001	17.8687	FALSE		Yes	Yes	No
GRMZM2G388915	Zm00001d028084	339.499	75.6634	0.724523	FALSE		No	No	No
GRMZM2G017329	Zm00001d008333	499.45	75.3998	15.5782	FALSE		Yes	Yes	No
GRMZM2G363408	Zm00001d012320	9.11914	75.2777	0.822927	SC		Yes	No	No
GRMZM2G152126	Zm00001d046803	11.5036	75.2557	8.49094	SC		Yes	No	Yes
GRMZM2G061156	Zm00001d021878	7.44216	75.1049	10.2287	SC		Yes	No	No
GRMZM2G029558	Zm00001d008272	3685.76	75.0431	0	FALSE		No	No	No
GRMZM2G098496	Zm00001d049982	91.2526	74.836	70.3596	FALSE		Yes	No	No
GRMZM2G147454	Zm00001d021305	64.6474	74.7868	7.39486	SC		No	No	No
GRMZM2G058528	Zm00001d029625	2.80967	74.7338	47.6625	SC		Yes	No	No
GRMZM2G306348	Zm00001d025722	2.6589	74.6253	0.394486	SC		No	No	No
GRMZM2G130764	Zm00001d012522	510.99	74.5911	3.32257	FALSE		Yes	No	No
GRMZM2G179170	Zm00001d040603	25.7906	74.572	20.8986	SC		Yes	No	Yes
GRMZM2G033226	Zm00001d040603	25.7906	74.572	35.6087	SC		Yes	No	Yes
GRMZM2G045534	Zm00001d040603	25.7906	74.572	46.6344	SC		Yes	No	Yes
GRMZM2G050218	Zm00001d052820	28.1714	74.5079	10.3688	SC		Yes	No	Yes
GRMZM2G153706	Zm00001d033664	25.1393	74.3707	3.43557	SC		Yes	No	No
GRMZM2G059108	Zm00001d042476	698.836	74.363	1.99734	FALSE		Yes	Yes	Yes
GRMZM2G080120	Zm00001d044917	4.34021	74.1321	12.675	SC		Yes	No	No
GRMZM2G059266	Zm00001d049736	6.59433	74.1168	3.29697	SC		Yes	Yes	Yes
GRMZM2G340065	Zm00001d026577	137.63	73.9487	13.1373	FALSE		Yes	No	No
GRMZM5G837626	Zm00001d053197	15.476	73.8246	158.307	SC		Yes	No	No
AC155622.2_FG004	Zm00001d039411	90.6015	73.7964	13.1025	FALSE		Yes	No	No
AC155622.2_FG001	Zm00001d039411	90.6015	73.7964	22.7821	FALSE		Yes	No	No
AC149810.2_FG003	Zm00001d048442	55.2712	73.7633	0.584939	SC		Yes	No	No
GRMZM2G178120	Zm00001d048442	55.2712	73.7633	6.15682	SC		Yes	No	No
GRMZM2G027756	Zm00001d021584	125.021	73.6978	12.0484	FALSE		Yes	Yes	Yes
GRMZM2G152549	Zm00001d028369	11.3302	73.5657	17.326	SC		Yes	Yes	Yes
GRMZM2G074270	Zm00001d031539	15.0644	73.5619	13.2167	SC		No	No	No
GRMZM2G329144	Zm00001d047448	373.824	73.405	64.523	FALSE		Yes	No	No
GRMZM2G011136	Zm00001d023658	3.82843	73.2948	44.0428	SC		Yes	No	No
GRMZM2G360339	Zm00001d037275	16.3718	73.2656	313.262	SC		No	No	No
GRMZM5G823484	Zm00001d041138	99.1537	73.2578	22.6819	FALSE		Yes	No	Yes
GRMZM2G036034	Zm00001d007758	249.413	73.2218	11.4199	FALSE		Yes	Yes	Yes
GRMZM2G016480	Zm00001d029040	4.8677	73.1624	30.9839	SC		Yes	No	No
GRMZM2G148118	Zm00001d053401	193.393	73.1212	2.48816	FALSE		No	No	No
GRMZM2G091540	Zm00001d043701	34.8778	72.9876	1.12316	SC		Yes	No	No
GRMZM2G386971	Zm00001d021287	155.422	72.8121	5.02998	FALSE		No	No	No
GRMZM2G074567	Zm00001d005461	119.978	72.7555	35.6322	FALSE		No	No	No
GRMZM2G445423	Zm00001d038844	92.8148	72.7394	0.0603876	FALSE		No	No	No
GRMZM2G377609	Zm00001d044186	36.5208	72.684	2.56211	SC		Yes	Yes	Yes
GRMZM2G377539	Zm00001d044186	36.5208	72.684	5.01487	SC		Yes	Yes	Yes
GRMZM2G074404	Zm00001d034432	127.228	72.4759	51.243	FALSE		No	No	No
GRMZM2G361398	Zm00001d044433	7.91333	72.4315	3.08032	SC		Yes	No	Yes
GRMZM2G174221	Zm00001d041993	93.7923	72.3671	42.641	FALSE		No	No	No
GRMZM2G046558	Zm00001d011891	9.26958	72.1475	34.0355	SC		Yes	No	Yes
GRMZM2G139880	Zm00001d049188	9.19992	72.0971	4.83907	SC		No	No	No
GRMZM2G035150	Zm00001d012809	20.9866	72.0467	4.50522	SC		Yes	Yes	Yes
GRMZM2G144716	Zm00001d011750	100.877	72.0249	15.7526	FALSE		No	No	No
GRMZM2G388099	Zm00001d016846	125.524	71.9846	0	FALSE		No	No	No
GRMZM2G043383	Zm00001d018694	33.3244	71.9708	25.9023	SC		Yes	No	No
GRMZM2G024145	Zm00001d032428	15.8963	71.7877	11.252	SC		Yes	No	Yes
GRMZM2G033626	Zm00001d040334	26.7999	71.7177	125.925	SC		Yes	No	No
GRMZM2G314661	Zm00001d023391	7.72619	71.6931	0.922896	SC		Yes	No	No
GRMZM2G389789	Zm00001d003229	1746.49	71.6785	0	FALSE		Yes	No	No
GRMZM2G038880	Zm00001d006131	604.105	71.6779	0.206283	FALSE		Yes	No	No
GRMZM5G848608	Zm00001d006131	604.105	71.6779	3.42894	FALSE		Yes	No	No
GRMZM2G096759	Zm00001d039185	7.9724	71.6759	1.20377	SC		Yes	Yes	Yes
GRMZM2G073498	Zm00001d048100	348.782	71.6433	16.5265	FALSE		Yes	Yes	Yes
GRMZM2G133314	Zm00001d039448	7.2843	71.5849	36.0444	SC		Yes	No	No
GRMZM2G036502	Zm00001d051245	5.31403	71.4153	16.3487	SC		Yes	No	Yes
GRMZM5G893913	Zm00001d019641	8.34568	71.3702	0.649403	SC		No	No	No
GRMZM2G147332	Zm00001d033669	25.6576	71.3629	3.51501	SC		Yes	No	No
GRMZM2G010836	Zm00001d011179	160.021	71.2297	36.8237	FALSE		No	No	No
GRMZM2G012544	Zm00001d052663	639.446	71.2257	0.033643	FALSE		No	No	No
GRMZM2G178244	Zm00001d042729	5.90768	71.2169	18.9269	SC		Yes	No	Yes
GRMZM2G106960	Zm00001d011162	6.33574	71.1998	114.396	SC		Yes	No	No
GRMZM2G157267	Zm00001d038530	38.4209	71.1878	2.06429	SC		Yes	No	No
GRMZM2G478709	Zm00001d052186	34.2051	71.1317	42.7948	SC		No	No	No
GRMZM2G136300	Zm00001d046263	66.7519	71.0765	4.73138	SC		Yes	Yes	No
AC209835.4_FG004	Zm00001d013845	7.12441	71.0605	8.89949	SC		Yes	No	Yes
GRMZM2G116700	Zm00001d043239	4.26627	71.052	8.09226	SC		No	No	No
GRMZM2G300135	Zm00001d014794	65.668	71.0249	1.97721	SC		Yes	No	No
GRMZM2G180384	Zm00001d018403	15.578	70.943	94.2245	SC		No	No	No
GRMZM2G074262	Zm00001d042747	4.8586	70.8573	4.06715	SC		Yes	No	No
GRMZM2G046824	Zm00001d010152	415.846	70.8481	33.5695	FALSE		No	No	No
GRMZM2G108474	Zm00001d014957	353.464	70.8089	256.809	FALSE		No	No	No
GRMZM2G026918	Zm00001d004020	9.59097	70.7812	3.2072	SC		No	No	No
GRMZM2G108741	Zm00001d014764	3.76522	70.6624	1.37539	SC		Yes	No	Yes
GRMZM2G123519	Zm00001d039285	20.8155	70.6141	10.5943	SC		No	No	No
GRMZM2G165926	Zm00001d028396	92.2039	70.5646	59.5968	FALSE		Yes	No	No
GRMZM2G116681	Zm00001d048483	39.9347	70.2294	38.9376	SC		Yes	No	Yes
GRMZM5G800975	Zm00001d025963	10.5916	70.0734	6.18105	SC		Yes	No	No
GRMZM2G018941	Zm00001d028918	502.703	69.9428	281.236	FALSE		No	No	No
GRMZM2G107645	Zm00001d034164	4.21203	69.8964	3.13253	SC		Yes	No	Yes
GRMZM2G000376	Zm00001d036346	257.291	69.872	0.713511	FALSE		No	No	No
GRMZM2G047143	Zm00001d025721	6.97486	69.8117	66.164	SC		Yes	No	No
GRMZM2G044060	Zm00001d018724	7.09447	69.7997	8.56891	SC		No	No	No
GRMZM2G011031	Zm00001d008611	41.1148	69.6867	13.6654	SC		Yes	No	No
GRMZM5G814985	Zm00001d042432	7.10782	69.6758	2.4253	SC		Yes	No	No
GRMZM2G116243	Zm00001d014760	223.79	69.5701	14.5847	FALSE		Yes	No	No
GRMZM2G084181	Zm00001d002275	23.0025	69.5149	25.3298	SC		No	No	No
GRMZM2G047097	Zm00001d009978	184.065	69.4965	53.2039	FALSE		Yes	No	No
GRMZM2G106604	Zm00001d007503	21.668	69.4738	1.42698	SC		Yes	Yes	Yes
GRMZM2G145854	Zm00001d013424	62.095	69.3266	23.0331	SC		Yes	No	No
GRMZM2G314292	Zm00001d031921	108.357	69.2846	0.623084	FALSE		Yes	Yes	Yes
GRMZM2G069458	Zm00001d028207	152.465	69.2431	41.0667	FALSE		Yes	No	No
GRMZM2G009638	Zm00001d028207	152.465	69.2431	87.0751	FALSE		Yes	No	No
GRMZM2G130905	Zm00001d046672	9.54273	69.22	6.44028	SC		Yes	No	No
GRMZM2G015869	Zm00001d023635	394.372	69.125	59.8091	FALSE		Yes	Yes	No
GRMZM2G145772	Zm00001d040305	6.07516	69.0938	0.414843	SC		Yes	Yes	No
GRMZM2G145756	Zm00001d040305	6.07516	69.0938	1.0241	SC		Yes	Yes	No
GRMZM2G044126	Zm00001d006918	96.0473	69.0771	6.46919	FALSE		No	No	No
GRMZM2G072850	Zm00001d002119	3.34957	69.068	0.335461	SC		No	No	No
AC199001.3_FG005	Zm00001d011096	24.5195	69.0478	20.7477	SC		No	No	No
GRMZM2G162525	Zm00001d011096	24.5195	69.0478	21.1166	SC		No	No	No
GRMZM2G172210	Zm00001d007068	71.8636	69.0357	13.0648	FALSE		Yes	No	No
GRMZM2G164418	Zm00001d041280	11.7353	68.9568	0.935563	SC		Yes	No	No
GRMZM2G085402	Zm00001d009077	17.7214	68.9304	2.88194	SC		Yes	No	No
GRMZM2G173660	Zm00001d026640	3.6049	68.9088	1.94709	SC		No	No	No
GRMZM2G087245	Zm00001d052224	574.412	68.896	45.171	FALSE		Yes	Yes	No
GRMZM2G088861	Zm00001d038534	3.60498	68.8328	0.0837217	SC		Yes	Yes	Yes
GRMZM2G070323	Zm00001d033217	190.744	68.6188	0.416347	FALSE		Yes	Yes	Yes
GRMZM2G064799	Zm00001d018758	64.0302	68.5766	35.1748	SC		No	No	No
GRMZM2G004408	Zm00001d005426	1086.59	68.5655	0.0304238	FALSE		Yes	Yes	No
GRMZM2G012143	Zm00001d053856	73.2742	68.5246	37.6953	FALSE		Yes	No	No
GRMZM2G133756	Zm00001d048902	140.981	68.4192	16.7971	FALSE		Yes	No	No
GRMZM2G105999	Zm00001d021032	10.3783	68.2684	29.0684	SC		Yes	No	No
GRMZM2G116714	Zm00001d031028	71.2231	68.2339	8.26623	FALSE		Yes	Yes	Yes
GRMZM2G022841	Zm00001d044566	31.2011	68.2005	1.42424	SC		Yes	Yes	Yes
GRMZM2G116971	Zm00001d032267	7.21113	68.1716	2.36121	SC		Yes	No	No
GRMZM2G147724	Zm00001d030613	1693.08	68.159	1.68198	FALSE		Yes	No	No
GRMZM2G179638	Zm00001d036989	4.29731	68.0933	19.0015	SC		No	No	No
GRMZM2G137528	Zm00001d016439	24.3126	68.0277	56.6817	SC		Yes	No	No
GRMZM2G136887	Zm00001d011252	6.8929	68.012	5.23396	SC		No	No	No
GRMZM2G376918	Zm00001d045418	14.8614	67.9522	1.80884	SC		Yes	Yes	Yes
GRMZM2G145556	Zm00001d039072	31.5121	67.8306	1.26207	SC		Yes	Yes	Yes
GRMZM2G048635	Zm00001d048739	447.7	67.8044	0	FALSE		No	No	No
GRMZM2G416817	Zm00001d008340	24.535	67.7632	0.711589	SC		Yes	Yes	Yes
GRMZM2G070054	Zm00001d005107	60.8902	67.6945	22.5431	SC		No	No	No
GRMZM5G867767	Zm00001d041064	9.67497	67.6492	0.465984	SC		Yes	Yes	Yes
GRMZM5G826456	Zm00001d041064	9.67497	67.6492	3.80559	SC		Yes	Yes	Yes
GRMZM5G822970	Zm00001d042128	9.68766	67.4375	2.73224	SC		Yes	No	No
GRMZM2G363460	Zm00001d011119	7.54309	67.4191	30.1045	SC		Yes	No	No
GRMZM2G168222	Zm00001d032981	222.914	67.2337	0.761951	FALSE		No	No	No
GRMZM2G003385	Zm00001d043086	494.552	67.2078	116.326	FALSE		No	No	No
GRMZM2G320827	Zm00001d002781	40.0726	67.1842	4.58163	SC		Yes	No	No
GRMZM2G019919	Zm00001d002781	40.0726	67.1842	34.4913	SC		Yes	No	No
GRMZM2G120202	Zm00001d009181	422.404	66.9695	1.80948	FALSE		No	No	No
GRMZM2G451314	Zm00001d016720	532.931	66.9052	31.917	FALSE		Yes	Yes	No
GRMZM5G880508	Zm00001d028088	4.01294	66.8826	3.87148	SC		Yes	No	No
GRMZM2G121186	Zm00001d038851	4.19759	66.8206	17.7031	SC		Yes	No	Yes
GRMZM2G075630	Zm00001d026578	11.8559	66.8037	165.956	SC		Yes	No	No
GRMZM2G170137	Zm00001d034784	140.185	66.8035	145.895	FALSE		No	No	No
GRMZM2G313020	Zm00001d002441	6.63022	66.7593	0.0446174	SC		Yes	No	No
GRMZM2G365160	Zm00001d006900	68.4281	66.7435	201.75	FALSE		No	No	No
GRMZM2G066024	Zm00001d012103	570.156	66.6957	248.118	FALSE		Yes	No	No
GRMZM2G063478	Zm00001d024833	35.1593	66.6478	0.182031	SC		Yes	No	No
GRMZM2G017856	Zm00001d024833	35.1593	66.6478	1.52769	SC		Yes	No	No
GRMZM2G061234	Zm00001d021877	482.426	66.637	14.8949	FALSE		Yes	Yes	Yes
GRMZM2G143655	Zm00001d028513	5.1422	66.556	6.56311	SC		Yes	No	No
GRMZM5G823629	Zm00001d006737	24.0298	66.5134	69.6727	SC		Yes	No	No
GRMZM2G481005	Zm00001d045124	3.05365	66.4586	0.0459835	SC		Yes	No	No
GRMZM2G146374	Zm00001d014108	50.4493	66.3685	153.386	SC		Yes	No	No
GRMZM2G465833	Zm00001d023510	11.0919	66.2435	6.06105	SC		Yes	No	No
GRMZM2G109399	Zm00001d045760	7.3024	66.1349	0.415458	SC		No	No	No
GRMZM2G154156	Zm00001d004407	7.51676	65.8689	5.27216	SC		Yes	No	Yes
GRMZM2G083475	Zm00001d030230	99.4513	65.7761	7.60459	FALSE		Yes	No	No
GRMZM2G127350	Zm00001d038453	519.14	65.7168	18.836	FALSE		No	No	No
GRMZM2G051622	Zm00001d040142	66.5022	65.5911	7.92378	FALSE		Yes	Yes	Yes
GRMZM2G129150	Zm00001d013549	923.975	65.5815	7.15889	FALSE		Yes	No	No
GRMZM2G134756	Zm00001d024624	38.2435	65.5561	20.9437	SC		Yes	No	No
GRMZM2G446047	Zm00001d030733	517.772	65.4948	0.0728325	FALSE		Yes	Yes	Yes
GRMZM2G054123	Zm00001d009146	301.974	65.4584	292.949	FALSE		Yes	No	No
GRMZM2G351747	Zm00001d053799	315.548	65.4459	0.556963	FALSE		No	No	No
GRMZM2G350818	Zm00001d037696	29.5179	65.3355	0.963087	SC		Yes	No	No
GRMZM2G414007	Zm00001d011075	15.7946	65.2964	3.21313	SC		Yes	No	Yes
GRMZM2G113415	Zm00001d011075	15.7946	65.2964	60.5588	SC		Yes	No	Yes
GRMZM2G108576	Zm00001d029235	163.101	65.2568	0.0853287	FALSE		Yes	Yes	Yes
GRMZM2G352129	Zm00001d003106	229.14	65.2556	33.0518	FALSE		Yes	No	No
GRMZM2G029583	Zm00001d017117	112.902	65.1912	93.1914	FALSE		No	No	No
GRMZM2G029385	Zm00001d034270	12.3437	65.1627	20.6466	SC		Yes	No	No
GRMZM2G091069	Zm00001d051513	5.81783	65.105	3.85167	SC		Yes	No	No
GRMZM2G179906	Zm00001d033890	4.44206	65.0597	15.0326	SC		Yes	No	No
GRMZM2G318992	Zm00001d038407	566.757	64.9852	0.480741	FALSE		Yes	Yes	Yes
GRMZM2G161969	Zm00001d053580	112.927	64.9455	20.6663	FALSE		Yes	No	Yes
GRMZM2G155849	Zm00001d007357	7.81869	64.8845	9.14742	SC		Yes	No	Yes
GRMZM2G438938	Zm00001d039860	69.9013	64.8724	0.525001	FALSE		Yes	No	No
GRMZM2G541193	Zm00001d039860	69.9013	64.8724	12.8348	FALSE		Yes	No	No
GRMZM2G366392	Zm00001d051056	213.22	64.8524	112.261	FALSE		No	No	No
GRMZM2G016878	Zm00001d014338	27.7649	64.8277	8.38552	SC		Yes	Yes	Yes
GRMZM2G032071	Zm00001d021754	3.50327	64.699	13.6343	SC		Yes	No	No
GRMZM2G076537	Zm00001d028827	18.4344	64.5758	6.61419	SC		No	No	No
GRMZM2G417125	Zm00001d008237	345.917	64.5644	2.25713	FALSE		Yes	No	No
GRMZM2G075844	Zm00001d014785	19.6411	64.3558	56.7226	SC		Yes	No	No
GRMZM2G075372	Zm00001d017886	102.345	64.2647	0.321066	FALSE		Yes	No	No
GRMZM2G044569	Zm00001d033780	51.3384	64.2577	31.2835	SC		Yes	No	No
GRMZM2G049726	Zm00001d010939	92.5049	64.255	0	FALSE		Yes	Yes	No
GRMZM2G056355	Zm00001d029050	13.4098	64.2391	40.8918	SC		Yes	No	No
GRMZM2G091456	Zm00001d028299	371.304	64.2372	32.5283	FALSE		Yes	No	No
GRMZM5G857404	Zm00001d019624	9.31628	64.1173	2.97066	SC		Yes	No	No
AC200099.4_FG006	Zm00001d008984	207.111	64.0684	0	FALSE		Yes	No	No
AC200099.4_FG003	Zm00001d008984	207.111	64.0684	0	FALSE		Yes	No	No
GRMZM2G058366	Zm00001d008984	207.111	64.0684	13.3901	FALSE		Yes	No	No
GRMZM2G031329	Zm00001d007181	1413.59	63.9977	1.65312	FALSE		No	No	No
GRMZM5G828887	Zm00001d003267	846.804	63.9149	115.159	FALSE		Yes	No	Yes
GRMZM2G098370	Zm00001d015008	550.447	63.8577	25.1294	FALSE		No	No	No
GRMZM2G076276	Zm00001d013524	273.96	63.8297	2.59157	FALSE		Yes	Yes	Yes
AC217374.3_FG001	Zm00001d034822	1360.98	63.7105	0	FALSE		No	No	No
GRMZM2G167594	Zm00001d045041	2506.51	63.614	13.1566	FALSE		Yes	No	No
GRMZM2G122871	Zm00001d036959	68.5491	63.5312	184.522	FALSE		Yes	No	No
GRMZM2G126601	Zm00001d048692	10.0558	63.5303	3.40629	SC		Yes	Yes	Yes
GRMZM2G107629	Zm00001d032703	70.2542	63.5074	12.2205	FALSE		Yes	No	No
GRMZM2G132704	Zm00001d031430	7.06947	63.4302	23.7603	SC		Yes	No	No
GRMZM2G087628	Zm00001d044328	2.11316	63.3542	10.4297	SC		Yes	Yes	Yes
GRMZM2G107987	Zm00001d021430	4.0074	63.1557	0.880173	SC		Yes	Yes	Yes
GRMZM2G149576	Zm00001d033855	6.26477	63.0724	34.9606	SC		Yes	No	Yes
GRMZM2G108874	Zm00001d021614	6.56158	62.9874	74.6296	SC		No	No	No
GRMZM2G104511	Zm00001d037367	839.816	62.9715	0.486454	FALSE		No	No	No
GRMZM2G000909	Zm00001d045494	5.49102	62.9461	10.0086	SC		No	No	No
GRMZM2G153823	Zm00001d031688	9.62685	62.9111	125.386	SC		No	No	No
GRMZM2G060163	Zm00001d045649	20.0569	62.8858	44.2752	SC		No	No	No
GRMZM2G139621	Zm00001d049095	43.2367	62.8559	3.44794	SC		No	No	No
GRMZM2G341379	Zm00001d024003	833.173	62.7875	0	FALSE		Yes	Yes	Yes
GRMZM2G003059	Zm00001d024003	833.173	62.7875	1.6521	FALSE		Yes	Yes	Yes
GRMZM2G141941	Zm00001d019493	39.4244	62.6985	16.9826	SC		Yes	No	No
GRMZM2G071133	Zm00001d034058	538.343	62.6628	0.0826004	FALSE		Yes	Yes	Yes
GRMZM2G009806	Zm00001d034058	538.343	62.6628	0.176159	FALSE		Yes	Yes	Yes
GRMZM5G864414	Zm00001d035964	1041.64	62.6038	14.1411	FALSE		No	No	No
GRMZM2G120300	Zm00001d021187	15.1735	62.5856	25.3941	SC		Yes	No	No
GRMZM2G111987	Zm00001d015767	401.631	62.5501	0.25388	FALSE		Yes	Yes	Yes
GRMZM2G132095	Zm00001d015767	401.631	62.5501	0.390643	FALSE		Yes	Yes	Yes
GRMZM2G452633	Zm00001d015780	156.449	62.5118	34.412	FALSE		Yes	Yes	Yes
GRMZM2G059225	Zm00001d021087	5.96492	62.4827	12.3823	SC		No	No	No
GRMZM2G005622	Zm00001d035303	33.3468	62.4366	14.8033	SC		Yes	No	Yes
GRMZM2G161780	Zm00001d028293	1316.14	62.3877	12.1873	FALSE		Yes	Yes	Yes
GRMZM2G078895	Zm00001d040459	1649.09	62.3853	10.1933	FALSE		Yes	No	No
GRMZM2G049288	Zm00001d047015	15.6363	62.3478	0.288729	SC		No	No	No
GRMZM5G813111	Zm00001d034006	15.2926	62.3358	8.51741	SC		Yes	No	No
GRMZM2G126453	Zm00001d048689	19.0497	62.3118	1.28958	SC		Yes	No	No
GRMZM2G150107	Zm00001d026205	1640.33	62.2641	12.811	FALSE		No	No	No
GRMZM2G158593	Zm00001d005265	506.2	62.2213	1.66107	FALSE		Yes	Yes	Yes
GRMZM2G409430	Zm00001d043439	11.7246	62.1947	3.87987	SC		No	No	No
GRMZM2G019586	Zm00001d046489	3.25773	62.1519	39.8546	SC		Yes	No	No
AC209257.4_FG008	Zm00001d038448	119.014	62.147	1.76251	FALSE		Yes	Yes	Yes
GRMZM2G009808	Zm00001d048358	521.04	62.0734	29.783	FALSE		Yes	Yes	No
GRMZM2G015289	Zm00001d044503	19.8751	62.053	1.82384	SC		Yes	Yes	Yes
GRMZM2G113899	Zm00001d031317	4.27832	61.8618	18.1578	SC		No	No	No
GRMZM2G114513	Zm00001d038892	9.52184	61.8374	11.1693	SC		No	No	No
GRMZM2G339151	Zm00001d011108	6.69474	61.7965	3.56783	SC		Yes	No	Yes
GRMZM2G126253	Zm00001d049487	211.093	61.6924	11.2258	FALSE		Yes	No	No
GRMZM2G142806	Zm00001d051910	11.0679	61.6607	9.04895	SC		Yes	No	Yes
GRMZM2G028685	Zm00001d011895	3.56067	61.65	0.143938	SC		Yes	No	No
GRMZM2G155232	Zm00001d008642	17.2974	61.6006	25.0277	SC		Yes	No	No
GRMZM2G098797	Zm00001d047983	400.994	61.6005	19.6915	FALSE		Yes	Yes	Yes
GRMZM2G044684	Zm00001d051062	21.3999	61.5617	49.2135	SC		Yes	No	No
GRMZM2G347056	Zm00001d034602	34.232	61.5382	68.3011	SC		Yes	No	No
GRMZM2G060327	Zm00001d010710	5.86028	61.5354	0.949942	SC		Yes	Yes	Yes
GRMZM2G147377	Zm00001d017793	1688.64	61.523	7.84404	FALSE		Yes	Yes	No
GRMZM2G141379	Zm00001d033322	78.5683	61.5024	1.77568	FALSE		No	No	No
GRMZM2G036916	Zm00001d020325	197.403	61.438	31.8332	FALSE		Yes	No	No
GRMZM2G046274	Zm00001d028558	2.39492	61.4103	8.86325	SC		Yes	No	Yes
GRMZM2G464754	Zm00001d011140	17.9626	61.3973	0.50888	SC		No	No	No
GRMZM2G089783	Zm00001d052322	77.6632	61.3949	3.0507	FALSE		No	No	No
GRMZM2G334225	Zm00001d037212	653.33	61.2719	0.0581013	FALSE		Yes	Yes	Yes
GRMZM2G048172	Zm00001d018780	54.8789	61.2717	0.066059	SC		Yes	Yes	Yes
GRMZM5G866758	Zm00001d029416	7.59348	61.2635	14.3642	SC		Yes	No	No
GRMZM2G050647	Zm00001d025398	157.377	61.2279	6.74798	FALSE		Yes	Yes	Yes
GRMZM2G157317	Zm00001d043757	27.8946	61.1471	43.9398	SC		No	No	No
GRMZM2G059556	Zm00001d049507	402.923	61.1213	84.3265	FALSE		Yes	Yes	Yes
GRMZM2G138125	Zm00001d002950	20.9253	61.1188	1.38103	SC		No	No	No
GRMZM2G005536	Zm00001d008890	15.0458	60.9851	0.825998	SC		No	No	No
GRMZM2G148626	Zm00001d008890	15.0458	60.9851	0.846746	SC		No	No	No
GRMZM2G138230	Zm00001d021553	12.6021	60.9317	2.80127	SC		Yes	No	No
GRMZM2G117344	Zm00001d038538	319.652	60.9011	2.77016	FALSE		Yes	Yes	Yes
GRMZM2G080603	Zm00001d031168	260.284	60.8965	1350.04	FALSE		No	No	No
GRMZM2G334457	Zm00001d008429	76.4981	60.7994	5.01159	FALSE		Yes	No	No
GRMZM2G159142	Zm00001d014951	296.663	60.7346	9.12759	FALSE		Yes	Yes	No
AC233954.1_FG004	Zm00001d019042	1757.63	60.7092	0.0814352	FALSE		Yes	Yes	No
GRMZM2G008047	Zm00001d014932	396.09	60.6399	0.215776	FALSE		Yes	Yes	Yes
GRMZM2G049329	Zm00001d053559	4.79833	60.5496	4.33184	SC		No	No	No
GRMZM2G167668	Zm00001d042078	3.50993	60.4986	3.73227	SC		Yes	No	Yes
GRMZM2G111247	Zm00001d049621	7.28223	60.4875	18.5585	SC		Yes	No	No
GRMZM2G100707	Zm00001d027701	2010.61	60.4238	7.99295	FALSE		No	No	No
GRMZM2G047791	Zm00001d049273	1.15217	60.3495	1.07185	SC		Yes	No	No
GRMZM2G040843	Zm00001d050645	61.157	60.3357	27.0805	FALSE		Yes	No	Yes
GRMZM2G168762	Zm00001d015134	210.861	60.259	109.741	FALSE		No	No	No
GRMZM2G087513	Zm00001d041823	15.2746	60.2496	0.678737	SC		Yes	No	Yes
GRMZM2G130287	Zm00001d049928	5.18496	60.2329	4.61418	SC		Yes	Yes	Yes
GRMZM2G113569	Zm00001d033578	5.47234	60.217	10.7514	SC		Yes	No	No
GRMZM2G088834	Zm00001d039904	20.303	60.181	19.5974	SC		No	No	No
GRMZM2G107362	Zm00001d053616	66.5336	60.1789	95.9066	FALSE		Yes	No	No
AC217665.3_FG005	Zm00001d050755	30.4871	60.066	12.9167	SC		Yes	Yes	Yes
GRMZM2G107805	Zm00001d028186	2.72934	60.0072	11.4256	SC		Yes	No	No
GRMZM2G119256	Zm00001d009554	8.80419	60.0041	15.5452	SC		No	No	No
GRMZM2G048335	Zm00001d040429	35.2386	59.9052	3.97975	SC		Yes	No	No
GRMZM2G089743	Zm00001d040429	35.2386	59.9052	13.7249	SC		Yes	No	No
GRMZM2G405690	Zm00001d034624	85.0517	59.8892	3.84047	FALSE		Yes	Yes	Yes
AC206259.3_FG003	Zm00001d034624	85.0517	59.8892	5.05732	FALSE		Yes	Yes	Yes
GRMZM2G079538	Zm00001d025258	233.699	59.848	32.2623	FALSE		Yes	Yes	No
GRMZM2G427014	Zm00001d023293	12.1573	59.8336	0.88619	SC		No	No	No
GRMZM2G070264	Zm00001d040203	3.72721	59.7678	2.52829	SC		Yes	No	No
GRMZM2G163307	Zm00001d006567	28.5685	59.7612	5.81083	SC		Yes	No	Yes
GRMZM2G111472	Zm00001d012647	373.394	59.7516	6.40982	FALSE		Yes	Yes	Yes
GRMZM2G424582	Zm00001d038106	6.66798	59.699	1.87844	SC		Yes	No	No
GRMZM2G350802	Zm00001d037695	2786.36	59.5273	16.0876	FALSE		Yes	Yes	Yes
GRMZM2G076911	Zm00001d030770	117.589	59.4994	9.11112	FALSE		Yes	No	No
GRMZM2G129065	Zm00001d012223	7.5622	59.4708	3.7865	SC		Yes	No	No
GRMZM2G099052	Zm00001d009482	116.307	59.3615	25.8096	FALSE		Yes	No	No
GRMZM2G072029	Zm00001d008974	33.7627	59.3608	1.08463	SC		Yes	Yes	Yes
GRMZM2G093276	Zm00001d019228	101.723	59.3306	3.3697	FALSE		Yes	No	No
GRMZM5G836939	Zm00001d018113	46.8409	59.3302	5.2223	SC		Yes	No	No
GRMZM2G113139	Zm00001d029352	6.51839	59.246	9.68882	SC		No	No	No
GRMZM2G145019	Zm00001d011697	30.3664	59.2316	0.386144	SC		Yes	No	No
GRMZM2G071630	Zm00001d051001	423.615	59.1247	451.167	FALSE		No	No	No
GRMZM2G161154	Zm00001d039914	563.541	59.0358	1056.99	FALSE		No	No	No
GRMZM2G018837	Zm00001d053753	7.99953	58.9889	8.26339	SC		Yes	No	No
GRMZM2G029087	Zm00001d015091	62.9819	58.9619	21.6554	FALSE		No	No	No
GRMZM2G000114	Zm00001d004300	1177.14	58.9072	4.08783	FALSE		No	No	No
GRMZM2G417525	Zm00001d015457	2.96852	58.8921	0.14692	SC	tdsgR96B12	Yes	Yes	No
GRMZM2G082205	Zm00001d022097	8.12101	58.8401	0.405633	SC		Yes	No	No
GRMZM2G334857	Zm00001d008321	10.6182	58.8109	0.75227	SC		Yes	Yes	Yes
GRMZM2G419542	Zm00001d036246	10.2794	58.809	0.580586	SC		Yes	No	No
GRMZM2G424181	Zm00001d030659	224.008	58.7304	4.86036	FALSE		Yes	No	No
GRMZM2G039263	Zm00001d052056	31.0869	58.7242	40.1591	SC		Yes	No	No
GRMZM2G015418	Zm00001d014199	489.49	58.721	0.456305	FALSE		Yes	No	No
GRMZM5G879737	Zm00001d014199	489.49	58.721	7.01139	FALSE		Yes	No	No
GRMZM2G066343	Zm00001d006841	28.1045	58.6863	7.69535	SC		Yes	Yes	No
GRMZM5G868767	Zm00001d012694	3.21894	58.678	3.52123	SC		No	No	No
GRMZM2G106263	Zm00001d048494	18.8809	58.6672	8.26088	SC		No	No	No
GRMZM2G386113	Zm00001d043728	64.5593	58.6537	3.18866	FALSE		No	No	No
GRMZM2G062996	Zm00001d029441	322.739	58.5998	0.252096	FALSE		Yes	No	No
GRMZM2G086887	Zm00001d030774	62.4763	58.5575	15.0984	FALSE		Yes	No	No
GRMZM2G056221	Zm00001d008881	630.887	58.521	0.130945	FALSE		Yes	No	No
GRMZM2G020484	Zm00001d008604	5.25709	58.4589	5.53947	SC		Yes	No	Yes
GRMZM5G822591	Zm00001d044614	275.596	58.4258	29.2104	FALSE		No	No	No
GRMZM2G115013	Zm00001d052113	11.8908	58.3461	3.63734	SC		No	No	No
GRMZM2G029396	Zm00001d034516	25.1456	58.3376	17.3242	SC		Yes	No	No
GRMZM2G367023	Zm00001d030026	48.2483	58.3374	0.220711	SC		Yes	No	No
GRMZM2G001895	Zm00001d030026	48.2483	58.3374	1.98791	SC		Yes	No	No
GRMZM2G133969	Zm00001d050498	5.38812	58.3352	1.94702	SC		Yes	Yes	Yes
GRMZM2G039906	Zm00001d034351	368.02	58.333	8.69474	FALSE		Yes	No	No
GRMZM2G103245	Zm00001d050304	3.30089	58.224	3.68785	SC		Yes	No	No
GRMZM5G885644	Zm00001d018303	2547.79	58.08	4.11353	FALSE		Yes	Yes	No
GRMZM2G061890	Zm00001d044251	54.3038	58.0626	1.52107	SC		Yes	No	No
GRMZM2G020912	Zm00001d036343	24.5256	57.9605	4.56983	SC		Yes	No	No
GRMZM2G079257	Zm00001d012652	92.1741	57.9341	48.6631	FALSE		Yes	Yes	Yes
GRMZM2G109987	Zm00001d048527	11.0257	57.9332	17.7077	SC		Yes	No	Yes
GRMZM2G329033	Zm00001d037807	63.2928	57.8023	12.8147	FALSE		Yes	No	Yes
GRMZM5G894234	Zm00001d048059	6.63701	57.7677	3.1196	SC		Yes	No	No
AC233893.1_FG002	Zm00001d048059	6.63701	57.7677	8.19062	SC		Yes	No	No
GRMZM2G123495	Zm00001d014073	236.072	57.7488	79.692	FALSE		Yes	Yes	No
GRMZM2G118714	Zm00001d023629	356.361	57.7261	9.95759	FALSE		Yes	Yes	No
GRMZM2G426511	Zm00001d029386	280.561	57.7018	0.072735	FALSE		No	No	No
GRMZM2G042074	Zm00001d029120	14.0188	57.6594	12.9902	SC		Yes	No	Yes
GRMZM2G018566	Zm00001d040438	88.4692	57.5665	6.8986	FALSE		Yes	Yes	Yes
GRMZM2G179662	Zm00001d018382	558.366	57.5618	3.52999	FALSE		No	No	No
GRMZM2G179658	Zm00001d018382	558.366	57.5618	7.05849	FALSE		No	No	No
GRMZM5G881464	Zm00001d037599	345.135	57.4827	5.3309	FALSE		Yes	No	No
GRMZM2G114613	Zm00001d041474	1064.39	57.4103	47.305	FALSE		No	No	No
GRMZM2G164567	Zm00001d025734	665.216	57.254	0	FALSE		Yes	Yes	Yes
GRMZM5G850786	Zm00001d025734	665.216	57.254	0	FALSE		Yes	Yes	Yes
GRMZM5G897749	Zm00001d025734	665.216	57.254	2.67241	FALSE		Yes	Yes	Yes
GRMZM5G813055	Zm00001d025734	665.216	57.254	11.5293	FALSE		Yes	Yes	Yes
GRMZM2G120918	Zm00001d016469	1257.82	57.1974	14.8579	FALSE		Yes	No	No
GRMZM2G050427	Zm00001d031426	95.2315	57.1217	0.151537	FALSE		No	No	No
GRMZM2G020478	Zm00001d031426	95.2315	57.1217	0.151537	FALSE		No	No	No
GRMZM2G113332	Zm00001d016691	144.096	57.1175	322.942	FALSE		No	No	No
GRMZM2G122057	Zm00001d012156	102.479	57.0756	6.7604	FALSE		Yes	Yes	Yes
GRMZM2G421829	Zm00001d012156	102.479	57.0756	7.72764	FALSE		Yes	Yes	Yes
GRMZM2G129585	Zm00001d049545	77.7334	57.0678	31.3104	FALSE		No	No	No
AC205122.4_FG003	Zm00001d018668	773.167	57.0591	237.507	FALSE		Yes	Yes	No
GRMZM2G143725	Zm00001d025010	30.703	57.0509	6.44937	SC		No	No	No
GRMZM2G021864	Zm00001d024625	10.5563	57.0404	7.75177	SC		Yes	No	No
GRMZM2G071441	Zm00001d043312	35.6476	57.0096	3.14936	SC		Yes	Yes	Yes
GRMZM2G091435	Zm00001d012142	476.186	56.9533	10.5925	FALSE		Yes	Yes	Yes
GRMZM2G157034	Zm00001d039211	65.1412	56.7626	8.14883	FALSE		Yes	No	No
GRMZM2G102521	Zm00001d045316	38.3837	56.7519	1.83027	SC		Yes	Yes	Yes
GRMZM2G034882	Zm00001d025667	5.3438	56.7334	5.46117	SC		No	No	No
GRMZM2G023418	Zm00001d009749	50.6074	56.6608	26.1696	SC		Yes	No	No
GRMZM2G068496	Zm00001d037972	22.0404	56.6581	154.043	SC		Yes	No	No
GRMZM2G178972	Zm00001d052007	694.722	56.6504	64.6791	FALSE		Yes	Yes	Yes
AC194970.5_FG004	Zm00001d006681	6.02935	56.5818	3.4716	SC		Yes	No	Yes
GRMZM2G130305	Zm00001d044288	12.6935	56.5587	31.2915	SC		Yes	No	No
GRMZM2G069765	Zm00001d028183	9.88289	56.5464	32.0525	SC		Yes	Yes	No
GRMZM2G144653	Zm00001d019034	112.747	56.5383	249.878	FALSE		No	No	No
GRMZM2G008273	Zm00001d049652	14.6911	56.538	25.1071	SC		No	No	No
GRMZM2G101571	Zm00001d018507	29.2145	56.5309	20.7707	SC		No	No	No
GRMZM2G056573	Zm00001d049729	126.642	56.5034	8.63254	FALSE		Yes	No	Yes
GRMZM2G124965	Zm00001d026176	50.7854	56.4901	7.91484	SC		Yes	Yes	Yes
GRMZM2G317738	Zm00001d017721	20.9731	56.4864	1.7631	SC		Yes	No	No
GRMZM2G078500	Zm00001d042634	70.8144	56.4078	52.6372	FALSE		No	No	No
GRMZM2G173425	Zm00001d033262	199.293	56.3728	24.9555	FALSE		Yes	No	Yes
GRMZM2G107239	Zm00001d048628	18.0719	56.2233	0.640362	SC		Yes	No	No
GRMZM5G854334	Zm00001d048628	18.0719	56.2233	10.1869	SC		Yes	No	No
GRMZM2G100511	Zm00001d048102	120.846	56.2228	122.109	FALSE		Yes	No	No
GRMZM2G508931	Zm00001d052817	123.223	56.2082	0	FALSE		Yes	Yes	No
GRMZM2G148229	Zm00001d022364	457.696	56.1865	10.1056	FALSE		Yes	No	No
GRMZM2G147811	Zm00001d041183	11.3859	56.1576	4.53755	SC		Yes	No	Yes
GRMZM2G136710	Zm00001d043278	744.901	56.1227	0.0947337	FALSE		Yes	No	No
GRMZM2G118467	Zm00001d032979	12.5032	56.1188	15.0089	SC		Yes	No	Yes
GRMZM2G044908	Zm00001d029650	2.33635	56.0859	4.71053	SC		Yes	No	Yes
GRMZM2G042032	Zm00001d028695	15.0608	56.0675	45.6092	SC		No	No	No
GRMZM2G060167	Zm00001d016081	13.8254	56.0457	2.93308	SC		No	No	No
AC209208.3_FG001	Zm00001d017525	4.45146	55.9503	2.13345	SC		Yes	No	No
GRMZM2G057642	Zm00001d016410	19.183	55.9009	50.0356	SC		No	No	No
GRMZM2G160364	Zm00001d020526	4.59033	55.8386	1.29764	SC		Yes	No	Yes
GRMZM5G815894	Zm00001d042525	81.0192	55.7941	589.623	FALSE		Yes	No	No
GRMZM2G059052	Zm00001d043889	662.836	55.7355	0.0954532	FALSE		Yes	No	No
GRMZM2G158277	Zm00001d014039	7.31557	55.6879	27.3529	SC		Yes	No	No
GRMZM2G009994	Zm00001d001898	32.6339	55.5694	9.40759	SC		Yes	No	No
GRMZM2G159427	Zm00001d027430	8.52579	55.5645	5.2733	SC		No	No	No
GRMZM2G071025	Zm00001d033827	5.57457	55.5278	6.7795	SC		Yes	No	No
GRMZM2G136178	Zm00001d016832	3.00487	55.4872	8.15908	SC		Yes	No	No
GRMZM2G117754	Zm00001d011334	3.27693	55.4486	10.6257	SC		Yes	No	No
GRMZM2G167932	Zm00001d021999	15.1272	55.4475	64.7778	SC		Yes	No	No
GRMZM2G117680	Zm00001d047183	9.00224	55.4457	4.586	SC		Yes	No	Yes
GRMZM2G045518	Zm00001d047183	9.00224	55.4457	6.22495	SC		Yes	No	Yes
GRMZM2G053083	Zm00001d021436	89.6502	55.4109	15.0047	FALSE		No	No	No
GRMZM2G159643	Zm00001d012607	12.2352	55.3125	128.999	SC		Yes	No	No
GRMZM2G176495	Zm00001d038063	217.929	55.2994	5.65069	FALSE		No	No	No
GRMZM2G064898	Zm00001d005396	4.12063	55.2482	24.5252	SC		No	No	No
GRMZM2G021219	Zm00001d003220	43.91	55.2332	10.4998	SC		Yes	Yes	Yes
GRMZM2G035430	Zm00001d038815	9.01208	55.1988	3.75215	SC		Yes	No	No
GRMZM2G115812	Zm00001d041889	5.07024	55.155	5.24007	SC		Yes	No	Yes
GRMZM2G071844	Zm00001d017468	454.075	55.1149	11.6381	FALSE		Yes	No	No
GRMZM2G054350	Zm00001d013052	127.707	55.0229	1.94434	FALSE		No	No	No
GRMZM2G176995	Zm00001d037872	2.85512	55.0201	0.809612	SC		No	No	No
GRMZM2G180704	Zm00001d005108	282.99	54.9894	12.4884	FALSE		Yes	No	No
GRMZM2G119791	Zm00001d052929	8.62713	54.9527	6.99483	SC		No	No	No
GRMZM2G178571	Zm00001d027646	1176.71	54.8275	3.21805	FALSE		Yes	Yes	Yes
GRMZM2G415215	Zm00001d033375	5.15497	54.8177	1.0886	SC		Yes	Yes	Yes
GRMZM2G132468	Zm00001d007942	32.0868	54.7357	13.7275	SC		No	No	No
GRMZM2G044269	Zm00001d032387	128.289	54.6787	0	FALSE		Yes	Yes	Yes
GRMZM2G415012	Zm00001d006580	5.33852	54.6174	10.3893	SC		Yes	No	Yes
GRMZM2G129575	Zm00001d006717	5.29536	54.6096	3.85819	SC		Yes	Yes	Yes
GRMZM2G007922	Zm00001d047471	41.8437	54.6018	1.85224	SC		Yes	Yes	Yes
GRMZM2G063931	Zm00001d048473	5.80133	54.5961	13.7303	SC		Yes	No	Yes
GRMZM2G073959	Zm00001d012681	122.4	54.5854	4.13339	FALSE		Yes	Yes	No
GRMZM2G107491	Zm00001d012049	137.813	54.5202	2.75362	FALSE		No	No	No
GRMZM2G049194	Zm00001d018258	15.6228	54.5164	4.92174	SC		Yes	No	No
GRMZM2G380456	Zm00001d035089	17.3444	54.4795	0.0720546	SC		Yes	Yes	Yes
GRMZM2G563732	Zm00001d035089	17.3444	54.4795	0.203005	SC		Yes	Yes	Yes
GRMZM2G563728	Zm00001d035089	17.3444	54.4795	0.288525	SC		Yes	Yes	Yes
GRMZM2G331088	Zm00001d035089	17.3444	54.4795	0.318834	SC		Yes	Yes	Yes
GRMZM2G045668	Zm00001d030573	21.1746	54.4759	14.8131	SC		Yes	No	Yes
GRMZM2G061078	Zm00001d053913	1.11955	54.4497	15.8352	SC		No	No	No
GRMZM2G066304	Zm00001d049168	170.434	54.2067	0.0253929	FALSE		No	No	No
GRMZM2G181359	Zm00001d052078	32.7933	54.2003	84.7844	SC		Yes	No	No
GRMZM2G115750	Zm00001d031849	71.8026	54.1827	90.2724	FALSE		Yes	No	No
GRMZM2G075496	Zm00001d049766	106.116	54.1245	7.46259	FALSE		Yes	No	No
GRMZM5G800835	Zm00001d014005	57.0397	53.9973	27.4577	FALSE		Yes	No	No
GRMZM5G864239	Zm00001d014005	57.0397	53.9973	64.8221	FALSE		Yes	No	No
GRMZM2G062481	Zm00001d038057	254.953	53.9716	86.7801	FALSE		Yes	No	No
GRMZM2G165631	Zm00001d016797	20.5239	53.9406	13.452	SC		Yes	No	No
GRMZM2G015295	Zm00001d049239	156.817	53.9016	1437.87	FALSE		Yes	No	No
GRMZM2G054468	Zm00001d037352	21.1217	53.8481	11.2314	SC		Yes	Yes	Yes
GRMZM2G082529	Zm00001d032591	8.30152	53.8232	15.2279	SC		Yes	No	Yes
GRMZM2G007835	Zm00001d017169	62.2467	53.8132	46.7656	FALSE		No	No	No
GRMZM2G435979	Zm00001d037557	31.6518	53.7252	1.10542	SC		Yes	Yes	Yes
GRMZM2G034622	Zm00001d037557	31.6518	53.7252	8.47662	SC		Yes	Yes	Yes
GRMZM2G111720	Zm00001d052312	10.6767	53.7197	20.9747	SC		Yes	No	No
GRMZM2G094074	Zm00001d036568	57.5196	53.7066	117.798	FALSE		Yes	No	No
GRMZM2G086904	Zm00001d013780	14.7977	53.6945	57.2306	SC		Yes	No	No
GRMZM2G075690	Zm00001d009205	12.9693	53.6803	5.94291	SC		Yes	Yes	Yes
GRMZM2G052699	Zm00001d016894	576.717	53.6763	1.81195	FALSE		No	No	No
GRMZM2G112596	Zm00001d033294	59.6794	53.6447	3.03541	FALSE		No	No	No
GRMZM2G088086	Zm00001d036646	2.85231	53.6296	0.225719	SC		Yes	No	No
GRMZM2G012690	Zm00001d016552	4.58201	53.6188	10.6412	SC		Yes	Yes	Yes
GRMZM2G362883	Zm00001d017252	1641.43	53.5194	9.70147	FALSE		No	No	No
GRMZM2G379804	Zm00001d042080	4.09672	53.5152	0.551769	SC		Yes	Yes	Yes
GRMZM2G090500	Zm00001d030094	3.28024	53.489	13.2611	SC		No	No	No
GRMZM2G414826	Zm00001d036688	17.9947	53.4885	0.039061	SC		Yes	No	No
GRMZM2G130101	Zm00001d009403	6.55958	53.2615	3.73772	SC		Yes	Yes	Yes
GRMZM2G023833	Zm00001d034064	17.5673	53.2489	76.5475	SC		Yes	No	No
GRMZM2G111923	Zm00001d051232	4.36164	53.2269	4.91842	SC		Yes	No	No
GRMZM2G096486	Zm00001d034505	5.99728	53.2232	47.5506	SC		Yes	No	No
GRMZM2G145396	Zm00001d035948	88.9857	53.138	131.166	FALSE		Yes	No	No
GRMZM2G467169	Zm00001d045072	48.5761	53.0329	18.6351	SC		Yes	No	No
GRMZM2G392710	Zm00001d042523	7.91513	53.0292	5.55393	SC		Yes	No	No
GRMZM2G155314	Zm00001d030982	3.60882	53.0181	1.65871	SC		Yes	No	No
GRMZM2G013196	Zm00001d014330	6.83326	52.991	1.69757	SC		No	No	No
GRMZM2G012958	Zm00001d014330	6.83326	52.991	14.3916	SC		No	No	No
GRMZM2G119640	Zm00001d053841	14.0044	52.9426	8.92874	SC		No	No	No
GRMZM2G423575	Zm00001d021015	4.74797	52.9369	0	SC		Yes	No	No
GRMZM2G102181	Zm00001d021015	4.74797	52.9369	7.78315	SC		Yes	No	No
GRMZM2G180982	Zm00001d033611	175.938	52.9217	67.081	FALSE		Yes	No	No
GRMZM2G027741	Zm00001d017704	4.99685	52.9018	188.048	SC		No	No	No
GRMZM2G002807	Zm00001d006221	7.91992	52.8635	22.0684	SC		No	No	No
GRMZM2G088371	Zm00001d039766	2484.71	52.7076	7.3703	FALSE		Yes	Yes	No
GRMZM2G170805	Zm00001d014692	9.8447	52.6982	27.0606	SC		Yes	No	No
GRMZM2G111907	Zm00001d042807	4.2882	52.6256	18.7685	SC		Yes	No	Yes
GRMZM2G000645	Zm00001d045379	34.0638	52.5282	11.0477	SC		Yes	No	No
GRMZM2G097395	Zm00001d049831	260.633	52.4325	4.17677	FALSE		Yes	No	No
GRMZM2G013794	Zm00001d019907	25.0435	52.4157	1.84507	SC		Yes	Yes	Yes
GRMZM2G002879	Zm00001d006470	7.39481	52.2733	29.5865	SC		No	No	No
GRMZM2G096877	Zm00001d028352	24.3547	52.2665	14.9712	SC		Yes	No	No
GRMZM2G330650	Zm00001d029281	3.72257	52.2631	16.8216	SC		Yes	Yes	Yes
GRMZM2G139419	Zm00001d025461	5.45219	52.2052	4.38236	SC		Yes	Yes	Yes
GRMZM2G156035	Zm00001d039296	11.0214	52.2035	5.0748	SC		Yes	No	No
GRMZM2G061446	Zm00001d042018	12.2853	52.1296	19.4879	SC		Yes	No	Yes
GRMZM5G870170	Zm00001d035115	991.831	52.1149	21.2035	FALSE		Yes	Yes	Yes
GRMZM2G129311	Zm00001d021799	7.14947	52.0757	1.02654	SC		Yes	No	Yes
GRMZM2G456000	Zm00001d009771	13.8301	52.0681	24.7872	SC		Yes	No	No
GRMZM2G431243	Zm00001d047209	8.44971	51.974	5.0411	SC		Yes	No	No
GRMZM2G109009	Zm00001d036977	60.8129	51.9291	6.6815	FALSE		Yes	No	No
GRMZM5G880435	Zm00001d032450	53.366	51.922	0	FALSE		Yes	Yes	Yes
GRMZM2G077361	Zm00001d019627	12.8799	51.8071	11.0091	SC		Yes	No	Yes
GRMZM2G079387	Zm00001d004679	1020.41	51.7878	0	FALSE		Yes	No	No
GRMZM2G067964	Zm00001d034252	6.34947	51.7875	6.32207	SC		Yes	No	Yes
GRMZM5G850607	Zm00001d025100	16.0199	51.7837	16.4662	SC		Yes	No	Yes
GRMZM5G801457	Zm00001d025100	16.0199	51.7837	18.7933	SC		Yes	No	Yes
GRMZM2G126446	Zm00001d039740	100.827	51.7831	4.29259	FALSE		Yes	No	No
GRMZM2G030971	Zm00001d039740	100.827	51.7831	8.13259	FALSE		Yes	No	No
GRMZM2G442148	Zm00001d053307	449.847	51.7642	0.195973	FALSE		Yes	No	No
GRMZM5G814549	Zm00001d033731	6.36104	51.725	0.203167	SC		No	No	No
GRMZM2G067350	Zm00001d015275	3.16438	51.7015	0.870927	SC		Yes	No	No
GRMZM2G039600	Zm00001d025712	8.46237	51.6782	2.90009	SC		No	No	No
GRMZM2G109425	Zm00001d007192	57.6377	51.6246	42.2318	FALSE		No	No	No
GRMZM2G107620	Zm00001d026555	2.60571	51.5683	24.6434	SC		Yes	No	Yes
GRMZM2G176881	Zm00001d002946	61.1338	51.5234	27.031	FALSE		No	No	No
GRMZM2G168096	Zm00001d039160	472.514	51.5118	2.76251	FALSE		Yes	Yes	Yes
GRMZM2G032042	Zm00001d006647	2.94652	51.5112	1.63543	SC		Yes	Yes	Yes
GRMZM5G883149	Zm00001d010537	31.0637	51.4955	42.6412	SC		No	No	No
GRMZM2G066496	Zm00001d023423	7.76278	51.453	24.7971	SC		Yes	No	No
GRMZM2G150941	Zm00001d039683	12.7219	51.3601	3.6977	SC		Yes	Yes	Yes
GRMZM2G140150	Zm00001d017985	370.085	51.3569	68.032	FALSE		Yes	No	No
GRMZM2G100318	Zm00001d012128	2.49718	51.2846	1.83763	SC	tdsgR87A03	Yes	No	Yes
GRMZM2G129453	Zm00001d020147	32.4458	51.2097	560.504	SC		No	No	No
GRMZM2G097499	Zm00001d025538	14.1864	51.2019	2.07183	SC		Yes	No	No
GRMZM2G121785	Zm00001d012549	6.07804	51.1556	20.0622	SC		No	No	No
GRMZM2G104907	Zm00001d049553	37.2889	51.1225	36.1007	SC		Yes	No	No
AC199526.5_FG002	Zm00001d040697	3678.28	51.0728	361.731	FALSE		Yes	Yes	No
GRMZM2G180452	Zm00001d028297	2.94964	50.9808	3.05182	SC		Yes	No	No
GRMZM2G024310	Zm00001d053983	437.362	50.9174	31.3945	FALSE		Yes	No	No
GRMZM2G074158	Zm00001d034074	5.75106	50.8232	10.6094	SC		Yes	No	No
GRMZM2G045270	Zm00001d011536	94.1676	50.8203	18.2291	FALSE		No	No	No
GRMZM2G084891	Zm00001d013683	149.294	50.7517	1.24077	FALSE		Yes	No	No
GRMZM5G895064	Zm00001d013683	149.294	50.7517	17.2246	FALSE		Yes	No	No
GRMZM2G090732	Zm00001d010548	709.015	50.7164	0.041417	FALSE		Yes	No	No
GRMZM2G147791	Zm00001d040617	35.4356	50.7119	410.92	SC		Yes	Yes	No
GRMZM2G097662	Zm00001d025171	5.26375	50.6992	6.72031	SC		No	No	No
GRMZM2G020915	Zm00001d052296	218.142	50.6954	0.433103	FALSE		Yes	No	No
AC233910.1_FG010	Zm00001d006308	765.998	50.6258	16.3797	FALSE		Yes	No	No
GRMZM2G161087	Zm00001d004118	95.2038	50.6252	5.39181	FALSE		Yes	No	No
GRMZM2G058407	Zm00001d045650	167.24	50.6247	62.0968	FALSE		No	No	No
GRMZM2G164182	Zm00001d052551	143.98	50.5226	0.0649547	FALSE		Yes	No	No
GRMZM5G856142	Zm00001d023724	20.8001	50.4776	8.38592	SC		Yes	Yes	Yes
GRMZM2G092975	Zm00001d046600	14.6297	50.4619	65.7113	SC		Yes	No	No
GRMZM2G403162	Zm00001d006861	9.76994	50.3704	13.375	SC		Yes	Yes	Yes
GRMZM2G087651	Zm00001d032588	21.0198	50.2924	67.4498	SC		Yes	No	No
GRMZM2G158293	Zm00001d048568	4.63408	50.2615	1.07212	SC		Yes	Yes	Yes
AC187567.4_FG004	Zm00001d037734	11.9025	50.0732	0.283108	SC		Yes	No	No
GRMZM2G126435	Zm00001d037734	11.9025	50.0732	19.8531	SC		Yes	No	No
GRMZM2G550865	Zm00001d047897	48.8952	50.0642	20.1898	SC		Yes	Yes	No
GRMZM2G119169	Zm00001d010009	44.5265	49.913	99.3219	SC		Yes	No	No
GRMZM2G135629	Zm00001d025727	1203.63	49.8945	0.0362743	FALSE		No	No	No
GRMZM2G437481	Zm00001d025727	1203.63	49.8945	0.275973	FALSE		No	No	No
GRMZM2G048883	Zm00001d030652	921.189	49.8777	5.83672	FALSE		Yes	No	No
GRMZM2G039155	Zm00001d005675	651.03	49.8602	65.6728	FALSE		Yes	No	No
GRMZM2G092959	Zm00001d017754	59.753	49.8492	17.1066	FALSE		No	No	No
GRMZM2G379428	Zm00001d013627	7.86091	49.837	3.5967	SC		Yes	No	No
GRMZM5G897604	Zm00001d013627	7.86091	49.837	12.6866	SC		Yes	No	No
GRMZM2G152963	Zm00001d022378	15.8419	49.7842	3.69134	SC		No	No	No
GRMZM2G163671	Zm00001d052768	5.15746	49.7659	83.4648	SC		No	No	No
GRMZM2G330430	Zm00001d003347	1.83645	49.7575	23.3814	SC		No	No	No
GRMZM2G031043	Zm00001d040234	4.17059	49.7269	0.485868	SC		Yes	No	No
GRMZM2G392320	Zm00001d015289	3.92051	49.7266	7.66268	SC		Yes	No	No
GRMZM2G172244	Zm00001d029527	337.322	49.707	408.553	FALSE		Yes	No	No
GRMZM2G150772	Zm00001d033368	41.9088	49.6912	5.09463	SC		No	No	No
GRMZM2G017089	Zm00001d033309	7.06462	49.5947	17.7681	SC		Yes	Yes	Yes
GRMZM2G062420	Zm00001d001959	77.8816	49.5833	10.2371	FALSE		Yes	No	No
GRMZM2G022229	Zm00001d003268	413.637	49.3711	5.57522	FALSE		No	No	No
GRMZM2G164141	Zm00001d042746	4.85176	49.3375	25.7814	SC		Yes	No	No
GRMZM5G824574	Zm00001d044996	2.78806	49.3208	0	SC		Yes	No	No
GRMZM2G144273	Zm00001d012868	8.30668	49.3187	20.2717	SC		Yes	Yes	Yes
GRMZM2G702094	Zm00001d043305	130.745	49.318	0	FALSE		Yes	Yes	Yes
GRMZM2G045128	Zm00001d043305	130.745	49.318	1.77469	FALSE		Yes	Yes	Yes
GRMZM5G838938	Zm00001d043305	130.745	49.318	4.57582	FALSE		Yes	Yes	Yes
GRMZM2G172891	Zm00001d043305	130.745	49.318	9.45059	FALSE		Yes	Yes	Yes
GRMZM2G469523	Zm00001d032346	1029.9	49.2676	139.063	FALSE		No	No	No
GRMZM2G171622	Zm00001d042314	1166.54	49.2631	10.6508	FALSE		No	No	No
GRMZM2G010474	Zm00001d002136	154.302	49.2209	0.035835	FALSE		Yes	Yes	Yes
GRMZM2G005865	Zm00001d025717	14.9341	49.1958	6.04128	SC		Yes	No	No
GRMZM2G159330	Zm00001d025048	19.7441	49.0816	7.1224	SC		Yes	No	No
GRMZM2G443953	Zm00001d046468	23.3052	49.0238	6.73917	SC		Yes	Yes	Yes
GRMZM2G145563	Zm00001d039073	1.29179	48.9723	0.349448	SC		Yes	Yes	Yes
GRMZM2G045278	Zm00001d012382	885.729	48.8864	4.28191	FALSE		No	No	No
AC217842.3_FG001	Zm00001d005135	5.54594	48.838	16.3514	SC		No	No	No
GRMZM2G111238	Zm00001d014306	7.87347	48.8258	20.1461	SC		Yes	No	Yes
GRMZM2G091583	Zm00001d052307	24.7423	48.8045	3.77336	SC		Yes	No	No
GRMZM2G103721	Zm00001d050219	5.94818	48.7891	6.27027	SC		Yes	No	No
GRMZM2G305321	Zm00001d026511	164.844	48.7589	1.19978	FALSE		Yes	No	No
GRMZM2G477491	Zm00001d026511	164.844	48.7589	1.6058	FALSE		Yes	No	No
GRMZM2G084586	Zm00001d026511	164.844	48.7589	7.92258	FALSE		Yes	No	No
GRMZM2G147671	Zm00001d047941	67.8347	48.7268	76.1909	FALSE		No	No	No
GRMZM2G028914	Zm00001d029608	174.533	48.6922	10.6031	FALSE		Yes	Yes	Yes
GRMZM2G177621	Zm00001d024525	7.34757	48.6856	32.3421	SC		Yes	No	No
GRMZM2G043141	Zm00001d029566	1634.54	48.6714	1.85749	FALSE		Yes	No	No
GRMZM2G394827	Zm00001d038865	93.1237	48.6489	788.363	FALSE		Yes	No	No
GRMZM5G827266	Zm00001d010614	59.8107	48.644	528.661	FALSE		No	No	No
GRMZM2G375607	Zm00001d014365	191.543	48.6172	553.27	FALSE		No	No	No
GRMZM2G049484	Zm00001d048270	8.11353	48.5927	5.5477	SC		No	No	No
GRMZM2G119759	Zm00001d001786	5.25624	48.5838	2.69617	SC		No	No	No
GRMZM2G104400	Zm00001d010227	47.567	48.316	44.8476	SC		Yes	No	No
GRMZM2G137558	Zm00001d005966	516.461	48.3091	10.7629	FALSE		Yes	Yes	Yes
GRMZM2G007489	Zm00001d036137	204.294	48.1577	31.1948	FALSE		Yes	Yes	No
GRMZM2G038252	Zm00001d043076	4.39428	48.0851	8.34183	SC	tdsgR53C03	No	No	No
GRMZM2G069274	Zm00001d043076	4.39428	48.0851	8.70314	SC		No	No	No
GRMZM2G431900	Zm00001d019233	4.90946	48.0723	19.7367	SC		Yes	No	No
GRMZM2G442215	Zm00001d037066	243.813	48.0466	0.298325	FALSE		Yes	Yes	No
GRMZM2G027726	Zm00001d053952	92.8759	48.0431	11.5776	FALSE		No	No	No
AC148167.6_FG001	Zm00001d018986	1553.72	48.0111	22.6087	FALSE		No	No	No
GRMZM2G103230	Zm00001d035933	18.957	48.0053	7.23495	SC		Yes	No	No
GRMZM2G054811	Zm00001d043275	103.965	47.9913	11.4533	FALSE		No	No	No
GRMZM2G040145	Zm00001d034350	20.9167	47.9777	9.88533	SC		Yes	No	No
GRMZM2G131907	Zm00001d030895	213.97	47.9393	39.474	FALSE		No	No	No
GRMZM5G829946	Zm00001d003924	282.18	47.928	3.07471	FALSE		Yes	Yes	Yes
GRMZM2G448104	Zm00001d026362	16.3312	47.9053	5.86524	SC		Yes	No	Yes
GRMZM2G024733	Zm00001d040340	314.126	47.9022	5.23529	FALSE		Yes	Yes	Yes
GRMZM2G110646	Zm00001d046972	54.9002	47.896	15.0777	FALSE		No	No	No
GRMZM2G138429	Zm00001d047059	57.1003	47.8845	4.23107	FALSE		Yes	Yes	Yes
GRMZM2G137348	Zm00001d009840	490.899	47.8793	4.98646	FALSE		Yes	Yes	No
GRMZM2G053749	Zm00001d049840	278.162	47.8503	0.0751077	FALSE		Yes	Yes	Yes
GRMZM2G129354	Zm00001d021802	243.658	47.8294	30.9874	FALSE		Yes	Yes	No
AC212835.3_FG007	Zm00001d002775	80.898	47.8269	69.022	FALSE		No	No	No
GRMZM5G801436	Zm00001d018277	110.997	47.7717	31.1885	FALSE		Yes	No	Yes
GRMZM2G102944	Zm00001d006938	3.4732	47.7277	4.9434	SC		Yes	No	No
GRMZM2G067929	Zm00001d030370	5.4252	47.6841	5.67545	SC		Yes	Yes	Yes
GRMZM2G027166	Zm00001d005329	102.784	47.6832	53.9016	FALSE		Yes	No	No
GRMZM2G112079	Zm00001d012127	137.84	47.6472	255.696	FALSE		No	No	No
GRMZM2G157263	Zm00001d038529	33.5263	47.6261	22.3544	SC		Yes	No	No
GRMZM2G069316	Zm00001d015568	4.67782	47.5639	37.4808	SC		Yes	No	No
GRMZM2G019236	Zm00001d049208	24.54	47.5614	17.7912	SC		Yes	No	No
GRMZM2G047855	Zm00001d034125	287.894	47.5175	18.2311	FALSE		Yes	Yes	Yes
GRMZM2G107867	Zm00001d028733	3.27695	47.4843	3.94127	SC		Yes	No	No
GRMZM5G871419	Zm00001d032597	8.99272	47.4323	12.5878	SC		No	No	No
GRMZM2G101105	Zm00001d032362	8.43323	47.3935	1.93994	SC		Yes	No	Yes
GRMZM2G139198	Zm00001d012601	2.02333	47.2644	27.4137	SC		No	No	No
GRMZM2G027019	Zm00001d018408	1005.04	47.1896	3.01992	FALSE		Yes	No	No
GRMZM2G117458	Zm00001d038541	61.9101	47.1794	6.56131	FALSE		Yes	Yes	Yes
GRMZM2G022065	Zm00001d039007	2.78177	47.1691	5.44749	SC		Yes	No	No
GRMZM2G168760	Zm00001d048575	15.9184	47.1541	2.42015	SC		Yes	Yes	Yes
GRMZM2G152319	Zm00001d047960	27.8376	47.1321	4.91186	SC		No	No	No
GRMZM2G125170	Zm00001d033879	35.7148	47.1311	0.91261	SC		No	No	No
GRMZM2G022921	Zm00001d006124	33.4869	47.0695	10.6023	SC		Yes	No	No
GRMZM2G039592	Zm00001d034485	77.5788	47.0543	15.0024	FALSE		Yes	No	No
GRMZM2G037650	Zm00001d032032	3.47499	47.0386	4.5193	SC		Yes	No	Yes
GRMZM2G129913	Zm00001d013262	2.34279	47.0214	0.870668	SC		No	No	No
GRMZM2G129889	Zm00001d013262	2.34279	47.0214	1.58213	SC		No	No	No
GRMZM2G494514	Zm00001d016615	3.54544	46.9962	1.18245	SC		Yes	No	Yes
GRMZM2G080156	Zm00001d002600	7.0576	46.9831	1.52211	SC		No	No	No
GRMZM2G102421	Zm00001d036481	160.081	46.9248	130.977	FALSE		Yes	No	No
GRMZM2G058745	Zm00001d010796	268.977	46.8796	5.76672	FALSE		Yes	No	No
GRMZM5G843213	Zm00001d021071	7.6594	46.8466	2.58289	SC		Yes	Yes	No
GRMZM2G149211	Zm00001d010478	4.68041	46.7537	7.27752	SC		Yes	No	No
GRMZM2G104418	Zm00001d047910	44.5504	46.7028	36.4662	SC		Yes	No	No
GRMZM2G145725	Zm00001d048609	10.3538	46.6889	6.86256	SC		Yes	No	No
GRMZM2G093623	Zm00001d026647	17.7674	46.6636	2.27033	SC		No	No	No
GRMZM2G074787	Zm00001d026647	17.7674	46.6636	29.6041	SC		No	No	No
GRMZM2G176307	Zm00001d017121	192.624	46.6452	90.1524	FALSE		Yes	Yes	No
GRMZM2G310069	Zm00001d042064	3.70548	46.615	2.17354	SC		Yes	No	No
GRMZM2G083068	Zm00001d009903	4.09889	46.6033	2.53635	SC		Yes	No	No
GRMZM2G153722	Zm00001d050089	26.6394	46.5942	2.72489	SC		Yes	Yes	Yes
GRMZM2G016892	Zm00001d034833	15.5913	46.4547	12.6922	SC		Yes	No	No
GRMZM2G394722	Zm00001d046579	44.8061	46.4231	0.746309	SC		Yes	Yes	Yes
GRMZM2G343917	Zm00001d046579	44.8061	46.4231	1.5249	SC		Yes	Yes	Yes
GRMZM2G042231	Zm00001d046579	44.8061	46.4231	9.22142	SC		Yes	Yes	Yes
GRMZM2G012631	Zm00001d052855	57.7017	46.4173	429.887	FALSE		Yes	Yes	No
GRMZM2G165681	Zm00001d021675	36.4384	46.3247	13.103	SC		No	No	No
GRMZM2G132968	Zm00001d004841	691.058	46.3107	188.275	FALSE		Yes	No	No
GRMZM2G060732	Zm00001d052364	222.819	46.2968	1.95849	FALSE		No	No	No
GRMZM2G060470	Zm00001d052364	222.819	46.2968	25.5942	FALSE		No	No	No
GRMZM2G421791	Zm00001d038739	12.8267	46.2389	8.50821	SC		Yes	No	No
GRMZM2G117746	Zm00001d047426	12.1115	46.2242	50.2576	SC		Yes	No	No
GRMZM2G160069	Zm00001d025834	6.81793	46.2179	5.03077	SC	tdsgR31B01	Yes	Yes	Yes
GRMZM2G142039	Zm00001d053634	23.5861	46.2172	4.62793	SC		No	No	No
GRMZM2G051103	Zm00001d048460	1430.9	46.0877	6.21319	FALSE		Yes	Yes	No
GRMZM2G104047	Zm00001d011492	6.24544	46.0188	4.17369	SC		Yes	No	Yes
GRMZM2G038964	Zm00001d034319	326.032	45.9441	63.9225	FALSE		Yes	Yes	No
GRMZM2G050833	Zm00001d013300	42.1266	45.8851	241.078	SC		Yes	No	No
GRMZM2G138423	Zm00001d016230	3.95107	45.8812	1.63315	SC		Yes	No	No
GRMZM2G023372	Zm00001d033248	16.1154	45.7796	30.8402	SC		Yes	No	Yes
GRMZM2G123987	Zm00001d047666	74.059	45.7644	12.9067	FALSE		Yes	Yes	Yes
GRMZM2G111224	Zm00001d022132	390.707	45.7534	3.3167	FALSE		Yes	No	No
GRMZM2G065908	Zm00001d050238	7.72189	45.7392	22.9305	SC		Yes	No	Yes
GRMZM2G389462	Zm00001d014845	424.357	45.7058	0.261976	FALSE		No	No	No
AC196278.2_FG003	Zm00001d053070	5.37995	45.6392	0.176504	SC		Yes	Yes	Yes
AC196278.2_FG004	Zm00001d053070	5.37995	45.6392	0.438574	SC		Yes	Yes	Yes
GRMZM2G115245	Zm00001d053070	5.37995	45.6392	7.63102	SC		Yes	Yes	Yes
GRMZM5G896337	Zm00001d016972	1.3999	45.6373	0.504198	SC		Yes	No	No
GRMZM5G801651	Zm00001d016972	1.3999	45.6373	2.41468	SC		Yes	No	No
GRMZM2G116586	Zm00001d014674	11.2479	45.6153	3.74998	SC		Yes	No	No
GRMZM2G179737	Zm00001d052391	38.5465	45.4968	237.028	SC		No	No	No
GRMZM2G059179	Zm00001d049734	46.3055	45.4097	2.58885	FALSE		Yes	Yes	Yes
GRMZM2G126594	Zm00001d037732	33.0035	45.3961	201.636	SC		Yes	Yes	Yes
GRMZM2G140116	Zm00001d006287	10.5031	45.3749	541.97	SC		No	No	No
GRMZM2G178618	Zm00001d019106	61.8657	45.3625	21.5559	FALSE		Yes	No	No
GRMZM2G110626	Zm00001d018349	37.4701	45.3607	6.79747	SC		Yes	Yes	No
GRMZM2G126019	Zm00001d033751	63.6483	45.2647	20.3373	FALSE		No	No	No
AC197029.3_FG003	Zm00001d020355	4.37068	45.259	0.201976	SC		No	No	No
GRMZM2G082076	Zm00001d020355	4.37068	45.259	3.25192	SC		No	No	No
GRMZM2G044011	Zm00001d001983	15.7938	45.2565	7.73971	SC		Yes	No	Yes
GRMZM2G000936	Zm00001d007522	10.0316	45.2484	5.22515	SC		Yes	No	No
GRMZM2G081639	Zm00001d022491	4.42708	45.2379	0.69218	SC		No	No	No
GRMZM2G004459	Zm00001d034590	24.7878	45.2286	7.76092	SC		No	No	No
GRMZM5G823891	Zm00001d014783	41.0255	45.1889	16.265	SC		Yes	No	No
GRMZM2G026793	Zm00001d004019	36.8608	45.181	0.520068	SC		Yes	Yes	Yes
GRMZM2G082271	Zm00001d023741	112.659	45.1554	28.3722	FALSE		Yes	No	No
GRMZM2G028313	Zm00001d004172	9.86315	45.128	10.9308	SC		Yes	No	No
GRMZM2G149567	Zm00001d003847	4.39211	45.1206	3.99006	SC		Yes	No	No
GRMZM2G150901	Zm00001d026347	95.2038	45.049	5.32873	FALSE		Yes	No	No
GRMZM5G818514	Zm00001d015130	69.2272	45.0149	3.8058	FALSE		No	No	No
GRMZM2G365770	Zm00001d023440	1516.28	44.9855	1.68135	FALSE		Yes	Yes	Yes
GRMZM2G039824	Zm00001d024462	510.041	44.9625	24.8759	FALSE		Yes	No	No
GRMZM2G107609	Zm00001d045435	96.2616	44.9135	74.8372	FALSE		No	No	No
GRMZM2G110201	Zm00001d014093	11.2881	44.8633	23.5363	SC		Yes	No	No
GRMZM2G047632	Zm00001d005545	1340.99	44.8265	0.102811	FALSE		No	No	No
GRMZM2G042179	Zm00001d052053	193.163	44.7181	2.33477	FALSE		Yes	No	No
GRMZM2G006707	Zm00001d017126	8.09281	44.7039	13.1094	SC		Yes	No	Yes
GRMZM2G104288	Zm00001d026485	8.53704	44.6067	0.291918	SC		Yes	Yes	Yes
GRMZM2G104268	Zm00001d026485	8.53704	44.6067	2.509	SC		Yes	Yes	Yes
GRMZM2G151905	Zm00001d007225	9.28861	44.5936	2.01845	SC		Yes	No	No
GRMZM2G028190	Zm00001d011272	33.364	44.5848	2.75128	SC		Yes	Yes	Yes
GRMZM2G151440	Zm00001d018230	3.31929	44.5661	40.0376	SC		No	No	No
GRMZM2G118917	Zm00001d032894	6.71657	44.5407	4.5364	SC		No	No	No
GRMZM2G045970	Zm00001d005035	47.7836	44.4598	5.19567	FALSE		Yes	No	Yes
GRMZM2G178650	Zm00001d047435	6.75298	44.4292	14.0514	SC		Yes	No	Yes
GRMZM2G352431	Zm00001d016804	34.4096	44.4279	2.17911	SC		Yes	No	No
GRMZM5G876773	Zm00001d021123	400.363	44.4243	36.6519	FALSE		Yes	Yes	No
GRMZM5G897818	Zm00001d013095	7.36346	44.4162	3.48355	SC		No	No	No
GRMZM2G118587	Zm00001d037777	3.3578	44.3785	0	SC		Yes	No	No
GRMZM2G118597	Zm00001d037777	3.3578	44.3785	35.4237	SC		Yes	No	No
GRMZM2G091563	Zm00001d028194	299.113	44.3781	14.9436	FALSE		No	No	No
GRMZM2G041959	Zm00001d052253	1.58578	44.3588	9.48824	SC		No	No	No
AC206223.3_FG008	Zm00001d047721	111.857	44.2905	0.094126	FALSE		No	No	No
GRMZM2G000749	Zm00001d027726	104.399	44.2734	7.13515	FALSE		Yes	No	Yes
GRMZM5G882821	Zm00001d029140	2.36583	44.2674	2.34281	SC		Yes	No	No
GRMZM2G146885	Zm00001d011971	0.499211	44.2432	14.2107	SC		No	No	No
GRMZM2G026802	Zm00001d036797	4.81781	44.1665	2.20855	SC		Yes	No	Yes
GRMZM2G120578	Zm00001d015026	5.74622	44.1489	22.2602	SC		No	No	No
GRMZM2G150478	Zm00001d041751	3.528	44.1318	4.94559	SC		Yes	No	No
GRMZM2G164948	Zm00001d017823	6.73935	44.0687	224.745	SC		Yes	No	No
GRMZM2G133588	Zm00001d023992	156.534	44.0358	0.275087	FALSE		Yes	Yes	Yes
GRMZM2G108115	Zm00001d033906	22.1101	44.0023	3.74125	SC		Yes	No	No
GRMZM2G062554	Zm00001d002824	3.69416	43.9868	2.14494	SC		No	No	No
GRMZM2G361662	Zm00001d033928	8.81741	43.8786	10.5367	SC		No	No	No
GRMZM5G863602	Zm00001d046866	4.22948	43.8377	30.9616	SC		Yes	No	No
GRMZM2G007791	Zm00001d002316	2.09608	43.8011	2.67914	SC		No	No	No
GRMZM2G469901	Zm00001d011668	54.7521	43.7745	3.04177	FALSE		Yes	No	No
GRMZM2G009627	Zm00001d035023	6.61769	43.7642	7.79276	SC		Yes	No	No
GRMZM2G084477	Zm00001d010783	2.17942	43.7383	4.47529	SC		Yes	No	Yes
GRMZM2G017835	Zm00001d041186	50.4165	43.7176	38.5729	FALSE		Yes	No	No
GRMZM2G057935	Zm00001d034038	2.19828	43.7169	7.85828	SC		No	No	No
GRMZM5G814782	Zm00001d043784	0.913295	43.7129	0.109047	SC		No	No	No
GRMZM2G122223	Zm00001d043784	0.913295	43.7129	21.7722	SC		No	No	No
GRMZM2G108777	Zm00001d004594	69.0862	43.6851	0	FALSE		Yes	Yes	No
GRMZM2G157316	Zm00001d040411	18.3619	43.6739	14.4109	SC		Yes	No	No
GRMZM2G038356	Zm00001d040752	332.641	43.6402	101.956	FALSE		Yes	No	No
GRMZM2G113325	Zm00001d016854	14.6208	43.6292	28.1951	SC		Yes	No	Yes
GRMZM2G157596	Zm00001d038533	28.8021	43.6038	11.6187	SC		Yes	No	No
GRMZM2G158526	Zm00001d038533	28.8021	43.6038	20.2665	SC		Yes	No	No
GRMZM2G545326	Zm00001d049054	4.35389	43.5871	0.918001	SC		Yes	No	No
GRMZM2G425377	Zm00001d011309	47.3716	43.582	13.8293	FALSE		Yes	Yes	No
GRMZM2G063519	Zm00001d002149	6.03159	43.5199	1.82326	SC		Yes	No	No
GRMZM2G142502	Zm00001d005323	32.0317	43.5105	17.6343	SC		Yes	No	No
AC216229.3_FG002	Zm00001d025773	295.104	43.4998	0	FALSE		Yes	No	No
GRMZM2G125635	Zm00001d025773	295.104	43.4998	200.736	FALSE		Yes	No	No
GRMZM2G173483	Zm00001d026638	244.612	43.4775	0.097707	FALSE		No	No	No
GRMZM2G029478	Zm00001d026326	206.81	43.3259	23.349	FALSE		No	No	No
GRMZM2G108739	Zm00001d018512	10.2425	43.316	12.933	SC		Yes	Yes	Yes
GRMZM2G033828	Zm00001d031678	58.0787	43.2059	2.27884	FALSE		Yes	No	No
GRMZM2G082330	Zm00001d004702	24.8257	43.1977	11.9229	SC		Yes	No	Yes
GRMZM2G174757	Zm00001d030011	10.0799	43.1435	122.527	SC		No	No	No
GRMZM2G321420	Zm00001d008654	27.995	43.1352	1.15185	SC		Yes	No	Yes
AC218457.2_FG013	Zm00001d008654	27.995	43.1352	3.10983	SC		Yes	No	Yes
GRMZM2G499182	Zm00001d008654	27.995	43.1352	4.94553	SC		Yes	No	Yes
GRMZM2G467703	Zm00001d053876	101.368	43.1054	0.0170946	FALSE		Yes	Yes	Yes
GRMZM2G343437	Zm00001d023513	80.8861	43.0607	0	FALSE		Yes	No	No
GRMZM2G062394	Zm00001d034517	244.269	43.0432	60.4468	FALSE		No	No	No
GRMZM5G836471	Zm00001d026706	53.3848	43.0313	26.757	FALSE		Yes	No	No
GRMZM2G055917	Zm00001d020363	24.0956	43.0271	5.18344	SC		Yes	No	Yes
GRMZM2G337819	Zm00001d012398	38.8263	43.0248	11.1561	SC		Yes	No	No
GRMZM2G072550	Zm00001d045127	91.3262	43.0012	1.86944	FALSE		Yes	No	No
GRMZM2G124436	Zm00001d031600	15.429	42.9797	0	SC		Yes	Yes	No
GRMZM2G420004	Zm00001d053846	76.6725	42.9769	0	FALSE		No	No	No
GRMZM2G124791	Zm00001d013785	55.1277	42.9631	249.179	FALSE		Yes	No	No
GRMZM2G150319	Zm00001d006057	2.511	42.9227	27.4984	SC		Yes	No	No
GRMZM2G050166	Zm00001d045493	23.8028	42.9071	4.5969	SC		No	No	No
GRMZM2G073433	Zm00001d035048	103.52	42.8947	0.153968	FALSE		Yes	Yes	Yes
GRMZM2G073495	Zm00001d035048	103.52	42.8947	11.3996	FALSE		Yes	Yes	Yes
GRMZM5G831780	Zm00001d018755	66.5019	42.8808	41.0068	FALSE		Yes	No	Yes
GRMZM2G164493	Zm00001d034180	16.8676	42.8728	24.1289	SC		Yes	No	No
GRMZM2G055807	Zm00001d043797	24.8062	42.7858	4.87179	SC		Yes	No	No
GRMZM2G055905	Zm00001d043797	24.8062	42.7858	34.9941	SC		Yes	No	No
GRMZM2G147459	Zm00001d021306	34.1665	42.7299	14.8108	SC		No	No	No
GRMZM2G069603	Zm00001d053972	38.2247	42.7246	2.10453	SC		Yes	No	No
GRMZM2G060765	Zm00001d034400	55.5725	42.7069	15.4876	FALSE		No	No	No
[truncated: 1,221 more rows]

## Sheet: SD_top20%
gene_id_B73v3	gene_id_B73v4	FPKM_MP	FPKM_SC	FPKM_Seedling_Chettoor2014_SuppTableS2	SeedlingOnly_Class	Tested Ds-GFP insertion
AC216353.2_FG005	Zm00001d018197	7.64309	5.18347	32605.7	SD
GRMZM2G308907	Zm00001d045698	0	0	6404.76	SD
GRMZM2G158394	Zm00001d022630	0.129369	0	5906.43	SD
GRMZM2G306345	Zm00001d038163	0.25964	0	5296.1	SD
GRMZM2G070605	Zm00001d009028	0.232845	0.543269	4819.31	SD
AC207722.2_FG009	Zm00001d021435	0	0	4270.77	SD
GRMZM2G121878	Zm00001d044099	0.172994	0.0326014	4082.05	SD
GRMZM2G132929	Zm00001d039106	240.688	18.8716	3975.52	FALSE
GRMZM2G050131	Zm00001d004344	0	0	3801.32	SD
GRMZM2G018627	Zm00001d033136	0	0	3665.01	SD
GRMZM2G414192	Zm00001d033132	0	0	3653.11	SD
GRMZM2G077333	Zm00001d042697	0	0	3288.78	SD
GRMZM2G083841	Zm00001d046170	0.0283986	1.54219	3144.5	SD
GRMZM2G080107	Zm00001d041819	0.0619356	0.163346	2852.3	SD
GRMZM2G113033	Zm00001d004894	1.97626	0	2819.45	SD
GRMZM2G172204	Zm00001d019312	0	0	2764.24	SD
GRMZM2G016066	Zm00001d005446	0	0.0252495	2721.03	SD
GRMZM2G071450	Zm00001d035859	0	0	2587.13	SD
GRMZM2G059083	Zm00001d042049	0	0	2576.41	SD
GRMZM2G013342	Zm00001d034543	0	0	2456.34	SD
GRMZM2G056500	Zm00001d004348	0	0	2437.7	SD
GRMZM2G010348	Zm00001d010236	9.02779	14.6825	2293.02	SD
GRMZM2G073150	Zm00001d037111	0.354953	0.239184	2158.38	SD
GRMZM2G042118	Zm00001d012052	10.5898	10.2818	2040	SD
GRMZM2G034152	Zm00001d024281	0.804342	0.0178271	1991.01	SD
GRMZM2G098520	Zm00001d052595	0	0	1965.06	SD
GRMZM2G337113	Zm00001d003429	0	0	1943.67	SD
GRMZM2G046284	Zm00001d023559	68.6394	7.46427	1901.04	FALSE
GRMZM2G162748	Zm00001d016134	0	0	1882.26	SD
AC210003.2_FG015	Zm00001d002001	0	0	1856.28	SD
GRMZM2G134264	Zm00001d004342	0	0	1833.73	SD
GRMZM2G033885	Zm00001d021763	0.0381023	0	1803.41	SD
AC233788.2_FG002	Zm00001d012443	0	0	1759.66	SD
GRMZM2G122337	Zm00001d035001	0	0	1681.17	SD
AC190623.3_FG001	Zm00001d043299	0	0	1627.7	SD
GRMZM5G804323	Zm00001d006540	0	0	1627.69	SD
GRMZM2G351977	Zm00001d011285	0	0	1602	SD
GRMZM2G402936	Zm00001d039040	0	0	1550.9	SD
GRMZM2G001653	Zm00001d003767	0	0	1493.13	SD
GRMZM2G000326	Zm00001d035684	0	0	1478.41	SD
GRMZM2G480850	Zm00001d044925	0	0	1476.95	SD
GRMZM2G094388	Zm00001d028755	4.15674	1.33621	1474.05	SD
GRMZM2G124317	Zm00001d047282	366.01	163.576	1466.16	FALSE
GRMZM5G834758	Zm00001d014858	983.272	332.723	1459.94	FALSE
GRMZM2G057186	Zm00001d035337	622.822	92.5245	1453.66	FALSE
GRMZM2G477325	Zm00001d022264	0.0742424	0.0481197	1446.03	SD
GRMZM2G085646	Zm00001d013146	0	0	1443.64	SD
GRMZM2G015295	Zm00001d049239	156.817	53.9016	1437.87	FALSE
GRMZM2G157007	Zm00001d008228	1.91392	0.354907	1426.43	SD
GRMZM2G010884	Zm00001d046786	0	0	1417.99	SD
GRMZM5G890561	Zm00001d005642	8.79575	2.32621	1414.38	SD
GRMZM2G162529	Zm00001d017711	0	0	1382.72	SD
AC209208.3_FG002	Zm00001d017526	1.14445	0.813599	1378.24	SD
GRMZM2G161295	Zm00001d042257	0.0898089	0.135107	1360.27	SD
GRMZM2G104549	Zm00001d044402	0	0	1351.52	SD
GRMZM2G080603	Zm00001d031168	260.284	60.8965	1350.04	FALSE
GRMZM2G155242	Zm00001d028180	3.79753	2.95165	1329.85	SD
GRMZM2G051879	Zm00001d029394	23.8698	343.525	1306.66	FALSE
GRMZM2G158568	Zm00001d017850	103.875	23.9314	1279.71	FALSE
GRMZM2G153292	Zm00001d033850	11045	351.621	1235.48	FALSE
GRMZM2G326111	Zm00001d016660	0	0	1211.25	SD
GRMZM2G048313	Zm00001d035003	0	0	1206.87	SD
GRMZM2G052869	Zm00001d008620	66.3229	31.8588	1191.5	FALSE
GRMZM2G329047	Zm00001d005996	1.08773	0	1185.81	SD
GRMZM2G152466	Zm00001d013367	6183.11	633.146	1174.43	FALSE
GRMZM2G010929	Zm00001d008612	0	0	1165.73	SD
GRMZM2G154397	Zm00001d003157	21192.7	795.425	1161.43	FALSE
GRMZM2G382914	Zm00001d015376	92.6653	105.143	1156.65	FALSE
GRMZM2G132623	Zm00001d031429	5.9747	3.43543	1155.29	SD
GRMZM2G162233	Zm00001d018030	0	0	1138.31	SD
GRMZM2G116273	Zm00001d012675	28.2736	22.8502	1098.73	FALSE
GRMZM2G306258	Zm00001d042930	1.99916	20.2366	1098.27	SD
GRMZM5G825759	Zm00001d047789	0	0	1095.97	SD
AC155610.2_FG009	Zm00001d042725	5.56976	2.12293	1090.51	SD
GRMZM2G001696	Zm00001d028471	0.0133186	0.0534773	1090.38	SD
GRMZM5G847707	Zm00001d017932	0	0	1083.31	SD
GRMZM2G130678	Zm00001d013141	5.16194	40.8561	1075.99	FALSE
GRMZM2G071959	Zm00001d020580	34.9297	9.04585	1073.73	FALSE
GRMZM2G064096	Zm00001d037513	0.0502549	0	1073.01	SD
GRMZM2G149428	Zm00001d007267	0.159523	0	1065.28	SD
GRMZM2G161154	Zm00001d039914	563.541	59.0358	1056.99	FALSE
GRMZM2G057281	Zm00001d021784	0.0241584	0	1042.25	SD
GRMZM2G048907	Zm00001d021620	2.99198	0.607081	1020.88	SD
GRMZM2G009320	Zm00001d022107	5.5984	4.97133	1020.61	SD
GRMZM2G463913	Zm00001d014488	0.799423	4.1268	997.926	SD
GRMZM5G863656	Zm00001d028117	84.1007	13.5551	983.089	FALSE
GRMZM2G092311	Zm00001d015385	0	0	979.724	SD
GRMZM2G163988	Zm00001d011596	0.250192	0	979.145	SD
GRMZM2G058070	Zm00001d021703	0	0	978.921	SD
GRMZM2G377168	Zm00001d016991	0	0	971.098	SD
GRMZM2G017290	Zm00001d034283	0	0.0607029	970.398	SD
GRMZM2G088847	Zm00001d052321	12.4149	8.29608	954.568	SD
GRMZM2G118637	Zm00001d053834	93.709	217.02	952.542	FALSE
GRMZM2G064302	Zm00001d045431	788.046	133.193	952.096	FALSE
GRMZM2G119471	Zm00001d027442	1.80338	11.8458	948.271	SD
GRMZM2G180625	Zm00001d035156	16.8179	5.11119	946.232	SD
GRMZM5G850966	Zm00001d038374	24.2221	24.0398	943.819	FALSE
GRMZM2G130358	Zm00001d044130	11.4634	2.34847	941.701	SD
GRMZM2G137839	Zm00001d028709	473.949	105.259	940.276	FALSE
GRMZM2G155216	Zm00001d009589	0	0	923.623	SD
GRMZM2G050412	Zm00001d035561	5.66831	1.23122	912.797	SD
GRMZM2G059191	Zm00001d011833	0	0	885.532	SD
GRMZM2G451224	Zm00001d038984	0	0	885.363	SD
GRMZM2G038519	Zm00001d006663	1.26313	2.87112	880.419	SD
GRMZM2G160268	Zm00001d050403	0	0	873.228	SD
GRMZM2G109244	Zm00001d002815	0.82139	0	869.275	SD
GRMZM2G153541	Zm00001d046449	83.9925	21.5176	867.937	FALSE
GRMZM2G472696	Zm00001d048491	3.55988	6.84539	867.033	SD
GRMZM2G110063	Zm00001d008625	0.366775	0.00788583	863.646	SD
GRMZM2G175562	Zm00001d036535	2.16247	0.0894391	842.704	SD
GRMZM2G047954	Zm00001d018779	0	0	834.502	SD
GRMZM2G089136	Zm00001d038579	4.19844	13.6504	832.08	SD
GRMZM2G170120	Zm00001d040567	0.569983	0.384818	815.347	SD
GRMZM2G085924	Zm00001d004689	0	0	814.997	SD
GRMZM2G181258	Zm00001d023707	0	0	812.723	SD
GRMZM2G167549	Zm00001d048702	2.66155	1.64972	811.575	SD
GRMZM2G015419	Zm00001d053675	1.48224	0.0345663	794.276	SD
GRMZM2G012397	Zm00001d018797	0.0822649	0	793.851	SD
GRMZM2G394827	Zm00001d038865	93.1237	48.6489	788.363	FALSE
GRMZM2G305046	Zm00001d047787	10.0389	13.5014	780.168	SD
GRMZM2G082998	Zm00001d031071	7.28166	0.973448	773.242	SD
GRMZM2G099352	Zm00001d024511	22.2006	9.57053	773.15	SD
GRMZM2G102356	Zm00001d003379	0.392486	0.412607	772.645	SD
GRMZM2G066460	Zm00001d035201	68.4444	33.0382	771.966	FALSE
GRMZM2G178576	Zm00001d029969	0.101773	0.066642	771.436	SD
GRMZM2G472852	Zm00001d022464	0	0	768.92	SD
GRMZM2G152908	Zm00001d047253	9.07389	2.54733	759.766	SD
AC233865.1_FG001	Zm00001d021422	2.07319	3.93923	759.7	SD
GRMZM2G104025	Zm00001d009848	15.4434	2.36167	754.51	SD
GRMZM2G169372	Zm00001d033483	2.82668	3.32846	753.882	SD
GRMZM2G174807	Zm00001d002690	0.689333	1.32543	751.727	SD
GRMZM2G092427	Zm00001d026599	0.0255299	0	747.853	SD
GRMZM2G172342	Zm00001d020201	46.329	29.8866	744.087	FALSE
AC206201.3_FG004	Zm00001d034713	21.1912	4.44488	740.954	SD
GRMZM2G043162	Zm00001d049732	0	0	738.851	SD
GRMZM2G133844	Zm00001d011826	0.602188	4.51998	735.795	SD
GRMZM2G154218	Zm00001d037873	66.4201	24.1257	733.647	FALSE
GRMZM2G153184	Zm00001d032197	0.93991	2.69636	723.433	SD
GRMZM2G109165	Zm00001d015204	0.209888	1.80184	720.92	SD
GRMZM2G056039	Zm00001d030725	24.6375	31.6291	717.663	FALSE
GRMZM2G001327	Zm00001d037877	43.4276	23.5508	717.224	FALSE
GRMZM2G540403	Zm00001d028542	7.19785	2.90038	716.975	SD
GRMZM2G055936	Zm00001d011581	8.44391	13.9378	716.777	SD
GRMZM2G116135	Zm00001d044287	16.6072	12.4673	715.248	SD
GRMZM2G091189	Zm00001d052101	0.637268	0.458268	704.638	SD
GRMZM5G814314	Zm00001d043998	4.16875	2.65938	701.485	SD
GRMZM2G030606	Zm00001d017118	17.5145	7.74039	701.372	SD
GRMZM2G088060	Zm00001d009417	25.0358	15.1303	700.867	FALSE
GRMZM2G312910	Zm00001d018901	0.464071	0.0869169	700.79	SD
GRMZM2G108348	Zm00001d041760	33.1291	19.6066	700.645	FALSE
GRMZM2G374302	Zm00001d051194	0	0	695.556	SD	tdsgR65A10
GRMZM2G016677	Zm00001d007857	0	0	691.745	SD
GRMZM2G148744	Zm00001d031611	49.1842	15.9149	688.729	FALSE
GRMZM2G146331	Zm00001d019553	0	2.51652	682.537	SD
AC190609.3_FG002	Zm00001d052718	73.9938	32.5284	680.056	FALSE
GRMZM2G085381	Zm00001d048709	0	0	679.151	SD
GRMZM2G003762	Zm00001d023376	3.1236	2.10665	672.582	SD
GRMZM5G846097	Zm00001d038795	0	0	668.604	SD
GRMZM2G016890	Zm00001d023994	0.49994	0	667.959	SD
GRMZM2G081114	Zm00001d034705	0	0	667.707	SD
GRMZM2G025171	Zm00001d052242	0	0.057807	667.418	SD
GRMZM2G174984	Zm00001d049387	0	0.841679	663.798	SD
GRMZM2G153476	Zm00001d033665	0.441509	0	663.309	SD
GRMZM2G328908	Zm00001d024148	0	0	656.629	SD
GRMZM2G094051	Zm00001d026254	34.125	19.4798	656.064	FALSE
AC216067.3_FG002	Zm00001d053010	17.2357	3.17133	655.16	SD
GRMZM2G027478	Zm00001d043045	0	0	650.844	SD
GRMZM2G106061	Zm00001d017092	0.784371	0.06233	648.837	SD
GRMZM2G124434	Zm00001d032950	176.627	16.0835	647.18	FALSE
GRMZM2G342515	Zm00001d051591	0.470762	4.79072	645.78	SD
GRMZM2G163406	Zm00001d035562	5.50754	2.09931	641.065	SD
GRMZM2G032003	Zm00001d021421	84.3907	7.29348	640.622	FALSE
GRMZM2G047055	Zm00001d033790	11632.2	1806.25	636.404	FALSE
GRMZM5G814089	Zm00001d042840	0	0	634.813	SD
AC210193.4_FG002	Zm00001d043430	0	0.0229773	634.261	SD
GRMZM2G152891	Zm00001d028948	193.054	32.3081	626.354	FALSE
GRMZM2G102499	Zm00001d003401	568.896	294.285	621.258	FALSE
GRMZM2G130379	Zm00001d007394	2.37598	0.204853	620.758	SD
GRMZM2G156673	Zm00001d008387	14.7941	13.6264	617.562	SD
GRMZM2G387076	Zm00001d012275	5.61222	9.12734	616.346	SD
GRMZM2G046804	Zm00001d049641	21.3851	4.56492	614.77	SD
GRMZM2G035708	Zm00001d018077	0.265215	0.0841998	612.806	SD
GRMZM2G134797	Zm00001d021526	2721.46	80.4593	606.935	FALSE
GRMZM2G004528	Zm00001d048201	3.76033	2.34099	606.407	SD
GRMZM2G361569	Zm00001d025616	0.0379924	0	600.024	SD
GRMZM2G011592	Zm00001d044533	2.16001	0.41877	599.959	SD
GRMZM2G401139	Zm00001d037485	17.2193	8.26356	598.705	SD
GRMZM2G118003	Zm00001d033649	3.07814	5.60783	596.592	SD
AC204212.4_FG001	Zm00001d017782	0	0	595.863	SD
GRMZM2G012276	Zm00001d037103	0.0851879	0.0914363	592.704	SD
GRMZM2G081462	Zm00001d008230	0.365659	0	590.709	SD
AC195340.3_FG001	Zm00001d013159	671.651	36.1115	590.244	FALSE
GRMZM2G126821	Zm00001d048346	316.237	35.1733	589.944	FALSE
GRMZM5G815894	Zm00001d042525	81.0192	55.7941	589.623	FALSE
GRMZM5G851051	Zm00001d020434	0.0345835	0	581.661	SD
GRMZM2G158835	Zm00001d022237	0.385865	0.711381	581.081	SD
GRMZM2G171181	Zm00001d027595	95.0411	36.1252	580.097	FALSE
GRMZM2G022206	Zm00001d007897	105.773	28.6004	578.564	FALSE
GRMZM2G358009	Zm00001d041804	0	0	575.344	SD
GRMZM2G101958	Zm00001d023343	0.718472	0	575.23	SD
GRMZM2G348512	Zm00001d044096	0.255812	0.0850658	575.226	SD
GRMZM5G836250	Zm00001d042727	0	0	571.642	SD
GRMZM2G096695	Zm00001d025509	31.5012	4.46026	568.427	FALSE
GRMZM2G323024	Zm00001d026603	0.0294482	0.0241706	567.859	SD
GRMZM2G162200	Zm00001d048593	0.099522	0.00966726	567.565	SD
GRMZM2G090718	Zm00001d018197	7.64309	5.18347	566.757	SD
GRMZM2G044137	Zm00001d038535	30.9667	3.65183	566.64	FALSE
GRMZM2G084279	Zm00001d016542	2.72483	1.14795	565.35	SD
GRMZM2G129453	Zm00001d020147	32.4458	51.2097	560.504	FALSE
GRMZM2G016622	Zm00001d019518	0	0	558.185	SD
GRMZM2G100225	Zm00001d050193	18.4141	3.43263	557.725	SD
GRMZM2G328500	Zm00001d034072	741.402	2047.07	556.491	FALSE
GRMZM2G071021	Zm00001d044339	3.55881	1.43608	555.033	SD
GRMZM2G375607	Zm00001d014365	191.543	48.6172	553.27	FALSE
GRMZM2G163081	Zm00001d012161	75.6714	34.0148	551.327	FALSE
GRMZM2G355752	Zm00001d007827	0	0	549.56	SD
GRMZM2G025954	Zm00001d010871	0	0	544.261	SD
GRMZM5G852185	Zm00001d035094	7.1677	10.8674	543.205	SD
GRMZM2G140116	Zm00001d006287	10.5031	45.3749	541.97	FALSE
GRMZM2G090422	Zm00001d034059	8.23146	7.19646	541.569	SD
GRMZM2G377855	Zm00001d020877	0.031571	0.0203793	540.422	SD
GRMZM2G401147	Zm00001d032070	17.9616	91.0399	533.879	FALSE
GRMZM2G013652	Zm00001d022307	76.8849	23.6726	531.827	FALSE
GRMZM2G419806	Zm00001d023536	0.130225	0.272874	530.959	SD
GRMZM5G827266	Zm00001d010614	59.8107	48.644	528.661	FALSE
GRMZM5G839422	Zm00001d039852	0.365084	0.184212	527.425	SD
GRMZM2G063756	Zm00001d048705	4.92653	1.54378	527.345	SD
GRMZM5G877985	Zm00001d038380	743.899	223.819	519.826	FALSE
GRMZM2G181192	Zm00001d024245	8.33048	16.7731	517.887	SD
GRMZM2G035017	Zm00001d034790	28.5105	19.2452	510.272	FALSE
GRMZM2G068316	Zm00001d023757	2.29743	0.570351	510.217	SD
GRMZM2G094224	Zm00001d039687	0	0	509.697	SD
GRMZM2G081529	Zm00001d005945	0	0	507.426	SD
GRMZM2G126397	Zm00001d043049	3.85913	2.49409	501.124	SD
GRMZM2G126361	Zm00001d036371	0.407752	0.0143641	497.736	SD
GRMZM2G096348	Zm00001d048193	1.28671	0.261231	497.262	SD
GRMZM5G845611	Zm00001d027488	0	0	496.302	SD
GRMZM5G803952	Zm00001d037603	267.491	23.3037	491.421	FALSE
GRMZM2G343543	Zm00001d036904	42.7368	14.4415	488.98	FALSE
GRMZM2G469380	Zm00001d022421	3.29982	1.74184	488.755	SD
GRMZM2G027451	Zm00001d033128	12.3498	10.0177	486.932	SD
GRMZM5G840887	Zm00001d044364	28.7303	11.3865	482.086	FALSE
GRMZM5G862663	Zm00001d018069	0	0	480.073	SD
GRMZM5G829928	Zm00001d052329	0.440024	0.196127	477.17	SD
GRMZM2G116258	Zm00001d038547	0.547483	1.2021	472.311	SD
GRMZM2G163939	Zm00001d039821	3.49616	22.3841	471.817	SD
GRMZM2G077851	Zm00001d030691	9.94375	11.9871	471.488	SD
GRMZM2G102471	Zm00001d001913	306.201	252.159	470.384	FALSE
GRMZM2G092296	Zm00001d045448	79.3875	11.1568	469.843	FALSE
GRMZM2G164558	Zm00001d034179	0	0	468.882	SD
GRMZM2G031545	Zm00001d022134	4508.36	201.245	468.265	FALSE
GRMZM5G837108	Zm00001d017857	992.374	164.759	466.221	FALSE
GRMZM2G099657	Zm00001d048253	9.54456	8.99199	463.966	SD
GRMZM2G112165	Zm00001d006008	63.8408	17.9812	459.156	FALSE
GRMZM2G046841	Zm00001d025913	4.12902	9.13023	459.106	SD
GRMZM2G119675	Zm00001d007011	50.9226	1.60299	452.208	FALSE
GRMZM2G071630	Zm00001d051001	423.615	59.1247	451.167	FALSE
AC217050.4_FG006	Zm00001d032231	42.0939	191.641	450.473	FALSE
GRMZM2G044247	Zm00001d027363	0.0778642	0.0716117	449.314	SD
GRMZM2G133802	Zm00001d040508	126.061	75.9298	447.731	FALSE
GRMZM2G057823	Zm00001d042453	1407.56	451.815	446.992	FALSE
GRMZM5G800112	Zm00001d032359	10.0602	5.18251	446.226	SD
GRMZM2G105644	Zm00001d018034	0	0	442.145	SD
GRMZM2G098298	Zm00001d016446	6.68097	2.77919	439.561	SD
GRMZM2G024150	Zm00001d013039	0	0	437.875	SD
GRMZM2G083253	Zm00001d003127	14.6059	16.0203	437.074	SD
GRMZM2G119071	Zm00001d050100	0.301374	3.1177	436.122	SD
GRMZM2G078143	Zm00001d049234	6.89842	2.07099	433.022	SD
AC234522.1_FG005	Zm00001d014349	0.0879554	0	431.974	SD
AC203535.4_FG004	Zm00001d042289	0.101909	0.0134417	430.505	SD
GRMZM2G012631	Zm00001d052855	57.7017	46.4173	429.887	FALSE
GRMZM2G455828	Zm00001d028807	109.889	20.0506	428.83	FALSE
GRMZM2G122811	Zm00001d051741	0.65604	0.497919	427.486	SD
GRMZM2G066528	Zm00001d021433	45.677	754.692	426.664	FALSE
GRMZM2G702426	Zm00001d049815	4.36577	14.7177	424.994	SD
GRMZM2G056252	Zm00001d017840	159.129	30.4728	424.902	FALSE
AC230013.2_FG007	Zm00001d043942	39.9931	6.61278	424.89	FALSE
GRMZM2G018197	Zm00001d007824	8.30665	10.17	424.386	SD
GRMZM2G129513	Zm00001d031899	0.676204	0.697076	424.119	SD
GRMZM2G113349	Zm00001d014564	0.0373251	0	423.982	SD
GRMZM2G130173	Zm00001d035662	0	0	423.218	SD
GRMZM2G052036	Zm00001d024241	0	0	422.334	SD
GRMZM2G084881	Zm00001d005347	3.96356	3.4833	421.624	SD
GRMZM2G121221	Zm00001d013066	2.87414	1.27669	416.058	SD
GRMZM2G015784	Zm00001d018134	23.3996	115.367	415.78	FALSE
GRMZM2G085661	Zm00001d048710	0.223132	0	415.364	SD
GRMZM2G149768	Zm00001d037875	41.1096	14.3707	415.307	FALSE
GRMZM2G180283	Zm00001d006446	0.262244	0	414.876	SD
GRMZM5G899149	Zm00001d012992	1.0392	1.07795	414.837	SD
GRMZM5G844017	Zm00001d017982	5.42167	1.18326	413.164	SD
GRMZM2G306732	Zm00001d028562	0.193503	0.0233941	412	SD
GRMZM2G073725	Zm00001d033174	86.1914	19.9516	411.028	FALSE
GRMZM2G147791	Zm00001d040617	35.4356	50.7119	410.92	FALSE
GRMZM2G067707	Zm00001d045152	29.0061	4.09651	410.532	FALSE
GRMZM2G125271	Zm00001d012878	10.5182	7.70195	409.022	SD
GRMZM2G003306	Zm00001d019045	1.3297	2.28922	408.885	SD
GRMZM2G138527	Zm00001d015431	36.7809	0.289389	408.872	FALSE
GRMZM5G851654	Zm00001d007884	2.23471	2.71165	408.619	SD
GRMZM2G172244	Zm00001d029527	337.322	49.707	408.553	FALSE
GRMZM2G079908	Zm00001d024518	0.145227	4.27489	407.029	SD
GRMZM2G100403	Zm00001d018957	3.98318	2.8221	405.143	SD
GRMZM2G009412	Zm00001d021652	12.4958	5.78063	405.043	SD
GRMZM2G026015	Zm00001d008706	0	0	401.999	SD
GRMZM2G099167	Zm00001d006651	784.263	255.665	399.646	FALSE
GRMZM2G101859	Zm00001d036151	41.259	28.4108	399.603	FALSE
GRMZM2G395844	Zm00001d013007	1869.17	121.565	399.146	FALSE
GRMZM2G305027	Zm00001d047788	4.303	12.8586	397.63	SD
GRMZM2G177508	Zm00001d027456	0	0	396.237	SD
GRMZM2G125527	Zm00001d006510	66.5394	14.6405	395.268	FALSE
GRMZM2G138258	Zm00001d042050	0.237211	0	393.764	SD
GRMZM2G103101	Zm00001d018157	0	0	393.69	SD
GRMZM5G835323	Zm00001d021668	1593.06	36.7229	393.663	FALSE
GRMZM5G852325	Zm00001d019605	0.708683	0.0358052	393.561	SD
GRMZM2G157018	Zm00001d031825	51.934	102.622	393.054	FALSE
GRMZM2G101020	Zm00001d041882	59.269	37.5969	392.146	FALSE
AC206642.4_FG001	Zm00001d004052	3.27812	2.26716	391.593	SD
GRMZM2G081102	Zm00001d042308	5.32117	4.32708	389.872	SD
GRMZM2G030016	Zm00001d028786	96.804	24.0569	389.214	FALSE
GRMZM5G877388	Zm00001d045323	5.04795	4.50689	388.91	SD
GRMZM5G864335	Zm00001d016736	3.60115	11.9431	388.84	SD
GRMZM2G102829	Zm00001d005276	146.765	266.876	387.917	FALSE
GRMZM2G096680	Zm00001d035683	0	0	382.797	SD
GRMZM2G149649	Zm00001d002450	3.99802	4.38394	381.708	SD
GRMZM2G063617	Zm00001d022463	8.65824	11.3834	381.071	SD
GRMZM2G053458	Zm00001d034760	171.322	182.33	379.724	FALSE
GRMZM2G113205	Zm00001d048116	0.0597969	0.640559	375.313	SD
GRMZM2G114356	Zm00001d030314	0	0	373.658	SD
GRMZM2G002825	Zm00001d012966	3.32254	2.18279	372.732	SD
GRMZM2G113470	Zm00001d048959	148.764	192.876	372.587	FALSE
GRMZM2G319747	Zm00001d010804	45.8098	38.6351	371.983	FALSE
GRMZM2G119691	Zm00001d018366	11.7699	113.499	370.886	FALSE
GRMZM2G054136	Zm00001d022180	28.6906	14.1979	370.849	FALSE
GRMZM2G449496	Zm00001d009877	0	0	370.283	SD
GRMZM2G165208	Zm00001d048787	18.5113	4.36018	368.249	SD
GRMZM2G046382	Zm00001d028557	0.604331	2.03796	367.564	SD
GRMZM2G145962	Zm00001d053713	1.38776	0.176266	366.345	SD
GRMZM2G024354	Zm00001d018903	27.8646	26.6388	362.831	FALSE
GRMZM2G073535	Zm00001d038594	164.445	94.5131	362.164	FALSE
AC199526.5_FG002	Zm00001d040697	3678.28	51.0728	361.731	FALSE
GRMZM2G010991	Zm00001d007154	3.07455	3.15108	361.669	SD
GRMZM2G072280	Zm00001d021906	0	0	359.53	SD
GRMZM2G154648	Zm00001d039029	0.624417	0.0270019	358.715	SD
GRMZM2G324314	Zm00001d004839	6.8253	3.99811	358.588	SD
GRMZM2G464328	Zm00001d023427	0.382714	0	358.379	SD
GRMZM2G155931	Zm00001d049790	13.735	10.3006	357.384	SD
GRMZM2G066222	Zm00001d053239	14.188	11.5898	356.718	SD
GRMZM2G003765	Zm00001d024674	0.025423	0.433685	355.027	SD
GRMZM2G169458	Zm00001d017418	0	0	352.179	SD
GRMZM2G060373	Zm00001d035312	9.62423	16.8502	351.445	SD
GRMZM2G170870	Zm00001d047462	10.0999	1.73515	351.063	SD
GRMZM2G068575	Zm00001d033531	0.18914	1.37266	350.899	SD
GRMZM2G004111	Zm00001d012469	0.0938547	1.14285	349.415	SD
GRMZM2G178192	Zm00001d035034	54.2389	19.0092	349.326	FALSE
GRMZM2G105996	Zm00001d019191	1870.43	298.04	347.203	FALSE
GRMZM2G017419	Zm00001d024835	0.337743	1.23817	346.248	SD
GRMZM2G162369	Zm00001d040467	0	0	344.342	SD
GRMZM5G887054	Zm00001d015300	31.7891	33.7589	343.97	FALSE
GRMZM2G091155	Zm00001d050375	85.4553	333.748	343.62	FALSE
GRMZM2G120432	Zm00001d036567	23.9313	12.6087	343.113	SD
GRMZM2G340251	Zm00001d041550	43.2643	83.4944	342.364	FALSE
GRMZM2G119782	Zm00001d018363	0.589429	4.26897	342.324	SD
GRMZM2G047720	Zm00001d037323	0.0531972	0	340.813	SD
GRMZM2G358059	Zm00001d019283	256.572	37.3769	339.293	FALSE
GRMZM2G119906	Zm00001d005694	0.461393	5.60114	337.549	SD
GRMZM2G087326	Zm00001d013751	65.4025	12.3851	337.318	FALSE
GRMZM2G157443	Zm00001d049674	15.9063	17.7676	336.71	SD
GRMZM2G033208	Zm00001d045451	14.2991	4.53611	335.594	SD
GRMZM2G130544	Zm00001d013086	15.0345	3.95057	333.682	SD
GRMZM2G157758	Zm00001d011314	16.8504	29.4694	333.146	FALSE
GRMZM2G042492	Zm00001d043170	3.30009	1.83503	332.125	SD
GRMZM2G032315	Zm00001d035087	27.7706	14.5923	331.029	FALSE
GRMZM2G429000	Zm00001d026160	1.1039	0	330.332	SD
GRMZM2G073351	Zm00001d013937	0.0482711	0	329.618	SD
GRMZM2G010868	Zm00001d044686	0	0	329.574	SD
GRMZM5G813584	Zm00001d010016	16.4376	13.6772	329.064	SD
GRMZM2G479608	Zm00001d038147	888.6	423.574	329.054	FALSE
GRMZM2G094165	Zm00001d011454	0.0311658	0	328.385	SD
GRMZM2G128971	Zm00001d047743	4.30615	0.316159	327.878	SD
GRMZM2G179432	Zm00001d028601	0.361373	0	327.376	SD
GRMZM2G054300	Zm00001d047757	264.904	41.6502	326.049	FALSE
GRMZM5G848138	Zm00001d002135	22.3778	2.07115	324.15	SD
GRMZM2G018228	Zm00001d009000	76.6162	11.7321	323.278	FALSE
GRMZM2G058522	Zm00001d047479	14.4408	6.86282	322.951	SD
GRMZM2G113332	Zm00001d016691	144.096	57.1175	322.942	FALSE
GRMZM2G018375	Zm00001d011183	0	2.36598	322.765	SD
GRMZM2G026807	Zm00001d027841	0.76557	3.48172	321.993	SD
GRMZM2G168149	Zm00001d019147	4.38038	0.937354	321.392	SD
GRMZM5G862540	Zm00001d013245	64.5067	248.384	321.278	FALSE
GRMZM2G001508	Zm00001d037681	0	0	316.799	SD
GRMZM2G397509	Zm00001d042527	2.52365	0	316.305	SD
GRMZM2G164696	Zm00001d027295	13.0775	8.1694	315.264	SD
GRMZM2G067456	Zm00001d041568	5.03103	3.28731	314.412	SD
GRMZM2G360339	Zm00001d037275	16.3718	73.2656	313.262	FALSE
AC233866.1_FG006	Zm00001d037905	20.2724	2.24981	312.268	SD
GRMZM2G030731	Zm00001d022124	5.10807	8.86564	311.614	SD
GRMZM2G007729	Zm00001d052194	0.887302	0.348791	311.51	SD
GRMZM2G125850	Zm00001d006511	0.613277	0.0536468	308.57	SD
GRMZM2G150648	Zm00001d051885	8.52696	7.92522	308.551	SD
GRMZM2G083243	Zm00001d021891	1841.24	315.207	308.355	FALSE
GRMZM5G854138	Zm00001d004843	0	0	308.28	SD
GRMZM2G093503	Zm00001d038866	140.906	36.0009	307.828	FALSE
GRMZM2G100462	Zm00001d036565	24.5822	13.6777	307.8	SD
GRMZM5G805627	Zm00001d046583	5.55681	6.00114	306.987	SD
GRMZM2G158304	Zm00001d022438	205.77	21.2893	305.999	FALSE
GRMZM2G099984	Zm00001d008200	0.058197	0	304.042	SD
GRMZM5G857708	Zm00001d048095	125.63	23.8863	303.759	FALSE
GRMZM2G341405	Zm00001d005779	8.83719	19.2856	302.6	SD
GRMZM5G818058	Zm00001d021370	0.0552769	0	300.464	SD
GRMZM2G049915	Zm00001d024027	0	0	299.778	SD
GRMZM2G014444	Zm00001d016200	18.6942	2.52519	299.591	SD
GRMZM2G025992	Zm00001d022505	6.73304	2.77788	299.516	SD
GRMZM2G011213	Zm00001d008610	0	0.404781	298.46	SD
GRMZM2G088138	Zm00001d053342	0.0529938	0	297.342	SD
GRMZM2G074898	Zm00001d013758	6.14178	5.61237	296.983	SD
GRMZM2G083497	Zm00001d039299	8.28523	11.2008	296.714	SD
GRMZM2G151193	Zm00001d009868	36.7985	13.503	296.59	FALSE
GRMZM2G354604	Zm00001d039091	18.1214	4.2624	296.407	SD
GRMZM2G150058	Zm00001d048368	11.4185	7.73811	296.337	SD
GRMZM2G084465	Zm00001d042966	35.5585	23.0294	294.724	FALSE
GRMZM2G121075	Zm00001d051543	5.06912	1.72552	294.139	SD
GRMZM2G145496	Zm00001d011993	0.0770676	0.0500024	293.689	SD
GRMZM2G054123	Zm00001d009146	301.974	65.4584	292.949	FALSE
GRMZM2G012324	Zm00001d018796	0	0	292.746	SD
GRMZM2G009048	Zm00001d023713	0	0	292.164	SD
GRMZM2G074300	Zm00001d049500	11.7738	7.11079	291.797	SD
GRMZM2G177720	Zm00001d052885	25.9684	8.42852	291.635	FALSE
GRMZM2G112640	Zm00001d027699	2.31214	0.957097	291.28	SD
GRMZM2G352415	Zm00001d034807	5.88412	1.21714	290.171	SD
GRMZM2G057852	Zm00001d005789	0.120728	4.85597	289.442	SD
GRMZM2G321725	Zm00001d048091	286.159	39.0676	289.38	FALSE
GRMZM2G171444	Zm00001d017449	22.2362	17.4769	288.16	SD
GRMZM2G078985	Zm00001d037929	11.501	5.88539	287.876	SD
GRMZM2G380414	Zm00001d008681	0	0	287.709	SD
GRMZM2G077531	Zm00001d018575	0.332317	0	286.456	SD
GRMZM2G038833	Zm00001d032896	0.628387	0	285.408	SD
GRMZM2G038032	Zm00001d038923	3.99885	8.57874	284.902	SD
GRMZM2G011129	Zm00001d019648	38.1582	15.7492	284.556	FALSE
GRMZM2G366077	Zm00001d014355	0.193597	0.972834	284.303	SD
GRMZM2G102838	Zm00001d036340	0.240583	0	284.045	SD
GRMZM2G145258	Zm00001d048159	12.5179	5.027	283.709	SD
GRMZM2G004703	Zm00001d010650	103.176	16.1947	283.561	FALSE
GRMZM5G876898	Zm00001d002258	64.6735	6.90234	283.397	FALSE
GRMZM2G169890	Zm00001d029170	44.6809	38.5643	281.831	FALSE
GRMZM2G018941	Zm00001d028918	502.703	69.9428	281.236	FALSE
GRMZM2G154523	Zm00001d048841	1.97169	0.675274	280.281	SD
GRMZM2G127609	Zm00001d045025	2.14184	3.82227	279.302	SD
GRMZM2G123234	Zm00001d049965	1.06518	0.0288029	279.298	SD
GRMZM2G027479	Zm00001d053007	0	0	278.86	SD
GRMZM2G072315	Zm00001d013252	124.667	366.598	278.241	FALSE
GRMZM2G304575	Zm00001d011236	0	0.328179	277.187	SD
GRMZM2G171430	Zm00001d042025	22.9125	3.85813	277.182	SD
AC194341.4_FG002	Zm00001d011278	10.2916	1.41036	276.997	SD
GRMZM2G120619	Zm00001d044396	0	0	276.252	SD
GRMZM2G115621	Zm00001d014772	22.5379	3.22468	276.107	SD
GRMZM2G113720	Zm00001d009579	3.32091	2.13874	274.401	SD
GRMZM5G838196	Zm00001d050022	0	0.221191	274.393	SD
GRMZM2G132759	Zm00001d010618	221.615	86.9325	273.783	FALSE
GRMZM5G870752	Zm00001d021061	118.797	109.857	273.695	FALSE
GRMZM2G065868	Zm00001d021018	10.4279	6.437	272.712	SD
GRMZM2G058866	Zm00001d053671	48.33	17.8648	271.931	FALSE
GRMZM2G449274	Zm00001d031129	0	0	270.693	SD
GRMZM2G177828	Zm00001d014519	21.4351	10.7273	270.364	SD
GRMZM2G016928	Zm00001d004009	5.2105	4.16784	269.848	SD
GRMZM2G040477	Zm00001d009480	3.35509	0.479753	269.66	SD
GRMZM2G009223	Zm00001d021653	0.937608	0.23308	266.19	SD
GRMZM2G104876	Zm00001d035543	54.8196	28.5781	264.414	FALSE
GRMZM2G171426	Zm00001d043606	67.7145	24.6987	263.69	FALSE
GRMZM2G415359	Zm00001d032695	18.9211	5.41918	263.399	SD
GRMZM2G165747	Zm00001d033480	26.2399	2.39991	263.04	FALSE
GRMZM2G360021	Zm00001d043972	0	0.0891826	261.749	SD
GRMZM2G112050	Zm00001d049668	8.58945	7.3792	260.544	SD
GRMZM2G174481	Zm00001d053932	5.39011	13.3271	257.836	SD
GRMZM2G108474	Zm00001d014957	353.464	70.8089	256.809	FALSE
GRMZM2G181371	Zm00001d020910	1.83506	1.36409	256.687	SD
GRMZM2G108780	Zm00001d036213	1.69196	2.28889	256.541	SD
GRMZM2G152041	Zm00001d036136	0.0334405	0.0343662	256.469	SD
GRMZM2G005973	Zm00001d038084	15.1177	2.46364	256.252	SD
GRMZM2G096962	Zm00001d018412	0	0	255.727	SD
GRMZM2G112079	Zm00001d012127	137.84	47.6472	255.696	FALSE
GRMZM2G123029	Zm00001d024767	2.33161	0	255.584	SD
AC199315.4_FG001	Zm00001d011185	15.3179	219.887	255.212	FALSE
GRMZM2G303374	Zm00001d053862	0.675802	0.263256	254.949	SD
GRMZM2G122793	Zm00001d045366	0.322098	0.0843863	253.993	SD
GRMZM2G042683	Zm00001d029325	0.871864	0.0159271	253.084	SD
GRMZM2G164965	Zm00001d028240	1.41265	0.555767	252.972	SD
GRMZM2G028379	Zm00001d033535	24.9485	23.737	252.151	FALSE
GRMZM2G540538	Zm00001d017271	73.6628	8.89716	251.972	FALSE
GRMZM2G171387	Zm00001d036036	19.0014	119.268	251.779	FALSE
GRMZM2G077183	Zm00001d034937	1.97407	0.73621	251.235	SD
GRMZM2G143402	Zm00001d026477	23.5372	3.66752	251.23	SD
GRMZM2G058250	Zm00001d042454	0.522661	0.597142	250.991	SD
GRMZM2G078314	Zm00001d042730	6.47776	17.0638	250.244	SD
GRMZM2G144653	Zm00001d019034	112.747	56.5383	249.878	FALSE
GRMZM2G070199	Zm00001d038218	59.2031	9.78086	249.439	FALSE
GRMZM2G124791	Zm00001d013785	55.1277	42.9631	249.179	FALSE
GRMZM2G152573	Zm00001d049552	15.0805	16.803	249.071	SD
GRMZM2G023748	Zm00001d042772	8.70172	9.95119	248.393	SD
GRMZM2G066024	Zm00001d012103	570.156	66.6957	248.118	FALSE
GRMZM2G046587	Zm00001d017770	0.166864	0.0716104	247.891	SD
GRMZM2G377797	Zm00001d005023	11.8794	1.39507	247.182	SD
GRMZM2G145715	Zm00001d042184	2.61443	18.3124	246.046	SD
GRMZM2G074085	Zm00001d045889	16.7079	21.8842	245.821	SD
GRMZM2G168330	Zm00001d021445	4.35748	8.59976	245.192	SD
GRMZM2G168674	Zm00001d014969	21.3624	8.85555	245.187	SD
GRMZM2G122715	Zm00001d051746	0.0346612	0	244.302	SD
GRMZM2G032253	Zm00001d021515	0.0717399	0	244.08	SD
GRMZM2G077991	Zm00001d029418	14.4202	20.2085	243.556	SD
GRMZM2G349791	Zm00001d048625	0	0	243.189	SD
GRMZM2G079782	Zm00001d018464	1.36307	0	242.92	SD
GRMZM2G429955	Zm00001d044399	0	0	242.218	SD
GRMZM2G017045	Zm00001d031850	0	0	241.776	SD
GRMZM2G150656	Zm00001d044939	0.906042	0.101754	241.514	SD
GRMZM2G071790	Zm00001d043158	2202.15	383.033	241.294	FALSE
GRMZM2G050833	Zm00001d013300	42.1266	45.8851	241.078	FALSE
GRMZM2G101480	Zm00001d049320	119.483	76.9423	240.717	FALSE
GRMZM2G008247	Zm00001d024037	0.0250687	0	239.411	SD
GRMZM2G166985	Zm00001d025866	22.7917	16.7991	239.201	SD
GRMZM2G077208	Zm00001d014679	26.149	13.2198	239.068	FALSE
GRMZM2G009936	Zm00001d010528	67.3145	26.8975	238.942	FALSE
GRMZM2G125893	Zm00001d009774	27.4412	26.9925	237.8	FALSE
AC205122.4_FG003	Zm00001d018668	773.167	57.0591	237.507	FALSE
GRMZM2G119249	Zm00001d030688	32.8269	5.01606	237.496	FALSE
GRMZM2G179737	Zm00001d052391	38.5465	45.4968	237.028	FALSE
GRMZM2G053652	Zm00001d047707	21.4426	29.2429	236.589	FALSE
GRMZM5G805350	Zm00001d045604	0.228586	1.35613	235.554	SD
GRMZM2G129209	Zm00001d007228	0.987443	0	234.641	SD	tdsgR65E02
GRMZM2G011373	Zm00001d034007	0	0.11372	234.582	SD
GRMZM5G881498	Zm00001d048957	0.0351835	0	234.237	SD
GRMZM5G851698	Zm00001d006899	4.85189	5.85437	234.172	SD
GRMZM2G150791	Zm00001d021645	0.457785	0	234.119	SD
GRMZM2G381071	Zm00001d005895	0	0	234.098	SD
GRMZM2G142640	Zm00001d010631	16.8969	8.343	233.925	SD
GRMZM2G310431	Zm00001d012420	2.15001	2.55958	233.721	SD
GRMZM2G366301	Zm00001d037210	0	0	233.453	SD
GRMZM2G177005	Zm00001d004821	46.9072	14.4024	233.148	FALSE
GRMZM2G145280	Zm00001d011992	4.1407	6.47329	233.13	SD
GRMZM5G862107	Zm00001d047581	1.22751	12.8559	233.101	SD
GRMZM2G069594	Zm00001d031701	11.4007	20.0658	232.574	SD
GRMZM2G157207	Zm00001d002873	2.15079	1.12526	231.684	SD
GRMZM2G150295	Zm00001d003081	5.76127	7.67992	230.746	SD
GRMZM2G087598	Zm00001d036630	0.111233	0.71695	230.085	SD
GRMZM2G034243	Zm00001d048422	0.0195019	0	229.71	SD
GRMZM2G481843	Zm00001d008622	4.47159	3.40121	229.359	SD
GRMZM2G151826	Zm00001d006547	60.2678	94.4078	228.762	FALSE
GRMZM2G158034	Zm00001d049666	11.6817	17.6503	228.234	SD
GRMZM2G079746	Zm00001d009418	570.517	40.4695	227.48	FALSE
GRMZM2G120304	Zm00001d040190	410.906	243.37	226.882	FALSE
GRMZM2G161560	Zm00001d027288	9.0318	93.459	226.846	FALSE
GRMZM2G083016	Zm00001d010672	2.93135	109	226.484	FALSE
GRMZM2G177812	Zm00001d002871	0.177335	0	225.574	SD
GRMZM2G015605	Zm00001d024778	0	0	225.329	SD
GRMZM2G164948	Zm00001d017823	6.73935	44.0687	224.745	FALSE
GRMZM2G181336	Zm00001d052075	2.61678	4.01715	224.253	SD
GRMZM2G168552	Zm00001d011813	0	0	224.198	SD
GRMZM2G118037	Zm00001d038327	67.1033	7.58838	224.146	FALSE
GRMZM2G095252	Zm00001d035937	3.06907	1.31338	224.117	SD
GRMZM2G099745	Zm00001d045784	1.12864	5.10608	223.102	SD
GRMZM5G866947	Zm00001d012513	529.336	21.8819	222.435	FALSE
GRMZM2G175818	Zm00001d032019	10.2487	9.28592	222.28	SD
GRMZM2G178341	Zm00001d034422	4.85244	4.7498	222.131	SD
GRMZM2G170457	Zm00001d034528	15.5543	23.4456	222.015	FALSE
GRMZM5G805526	Zm00001d037479	12.3053	9.93918	221.762	SD
GRMZM2G001500	Zm00001d023802	1.37743	0.413334	221.389	SD
GRMZM2G117198	Zm00001d010920	4972.65	348.736	221.377	FALSE
GRMZM2G095593	Zm00001d007215	30.716	156.154	221.326	FALSE
GRMZM2G149775	Zm00001d033979	3.76781	23.4339	221.166	FALSE
GRMZM2G577677	Zm00001d029238	7.71368	8.62164	221.03	SD
GRMZM2G006704	Zm00001d030618	20.9249	26.3307	220.979	FALSE
GRMZM2G143234	Zm00001d044441	18.819	16.1806	220.496	SD
GRMZM2G068244	Zm00001d034665	23.4832	5.02832	219.446	SD
GRMZM2G079668	Zm00001d033591	1.25308	3.34412	219.411	SD
GRMZM2G560551	Zm00001d020214	0.501719	0.715938	219.368	SD
GRMZM2G108277	Zm00001d032313	24.8535	3.64206	217.956	FALSE
GRMZM5G829840	Zm00001d002141	69.1269	7.06201	217.821	FALSE
GRMZM2G305280	Zm00001d021882	0	0	217.795	SD
GRMZM5G836222	Zm00001d046767	1072.21	93.0945	217.354	FALSE
GRMZM2G152552	Zm00001d032181	4.63586	10.3046	217.086	SD
GRMZM2G158147	Zm00001d004513	97.975	8.30064	215.979	FALSE
GRMZM2G079089	Zm00001d044247	0.930263	1.21716	215.905	SD
GRMZM2G166877	Zm00001d012083	2.93333	0.197909	215.44	SD
GRMZM5G832108	Zm00001d047186	23.6423	6.38336	214.48	SD
GRMZM2G151726	Zm00001d006548	2.2017	5.44869	213.821	SD
GRMZM2G053898	Zm00001d012042	37.378	194.775	212.994	FALSE
GRMZM5G852968	Zm00001d021310	3.52464	33.3764	211.945	FALSE
GRMZM2G149414	Zm00001d031975	3.39673	2.84078	211.465	SD
GRMZM2G147424	Zm00001d025339	21.6189	7.95905	210.983	SD
GRMZM2G071996	Zm00001d003459	1.13002	3.3737	210.852	SD
GRMZM2G106424	Zm00001d053090	474.747	317.13	210.239	FALSE
GRMZM2G057000	Zm00001d014887	14.2318	13.8318	210.092	SD
GRMZM2G079348	Zm00001d054044	0.0796759	0.0764967	209.813	SD
GRMZM2G469898	Zm00001d046136	0.160745	0.0216272	209.729	SD
GRMZM2G057608	Zm00001d031939	6.71892	3.8262	209.713	SD
GRMZM2G318475	Zm00001d031747	50.6802	81.5107	209.403	FALSE
GRMZM2G005433	Zm00001d011901	123.337	10.5787	209.346	FALSE
GRMZM2G407249	Zm00001d031627	10.7799	6.97834	209.141	SD
AC233922.1_FG004	Zm00001d053901	0.647086	0.770448	208.921	SD
GRMZM2G028216	Zm00001d052216	16.1528	2.60348	208.419	SD
GRMZM2G080274	Zm00001d002601	5.94423	17.7751	208.407	SD
GRMZM5G868273	Zm00001d043971	300.288	144.647	207.716	FALSE
GRMZM2G124411	Zm00001d025784	255.568	33.7745	207.292	FALSE
GRMZM2G058447	Zm00001d048802	0.515449	0.585485	207.258	SD
GRMZM5G873287	Zm00001d044271	29.6183	33.8987	206.986	FALSE
GRMZM2G094497	Zm00001d046336	55.3981	77.5859	206.919	FALSE
GRMZM2G140667	Zm00001d007234	264.54	34.0955	206.909	FALSE
GRMZM2G047512	Zm00001d003653	55.6028	20.9798	206.206	FALSE
GRMZM2G084868	Zm00001d049933	5.3991	8.43238	205.856	SD
GRMZM2G067601	Zm00001d011786	12.1383	0.516478	205.812	SD
GRMZM2G165357	Zm00001d047797	24.937	8.16904	205.659	FALSE
GRMZM2G009465	Zm00001d030316	0.0247097	0	205.63	SD
GRMZM2G161335	Zm00001d031209	1.71863	1.21096	205.114	SD
GRMZM2G087233	Zm00001d013777	2.11341	0.813639	204.261	SD
AC194970.5_FG001	Zm00001d006678	0.76989	0.0760627	202.709	SD
GRMZM2G110277	Zm00001d042620	0.177907	0.0610567	202.594	SD
GRMZM2G008748	Zm00001d050920	10.4298	9.74306	202.321	SD
GRMZM2G110509	Zm00001d009870	272.103	19.8539	202.318	FALSE
GRMZM2G177659	Zm00001d046661	2.87891	0.778906	202.003	SD
GRMZM2G142097	Zm00001d034724	0	0	201.798	SD
GRMZM2G365160	Zm00001d006900	68.4281	66.7435	201.75	FALSE
GRMZM2G093405	Zm00001d039387	0.191964	0.689727	201.694	SD
GRMZM2G074401	Zm00001d028742	9.00637	0.659408	201.69	SD
GRMZM2G126594	Zm00001d037732	33.0035	45.3961	201.636	FALSE
GRMZM2G125635	Zm00001d025773	295.104	43.4998	200.736	FALSE
GRMZM2G073622	Zm00001d011766	8.98421	8.6117	199.677	SD
GRMZM2G127798	Zm00001d035925	9.37403	2.45951	199.537	SD	tdsgR53F11
GRMZM2G086788	Zm00001d029201	0.760323	0	199.451	SD
GRMZM2G013957	Zm00001d028867	0.566698	0	199.226	SD
GRMZM2G122327	Zm00001d035002	0	0	199.195	SD
GRMZM2G383088	Zm00001d023929	1.18333	0.417724	198.734	SD
GRMZM2G108643	Zm00001d012998	0.286508	0	197.876	SD
GRMZM2G028302	Zm00001d029745	0	0	197.736	SD
GRMZM2G163468	Zm00001d038508	172.971	81.5318	197.688	FALSE
GRMZM2G048371	Zm00001d030373	171.361	189.344	196.871	FALSE
GRMZM5G855672	Zm00001d011034	29.3635	3.24813	196.313	FALSE
GRMZM2G439201	Zm00001d022513	72.2473	36.5117	196.198	FALSE
GRMZM2G130746	Zm00001d038381	4.2336	5.56211	196.103	SD
GRMZM2G165506	Zm00001d030509	12.8756	26.2912	196.025	FALSE
GRMZM2G093574	Zm00001d037886	0.198989	0.13053	195.99	SD
GRMZM5G868433	Zm00001d002395	7.67739	8.59619	195.711	SD
GRMZM2G179976	Zm00001d049619	6.26826	1.54918	195.667	SD
GRMZM2G165511	Zm00001d043070	3777.51	193.476	195.503	FALSE
GRMZM2G087041	Zm00001d019899	0.150404	9.02814	195.363	SD
GRMZM2G060742	Zm00001d032828	0.0111171	0	194.618	SD
GRMZM2G096123	Zm00001d006844	2.09918	2.40904	194.156	SD
GRMZM2G126190	Zm00001d053177	758.79	284.717	193.546	FALSE
GRMZM2G392975	Zm00001d051403	0.665201	0.213007	193.427	SD
GRMZM2G043737	Zm00001d025413	3.41443	1.98374	192.888	SD
GRMZM2G408768	Zm00001d007446	3393.97	570.097	192.751	FALSE
GRMZM2G141432	Zm00001d007084	30.5667	28.3676	192.592	FALSE
GRMZM2G068715	Zm00001d007012	0.363631	0.408463	192.408	SD
AC225147.4_FG002	Zm00001d034628	6.04749	4.73655	192.295	SD
GRMZM2G438551	Zm00001d043175	25.7312	3.54052	192.266	FALSE
GRMZM2G083716	Zm00001d045544	2.1996	0.272702	192.192	SD
GRMZM2G050730	Zm00001d023395	0.066881	0.0216157	191.784	SD
GRMZM2G147243	Zm00001d037774	2.74932	1.27554	191.738	SD
GRMZM2G091715	Zm00001d053228	9.18248	3.53672	191.16	SD
GRMZM2G015361	Zm00001d008295	26.1316	4.97051	190.288	FALSE
GRMZM2G086088	Zm00001d011500	4.02913	3.11497	190.193	SD
GRMZM2G117642	Zm00001d021626	2.29562	2.27523	190.17	SD
GRMZM2G423137	Zm00001d053925	0	0	189.594	SD
GRMZM2G134130	Zm00001d035135	0	0	189.086	SD
GRMZM2G074604	Zm00001d017274	1.58351	0.707163	189.003	SD
GRMZM2G132968	Zm00001d004841	691.058	46.3107	188.275	FALSE
GRMZM2G034794	Zm00001d006388	30.0692	7.26558	188.113	FALSE
GRMZM2G027741	Zm00001d017704	4.99685	52.9018	188.048	FALSE
GRMZM2G158131	Zm00001d014778	0	0	187.62	SD
GRMZM2G056870	Zm00001d027688	14.4354	3.42013	186.511	SD
GRMZM2G086763	Zm00001d013781	0	0	186.292	SD
GRMZM2G132077	Zm00001d030698	2.44661	0.0462934	186.108	SD
GRMZM2G108285	Zm00001d021709	69.6761	29.4931	185.835	FALSE
GRMZM2G007103	Zm00001d047262	1.66527	2.59303	185.114	SD
GRMZM2G055135	Zm00001d049525	0.396513	0.0272229	185.055	SD
GRMZM2G101446	Zm00001d049230	169.461	75.9913	185.052	FALSE
GRMZM2G339866	Zm00001d040210	0	0	185.034	SD
GRMZM2G122871	Zm00001d036959	68.5491	63.5312	184.522	FALSE
GRMZM2G113340	Zm00001d011073	0	0	184.419	SD
GRMZM2G054387	Zm00001d039667	0	0	184.316	SD
GRMZM2G014695	Zm00001d003866	0	0	184.118	SD
GRMZM2G156227	Zm00001d002426	0.805823	6.03729	183.99	SD
GRMZM2G164020	Zm00001d034479	1.13935	4.06551	182.522	SD
GRMZM2G165998	Zm00001d027756	8.6908	1.81965	181.851	SD
GRMZM2G134668	Zm00001d003857	65.4696	146.234	181.406	FALSE
GRMZM2G055276	Zm00001d043632	4.53428	1.26476	181.349	SD
GRMZM2G306105	Zm00001d024676	0.431814	0	180.059	SD
GRMZM2G152328	Zm00001d013410	18330.3	2467.47	179.935	FALSE
GRMZM2G386608	Zm00001d039372	14.0499	1.78926	179.842	SD
GRMZM2G038365	Zm00001d053432	0	0	179.342	SD
GRMZM2G003963	Zm00001d012428	261.431	1296.51	179.007	FALSE
GRMZM2G135186	Zm00001d051685	1940.47	326.947	178.554	FALSE
GRMZM2G134109	Zm00001d029124	2.10963	2.40147	178.373	SD
GRMZM2G016836	Zm00001d020958	0	0	178.002	SD
GRMZM2G083642	Zm00001d029483	7.96044	1.96148	177.875	SD
GRMZM5G836910	Zm00001d018386	6.58554	2.70265	177.815	SD
GRMZM2G447785	Zm00001d003306	0	0.0417594	177.612	SD
GRMZM2G124473	Zm00001d003715	0	0	177.364	SD
GRMZM2G043279	Zm00001d016549	17.5641	11.104	177.09	SD
GRMZM2G136453	Zm00001d031657	3.59533	0.898391	176.749	SD
GRMZM2G031308	Zm00001d043551	10.3527	5.08982	176.73	SD
GRMZM2G115049	Zm00001d038840	6.41407	0.762479	176.418	SD
GRMZM2G000923	Zm00001d029173	18.3963	7.78151	176.298	SD
GRMZM2G457309	Zm00001d031822	0.105387	0.281157	175.887	SD
GRMZM2G151252	Zm00001d011741	10.0053	13.234	175.598	SD
AC208204.3_FG006	Zm00001d028555	1.29134	3.06101	175.546	SD
GRMZM2G136262	Zm00001d041701	0.301609	0.133658	175.061	SD
GRMZM2G008232	Zm00001d022489	15.421	2.89373	175.052	SD
GRMZM2G034083	Zm00001d041593	89.3042	77.2607	174.957	FALSE
GRMZM2G149317	Zm00001d012394	1.17336	2.10738	174.708	SD
GRMZM2G093535	Zm00001d043497	7.83815	4.36343	174.704	SD
GRMZM2G156110	Zm00001d007815	8.56372	1.03102	174.649	SD
GRMZM5G867518	Zm00001d043223	2.41373	1.14928	174.319	SD
GRMZM2G023242	Zm00001d034855	3.68354	4.39708	174.081	SD
GRMZM2G039996	Zm00001d001857	0.117975	0.698013	173.963	SD
GRMZM2G112149	Zm00001d013644	57.1309	21.9906	173.851	FALSE
AC196489.3_FG002	Zm00001d003896	4.58717	12.388	173.711	SD
GRMZM2G700208	Zm00001d023984	0	0	173.684	SD
GRMZM2G085967	Zm00001d014467	0.0859402	0	173.075	SD
GRMZM2G152775	Zm00001d036108	39.6119	110.451	171.94	FALSE
GRMZM2G095333	Zm00001d046940	1.32954	0.386567	171.939	SD
GRMZM2G118479	Zm00001d016535	1.21129	6.51017	171.785	SD
GRMZM5G893252	Zm00001d035702	1.21457	3.08584	171.705	SD
GRMZM2G124307	Zm00001d032162	0.687027	0.915935	171.631	SD
GRMZM2G030293	Zm00001d047697	18.059	22.8112	171.402	SD
GRMZM2G173718	Zm00001d008645	0	0	171.041	SD
GRMZM2G098290	Zm00001d026501	15.1202	1.38753	170.985	SD
GRMZM2G109677	Zm00001d003680	8.87535	1.48193	170.972	SD
GRMZM2G324705	Zm00001d043414	3.54161	2.80981	170.74	SD
AC207427.3_FG005	Zm00001d043502	0.480519	0.0586009	170.56	SD
GRMZM2G046849	Zm00001d033787	0.233721	0.448037	170.447	SD
GRMZM2G133838	Zm00001d051116	1.01617	2.97514	170.331	SD
GRMZM5G820996	Zm00001d050411	2.54522	4.96195	170.308	SD
GRMZM2G169384	Zm00001d048291	16.3984	12.0917	169.835	SD
GRMZM2G163561	Zm00001d010566	5.98629	12.6582	169.475	SD
GRMZM2G380457	Zm00001d051785	6.15607	0.22029	169.174	SD
GRMZM2G116282	Zm00001d043625	4.96564	1.16516	169.093	SD
GRMZM2G064133	Zm00001d049656	5.8144	5.15827	168.795	SD
GRMZM2G146358	Zm00001d045069	2.89842	4.73887	168.735	SD
GRMZM2G013600	Zm00001d033099	6.54562	12.5894	168.525	SD
GRMZM2G123831	Zm00001d051860	20.8107	6.64784	168.467	SD
GRMZM2G047018	Zm00001d001951	7.96928	2.82624	168.328	SD
GRMZM2G028929	Zm00001d026283	211.225	31.6009	168.285	FALSE
GRMZM2G096240	Zm00001d039663	14.3641	26.4164	168.064	FALSE
GRMZM2G089421	Zm00001d048382	1954.23	187.48	167.801	FALSE
GRMZM2G029107	Zm00001d047597	227.046	22.8909	167.537	FALSE
GRMZM2G084063	Zm00001d029595	299.521	127.011	167.494	FALSE
GRMZM2G128072	Zm00001d006833	0.574139	0.0569603	167.237	SD
GRMZM2G074479	Zm00001d018884	226.145	19.362	167.032	FALSE
GRMZM2G047513	Zm00001d028153	0.398143	2.98107	166.921	SD
AC197246.3_FG003	Zm00001d031560	0.969786	0.692617	166.61	SD
GRMZM2G119809	Zm00001d009653	8.77692	9.00135	166.509	SD
GRMZM2G044963	Zm00001d008278	20.3128	0.918185	166.495	SD
GRMZM2G139900	Zm00001d005200	25.2577	16.149	166.488	FALSE
GRMZM2G110185	Zm00001d018309	17.2268	153.658	166.311	FALSE
GRMZM2G118005	Zm00001d034808	1.54453	5.16373	166.088	SD
GRMZM2G075630	Zm00001d026578	11.8559	66.8037	165.956	FALSE
GRMZM2G069298	Zm00001d018181	0	0	165.591	SD
GRMZM5G896082	Zm00001d034900	0.08668	0.0221191	165.543	SD
GRMZM2G018770	Zm00001d053547	10.5063	1.07362	165.382	SD
GRMZM2G135727	Zm00001d003683	14.9593	3.24785	165.134	SD
GRMZM2G028986	Zm00001d011081	7.87759	3.52512	164.618	SD
GRMZM2G139803	Zm00001d017364	0	0	164.483	SD
GRMZM2G411764	Zm00001d052025	5.03718	13.336	164.479	SD
GRMZM2G052666	Zm00001d029965	0.32479	0.116445	164.284	SD
GRMZM2G087206	Zm00001d010054	0.545084	1.34587	164.149	SD
GRMZM2G153984	Zm00001d050810	6.75809	9.97442	164.072	SD
GRMZM2G044027	Zm00001d028653	39.9455	3.70338	164.067	FALSE
GRMZM2G087719	Zm00001d015842	26.4763	30.1798	164.029	FALSE
GRMZM2G160351	Zm00001d019562	16.1116	9.77125	163.939	SD
GRMZM2G088669	Zm00001d038047	0.0661255	0.232612	163.785	SD
GRMZM2G127386	Zm00001d023735	213.463	25.3741	163.681	FALSE
GRMZM2G005887	Zm00001d031136	5.9879	1.52154	163.618	SD
GRMZM2G099186	Zm00001d035551	3.4272	8.54993	162.932	SD
GRMZM2G407996	Zm00001d050969	0.513797	0.0933684	162.742	SD
GRMZM2G102596	Zm00001d045315	42.7664	81.9724	162.437	FALSE
GRMZM2G094742	Zm00001d031132	20.7492	20.4932	162.186	SD
GRMZM2G022619	Zm00001d039020	3.13931	3.32091	161.962	SD
GRMZM2G071166	Zm00001d052409	3.63218	0	161.79	SD
GRMZM2G476009	Zm00001d012557	0.0428445	0.050687	161.345	SD
GRMZM2G110408	Zm00001d046971	0.545428	3.77551	160.374	SD
GRMZM2G055717	Zm00001d035664	1.08255	0.146113	160.21	SD
GRMZM2G114954	Zm00001d010128	105.31	22.8948	159.733	FALSE
GRMZM2G114793	Zm00001d014993	27.0932	41.1302	159.483	FALSE
GRMZM2G068489	Zm00001d053371	10.369	1.96917	159.314	SD
GRMZM2G126928	Zm00001d011534	12.8614	2.13357	158.985	SD
GRMZM2G410766	Zm00001d022516	0	0	158.861	SD
GRMZM5G852502	Zm00001d042344	184.683	16.8878	158.765	FALSE
GRMZM2G155253	Zm00001d053015	0	0	158.43	SD
GRMZM2G169671	Zm00001d033983	13.8071	35.1281	158.351	FALSE
GRMZM5G837626	Zm00001d053197	15.476	73.8246	158.307	FALSE
GRMZM2G014091	Zm00001d008916	30.1409	7.23593	158.167	FALSE
GRMZM2G156068	Zm00001d051595	155.66	30.5001	158.115	FALSE
GRMZM2G056424	Zm00001d029049	0	0	157.269	SD
GRMZM2G010491	Zm00001d052034	0.210612	0	156.496	SD
GRMZM2G160064	Zm00001d012973	1.02477	0	156.056	SD
GRMZM2G173563	Zm00001d038012	0.468013	0.485092	155.716	SD
GRMZM2G014975	Zm00001d049405	24.8489	3.74668	155.575	FALSE
GRMZM2G435338	Zm00001d039446	20.1385	148.879	155.512	FALSE
GRMZM2G338160	Zm00001d041794	0	0	155.083	SD
GRMZM2G051613	Zm00001d047608	1.84125	6.10265	154.946	SD
GRMZM2G021406	Zm00001d038862	0.0567854	1.18464	154.813	SD
GRMZM2G154595	Zm00001d039089	35.3058	12.4495	154.354	FALSE
GRMZM2G068496	Zm00001d037972	22.0404	56.6581	154.043	FALSE
GRMZM2G165461	Zm00001d048795	0.516008	8.23392	153.532	SD
GRMZM2G146374	Zm00001d014108	50.4493	66.3685	153.386	FALSE
GRMZM2G075336	Zm00001d051951	15.9704	12.4633	153.271	SD
GRMZM2G063340	Zm00001d019219	68.7355	36.1617	152.966	FALSE
GRMZM2G151903	Zm00001d023277	0.608675	0.0989307	151.843	SD
GRMZM2G308944	Zm00001d049650	0	0	151.479	SD
GRMZM2G428391	Zm00001d028630	47.0943	13.52	151.422	FALSE
GRMZM2G178968	Zm00001d006100	27.2478	23.2232	151.189	FALSE
GRMZM2G032564	Zm00001d024571	15.7509	11.0442	150.93	SD
GRMZM2G024647	Zm00001d050921	6.73519	5.35308	150.859	SD
GRMZM5G828630	Zm00001d030557	40.2786	9.14431	149.579	FALSE
GRMZM2G399183	Zm00001d023699	0	0	149.572	SD
GRMZM2G006953	Zm00001d049826	102.802	16.1035	149.51	FALSE
GRMZM2G170276	Zm00001d006148	0.102338	0.159046	149.472	SD
GRMZM2G104999	Zm00001d005343	12.8649	2.47522	149.216	SD
GRMZM2G025855	Zm00001d032420	0.0428968	0	148.835	SD
GRMZM2G158766	Zm00001d007118	3.42883	0.332206	148.511	SD
GRMZM2G031501	Zm00001d033537	137.367	133.651	148.313	FALSE
GRMZM2G172932	Zm00001d012556	429.17	135.935	148.199	FALSE
GRMZM2G139675	Zm00001d036547	25.2587	10.1597	148.071	FALSE
GRMZM2G134067	Zm00001d018535	29.185	4.65273	148.05	FALSE
GRMZM2G477236	Zm00001d015094	0.300444	0.0518716	148.027	SD
GRMZM5G824600	Zm00001d018468	11.7005	10.8721	147.447	SD
GRMZM2G031057	Zm00001d012339	0	0.0186888	147.37	SD
GRMZM5G832229	Zm00001d039715	0	0	147.099	SD
GRMZM2G365374	Zm00001d006036	45.9351	12.0446	146.941	FALSE
GRMZM2G042604	Zm00001d006235	4.26509	2.00313	146.666	SD
GRMZM2G018728	Zm00001d028963	72.8684	332.904	146.586	FALSE
GRMZM2G059252	Zm00001d052682	0.157799	0	146.572	SD
GRMZM2G095657	Zm00001d008257	0.646162	1.93445	145.951	SD
GRMZM2G170137	Zm00001d034784	140.185	66.8035	145.895	FALSE
GRMZM2G028393	Zm00001d011080	0.342911	0	145.886	SD
GRMZM2G110328	Zm00001d033147	44.4826	5.96336	145.853	FALSE
GRMZM2G086805	Zm00001d006907	2.22654	9.3548	145.762	SD
GRMZM2G169405	Zm00001d012287	0.0744701	0	145.679	SD
GRMZM2G024933	Zm00001d003974	2.61067	3.71422	145.563	SD
GRMZM2G346455	Zm00001d032605	0	0.894364	145.512	SD
GRMZM2G022403	Zm00001d007633	31.6354	12.0725	145.193	FALSE
GRMZM2G021617	Zm00001d021703	0	0	145.138	SD
GRMZM2G478414	Zm00001d043579	0.432994	0	145.112	SD
GRMZM2G111172	Zm00001d007810	1.83147	1.28377	144.842	SD
GRMZM2G177895	Zm00001d044666	0.115324	0	144.795	SD
GRMZM2G062076	Zm00001d039350	41.9277	13.2977	144.354	FALSE
GRMZM2G043198	Zm00001d031659	9.03241	4.52399	144.23	SD
GRMZM2G058057	Zm00001d033186	3.21495	9.39807	144.177	SD
GRMZM2G057171	Zm00001d051485	0	0	144.048	SD
GRMZM2G014914	Zm00001d019563	5.07044	1.14941	143.927	SD
GRMZM5G842058	Zm00001d018535	29.185	4.65273	143.713	FALSE
GRMZM2G075775	Zm00001d050106	0.500339	0.978041	143.603	SD
GRMZM2G129015	Zm00001d034609	4.66065	10.3971	143.297	SD
GRMZM2G111411	Zm00001d010504	0.984986	1.98169	143.189	SD
GRMZM2G077214	Zm00001d033338	5.29423	2.50526	142.886	SD
GRMZM2G035417	Zm00001d045665	10.574	23.1801	142.645	FALSE
GRMZM2G080546	Zm00001d035212	0.513995	0	142.255	SD
GRMZM2G118355	Zm00001d045475	38.7733	439.593	142.051	FALSE
GRMZM2G160569	Zm00001d022258	0.670615	0.311301	141.883	SD
GRMZM2G117558	Zm00001d038542	28.3204	0.697201	141.658	FALSE
GRMZM2G170692	Zm00001d017279	0	0.0155161	141.393	SD
GRMZM2G069095	Zm00001d015569	0.836323	2.51546	141.212	SD
GRMZM2G402417	Zm00001d005472	0	0	141.195	SD
GRMZM2G176595	Zm00001d029913	0	0	141.161	SD
GRMZM2G165619	Zm00001d034223	2.98048	4.66644	141.144	SD
GRMZM2G568636	Zm00001d049995	0.0122631	0	141.061	SD
GRMZM2G025648	Zm00001d033717	3.23423	0.589404	141.02	SD
GRMZM2G125648	Zm00001d052749	4.50248	3.34771	140.889	SD
GRMZM2G104017	Zm00001d035720	36.6738	223.695	140.81	FALSE
GRMZM2G097884	Zm00001d017454	0	0	140.788	SD
GRMZM2G082924	Zm00001d019279	28.7634	94.103	140.249	FALSE
GRMZM2G026216	Zm00001d014082	8.738	5.6794	139.366	SD
GRMZM2G036464	Zm00001d051804	130.301	19.6943	139.107	FALSE
AC148152.3_FG005	Zm00001d007718	0	0	139.077	SD
GRMZM2G469523	Zm00001d032346	1029.9	49.2676	139.063	FALSE
GRMZM2G022120	Zm00001d018642	4.61719	4.32925	138.734	SD
GRMZM2G103617	Zm00001d019358	12.048	12.3255	138.623	SD
GRMZM2G451281	Zm00001d016722	132.962	27.2677	138.566	FALSE
GRMZM2G032266	Zm00001d018838	0	0	137.979	SD
GRMZM2G063503	Zm00001d033559	15.6843	16.0456	137.942	SD
GRMZM2G165655	Zm00001d035212	0.513995	0	137.801	SD
GRMZM2G077837	Zm00001d036001	38.0913	96.3338	137.394	FALSE
GRMZM2G121128	Zm00001d030048	0.832764	0.319165	137.348	SD
GRMZM2G003883	Zm00001d040446	95.8725	252.427	137.065	FALSE
GRMZM2G069651	Zm00001d020898	52.6153	7.21976	137.056	FALSE
GRMZM2G122937	Zm00001d002842	0.337336	0.5484	136.902	SD
GRMZM2G325575	Zm00001d052316	11.2176	2.79231	136.818	SD
GRMZM2G091383	Zm00001d016276	7.51546	2.36972	136.616	SD
GRMZM2G118119	Zm00001d008312	0.129092	0.747642	136.576	SD
GRMZM2G030203	Zm00001d047760	3.01833	0.275704	136.529	SD
GRMZM2G378121	Zm00001d006756	0	0	136.411	SD
GRMZM2G145500	Zm00001d015613	4.1406	10.3128	136.027	SD
GRMZM2G174107	Zm00001d032383	0.259092	0.0215286	135.498	SD
GRMZM2G131286	Zm00001d006520	0.0165285	0	135.109	SD
GRMZM2G314898	Zm00001d039535	0.205122	0.230149	135.032	SD
GRMZM2G070847	Zm00001d021177	0	0	134.869	SD
GRMZM5G898768	Zm00001d022141	9.93317	6.35751	134.83	SD
GRMZM2G465333	Zm00001d047477	3.00425	2.09911	134.769	SD
GRMZM2G126386	Zm00001d042211	0	0.260133	134.541	SD
GRMZM2G399284	Zm00001d005812	4.66329	5.84159	134.5	SD
GRMZM2G035213	Zm00001d017746	4.20727	1.2328	134.307	SD
GRMZM2G110908	Zm00001d026690	0.542297	0.732027	134.288	SD
GRMZM2G010196	Zm00001d029027	0.270825	1.31429	134.024	SD
GRMZM2G143788	Zm00001d035321	6.88331	3.4555	133.96	SD
GRMZM2G066191	Zm00001d013612	1205	657.638	133.784	FALSE
GRMZM2G037140	Zm00001d035629	1.26866	0	133.124	SD
GRMZM2G152975	Zm00001d030348	0	0	132.468	SD
GRMZM2G079759	Zm00001d024519	35.2386	16.7182	132.255	FALSE
GRMZM2G117755	Zm00001d050265	75.6988	160.52	132.225	FALSE
AC234157.1_FG002	Zm00001d034192	0.510536	0.111724	131.598	SD
GRMZM2G377600	Zm00001d016491	7.38083	8.27111	131.46	SD
GRMZM2G145396	Zm00001d035948	88.9857	53.138	131.166	FALSE
GRMZM2G139874	Zm00001d009858	0.677898	0.0241738	131.148	SD
GRMZM2G024484	Zm00001d022341	45.0916	14.9966	131.104	FALSE
GRMZM2G028883	Zm00001d025857	7.88082	3.53912	131.014	SD
GRMZM2G036708	Zm00001d004413	0	0	131.001	SD
GRMZM2G102421	Zm00001d036481	160.081	46.9248	130.977	FALSE
GRMZM2G145133	Zm00001d018529	0.343041	0	130.871	SD
GRMZM2G422750	Zm00001d052673	0.942907	0	130.848	SD
GRMZM2G143870	Zm00001d019898	0.186655	0	130.591	SD
GRMZM2G701082	Zm00001d037239	0.55392	0.259429	130.223	SD
GRMZM2G022180	Zm00001d025305	31.5464	201.137	130.16	FALSE
GRMZM2G116034	Zm00001d014673	126.807	32.6613	130.068	FALSE
GRMZM2G047274	Zm00001d043195	89.7175	97.6904	130.02	FALSE
GRMZM2G063431	Zm00001d011461	0	0	129.94	SD
GRMZM2G179703	Zm00001d031893	1.22026	0.296307	129.876	SD
GRMZM2G005260	Zm00001d014284	0	0	129.641	SD
GRMZM2G144153	Zm00001d002704	2.0892	10.7973	129.473	SD
GRMZM2G042078	Zm00001d044391	8.79874	4.41835	129.267	SD
GRMZM2G154628	Zm00001d017288	0	0	129.033	SD
GRMZM2G159643	Zm00001d012607	12.2352	55.3125	128.999	FALSE
GRMZM2G181151	Zm00001d036961	61.8054	93.2525	128.766	FALSE
GRMZM2G064663	Zm00001d027885	0	0	128.715	SD
GRMZM2G129261	Zm00001d002654	0.0924536	0	128.629	SD
GRMZM2G012342	Zm00001d046629	2.1777	5.94653	128.559	SD
GRMZM2G100146	Zm00001d011139	15.0213	17.9408	128.241	SD
GRMZM2G092719	Zm00001d027527	5.60175	3.62127	127.922	SD
GRMZM2G137151	Zm00001d038170	0.0769255	0	127.833	SD
GRMZM2G011520	Zm00001d047396	7.12754	1.17815	127.819	SD
GRMZM2G111611	Zm00001d043700	14.1786	3.34802	127.734	SD
GRMZM2G141931	Zm00001d036401	40.2995	13.0897	127.513	FALSE
GRMZM2G005984	Zm00001d047532	0	0	127.495	SD
GRMZM2G063864	Zm00001d016861	2.37477	1.38566	127.477	SD
GRMZM2G055489	Zm00001d010523	281.877	92.0959	127.28	FALSE
GRMZM2G038375	Zm00001d017847	6.60387	18.8235	127.27	SD
GRMZM2G300348	Zm00001d036345	2.03018	0.306368	127.175	SD
GRMZM2G476933	Zm00001d041290	1.90356	1.08547	127.159	SD
AC208023.3_FG001	Zm00001d046929	29.0336	28.1034	127.142	FALSE
GRMZM2G106574	Zm00001d032123	21.9091	4.55784	127.024	SD
GRMZM2G118265	Zm00001d011821	2.51229	3.10675	127.014	SD
AC217358.3_FG005	Zm00001d034795	13.9908	5.16754	126.819	SD
GRMZM2G148106	Zm00001d045430	0.878045	0.113939	126.772	SD
GRMZM2G143389	Zm00001d026478	0	0	126.755	SD
GRMZM5G801031	Zm00001d043224	14.1154	2.28751	126.628	SD
GRMZM2G082390	Zm00001d012044	48.441	211.021	126.312	FALSE
GRMZM2G048013	Zm00001d007059	51.6042	3.45191	126.157	FALSE
GRMZM2G476555	Zm00001d025132	808.034	100.426	126.078	FALSE
GRMZM2G033626	Zm00001d040334	26.7999	71.7177	125.925	FALSE
GRMZM2G001887	Zm00001d013999	94.0447	24.085	125.89	FALSE
GRMZM2G003384	Zm00001d017047	7.99801	9.05585	125.887	SD
GRMZM5G884242	Zm00001d039252	14.8982	41.4542	125.821	FALSE
GRMZM2G106928	Zm00001d031908	1.54025	1.06157	125.641	SD
GRMZM2G144155	Zm00001d030163	0.0155541	1.05525	125.584	SD
GRMZM2G151087	Zm00001d039856	21.8367	23.6174	125.55	FALSE
GRMZM2G153823	Zm00001d031688	9.62685	62.9111	125.386	FALSE
GRMZM2G112968	Zm00001d008529	0.160901	0.0383351	125.337	SD
GRMZM2G148769	Zm00001d006185	5.64624	3.44807	125.304	SD
GRMZM2G007939	Zm00001d029983	0.525376	0	125.271	SD
GRMZM5G882228	Zm00001d032531	161.235	40.9371	125.123	FALSE
GRMZM2G336815	Zm00001d008757	6.9952	1.70983	124.762	SD
GRMZM2G027728	Zm00001d008245	3.96686	10.1737	124.508	SD
GRMZM2G067511	Zm00001d040323	31.1835	15.2104	124.241	FALSE
GRMZM2G008263	Zm00001d019479	71.8441	608.43	124.19	FALSE
GRMZM2G175755	Zm00001d046555	0.126473	0	124.147	SD
GRMZM2G131577	Zm00001d032668	7.70154	4.73914	124.033	SD
GRMZM5G840002	Zm00001d017467	13.9078	1.35375	123.945	SD
GRMZM2G019872	Zm00001d046490	0	0	123.325	SD
GRMZM2G110952	Zm00001d012979	7.74002	33.7517	123.279	FALSE
GRMZM2G016511	Zm00001d027896	10.4105	1.44429	123.276	SD
GRMZM2G080222	Zm00001d007819	4.77892	1.7481	123.247	SD
GRMZM2G150616	Zm00001d005649	13.8586	11.0663	123.086	SD
GRMZM2G161337	Zm00001d028536	18.5657	1.96027	122.894	SD
GRMZM2G029559	Zm00001d016358	9.3539	4.07647	122.87	SD
GRMZM2G047368	Zm00001d019565	0.38471	0	122.814	SD
GRMZM2G086636	Zm00001d009211	9.63531	20.1704	122.808	SD
GRMZM2G109383	Zm00001d013428	113.718	39.1075	122.75	FALSE
GRMZM2G157369	Zm00001d051915	0.393814	0.623666	122.623	SD
GRMZM2G159237	Zm00001d006871	8.60819	8.14505	122.606	SD
GRMZM2G174757	Zm00001d030011	10.0799	43.1435	122.527	FALSE
GRMZM2G175273	Zm00001d011113	81.2453	10.8242	122.338	FALSE
GRMZM2G456086	Zm00001d018936	0.399296	0.346654	122.222	SD
GRMZM2G100511	Zm00001d048102	120.846	56.2228	122.109	FALSE
GRMZM2G063909	Zm00001d053684	4.07814	1.54337	122.049	SD
GRMZM2G166659	Zm00001d037489	21.7954	37.3209	122.009	FALSE
GRMZM2G105631	Zm00001d053696	2.6826	0.334696	121.959	SD
GRMZM2G058675	Zm00001d045706	3.60539	21.3838	121.631	SD
GRMZM2G017957	Zm00001d048181	6.32881	11.9442	121.53	SD
GRMZM2G163877	Zm00001d045618	40.3034	7.9262	121.458	FALSE
GRMZM2G168364	Zm00001d020974	3.92923	0.0578006	121.454	SD
AC149475.2_FG003	Zm00001d048403	9.09791	2.31016	121.076	SD
GRMZM2G036921	Zm00001d046682	1.47793	0.0289741	120.787	SD
GRMZM2G121034	Zm00001d053067	0.58094	0.0225007	120.732	SD
GRMZM2G149534	Zm00001d023888	0	0	120.679	SD
GRMZM5G885744	Zm00001d035637	25.499	0	120.416	FALSE
GRMZM2G094990	Zm00001d047096	0.0939003	0.262724	120.367	SD
GRMZM2G157334	Zm00001d011474	3.59057	3.03643	120.168	SD
GRMZM2G170400	Zm00001d038891	260.599	139.361	120.09	FALSE
GRMZM2G092752	Zm00001d022005	1.14984	17.5892	119.801	SD
GRMZM2G038013	Zm00001d026697	0	0	119.74	SD
GRMZM2G084958	Zm00001d001820	0.0396711	0.0798834	119.575	SD
AC210013.4_FG019	Zm00001d013034	9.32095	1.20509	119.007	SD
GRMZM2G049269	Zm00001d012211	2.5468	1.26673	118.92	SD
GRMZM2G094978	Zm00001d007366	1.08458	1.8506	118.812	SD
GRMZM2G027955	Zm00001d039131	209.01	149.789	118.735	FALSE
GRMZM2G326066	Zm00001d026343	2.05194	3.90607	118.701	SD
GRMZM2G327564	Zm00001d039908	19.1366	3.93218	118.609	SD
GRMZM2G047592	Zm00001d020108	10.6125	15.1995	118.589	SD
GRMZM2G164018	Zm00001d032900	0.683369	0.129639	118.35	SD
GRMZM2G150485	Zm00001d010867	15.1677	0.824918	118.33	SD
GRMZM2G173128	Zm00001d044939	0.906042	0.101754	118.2	SD
GRMZM2G080355	Zm00001d033038	0	0	117.842	SD
GRMZM2G094074	Zm00001d036568	57.5196	53.7066	117.798	FALSE
GRMZM5G850355	Zm00001d051211	13.8978	19.8484	117.767	SD
GRMZM2G166759	Zm00001d043565	117.42	10.1257	117.616	FALSE
GRMZM2G040030	Zm00001d034188	17.6822	11.6505	117.369	SD
GRMZM2G348125	Zm00001d022420	0	0	117.231	SD
GRMZM2G313009	Zm00001d029499	0.455827	0.0344324	117.085	SD
GRMZM2G070167	Zm00001d040202	7.07747	9.53918	117.075	SD
GRMZM2G011893	Zm00001d035874	37.3198	29.7545	116.889	FALSE
AC210013.4_FG018	Zm00001d013033	14.2671	5.34538	116.681	SD
GRMZM2G148333	Zm00001d005798	1.18441	0.64874	116.575	SD	tdsgR44E07
GRMZM2G003385	Zm00001d043086	494.552	67.2078	116.326	FALSE
GRMZM2G117412	Zm00001d005814	0	0	116.266	SD
GRMZM2G035063	Zm00001d007031	6.66709	7.24912	116.123	SD
GRMZM2G159028	Zm00001d039145	8.22895	2.21826	115.808	SD
GRMZM5G833625	Zm00001d010564	4.31529	38.5157	115.803	FALSE
GRMZM5G883764	Zm00001d023901	7.41101	84.1895	115.749	FALSE
GRMZM2G084429	Zm00001d011049	15.017	2.19476	115.655	SD
GRMZM5G872070	Zm00001d005394	0.0307319	0.0198255	115.327	SD
GRMZM2G087590	Zm00001d041824	1.81262	2.6478	115.283	SD
GRMZM2G128206	Zm00001d028550	0.514413	0.0507431	115.207	SD
GRMZM5G828887	Zm00001d003267	846.804	63.9149	115.159	FALSE
GRMZM2G107082	Zm00001d048627	15.5872	111.951	115.071	FALSE
GRMZM2G139349	Zm00001d012598	34.0165	16.5838	115.011	FALSE
GRMZM2G176358	Zm00001d016908	48.0192	17.1461	114.976	FALSE
GRMZM2G115828	Zm00001d011565	140.38	86.7067	114.937	FALSE
GRMZM2G171604	Zm00001d015788	11.6672	9.13849	114.631	SD
GRMZM2G159675	Zm00001d025239	21.6013	14.1965	114.397	SD
GRMZM2G106960	Zm00001d011162	6.33574	71.1998	114.396	FALSE
GRMZM2G080466	Zm00001d006010	0.365303	0.607983	114.318	SD
GRMZM2G050925	Zm00001d003672	1.88457	1.53064	114.259	SD
GRMZM2G105571	Zm00001d027468	5.42012	3.67882	114.252	SD
GRMZM2G105712	Zm00001d009657	17.1881	12.967	114.171	SD
GRMZM2G041980	Zm00001d016237	1.65242	0.111233	114.025	SD
GRMZM2G302712	Zm00001d002253	2.90515	1.01587	113.967	SD
GRMZM2G411956	Zm00001d042481	209.2	12.0672	113.892	FALSE
GRMZM2G177098	Zm00001d045054	0.0891564	0.515729	113.882	SD
GRMZM2G047813	Zm00001d044246	27.6136	5.74822	113.762	FALSE
GRMZM2G374405	Zm00001d041645	2.01629	0	113.741	SD
GRMZM2G002786	Zm00001d012776	7.61784	3.75175	113.311	SD
GRMZM2G057535	Zm00001d021788	0.388453	1.24561	113.203	SD
GRMZM2G125300	Zm00001d012886	1.22164	2.40117	113.192	SD
GRMZM2G077541	Zm00001d001881	0.723473	2.13415	113.041	SD
GRMZM2G047971	Zm00001d006064	46.3102	17.9796	112.769	FALSE
GRMZM2G176998	Zm00001d024885	0	0.182415	112.768	SD
GRMZM2G039443	Zm00001d016080	2.82477	0.639412	112.653	SD
GRMZM2G001750	Zm00001d005762	4.48347	104.743	112.411	FALSE
GRMZM2G366392	Zm00001d051056	213.22	64.8524	112.261	FALSE
GRMZM2G025242	Zm00001d021574	9.21507	5.2728	112.183	SD
GRMZM2G027392	Zm00001d044747	0	0	111.932	SD
GRMZM2G005859	Zm00001d025860	0	0	111.877	SD
GRMZM2G433025	Zm00001d018544	7.96673	4.82611	111.773	SD
GRMZM2G401308	Zm00001d018981	16.3806	32.7486	111.719	FALSE
GRMZM5G856366	Zm00001d033993	70.0921	243.817	111.487	FALSE
GRMZM2G106607	Zm00001d038839	46.9837	10.876	111.046	FALSE
GRMZM2G158662	Zm00001d029105	0.852324	0.533132	110.813	SD
GRMZM5G800842	Zm00001d005085	3.15468	1.27435	110.62	SD
GRMZM2G010034	Zm00001d033985	0.0682645	0.353306	110.61	SD
GRMZM2G156486	Zm00001d027876	31.1449	1.63105	110.588	FALSE
GRMZM2G122324	Zm00001d049267	0	0	110.424	SD
GRMZM2G152925	Zm00001d029393	33.0171	3.71299	110.4	FALSE
GRMZM2G074687	Zm00001d005460	6.16241	3.88701	110.325	SD
GRMZM2G084547	Zm00001d025062	78.5814	22.73	110.212	FALSE
GRMZM2G058432	Zm00001d017617	2.05658	2.441	110.186	SD
GRMZM2G121820	Zm00001d012550	5.46125	1.80988	110.125	SD
GRMZM2G159369	Zm00001d037590	433.247	339.675	110.024	FALSE
GRMZM2G025322	Zm00001d037273	0.564572	1.25849	109.926	SD
GRMZM2G168762	Zm00001d015134	210.861	60.259	109.741	FALSE
GRMZM2G081268	Zm00001d015975	0.327486	0	109.003	SD
GRMZM2G085054	Zm00001d048707	0.231504	0.0245053	108.96	SD
GRMZM2G027378	Zm00001d053296	4.89323	11.6584	108.895	SD
GRMZM2G115901	Zm00001d021020	7.76462	13.0343	108.867	SD
GRMZM2G047384	Zm00001d043196	0.0187057	0	108.605	SD
GRMZM2G302639	Zm00001d012689	0.209676	0.074793	108.41	SD
GRMZM2G119769	Zm00001d018364	0	0.340056	108.319	SD
GRMZM2G022088	Zm00001d040360	17.1363	251.813	108.296	FALSE
GRMZM2G402092	Zm00001d043168	0.187807	0	108.258	SD
GRMZM2G082032	Zm00001d002052	2.73242	5.66794	107.982	SD
GRMZM2G177937	Zm00001d002854	1.62313	0.0897299	107.859	SD
GRMZM5G802392	Zm00001d027323	50.3925	14.6088	107.691	FALSE
GRMZM2G037177	Zm00001d022324	28.2875	8.5781	107.616	FALSE
GRMZM2G085750	Zm00001d053560	0.286883	0.277094	107.498	SD
GRMZM2G022625	Zm00001d043534	0.158067	0.435358	107.443	SD
GRMZM2G125441	Zm00001d046297	0	0.0321937	107.255	SD
GRMZM2G134980	Zm00001d013669	52.8563	11.8563	107.111	FALSE
GRMZM2G012434	Zm00001d030159	55.463	18.3083	107.038	FALSE
GRMZM2G162672	Zm00001d037984	0.668586	0.0540063	106.942	SD
GRMZM2G068963	Zm00001d013455	0.442556	0	106.931	SD
GRMZM2G122666	Zm00001d040278	10.3598	7.96275	106.589	SD
GRMZM2G021331	Zm00001d009488	93.0823	33.5834	106.548	FALSE
GRMZM2G051403	Zm00001d013295	0.274274	0.166413	106.188	SD	tdsgR46C04
GRMZM2G010973	Zm00001d017621	0.308722	0.919781	106.156	SD
GRMZM2G081615	Zm00001d043497	7.83815	4.36343	106.106	SD
GRMZM2G179292	Zm00001d014744	0.321607	5.07104	105.889	SD
GRMZM2G126900	Zm00001d046234	0.475568	0.0134713	105.585	SD
GRMZM2G004768	Zm00001d017501	2.10481	8.53265	105.516	SD
GRMZM2G475293	Zm00001d045565	0.978639	1.25796	105.472	SD
GRMZM2G072744	Zm00001d034241	2.01373	0.0420091	105.398	SD
GRMZM2G353103	Zm00001d044664	60.9264	10.6115	105.232	FALSE
GRMZM2G125452	Zm00001d025772	5.59403	11.2863	105.218	SD
GRMZM2G144372	Zm00001d039157	7.58502	3.07839	105.214	SD
GRMZM2G079397	Zm00001d022174	9.71739	15.6457	105.113	SD
GRMZM2G168920	Zm00001d014585	4.31699	22.56	105.048	SD
GRMZM2G132121	Zm00001d013282	28.8868	21.3014	105.019	FALSE
GRMZM2G175989	Zm00001d035081	0	0	104.985	SD
GRMZM2G081955	Zm00001d017179	0	0	104.863	SD
AC198418.3_FG005	Zm00001d034721	0.642142	0.0676302	104.816	SD
GRMZM2G095082	Zm00001d016100	3.20951	0.431149	104.647	SD
GRMZM2G030167	Zm00001d011504	3.31785	1.68128	104.471	SD
GRMZM2G146395	Zm00001d003797	0	0	104.432	SD
GRMZM2G180724	Zm00001d021508	1.37983	0.907064	104.396	SD
GRMZM2G116204	Zm00001d041711	21.7043	7.1077	104.332	SD
GRMZM2G025882	Zm00001d009929	0	0	104.277	SD
GRMZM2G102891	Zm00001d009652	5.25236	5.03003	104.2	SD
GRMZM2G162276	Zm00001d002721	0.0983888	0	104.105	SD
GRMZM2G112240	Zm00001d051898	5.34763	2.11228	104.079	SD
GRMZM2G006791	Zm00001d016802	0.0157563	0	104.04	SD
GRMZM2G033555	Zm00001d046697	0.0967014	0.486118	104.036	SD
GRMZM2G305154	Zm00001d041727	5.91831	7.95864	104.031	SD
GRMZM2G123922	Zm00001d025273	50.8837	7.59577	104.013	FALSE
GRMZM2G030784	Zm00001d039865	60.9352	8.71681	104.002	FALSE
AC217975.3_FG001	Zm00001d022274	0.0502004	0.209127	103.947	SD	tdsgR106F04
GRMZM2G127361	Zm00001d032332	0	0	103.815	SD
AC190743.3_FG012	Zm00001d047175	1.03947	1.19153	103.767	SD
GRMZM2G107654	Zm00001d021815	5.82107	9.2429	103.725	SD
GRMZM2G100976	Zm00001d036521	0.0271271	0.575008	103.711	SD
GRMZM2G093186	Zm00001d009964	0.636504	0.907465	103.703	SD
GRMZM2G061135	Zm00001d024754	153.4	14.3045	103.683	FALSE
GRMZM2G103812	Zm00001d042367	3.18076	0.882094	103.674	SD
GRMZM2G093761	Zm00001d018826	0.0948613	0.294721	103.61	SD
GRMZM5G870219	Zm00001d016943	0	0	103.572	SD
GRMZM2G106906	Zm00001d041612	10.034	3.85191	103.529	SD
GRMZM2G173669	Zm00001d023677	0	0	103.462	SD
GRMZM5G839640	Zm00001d013133	0	0	103.388	SD
GRMZM2G038284	Zm00001d038999	5.78199	1.13164	103.353	SD
GRMZM5G861800	Zm00001d016893	0.0632242	0.391395	103.158	SD
GRMZM2G145527	Zm00001d039070	2.89077	0	102.989	SD
GRMZM2G007021	Zm00001d008932	7.30863	6.91761	102.719	SD
GRMZM2G079440	Zm00001d037894	0	0	102.647	SD
GRMZM2G035268	Zm00001d050428	0.107801	0.413512	102.51	SD
GRMZM2G395114	Zm00001d002038	7.39859	1.8595	102.507	SD
GRMZM2G089736	Zm00001d022139	1.55857	1.30418	102.504	SD
GRMZM2G137312	Zm00001d027493	0.140725	0.197314	102.473	SD
GRMZM2G021635	Zm00001d002105	22.0249	3.51688	102.444	SD
GRMZM2G003897	Zm00001d024675	1.46331	1.72341	102.193	SD
GRMZM2G084783	Zm00001d028924	0.447057	0.114093	102.128	SD
GRMZM2G153991	Zm00001d042372	3.27703	30.8573	102.112	FALSE
GRMZM2G171466	Zm00001d048479	0	0.0581215	102.008	SD
GRMZM2G038356	Zm00001d040752	332.641	43.6402	101.956	FALSE
GRMZM2G014240	Zm00001d045139	1605.28	813.775	101.918	FALSE
GRMZM2G108766	Zm00001d033457	2501.84	478.544	101.838	FALSE
GRMZM2G138190	Zm00001d002951	0.180846	0.0768218	101.741	SD
GRMZM2G139680	Zm00001d050666	2.42158	2.20839	101.467	SD
GRMZM2G158359	Zm00001d013415	1.79943	2.93828	101.32	SD
GRMZM2G168143	Zm00001d045575	0.331317	5.07491	100.889	SD
GRMZM2G131205	Zm00001d032152	0	0	100.75	SD
GRMZM2G172723	Zm00001d031484	0	0	100.61	SD
GRMZM2G149580	Zm00001d023887	0.119451	0.130162	100.588	SD
GRMZM2G063851	Zm00001d015856	3924.23	408.195	100.479	FALSE
GRMZM2G029048	Zm00001d017275	0.189588	0.212477	100.453	SD
GRMZM2G341621	Zm00001d018693	1.12035	0.53749	100.42	SD
GRMZM2G170843	Zm00001d047373	8.49643	6.26482	100.292	SD
GRMZM2G105364	Zm00001d045685	0.410329	0.678231	100.288	SD
GRMZM2G154312	Zm00001d049305	16.8914	9.35528	100.265	SD
GRMZM2G063244	Zm00001d008209	0	0	100.257	SD
GRMZM2G065083	Zm00001d034256	791.965	268.511	100.225	FALSE
GRMZM5G809335	Zm00001d045520	0.896702	0	100.055	SD
GRMZM2G386525	Zm00001d002028	1.5477	0	99.9032	SD
GRMZM2G134917	Zm00001d034368	8.50838	3.66881	99.8563	SD
GRMZM2G004172	Zm00001d048204	51.6588	27.96	99.8299	FALSE
GRMZM2G019358	Zm00001d053545	11.1759	23.8542	99.7999	FALSE
GRMZM2G157296	Zm00001d035052	121.224	10.0528	99.5225	FALSE
GRMZM2G117811	Zm00001d050384	5.33859	2.16242	99.4771	SD
GRMZM2G011355	Zm00001d023657	0	0	99.4064	SD
GRMZM5G875238	Zm00001d012036	31.6081	79.5029	99.3822	FALSE
GRMZM2G119169	Zm00001d010009	44.5265	49.913	99.3219	FALSE
GRMZM2G122810	Zm00001d019139	18.456	9.42571	99.2715	SD
AC149475.2_FG002	Zm00001d048402	22.2455	9.43684	99.2316	SD
GRMZM2G135654	Zm00001d031640	2.47279	0.466174	99.1548	SD
GRMZM2G136910	Zm00001d023529	12.0438	0.582445	99.1286	SD
GRMZM2G461159	Zm00001d020544	93.0483	6.11399	98.8905	FALSE
GRMZM2G052546	Zm00001d027309	111.307	35.9849	98.8888	FALSE
GRMZM2G111566	Zm00001d013505	4.58338	7.26569	98.8728	SD
GRMZM2G014382	Zm00001d027389	1.63476	0.334163	98.8492	SD
GRMZM2G043127	Zm00001d033301	11.7046	4.9672	98.8175	SD
GRMZM2G330213	Zm00001d014428	6.17918	36.6171	98.7334	FALSE
GRMZM2G088849	Zm00001d020052	4.67733	0.575951	98.7225	SD
GRMZM2G060481	Zm00001d009354	0	0	98.5906	SD
GRMZM2G114751	Zm00001d020556	0	0.0104736	98.522	SD
GRMZM2G041381	Zm00001d021706	199.351	229.405	98.4417	FALSE
GRMZM5G836174	Zm00001d011734	3.23364	0.853586	98.4359	SD
GRMZM5G826801	Zm00001d011513	1.62208	3.35092	98.39	SD
GRMZM2G056975	Zm00001d040163	1.43874	0.47361	98.253	SD
GRMZM2G101004	Zm00001d046492	0.632576	3.59176	98.2237	SD
GRMZM2G121452	Zm00001d039483	12.6332	4.2989	98.2167	SD
GRMZM2G045664	Zm00001d009700	0	0	98.1595	SD
GRMZM2G467907	Zm00001d020748	71.7141	6.58699	98.138	FALSE
GRMZM2G086920	Zm00001d002029	67.3955	92.643	97.8769	FALSE
GRMZM2G108712	Zm00001d051995	2.93028	16.1144	97.8705	SD
GRMZM2G023591	Zm00001d031258	0.436904	1.92969	97.7384	SD
GRMZM2G152801	Zm00001d018184	0	0	97.6959	SD
GRMZM2G020401	Zm00001d022604	5.59838	4.22162	97.6356	SD
GRMZM2G010406	Zm00001d024048	9.38337	36.354	97.6084	FALSE
GRMZM2G013750	Zm00001d012844	92.4609	77.7254	97.5687	FALSE
GRMZM2G167892	Zm00001d018781	0.687613	0.424806	97.2972	SD
AC233949.1_FG004	Zm00001d014124	49.8729	9.63035	97.2255	FALSE
GRMZM2G176455	Zm00001d035693	22.7628	2.42363	97.2223	SD
GRMZM2G027663	Zm00001d033383	16.4819	30.688	97.0379	FALSE
GRMZM5G869196	Zm00001d021334	0	0	96.9585	SD
GRMZM2G342243	Zm00001d036283	1.54811	1.22243	96.7293	SD	tdsgR52B09
GRMZM2G138128	Zm00001d022629	19.4985	8.22826	96.7201	SD
GRMZM2G100120	Zm00001d048252	8.17001	2.96473	96.6931	SD
GRMZM2G134107	Zm00001d047500	4.30546	5.7206	96.6858	SD
GRMZM2G055178	Zm00001d025848	0	0.223286	96.5825	SD
GRMZM2G075153	Zm00001d029324	50.2608	14.278	96.5579	FALSE
GRMZM2G143469	Zm00001d011256	10.5305	0.312725	96.4928	SD
GRMZM2G410352	Zm00001d009425	0.10931	0.233683	96.4603	SD
GRMZM2G140799	Zm00001d047958	49.4118	40.4148	96.2492	FALSE
GRMZM2G134613	Zm00001d024239	8.55444	8.57188	96.1978	SD
GRMZM2G136559	Zm00001d046555	0.126473	0	96.1411	SD
GRMZM2G123558	Zm00001d039283	0.057435	0	96.1246	SD
GRMZM2G015033	Zm00001d015705	0.260085	0	95.9399	SD
GRMZM2G107362	Zm00001d053616	66.5336	60.1789	95.9066	FALSE
GRMZM2G436084	Zm00001d052769	0	0	95.8877	SD
GRMZM2G124103	Zm00001d005253	2.43683	1.21826	95.6724	SD
GRMZM5G885392	Zm00001d019454	0.0198365	0	95.6318	SD
GRMZM2G003318	Zm00001d030074	0.500674	0.0526032	95.6126	SD
GRMZM5G864319	Zm00001d045251	526.349	39.8404	95.5798	FALSE
GRMZM5G810061	Zm00001d002822	0.411585	0.433932	95.4833	SD
GRMZM2G107444	Zm00001d013914	6.39749	5.92459	95.4373	SD
GRMZM2G060190	Zm00001d008312	0.129092	0.747642	95.3832	SD
GRMZM5G829778	Zm00001d039079	32.529	217.682	95.2709	FALSE
GRMZM2G110735	Zm00001d013319	2.26017	0.268389	95.2642	SD
GRMZM2G099285	Zm00001d006624	0	0	95.0849	SD
GRMZM2G171628	Zm00001d006439	10.2268	10.5746	95.0232	SD
GRMZM2G149265	Zm00001d012395	90.9427	11.9795	94.8976	FALSE
GRMZM2G176820	Zm00001d027421	3.07003	0.304521	94.7218	SD
GRMZM2G092535	Zm00001d049557	16.1157	7.99489	94.6746	SD
GRMZM2G120079	Zm00001d029388	0	0	94.5112	SD
GRMZM2G020148	Zm00001d008305	1.16598	0	94.4482	SD
GRMZM2G180384	Zm00001d018403	15.578	70.943	94.2245	FALSE
GRMZM2G057630	Zm00001d035759	0	0	94.1983	SD
GRMZM2G153227	Zm00001d017242	5.93229	7.16891	94.1684	SD
GRMZM2G131024	Zm00001d040435	60.8269	9.32905	94.0145	FALSE
GRMZM2G119890	Zm00001d015586	5.44122	2.59324	93.8792	SD
GRMZM2G058450	Zm00001d042455	1.81332	4.09322	93.8669	SD
GRMZM2G117707	Zm00001d022181	1.02776	0.651292	93.859	SD
GRMZM2G053299	Zm00001d034761	1.80022	9.18322	93.7437	SD
GRMZM2G168257	Zm00001d048551	7.24652	2.29255	93.6721	SD
GRMZM2G021794	Zm00001d039010	0	0	93.5672	SD
GRMZM2G161868	Zm00001d043628	0.0421968	0.0493265	93.4955	SD
GRMZM2G029583	Zm00001d017117	112.902	65.1912	93.1914	FALSE
GRMZM5G830695	Zm00001d039653	513.196	22.2391	93.0316	FALSE
GRMZM2G419694	Zm00001d026335	4.10382	5.46687	92.9312	SD
AC205703.4_FG006	Zm00001d017111	4.11361	0.0438281	92.8232	SD
GRMZM2G083130	Zm00001d041763	0	0	92.7484	SD
GRMZM2G057243	Zm00001d048373	10.3714	0.837987	92.6891	SD
GRMZM2G116614	Zm00001d020614	3.6752	0.756873	92.6735	SD
GRMZM2G102760	Zm00001d013493	1.81443	0.97313	92.6426	SD
GRMZM2G144101	Zm00001d027342	8.53799	6.40012	92.5431	SD
GRMZM2G052509	Zm00001d021246	0	0	92.2256	SD
GRMZM2G162788	Zm00001d037381	46.1172	139.932	92.0966	FALSE
GRMZM2G178415	Zm00001d034420	13.404	15.8984	92.0495	SD
GRMZM2G038636	Zm00001d020636	1.71889	1.27721	92.0304	SD
GRMZM2G082185	Zm00001d008379	4.41708	1.25186	91.9782	SD
GRMZM2G059580	Zm00001d046352	7.33685	5.28532	91.9112	SD
GRMZM2G004382	Zm00001d044035	12.3604	7.34738	91.7852	SD
GRMZM2G090568	Zm00001d027511	0	0	91.612	SD
GRMZM2G018441	Zm00001d025747	0	0.0681006	91.5695	SD
GRMZM2G445602	Zm00001d027904	0.934297	0	91.5302	SD
GRMZM5G885706	Zm00001d026704	2.81555	17.5134	91.2324	SD
GRMZM2G157470	Zm00001d033204	23.5185	37.1939	91.1956	FALSE
GRMZM2G060866	Zm00001d018791	0	0	91.0495	SD
GRMZM5G847530	Zm00001d045555	26.7483	3.83774	91.0401	FALSE
GRMZM2G003640	Zm00001d033371	265.667	94.7585	90.8055	FALSE
GRMZM2G179301	Zm00001d038136	6.36171	1.67673	90.7311	SD
GRMZM2G440208	Zm00001d049187	1.0751	0.37666	90.6932	SD
GRMZM2G151923	Zm00001d045076	30.9767	25.14	90.6123	FALSE
GRMZM2G349996	Zm00001d015917	0.540124	0.935401	90.5784	SD
GRMZM2G031846	Zm00001d050245	5.22161	2.10855	90.5005	SD
GRMZM2G052844	Zm00001d011369	468.616	139.326	90.4206	FALSE
GRMZM2G070360	Zm00001d043991	0.839221	0.47324	90.3925	SD
GRMZM2G115750	Zm00001d031849	71.8026	54.1827	90.2724	FALSE
GRMZM2G145175	Zm00001d026312	15.2621	27.0577	90.2491	FALSE
GRMZM2G021706	Zm00001d023673	0	0	90.2126	SD
GRMZM2G176307	Zm00001d017121	192.624	46.6452	90.1524	FALSE
GRMZM2G078569	Zm00001d032156	74.3071	2.40909	90.0689	FALSE
GRMZM2G142315	Zm00001d042275	0.0637818	0	90.0509	SD
GRMZM2G014055	Zm00001d035390	0.100991	0	90.0043	SD
GRMZM2G086869	Zm00001d030009	0.0441849	0	89.9447	SD
GRMZM2G044265	Zm00001d042340	1.50017	1.7479	89.8627	SD
GRMZM2G061442	Zm00001d033873	39.0265	9.50011	89.8565	FALSE
GRMZM2G146670	Zm00001d020219	35.7093	34.7733	89.8126	FALSE
GRMZM2G056501	Zm00001d020003	35.55	36.7131	89.7836	FALSE
GRMZM2G033894	Zm00001d004473	92.4153	10.9051	89.573	FALSE
GRMZM2G094543	Zm00001d014317	4.31226	0.855644	89.4315	SD
GRMZM2G075624	Zm00001d014954	105.517	20.9871	89.4293	FALSE
GRMZM2G358416	Zm00001d013009	0.914945	30.7199	89.4286	FALSE
GRMZM2G339122	Zm00001d043047	32.5437	2.62203	89.3633	FALSE
GRMZM2G034573	Zm00001d011331	2.95834	11.3566	89.2779	SD
GRMZM2G033570	Zm00001d028974	0.198814	0.243021	89.1233	SD
GRMZM2G006363	Zm00001d048737	0.0605877	0.00966117	89.0589	SD
GRMZM2G173501	Zm00001d017097	0.313298	0.437178	88.9014	SD
GRMZM2G130095	Zm00001d030968	5.41769	5.03912	88.8491	SD
GRMZM5G848603	Zm00001d036727	0	0	88.7377	SD
GRMZM2G046924	Zm00001d040515	24.6619	11.7618	88.7147	FALSE
GRMZM2G000219	Zm00001d047207	0.229812	1.15329	88.591	SD
GRMZM2G002416	Zm00001d009127	6.36524	15.1793	88.547	SD
GRMZM2G364069	Zm00001d033210	27.5238	8.90186	88.5365	FALSE
GRMZM2G018103	Zm00001d018359	316.101	239.807	88.393	FALSE
GRMZM2G036427	Zm00001d023830	2.96134	1.48401	88.3751	SD
AC203173.3_FG004	Zm00001d012770	36.4696	16.0646	88.2544	FALSE
GRMZM2G138800	Zm00001d043249	2.34889	34.1531	88.1714	FALSE
GRMZM2G036070	Zm00001d008259	58.2871	38.3307	88.1276	FALSE
GRMZM2G140867	Zm00001d035915	16.6969	7.77844	88.0594	SD
GRMZM2G019695	Zm00001d012820	16.8969	1.63149	87.9038	SD
GRMZM2G101875	Zm00001d024723	0.891241	0.642945	87.9034	SD
GRMZM2G137139	Zm00001d020930	0	0	87.9019	SD
GRMZM2G143086	Zm00001d029361	8.17441	4.87249	87.8906	SD
GRMZM2G005954	Zm00001d005813	41.6669	25.093	87.622	FALSE
GRMZM2G067417	Zm00001d051055	497.358	31.2587	87.532	FALSE
GRMZM2G118241	Zm00001d041769	0	0	87.5103	SD
GRMZM2G097040	Zm00001d038658	27.0315	22.0814	87.5097	FALSE
GRMZM2G175419	Zm00001d011004	6.78727	11.5895	87.5078	SD
GRMZM2G018403	Zm00001d016072	0.282796	0.200169	87.1248	SD
GRMZM2G009638	Zm00001d028207	152.465	69.2431	87.0751	FALSE
GRMZM2G031354	Zm00001d026282	0	0	87.0389	SD
GRMZM2G004511	Zm00001d034558	6.73317	0.274645	86.9912	SD
GRMZM2G111926	Zm00001d009071	1.93326	0	86.8898	SD
GRMZM2G059991	Zm00001d037859	14.2668	2.80607	86.8713	SD
GRMZM2G472248	Zm00001d040292	0	0	86.8091	SD
GRMZM2G062481	Zm00001d038057	254.953	53.9716	86.7801	FALSE
GRMZM2G134256	Zm00001d011965	8.25728	1.95899	86.7672	SD
GRMZM2G479423	Zm00001d042869	120.523	145.334	86.5653	FALSE
GRMZM2G301823	Zm00001d028880	0	0	86.5325	SD
GRMZM5G801241	Zm00001d049858	1.35365	1.1094	86.5041	SD
GRMZM2G117935	Zm00001d046599	3.83398	2.02698	86.4394	SD
GRMZM5G891739	Zm00001d028232	10.0058	0.963881	86.4195	SD
GRMZM2G090609	Zm00001d017953	28.5678	431.907	86.3239	FALSE
GRMZM2G180732	Zm00001d044175	3.23443	2.80613	86.2522	SD
GRMZM2G035502	Zm00001d035595	9.48928	11.4725	86.2418	SD
GRMZM5G811797	Zm00001d010733	56.4352	40.7659	86.1307	FALSE
GRMZM2G126865	Zm00001d051675	13.2513	25.4327	86.0813	FALSE
GRMZM5G835235	Zm00001d040263	14.3973	7.16592	86.04	SD
GRMZM2G158462	Zm00001d031969	0.177887	0.541882	85.9855	SD
GRMZM2G166767	Zm00001d047796	18.337	7.89851	85.9049	SD
GRMZM5G825437	Zm00001d039263	2.42444	2.1396	85.7858	SD
AC217300.3_FG005	Zm00001d028702	0	0	85.6405	SD
GRMZM2G438524	Zm00001d034892	0.393218	8.95246	85.5976	SD
GRMZM2G148985	Zm00001d012735	35.0206	262.148	85.5754	FALSE
GRMZM2G375002	Zm00001d018573	0.78504	0.532198	85.4636	SD
GRMZM2G095851	Zm00001d034773	1.38983	0.6756	85.3881	SD
GRMZM2G142757	Zm00001d026630	2.28027	12.1652	85.3559	SD
GRMZM2G040369	Zm00001d034776	1.53811	0.6789	85.3355	SD
AC203985.4_FG005	Zm00001d024573	2.7838	1.78487	85.1737	SD
GRMZM2G110378	Zm00001d035722	6.7688	6.44457	85.1526	SD
GRMZM2G122943	Zm00001d024765	58.0975	15.2418	85.0438	FALSE
GRMZM2G108849	Zm00001d021615	1.3546	0.462966	84.9968	SD
GRMZM2G479038	Zm00001d039643	0.084162	0.140038	84.9682	SD
GRMZM2G022558	Zm00001d046444	1.27985	0.506746	84.8948	SD
GRMZM2G071154	Zm00001d044516	1.80286	0.559933	84.8919	SD
GRMZM2G181359	Zm00001d052078	32.7933	54.2003	84.7844	FALSE
GRMZM2G174644	Zm00001d028606	8.04496	1.69527	84.7059	SD
GRMZM2G014558	Zm00001d020852	0.0109325	0	84.7054	SD
GRMZM2G088880	Zm00001d015301	5.77965	11.3631	84.6658	SD
GRMZM2G102347	Zm00001d028429	1874.16	87.6519	84.5126	FALSE
GRMZM2G112805	Zm00001d014898	10.6294	7.51358	84.4752	SD
GRMZM2G096247	Zm00001d027541	0	0	84.3822	SD
GRMZM2G059556	Zm00001d049507	402.923	61.1213	84.3265	FALSE
GRMZM2G032198	Zm00001d041640	0	0	84.2841	SD
GRMZM2G106164	Zm00001d049490	0.0633235	0.328097	84.2468	SD
GRMZM2G174741	Zm00001d038885	4.28844	8.29277	84.2036	SD
GRMZM2G149975	Zm00001d010030	10.9872	9.12898	84.1067	SD
GRMZM2G078022	Zm00001d032370	8.72118	8.47712	84.1008	SD
GRMZM2G113873	Zm00001d047166	9.59525	2.58038	84.0968	SD
GRMZM2G134806	Zm00001d054107	11.1933	3.03935	83.9273	SD
GRMZM2G436328	Zm00001d016865	0	0.0278422	83.9194	SD
GRMZM2G070315	Zm00001d044970	0.936006	10.6636	83.9114	SD
GRMZM2G027995	Zm00001d036480	72.044	27.9798	83.8324	FALSE
GRMZM2G021170	Zm00001d024966	15.1006	1.06575	83.7467	SD
GRMZM2G178693	Zm00001d003006	0	0.0732497	83.7416	SD
GRMZM2G064993	Zm00001d037211	31.0399	11.9153	83.7339	FALSE
GRMZM2G140545	Zm00001d052796	1.31439	0.0417592	83.5799	SD
GRMZM5G806622	Zm00001d012539	0	0	83.5521	SD
GRMZM2G163671	Zm00001d052768	5.15746	49.7659	83.4648	FALSE
GRMZM5G846399	Zm00001d032790	0.363781	0.0178789	83.4457	SD
GRMZM2G061735	Zm00001d008731	4.17008	22.4055	83.3803	SD
GRMZM2G133400	Zm00001d022371	0.205972	0.163713	83.3541	SD
GRMZM2G006085	Zm00001d028773	34.6517	5.93712	83.2853	FALSE
GRMZM2G019404	Zm00001d002006	1.3985	1.56647	83.2264	SD
GRMZM5G813259	Zm00001d038922	1.38439	2.03799	83.1888	SD
GRMZM2G009443	Zm00001d024009	279.406	27.5744	83.1242	FALSE
GRMZM2G091481	Zm00001d049099	5.04682	3.47012	83.1235	SD
GRMZM2G168590	Zm00001d011093	0	0	83.0082	SD
GRMZM2G033493	Zm00001d021764	1.24262	2.13909	82.9863	SD
GRMZM2G154508	Zm00001d011467	0	0	82.9803	SD
GRMZM2G098335	Zm00001d039664	43.7313	154.206	82.9721	FALSE
GRMZM2G053023	Zm00001d034491	1.90087	15.5858	82.8643	SD
GRMZM2G436710	Zm00001d013918	483.874	24.6174	82.8306	FALSE
GRMZM2G104310	Zm00001d023437	5.64526	3.76377	82.6381	SD
GRMZM2G150367	Zm00001d010855	195.327	17.851	82.5618	FALSE
GRMZM5G829894	Zm00001d015279	10328.3	365.19	82.5376	FALSE
GRMZM2G178958	Zm00001d018370	9.01464	3.72023	82.5171	SD
GRMZM2G072034	Zm00001d017199	0	0	82.4624	SD
GRMZM2G089974	Zm00001d013446	0.0553045	0.312011	82.4591	SD
GRMZM2G100402	Zm00001d012017	21.0436	7.87426	82.392	SD
GRMZM2G086882	Zm00001d041112	13.831	2.20033	82.3917	SD
GRMZM2G031568	Zm00001d040818	0.112941	0.137346	82.3272	SD
GRMZM2G101271	Zm00001d018145	2.51899	1.63545	82.2129	SD
GRMZM2G137864	Zm00001d006650	37.1398	0	82.0986	FALSE
GRMZM2G060296	Zm00001d027293	352.804	166.806	82.0865	FALSE
GRMZM2G055251	Zm00001d014972	9.33664	2.45099	82.023	SD
GRMZM2G472651	Zm00001d033317	0.386181	0	81.8851	SD
GRMZM2G018786	Zm00001d035737	0.0148324	0	81.8102	SD	tdsgR59F11
GRMZM5G867125	Zm00001d021060	104.894	2.58899	81.8034	FALSE
GRMZM2G005562	Zm00001d015328	12.3391	14.3312	81.7932	SD
GRMZM2G068982	Zm00001d002362	0.135034	0.336324	81.7592	SD
GRMZM2G396397	Zm00001d021958	17.9033	3.24018	81.7513	SD
AC202185.4_FG004	Zm00001d030346	0	0	81.7156	SD
GRMZM2G173747	Zm00001d050179	26.0194	16.6441	81.6647	FALSE
GRMZM2G130053	Zm00001d013261	0	0	81.6511	SD
GRMZM2G178775	Zm00001d048313	0	0	81.522	SD
AC205521.3_FG003	Zm00001d050191	2.83318	6.89659	81.3824	SD
GRMZM2G011627	Zm00001d016553	1.6399	2.00897	81.2343	SD
GRMZM2G038487	Zm00001d011819	0.0503655	0.218096	81.1841	SD
GRMZM2G022958	Zm00001d012088	0	0	81.0811	SD
GRMZM2G134398	Zm00001d033473	1.17811	18.2455	81.0141	SD
GRMZM2G102075	Zm00001d018979	1.07487	0.934191	80.8891	SD
GRMZM2G027723	Zm00001d037636	7.23002	98.3437	80.8784	FALSE
GRMZM2G320521	Zm00001d039910	1.4251	0.0227345	80.6716	SD
GRMZM2G027282	Zm00001d018409	130.219	15.0258	80.6406	FALSE
GRMZM2G434173	Zm00001d034919	3.66775	25.6637	80.598	FALSE
GRMZM2G056078	Zm00001d046120	6.89338	2.00218	80.4775	SD
GRMZM2G447691	Zm00001d003310	1.24271	0.630128	80.346	SD
GRMZM2G113414	Zm00001d043217	178.43	224.871	80.3065	FALSE
GRMZM2G104847	Zm00001d053127	6.20742	7.31772	80.2927	SD
GRMZM2G131087	Zm00001d054093	0.319776	0	80.2416	SD
GRMZM2G018177	Zm00001d008619	21.6925	4.25696	80.1472	SD
GRMZM2G169929	Zm00001d039677	2.46606	0.184768	80.0658	SD
GRMZM2G094831	Zm00001d017206	0.284043	0.111323	80.027	SD
GRMZM2G088212	Zm00001d014848	186.001	196.269	80.002	FALSE
GRMZM2G050076	Zm00001d020957	0	0.171997	79.9967	SD
GRMZM2G109526	Zm00001d042533	0.819012	0.0559233	79.9813	SD
GRMZM2G394968	Zm00001d018846	1.5143	0	79.9776	SD
GRMZM2G399073	Zm00001d014792	49.7312	95.0681	79.9683	FALSE
GRMZM2G096165	Zm00001d013008	5.67462	5.86952	79.8806	SD
GRMZM2G119300	Zm00001d042874	6.51976	1.98571	79.8799	SD
GRMZM2G016236	Zm00001d007858	0	0	79.8228	SD
GRMZM2G472346	Zm00001d014946	2.57468	3.12176	79.7628	SD
GRMZM2G054559	Zm00001d039670	0.812373	0.0305681	79.7409	SD
GRMZM2G088235	Zm00001d015355	0.0378149	0	79.7241	SD
GRMZM2G045318	Zm00001d044231	5.83991	12.4855	79.7178	SD
GRMZM2G123495	Zm00001d014073	236.072	57.7488	79.692	FALSE
GRMZM5G868062	Zm00001d028384	39.0842	20.8044	79.6821	FALSE
GRMZM2G360681	Zm00001d038806	67.4179	10.1733	79.6786	FALSE
GRMZM2G135691	Zm00001d016458	10.476	19.23	79.6298	SD
GRMZM5G885473	Zm00001d019577	1.528	0.971883	79.496	SD
GRMZM2G149751	Zm00001d031128	26.6848	5.61757	79.3832	FALSE
AC217499.3_FG001	Zm00001d044307	228.215	28.3512	79.3055	FALSE
GRMZM2G071010	Zm00001d053295	9.46829	10.0321	79.2509	SD
GRMZM2G038606	Zm00001d040294	6.78819	5.13352	79.2147	SD
GRMZM2G163861	Zm00001d039141	44.8653	5.66667	79.1282	FALSE
GRMZM2G000489	Zm00001d008634	0.028903	0	79.1056	SD
GRMZM2G048703	Zm00001d028515	2.69203	1.12565	78.9103	SD
GRMZM2G159250	Zm00001d049694	8.30168	12.2212	78.8938	SD
GRMZM2G064386	Zm00001d018498	2.45033	1.17635	78.8057	SD
GRMZM2G002165	Zm00001d043201	0.27533	0.836844	78.7418	SD
GRMZM2G098957	Zm00001d041322	4.66122	2.80101	78.7018	SD
GRMZM5G856084	Zm00001d024635	5.87262	23.8022	78.6921	FALSE
GRMZM2G054013	Zm00001d051529	8.4489	0.426514	78.6693	SD
GRMZM2G177151	Zm00001d026671	40.3782	2.18987	78.6422	FALSE
GRMZM5G815009	Zm00001d043149	50.754	15.2017	78.5481	FALSE
GRMZM2G086906	Zm00001d045000	1.79911	1.23725	78.5097	SD
GRMZM2G154278	Zm00001d008951	8.53765	7.32461	78.4375	SD
GRMZM2G010257	Zm00001d001899	2.45591	7.22866	78.4064	SD
GRMZM2G094712	Zm00001d043382	50.4173	12.8876	78.4056	FALSE
GRMZM2G172442	Zm00001d006421	20.3566	10.8542	78.4027	SD
GRMZM2G018579	Zm00001d027581	0	0	78.3611	SD
GRMZM2G090904	Zm00001d050616	35.7196	224.481	78.3457	FALSE
GRMZM2G004959	Zm00001d035304	2.16435	1.03007	78.3414	SD
GRMZM2G126580	Zm00001d017659	0.0428905	3.26276	78.2395	SD
GRMZM2G169451	Zm00001d031227	14.3481	15.6428	78.1896	SD
GRMZM2G065757	Zm00001d039043	21.6211	245.018	78.1582	FALSE
GRMZM2G015967	Zm00001d032331	0.682871	0.0111359	78.155	SD
GRMZM2G148200	Zm00001d037492	36.0142	9.92857	77.9838	FALSE
GRMZM2G096153	Zm00001d027542	0.743519	0.0208488	77.9164	SD
GRMZM2G136058	Zm00001d037163	1.13523	5.23064	77.8737	SD
GRMZM2G009335	Zm00001d046378	0.529028	0	77.8537	SD
GRMZM2G053206	Zm00001d007753	0	0	77.799	SD
GRMZM2G029219	Zm00001d040422	0.895204	0.962913	77.7698	SD
GRMZM2G014300	Zm00001d038088	21.8094	5.23843	77.7597	SD
GRMZM2G140782	Zm00001d008499	0.444596	0.205917	77.6161	SD
GRMZM2G107838	Zm00001d028731	13.1142	3.23067	77.5992	SD
GRMZM2G108103	Zm00001d046748	0.380863	0	77.532	SD
GRMZM2G092632	Zm00001d018413	11.0443	34.2575	77.5114	FALSE
GRMZM2G361220	Zm00001d034337	20.2219	10.7247	77.4852	SD
GRMZM2G306104	Zm00001d030153	0.0748451	0	77.4637	SD
GRMZM2G072911	Zm00001d017601	10.9972	0.24765	77.4083	SD
GRMZM2G156206	Zm00001d012243	0.250071	0	77.332	SD
AC195340.3_FG002	Zm00001d013156	68.5144	27.5096	77.2875	FALSE
GRMZM2G005024	Zm00001d024702	0.774062	0.207458	77.2276	SD
GRMZM2G037685	Zm00001d006158	0.696368	0.0163721	77.1959	SD
GRMZM2G030341	Zm00001d020311	4.71488	0.940411	77.0664	SD
GRMZM2G040878	Zm00001d002384	0.217857	0.0347735	76.9143	SD
GRMZM2G423831	Zm00001d052630	0	0	76.8753	SD
GRMZM2G076771	Zm00001d002550	0	0	76.8461	SD
GRMZM2G099183	Zm00001d003242	2.88241	4.00674	76.6875	SD
GRMZM2G126261	Zm00001d022456	0	0	76.6109	SD
GRMZM2G083886	Zm00001d018208	17.0592	2.53654	76.6101	SD
GRMZM2G056350	Zm00001d050300	32.626	32.2455	76.5615	FALSE
GRMZM2G023833	Zm00001d034064	17.5673	53.2489	76.5475	FALSE
GRMZM2G045818	Zm00001d009476	2.43807	0.976343	76.4956	SD
GRMZM2G023313	Zm00001d031259	138.984	30.54	76.4839	FALSE
GRMZM2G130987	Zm00001d028201	112.596	22.3052	76.4523	FALSE
GRMZM2G004534	Zm00001d023379	197.391	23.0312	76.4379	FALSE
GRMZM2G040164	Zm00001d021147	10.3327	19.2146	76.4126	SD
GRMZM2G005080	Zm00001d045194	7.35344	0.660634	76.3125	SD
GRMZM2G041028	Zm00001d030138	18.5995	12.2796	76.2626	SD
GRMZM2G011513	Zm00001d026642	0.0410077	0	76.2225	SD
GRMZM2G147671	Zm00001d047941	67.8347	48.7268	76.1909	FALSE
GRMZM2G488458	Zm00001d021518	1.27411	0.107949	76.1207	SD
GRMZM2G009448	Zm00001d023734	39.7117	202.365	75.8522	FALSE
GRMZM2G107114	Zm00001d025619	6.84977	4.64885	75.8445	SD
GRMZM2G080816	Zm00001d012178	0.252863	0	75.7594	SD
GRMZM2G041881	Zm00001d027318	0.457713	0.142994	75.5372	SD
AC210013.4_FG016	Zm00001d013031	1.74829	1.94984	75.4645	SD
GRMZM2G143354	Zm00001d041785	123.279	114.851	75.375	FALSE
GRMZM2G142093	Zm00001d014600	0	0	75.2902	SD
GRMZM2G078396	Zm00001d018466	3.76775	2.60784	75.1576	SD
GRMZM2G008216	Zm00001d005459	251.505	101.141	75.1333	FALSE
GRMZM2G017351	Zm00001d006790	2.90639	1.49412	75.1293	SD
GRMZM2G075333	Zm00001d015459	0.284827	0	75.1254	SD
GRMZM2G166281	Zm00001d002065	1.75939	0.714001	75.0995	SD
GRMZM2G072729	Zm00001d019473	3.42576	2.09325	75.0188	SD
GRMZM5G898880	Zm00001d044920	0.0698712	0.130138	75.0063	SD
GRMZM2G050961	Zm00001d029997	1.85025	3.91319	74.9986	SD
GRMZM2G107609	Zm00001d045435	96.2616	44.9135	74.8372	FALSE
GRMZM2G098819	Zm00001d049496	3.71309	1.12107	74.7668	SD
GRMZM2G445905	Zm00001d032776	0	0.0110901	74.7168	SD
GRMZM5G867882	Zm00001d011321	10.3689	8.79373	74.6451	SD
GRMZM2G089147	Zm00001d030109	0.205229	0.0136662	74.6382	SD
GRMZM2G108874	Zm00001d021614	6.56158	62.9874	74.6296	FALSE
GRMZM5G886109	Zm00001d010538	471.317	1005.32	74.598	FALSE
GRMZM2G023232	Zm00001d037700	8.01157	2.01026	74.5735	SD
GRMZM2G158228	Zm00001d039578	3.17611	8.23578	74.4218	SD
GRMZM2G339503	Zm00001d011412	6.1883	0.846826	74.3873	SD
GRMZM2G126507	Zm00001d020409	71.8616	2.54656	74.3632	FALSE
GRMZM2G044348	Zm00001d015006	44.228	9.38091	74.3255	FALSE
GRMZM2G166963	Zm00001d020450	17.0839	17.1562	74.3138	SD
GRMZM2G173341	Zm00001d001979	25.293	76.7793	74.2307	FALSE
GRMZM2G083546	Zm00001d012827	2.53958	2.12653	74.2219	SD
GRMZM2G057450	Zm00001d048655	12.576	7.93449	74.2118	SD
GRMZM2G064336	Zm00001d011514	2.87126	0.16765	74.208	SD
GRMZM2G089713	Zm00001d045042	9.62019	1.54338	74.1668	SD
GRMZM2G162755	Zm00001d037383	0	0	74.0353	SD
GRMZM5G846343	Zm00001d039076	0.812968	0	74.0115	SD
GRMZM2G052562	Zm00001d045302	0	0.0138419	73.9703	SD
GRMZM2G026614	Zm00001d018821	0.0125504	0.066327	73.8684	SD
GRMZM2G018820	Zm00001d016588	416.356	427.003	73.7564	FALSE
GRMZM2G026117	Zm00001d015366	3.39242	0.246072	73.7251	SD
GRMZM2G082007	Zm00001d051870	0.458228	1.24303	73.6888	SD
GRMZM2G064914	Zm00001d042512	1.07793	2.49909	73.6404	SD
GRMZM5G866627	Zm00001d052865	4.8686	0.793395	73.5563	SD
GRMZM2G089982	Zm00001d040364	0.0705689	0	73.5287	SD
GRMZM2G020201	Zm00001d050944	16.3622	1.63804	73.5085	SD
GRMZM2G301208	Zm00001d013509	0.160011	0.214216	73.483	SD
GRMZM2G014844	Zm00001d024000	0.224369	0.231429	73.4226	SD
GRMZM2G107473	Zm00001d029376	1.06901	0.900374	73.386	SD
GRMZM2G146206	Zm00001d012407	49.7821	341.061	73.2816	FALSE
GRMZM5G853513	Zm00001d013139	217.313	39.7032	73.1448	FALSE
GRMZM2G019284	Zm00001d053964	0.609375	4.66745	72.9677	SD
GRMZM2G066326	Zm00001d035689	0.1329	0	72.9225	SD
GRMZM2G337330	Zm00001d013825	0	0	72.8956	SD
GRMZM2G120579	Zm00001d014192	3.83338	17.2725	72.8862	SD
GRMZM2G000531	Zm00001d048585	45.9714	7.95756	72.8771	FALSE
GRMZM2G046186	Zm00001d021360	3.89932	0.0708445	72.8469	SD
GRMZM2G089836	Zm00001d014947	50.6332	121.288	72.7107	FALSE
GRMZM2G021687	Zm00001d031738	0.0759848	0	72.6891	SD
GRMZM2G042047	Zm00001d021707	1.34787	11.037	72.6011	SD
GRMZM2G114702	Zm00001d050324	7.28421	159.993	72.3683	FALSE
GRMZM2G142013	Zm00001d021375	123.687	21.4626	72.2587	FALSE
GRMZM2G176056	Zm00001d009969	0.0701664	0	72.2584	SD
GRMZM2G048672	Zm00001d014659	17.7175	0.400187	72.1761	SD
GRMZM2G058760	Zm00001d034345	2.37574	0.578942	72.1509	SD
GRMZM2G016393	Zm00001d016239	0.582388	0	72.1312	SD
GRMZM2G134738	Zm00001d011330	226.302	36.0262	72.0321	FALSE
GRMZM5G825609	Zm00001d019186	8.9455	11.5462	71.932	SD
GRMZM2G065066	Zm00001d030739	34.59	203.43	71.9315	FALSE
GRMZM2G040209	Zm00001d007048	8.36735	28.7136	71.8925	FALSE
GRMZM2G133213	Zm00001d043098	13.5786	0.877934	71.8573	SD
GRMZM2G165901	Zm00001d013568	11.7586	8.32344	71.6852	SD
GRMZM5G826979	Zm00001d035492	0.699479	1.75872	71.6813	SD
GRMZM2G055320	Zm00001d046915	0.15724	0.743434	71.3285	SD
GRMZM2G391936	Zm00001d033910	0.152801	0.619176	71.3134	SD
GRMZM2G007260	Zm00001d013092	209.296	13.2983	71.2534	FALSE
GRMZM2G145236	Zm00001d014423	25.8119	18.455	71.2274	FALSE
GRMZM2G057374	Zm00001d033704	3.13553	20.1907	71.2207	SD
GRMZM2G176840	Zm00001d027422	0.598394	26.6907	71.1912	FALSE
GRMZM2G069024	Zm00001d043110	0.991447	0.613265	71.1555	SD
GRMZM2G014387	Zm00001d044653	3.65618	17.4254	71.1358	SD
GRMZM2G010328	Zm00001d028810	2.92221	1.96325	71.1357	SD
GRMZM2G074169	Zm00001d013839	0.237684	0.506135	71.112	SD
GRMZM5G872417	Zm00001d038914	2.19114	1.50518	71.0683	SD
GRMZM2G095299	Zm00001d017147	0.535398	0	71.0317	SD
GRMZM2G120047	Zm00001d036319	9.70234	1.42382	70.9536	SD
GRMZM2G061876	Zm00001d015929	0.696434	0.344418	70.9449	SD
GRMZM2G165679	Zm00001d039037	0.865149	1.29431	70.8712	SD
GRMZM2G084521	Zm00001d014732	3.07089	1.91558	70.8367	SD
GRMZM2G144196	Zm00001d012810	0.147589	0.119645	70.7172	SD
GRMZM2G050460	Zm00001d014749	6.79851	2.85343	70.7149	SD
GRMZM2G176903	Zm00001d044212	0.883357	1.5841	70.6319	SD
GRMZM5G835677	Zm00001d039259	0.285947	0.0413125	70.5522	SD
GRMZM2G052088	Zm00001d044315	453.334	84.2264	70.527	FALSE
GRMZM2G047681	Zm00001d003615	0.911074	6.08811	70.5066	SD
AC196156.3_FG003	Zm00001d033530	0	0.137266	70.4905	SD
GRMZM2G028556	Zm00001d042104	0	0	70.4784	SD
GRMZM5G806449	Zm00001d018454	3.34306	1.08558	70.4709	SD
GRMZM2G012970	Zm00001d047516	0.996684	0.381201	70.4632	SD
GRMZM2G324886	Zm00001d043407	7.44941	4.40456	70.4368	SD
GRMZM2G098496	Zm00001d049982	91.2526	74.836	70.3596	FALSE
GRMZM5G886688	Zm00001d037663	55.4646	30.0827	70.3529	FALSE
GRMZM2G094879	Zm00001d011646	16.2606	35.9873	70.3227	FALSE
GRMZM2G013821	Zm00001d017555	9.01075	6.61221	70.2838	SD
GRMZM2G073567	Zm00001d047847	6.15776	98.6057	70.2678	FALSE
GRMZM2G043212	Zm00001d043465	85.8932	35.832	70.2621	FALSE
GRMZM5G836182	Zm00001d012537	3655.64	138.69	70.2615	FALSE
GRMZM2G007283	Zm00001d005036	0.828271	11.0097	70.2263	SD	tdsgR83H05
GRMZM2G131431	Zm00001d036018	3.68387	1.53778	70.1804	SD
GRMZM2G164963	Zm00001d006159	36.5402	1.9907	70.1186	FALSE
GRMZM2G016827	Zm00001d011850	10.287	1.47407	70.113	SD
GRMZM2G042080	Zm00001d045538	0.338067	1.02205	70.1106	SD
GRMZM2G108133	Zm00001d021119	0.898865	0.0580423	70.0744	SD
GRMZM2G037204	Zm00001d051336	254.174	36.9474	69.9895	FALSE
GRMZM2G119950	Zm00001d005695	7.91181	4.10396	69.9292	SD
GRMZM2G039797	Zm00001d026645	9.28216	2.30412	69.8663	SD
GRMZM2G124963	Zm00001d006875	0	0	69.7964	SD
GRMZM2G026943	Zm00001d017212	0.0303697	0	69.7669	SD
AC233872.1_FG003	Zm00001d039883	1.96846	1.60676	69.7494	SD
GRMZM2G344634	Zm00001d045539	0.0505686	0.13242	69.6862	SD
GRMZM5G823629	Zm00001d006737	24.0298	66.5134	69.6727	FALSE
GRMZM2G154344	Zm00001d003159	26.1748	13.2843	69.6711	FALSE
GRMZM2G053322	Zm00001d009967	1.29184	0.449019	69.6666	SD
GRMZM2G153569	Zm00001d010431	24.1712	7.42095	69.6416	SD
GRMZM2G465553	Zm00001d034606	23.2456	11.2003	69.6069	SD
GRMZM2G035243	Zm00001d027856	90.5725	3.31503	69.5551	FALSE
GRMZM2G003002	Zm00001d013067	5.25389	8.45159	69.463	SD
GRMZM2G137930	Zm00001d035616	4.58163	3.57344	69.4495	SD
GRMZM2G177928	Zm00001d034032	1.91969	6.43688	69.3902	SD
GRMZM2G152477	Zm00001d028368	0.869796	8.16307	69.3868	SD
GRMZM2G083173	Zm00001d029762	0.777213	0.0321631	69.3684	SD
GRMZM2G018020	Zm00001d037602	8.07356	2.27856	69.3613	SD
GRMZM2G039954	Zm00001d022308	10.3058	2.14177	69.3013	SD
GRMZM2G039238	Zm00001d030859	5.23954	0.87029	69.2349	SD
GRMZM2G003501	Zm00001d051787	0.0186482	0	69.2012	SD
GRMZM2G418343	Zm00001d006612	0	0	69.1974	SD
GRMZM2G374881	Zm00001d045403	32.4391	31.2066	69.173	FALSE
GRMZM5G892645	Zm00001d009761	14.7768	146.054	69.1471	FALSE
AC212835.3_FG007	Zm00001d002775	80.898	47.8269	69.022	FALSE
GRMZM2G442658	Zm00001d033931	83.642	6.59871	68.9986	FALSE
GRMZM2G158887	Zm00001d038709	29.7321	15.8818	68.9469	FALSE
GRMZM2G177169	Zm00001d036698	0	0	68.8844	SD
GRMZM2G013002	Zm00001d047087	0.164667	0	68.879	SD
GRMZM2G032367	Zm00001d049959	64.0328	9.9602	68.8599	FALSE
AC192451.3_FG001	Zm00001d016041	1.53547	0.777332	68.8351	SD
GRMZM2G058310	Zm00001d021702	1.09487	2.27839	68.7561	SD
GRMZM2G072806	Zm00001d034244	52.0576	17.931	68.6978	FALSE
GRMZM2G143917	Zm00001d031997	1.77386	0	68.6269	SD
GRMZM2G027105	Zm00001d017177	1.27975	0.426124	68.481	SD
GRMZM2G024151	Zm00001d008357	263.881	21.7788	68.4376	FALSE
GRMZM2G031761	Zm00001d019956	1.40798	0.172772	68.3945	SD
GRMZM2G129451	Zm00001d045261	30.5936	7.12215	68.3891	FALSE
GRMZM2G394688	Zm00001d013229	0	0	68.3277	SD
GRMZM2G034417	Zm00001d033110	121.968	105.036	68.3055	FALSE
GRMZM2G347056	Zm00001d034602	34.232	61.5382	68.3011	FALSE
GRMZM2G181269	Zm00001d011136	39.3598	82.6432	68.2144	FALSE
GRMZM2G048117	Zm00001d010824	52.799	10.4623	68.1393	FALSE
GRMZM2G164440	Zm00001d005146	2.26992	0.0870813	68.1185	SD
GRMZM2G389196	Zm00001d029676	0	0	68.1035	SD
GRMZM2G140150	Zm00001d017985	370.085	51.3569	68.032	FALSE
GRMZM2G008919	Zm00001d007767	1.26019	3.63964	67.9781	SD
GRMZM2G153745	Zm00001d053868	0.0679097	0	67.9744	SD
GRMZM5G843368	Zm00001d042017	0.679067	7.89787	67.914	SD
GRMZM2G121456	Zm00001d047634	20.6211	3.92847	67.9024	SD
GRMZM2G167336	Zm00001d047452	0	0	67.678	SD
GRMZM2G060952	Zm00001d028360	0.0691771	0.0997666	67.6358	SD
GRMZM2G137108	Zm00001d037228	0.488731	0	67.6232	SD
GRMZM2G076946	Zm00001d041776	0	0	67.4908	SD
GRMZM2G359102	Zm00001d049867	0.269081	0	67.4643	SD
GRMZM2G087651	Zm00001d032588	21.0198	50.2924	67.4498	FALSE
GRMZM2G056547	Zm00001d018763	0	0	67.4187	SD
GRMZM2G039536	Zm00001d025711	0	0.0339859	67.3996	SD
GRMZM2G394500	Zm00001d024734	0	0	67.3955	SD
GRMZM5G858417	Zm00001d033585	0.137323	0.00831965	67.3109	SD
GRMZM2G045371	Zm00001d036758	6.98269	10.6206	67.2781	SD
GRMZM2G013461	Zm00001d008268	7.90538	187.298	67.2056	FALSE
GRMZM2G144995	Zm00001d029174	6.71254	4.11754	67.188	SD
GRMZM2G180982	Zm00001d033611	175.938	52.9217	67.081	FALSE
GRMZM2G134176	Zm00001d011966	80.7135	254.101	66.966	FALSE
GRMZM2G077034	Zm00001d013222	0	0	66.8755	SD
GRMZM2G047219	Zm00001d011069	0.540965	8.23375	66.8567	SD
GRMZM2G051890	Zm00001d045559	0.234152	3.21826	66.836	SD
GRMZM2G162413	Zm00001d009714	8.40862	7.01826	66.7671	SD
GRMZM2G097297	Zm00001d052683	0.0199834	0	66.6867	SD
GRMZM2G153369	Zm00001d006329	832.985	96.3162	66.6072	FALSE
GRMZM2G117984	Zm00001d035054	0.173759	1.5441	66.5313	SD
GRMZM2G041050	Zm00001d030868	0.301002	1.08702	66.5125	SD
GRMZM2G134430	Zm00001d005858	45.9895	27.6643	66.3952	FALSE
GRMZM5G888696	Zm00001d032615	32.7977	15.8027	66.3901	FALSE
GRMZM5G803318	Zm00001d023371	29.6112	36.4498	66.3131	FALSE
GRMZM2G326270	Zm00001d022395	0.0663352	0.0532614	66.2999	SD
AC234161.1_FG010	Zm00001d047119	0	0	66.2233	SD
GRMZM2G039841	Zm00001d016826	0	0.0890893	66.2024	SD
GRMZM2G047143	Zm00001d025721	6.97486	69.8117	66.164	FALSE
GRMZM5G833389	Zm00001d012518	188.782	24.3604	66.0994	FALSE
GRMZM2G117900	Zm00001d006613	1.59063	0.691552	66.0262	SD
GRMZM2G058138	Zm00001d028782	7.73372	7.40678	66.0099	SD
GRMZM2G111477	Zm00001d014090	4.63551	5.19662	65.9876	SD
GRMZM2G048277	Zm00001d020438	10.4334	2.95447	65.9539	SD
GRMZM2G171452	Zm00001d053625	10.0856	28.1515	65.9468	FALSE
GRMZM2G371313	Zm00001d038678	0.495467	3.38158	65.944	SD
GRMZM2G322413	Zm00001d022462	3.90444	2.78572	65.8643	SD
GRMZM2G443655	Zm00001d028726	2.9631	10.9254	65.8563	SD
GRMZM2G153450	Zm00001d028804	4.46426	1.56202	65.8526	SD
GRMZM2G320325	Zm00001d029039	0.287085	0.0612185	65.7803	SD
GRMZM2G131321	Zm00001d003539	5.21236	16.7668	65.7655	SD
GRMZM2G050467	Zm00001d053217	1.91298	2.5206	65.7193	SD
GRMZM2G092975	Zm00001d046600	14.6297	50.4619	65.7113	FALSE
GRMZM2G054405	Zm00001d019059	0.0703183	0.0371297	65.6762	SD
GRMZM2G039155	Zm00001d005675	651.03	49.8602	65.6728	FALSE
GRMZM5G832672	Zm00001d039594	1.52354	5.39269	65.6563	SD
GRMZM2G095141	Zm00001d052444	0.488584	0.0250874	65.6285	SD
GRMZM2G072264	Zm00001d002122	17.0204	302.219	65.6201	FALSE
GRMZM2G059825	Zm00001d038905	0.66771	0.297473	65.6183	SD
GRMZM2G044306	Zm00001d024583	19.5418	31.6742	65.4574	FALSE
GRMZM2G105531	Zm00001d042329	11.8289	10.8811	65.4075	SD
GRMZM2G150598	Zm00001d047920	6.86584	1.31205	65.4003	SD
GRMZM2G022931	Zm00001d043929	0	0	65.3821	SD
GRMZM2G036765	Zm00001d032859	30.1386	9.25787	65.3321	FALSE
GRMZM2G032419	Zm00001d052952	2.0974	1.05785	65.307	SD
GRMZM2G474555	Zm00001d014282	0	0	65.2101	SD
AC196059.3_FG003	Zm00001d048284	0.208311	0.708511	65.2025	SD
GRMZM2G056929	Zm00001d003822	5.58936	10.5455	65.1667	SD
GRMZM2G041238	Zm00001d008594	1.73048	0	65.1482	SD
GRMZM2G171390	Zm00001d042026	0.154268	0.0175213	65.1358	SD
GRMZM2G374812	Zm00001d027268	0.0519021	0.250192	65.0623	SD
GRMZM2G010599	Zm00001d025160	1.83972	2.54926	64.961	SD
GRMZM2G178807	Zm00001d024373	1.73465	0.242858	64.9512	SD
GRMZM2G471269	Zm00001d019534	0.653603	0	64.933	SD
GRMZM2G166944	Zm00001d014617	1.60723	0.0311359	64.8625	SD
GRMZM2G146553	Zm00001d052416	1.40169	0.248528	64.8518	SD
GRMZM2G062946	Zm00001d027601	0	0	64.8224	SD
GRMZM5G864239	Zm00001d014005	57.0397	53.9973	64.8221	FALSE
GRMZM2G179146	Zm00001d011569	0.662028	0.373687	64.7934	SD
GRMZM5G826714	Zm00001d034049	3.34063	0.0659097	64.7821	SD
GRMZM2G167932	Zm00001d021999	15.1272	55.4475	64.7778	FALSE
GRMZM2G143128	Zm00001d044445	7.85835	13.0017	64.7755	SD
GRMZM2G073077	Zm00001d024319	25.9023	17.6902	64.7373	FALSE
GRMZM2G349062	Zm00001d034523	1.20154	2.26617	64.703	SD
GRMZM2G178972	Zm00001d052007	694.722	56.6504	64.6791	FALSE
GRMZM2G143627	Zm00001d018478	80.4057	38.1143	64.652	FALSE
GRMZM2G312061	Zm00001d049110	0	0	64.5512	SD
GRMZM2G329144	Zm00001d047448	373.824	73.405	64.523	FALSE
GRMZM2G073814	Zm00001d032114	1287.69	1790.03	64.4923	FALSE
GRMZM2G302259	Zm00001d049649	4.42111	0.264672	64.3903	SD
GRMZM2G171179	Zm00001d045044	1.97386	1.48691	64.39	SD
GRMZM2G070693	Zm00001d049835	3.56129	3.49753	64.3873	SD
GRMZM2G126177	Zm00001d020644	7.3696	9.70757	64.2871	SD
GRMZM2G078933	Zm00001d047727	0.972344	2.11173	64.2609	SD
GRMZM2G143008	Zm00001d016572	1.57276	3.11556	64.2492	SD
AC149828.2_FG002	Zm00001d048271	3.16881	10.0588	64.2148	SD
GRMZM2G396540	Zm00001d019597	0.0845944	0	64.1915	SD
GRMZM2G022837	Zm00001d020220	0.106112	2.73933	64.1516	SD
GRMZM2G081803	Zm00001d021841	0	0	64.1099	SD
GRMZM2G342246	Zm00001d029906	0	0	64.0766	SD
GRMZM2G117513	Zm00001d029448	19.4296	2.89669	64.0572	SD
GRMZM2G086202	Zm00001d014280	24.4378	21.3577	64.0474	SD
GRMZM2G003565	Zm00001d003632	0.735148	0.222256	64.0352	SD
GRMZM2G042040	Zm00001d033707	0.550726	3.51115	64.0222	SD
GRMZM2G071745	Zm00001d013257	2.57059	1.20981	64.0155	SD
GRMZM2G053720	Zm00001d029853	7.18	5.41419	63.979	SD
GRMZM2G038964	Zm00001d034319	326.032	45.9441	63.9225	FALSE
GRMZM2G152827	Zm00001d018183	12.0351	2.23783	63.8903	SD
GRMZM2G145968	Zm00001d002659	6.99206	6.39885	63.8337	SD
GRMZM2G067183	Zm00001d017708	0.864126	1.29319	63.7898	SD
GRMZM2G080937	Zm00001d008422	9.03349	9.89555	63.7576	SD
GRMZM2G098239	Zm00001d002353	0	0	63.7137	SD
GRMZM2G415327	Zm00001d018004	30.5932	5.38552	63.5366	FALSE
GRMZM2G171664	Zm00001d003879	468.441	77.9641	63.4294	FALSE
GRMZM2G015159	Zm00001d013583	54.0391	22.3776	63.3912	FALSE
GRMZM2G118610	Zm00001d024314	90.9511	10.8292	63.3593	FALSE
GRMZM2G021816	Zm00001d031740	5.09227	0.839487	63.2759	SD
GRMZM2G383404	Zm00001d037384	0	0	63.2453	SD
GRMZM2G172369	Zm00001d007383	7.15788	2.5613	63.2048	SD
GRMZM2G115775	Zm00001d050146	62.0421	18.9304	63.1326	FALSE
GRMZM2G152599	Zm00001d020983	0.820717	1.49541	63.1184	SD
GRMZM2G311036	Zm00001d029359	0.0582235	0.0124156	63.112	SD
GRMZM2G157564	Zm00001d010426	0.556095	0	63.0671	SD
GRMZM2G418415	Zm00001d006611	0	0	63.0239	SD
GRMZM5G862131	Zm00001d043905	26.3916	26.2019	63.0116	FALSE
GRMZM2G041765	Zm00001d045596	1.26053	0.586511	63.0064	SD
GRMZM2G101457	Zm00001d038755	0.0423668	0.897759	62.991	SD
GRMZM5G844316	Zm00001d025867	1.47247	1.03839	62.9842	SD
GRMZM2G056431	Zm00001d032517	0	0.162171	62.9741	SD
GRMZM5G834894	Zm00001d017469	3.83636	3.293	62.964	SD
GRMZM2G070061	Zm00001d033291	8.42024	3.53321	62.8683	SD
GRMZM5G840582	Zm00001d007937	25983.9	1168.66	62.8615	FALSE
GRMZM2G065950	Zm00001d036403	94.9959	29.5566	62.8002	FALSE
GRMZM2G115757	Zm00001d021021	50.9625	27.9453	62.7044	FALSE
GRMZM2G075839	Zm00001d009445	3.8451	0.883671	62.5922	SD
GRMZM2G141955	Zm00001d031109	0	0	62.563	SD
GRMZM2G162451	Zm00001d047768	0	0	62.4343	SD
GRMZM2G077744	Zm00001d001882	69.0764	9.33904	62.4251	FALSE
GRMZM2G140455	Zm00001d043523	0.0583504	0	62.3181	SD
GRMZM2G313672	Zm00001d021536	43.9827	8.36863	62.3058	FALSE
GRMZM2G004696	Zm00001d039624	0.327325	0.0463428	62.2667	SD
GRMZM2G071869	Zm00001d020659	0.0917396	0.247842	62.1736	SD
GRMZM2G075227	Zm00001d048449	4.02692	5.10357	62.1106	SD
GRMZM2G081144	Zm00001d015484	146.618	102.464	62.1011	FALSE
GRMZM2G058407	Zm00001d045650	167.24	50.6247	62.0968	FALSE
GRMZM2G045192	Zm00001d013755	1.60833	1.71628	61.9048	SD
GRMZM5G876518	Zm00001d011152	1.36007	0.40425	61.8927	SD
GRMZM2G107499	Zm00001d029378	7.98424	1.85446	61.8391	SD
GRMZM2G149115	Zm00001d016519	16.9724	1.2999	61.6839	SD
GRMZM2G077088	Zm00001d013221	1.20432	0	61.6662	SD
GRMZM2G061745	Zm00001d001966	13.0367	38.2134	61.5155	FALSE
GRMZM2G169160	Zm00001d048856	9.7057	11.6545	61.4976	SD
GRMZM2G409407	Zm00001d037620	1.57293	0.443147	61.4817	SD
GRMZM2G103430	Zm00001d049680	18.8451	20.0774	61.4609	SD
GRMZM2G454928	Zm00001d019124	4.84053	0.595014	61.458	SD
AC188023.3_FG005	Zm00001d039064	9.3689	1.89278	61.3987	SD
GRMZM2G076348	Zm00001d050198	5.26663	1.08948	61.2714	SD
GRMZM2G053726	Zm00001d044606	0.10294	0.0142018	61.2523	SD
GRMZM5G800734	Zm00001d021126	2.79164	12.7034	61.2479	SD
AC217840.3_FG001	Zm00001d016543	16.3374	1.49065	61.1989	SD
GRMZM2G147422	Zm00001d021304	1.08231	8.42839	61.1974	SD
GRMZM2G484880	Zm00001d015932	45.9186	18.7251	61.1365	FALSE
GRMZM2G153769	Zm00001d028143	17.9509	27.7188	61.1026	FALSE
GRMZM5G846811	Zm00001d053899	834.35	199.187	61.0998	FALSE
GRMZM2G181104	Zm00001d038944	6.39798	1.99544	61.0792	SD
GRMZM2G170969	Zm00001d012081	0	0	61.0475	SD
GRMZM2G099867	Zm00001d004700	0	0	61.0023	SD
GRMZM2G096391	Zm00001d042526	0.196268	0.300267	60.9779	SD
GRMZM2G062788	Zm00001d030786	0.205699	0.0343364	60.9563	SD
GRMZM2G107896	Zm00001d051052	4.30113	4.13807	60.9109	SD
GRMZM2G107336	Zm00001d031703	3.77109	1.70266	60.9074	SD
GRMZM2G002220	Zm00001d052809	1.1452	0.790254	60.8442	SD
GRMZM2G024482	Zm00001d049351	6.65913	1.41338	60.8439	SD
GRMZM2G044074	Zm00001d029074	0.49014	0.0317671	60.8319	SD
GRMZM2G160174	Zm00001d051033	1.85615	1.80691	60.7285	SD
GRMZM2G127453	Zm00001d043289	0	0	60.7113	SD
GRMZM2G056093	Zm00001d046530	0	0.140093	60.6721	SD
GRMZM2G007683	Zm00001d045160	9.10221	0.133267	60.6662	SD
GRMZM2G138220	Zm00001d021554	28.4331	13.6118	60.6084	FALSE
GRMZM2G012224	Zm00001d034547	6.1884	1.67996	60.5982	SD
GRMZM2G114681	Zm00001d005726	0.554575	0.307119	60.5819	SD
GRMZM2G113415	Zm00001d011075	15.7946	65.2964	60.5588	FALSE
GRMZM2G152258	Zm00001d007687	0	0.0631271	60.5561	SD
GRMZM2G113017	Zm00001d036145	0	0	60.5351	SD
GRMZM2G054267	Zm00001d019057	0	0	60.4985	SD
GRMZM2G064159	Zm00001d025644	20.5608	33.706	60.4922	FALSE
GRMZM2G062394	Zm00001d034517	244.269	43.0432	60.4468	FALSE
GRMZM2G138523	Zm00001d012911	0.102387	1.58183	60.431	SD
GRMZM2G055243	Zm00001d046568	0.615557	0.642926	60.4233	SD
GRMZM2G015285	Zm00001d007581	0.070785	0	60.422	SD
GRMZM2G176133	Zm00001d038686	1.60532	1.57258	60.3586	SD
GRMZM2G130398	Zm00001d022316	56.2246	528.149	60.3541	FALSE
GRMZM2G314769	Zm00001d047252	0	0	60.2927	SD
GRMZM2G179797	Zm00001d038904	0.819881	0.295988	60.255	SD
GRMZM2G140996	Zm00001d038699	0.0925661	0.377547	60.2126	SD
GRMZM2G430807	Zm00001d035659	0.916839	0	60.2117	SD
GRMZM2G043819	Zm00001d032160	19.4293	2.89573	60.1431	SD
GRMZM2G060856	Zm00001d035288	107.939	16.6187	60.1302	FALSE
GRMZM2G088064	Zm00001d014258	37.7979	925.016	60.1271	FALSE
GRMZM2G009928	Zm00001d013061	0.949666	4.48465	60.1014	SD
GRMZM2G105587	Zm00001d008359	0.23167	0.115554	60.0677	SD
GRMZM2G124239	Zm00001d047283	188.023	161.349	60.061	FALSE
GRMZM2G145895	Zm00001d005482	0.101586	0.106477	60.0585	SD
GRMZM2G097283	Zm00001d027999	0.0888974	0.565047	60.0236	SD
GRMZM2G060357	Zm00001d051272	4.46566	3.93875	59.9444	SD
GRMZM2G027640	Zm00001d053953	0.047234	0	59.8685	SD
GRMZM2G015869	Zm00001d023635	394.372	69.125	59.8091	FALSE
GRMZM2G132777	Zm00001d002734	3.20914	1.29341	59.7949	SD
GRMZM2G177654	Zm00001d050054	1.55789	1.32184	59.7577	SD
GRMZM2G050514	Zm00001d028260	0	0.176166	59.701	SD
GRMZM2G046055	Zm00001d013392	12.508	5.98303	59.7001	SD
AC214448.3_FG007	Zm00001d042950	8.77459	3.12281	59.6874	SD
GRMZM2G130149	Zm00001d030678	0.0873299	1.0556	59.6419	SD
GRMZM2G076826	Zm00001d002257	185.756	8.52133	59.6413	FALSE
GRMZM2G165926	Zm00001d028396	92.2039	70.5646	59.5968	FALSE
GRMZM2G136803	Zm00001d022510	136.452	26.6311	59.5496	FALSE
GRMZM2G095404	Zm00001d037359	0.969358	0	59.4958	SD
GRMZM2G163407	Zm00001d043380	1.28161	0	59.3697	SD
GRMZM2G446960	Zm00001d011816	2.97986	6.47451	59.3686	SD
GRMZM2G132978	Zm00001d012635	59.711	42.2678	59.3658	FALSE
AC233895.1_FG001	Zm00001d037992	20.4363	7.59758	59.2445	SD
GRMZM2G410757	Zm00001d035456	0	0	59.2252	SD
GRMZM2G159160	Zm00001d020445	0.0849271	0.00923599	59.2244	SD
GRMZM2G020801	Zm00001d049409	38.7622	18.6116	59.152	FALSE
GRMZM2G023008	Zm00001d050256	1.53941	3.4746	59.1297	SD
GRMZM2G029845	Zm00001d008376	2.64691	0.0359742	59.0814	SD
GRMZM2G144950	Zm00001d022418	36.3468	19.4025	59.0789	FALSE
GRMZM2G001755	Zm00001d009339	1.09576	19.8133	59.0478	SD
GRMZM5G862331	Zm00001d018112	48.1808	13.1499	59.0392	FALSE
GRMZM2G137409	Zm00001d017139	1.40267	0.424765	59.0243	SD
GRMZM2G007300	Zm00001d042929	40.3054	6.68497	58.9471	FALSE
GRMZM2G330019	Zm00001d048424	3.48899	2.02449	58.8919	SD
GRMZM2G318346	Zm00001d013041	51.2177	21.9689	58.8105	FALSE
GRMZM2G361074	Zm00001d051588	17.4139	181.001	58.7927	FALSE
GRMZM2G377341	Zm00001d014294	1.66522	0.429348	58.7881	SD
GRMZM2G161306	Zm00001d034538	0	0	58.7633	SD
GRMZM2G308687	Zm00001d034356	0	0	58.7564	SD
GRMZM2G089491	Zm00001d036708	19.4917	98.2088	58.7225	FALSE
GRMZM2G332976	Zm00001d013015	0.0608344	0.0137555	58.6785	SD
GRMZM2G152952	Zm00001d041917	45.4239	33.4686	58.6726	FALSE
GRMZM2G074850	Zm00001d036091	3.66451	3.81471	58.653	SD
GRMZM2G059106	Zm00001d005751	610.952	96.1576	58.6101	FALSE
GRMZM2G101001	Zm00001d047912	7.98015	26.2686	58.6017	FALSE
GRMZM2G069203	Zm00001d011735	2.6584	2.53546	58.5812	SD
GRMZM2G469111	Zm00001d018389	14.1965	0.716318	58.5514	SD
GRMZM2G067225	Zm00001d048021	0	0	58.5387	SD
GRMZM2G063882	Zm00001d016105	7.89379	0.715743	58.533	SD
GRMZM2G174896	Zm00001d028949	0.513075	0.195602	58.5038	SD
GRMZM2G122335	Zm00001d043954	8.4436	2.44389	58.4969	SD
GRMZM2G002756	Zm00001d050393	2.89022	6.27033	58.465	SD
GRMZM2G061928	Zm00001d002889	33.8668	6.46959	58.4617	FALSE
GRMZM5G862101	Zm00001d044838	22.9496	15.1332	58.3837	SD
GRMZM2G163809	Zm00001d039142	0.0833631	0	58.3792	SD
AC215260.3_FG004	Zm00001d039841	1.51138	0.0776039	58.2876	SD
GRMZM2G027098	Zm00001d051362	41.5869	2.90853	58.2518	FALSE
GRMZM2G171476	Zm00001d052436	1.33086	1.68474	58.1595	SD
GRMZM2G143330	Zm00001d018873	6.16613	16.4043	58.1528	SD
GRMZM2G022192	Zm00001d002104	1.22065	1.33622	58.15	SD
GRMZM2G082642	Zm00001d050741	5.0364	12.6102	57.714	SD
GRMZM2G092743	Zm00001d017070	7.55765	0.0332487	57.6959	SD
GRMZM2G086267	Zm00001d003928	0.692892	9.95273	57.6822	SD
GRMZM2G014902	Zm00001d049543	3.24791	1.74867	57.6672	SD
GRMZM2G128922	Zm00001d017869	0.0868312	0.0329593	57.5188	SD
GRMZM2G050583	Zm00001d032073	0	0	57.518	SD
GRMZM2G129246	Zm00001d018810	0	0	57.4313	SD
GRMZM2G134230	Zm00001d010491	5.22192	7.07169	57.3764	SD
GRMZM2G073079	Zm00001d050196	0.435722	0.457603	57.2713	SD
GRMZM2G149281	Zm00001d052108	1279.54	493.296	57.2357	FALSE
GRMZM2G086904	Zm00001d013780	14.7977	53.6945	57.2306	FALSE
GRMZM2G384327	Zm00001d021890	24.5135	20.172	57.0921	SD
GRMZM2G074549	Zm00001d019262	13.6953	5.27634	57.0716	SD
GRMZM2G090274	Zm00001d006725	456.648	79.3821	57.0233	FALSE
GRMZM2G019986	Zm00001d026287	1.27805	6.2122	57.0229	SD
GRMZM2G119886	Zm00001d028656	154.802	15.6771	57.0101	FALSE
GRMZM2G062848	Zm00001d016662	76.7751	230.191	56.992	FALSE
GRMZM2G135132	Zm00001d051157	16.8229	144.23	56.9136	FALSE
GRMZM2G107408	Zm00001d018906	0.180917	2.40025	56.8988	SD
GRMZM2G097164	Zm00001d033596	12.15	111.806	56.7463	FALSE
GRMZM5G872068	Zm00001d017958	369.498	10.3389	56.7446	FALSE
GRMZM2G075844	Zm00001d014785	19.6411	64.3558	56.7226	FALSE
GRMZM2G137528	Zm00001d016439	24.3126	68.0277	56.6817	FALSE
GRMZM2G160862	Zm00001d041712	0	0	56.6452	SD
GRMZM2G096585	Zm00001d031569	13.4984	5.10237	56.6035	SD
GRMZM2G018189	Zm00001d042921	4.49866	3.99966	56.5968	SD
GRMZM2G477846	Zm00001d014518	0	0	56.5779	SD
GRMZM2G153393	Zm00001d027934	1.07841	0.716572	56.5624	SD
GRMZM2G169095	Zm00001d007422	21.097	101.143	56.5552	FALSE
GRMZM2G166646	Zm00001d039505	146.176	12.8179	56.5481	FALSE
GRMZM2G021129	Zm00001d006951	2.37893	0.24302	56.5383	SD
GRMZM2G030240	Zm00001d051453	0.168018	0.667073	56.5191	SD
GRMZM2G174738	Zm00001d046400	4.71112	23.5484	56.4983	FALSE
GRMZM2G153206	Zm00001d023856	0	0	56.4852	SD
GRMZM2G458118	Zm00001d046177	0	0	56.4612	SD
GRMZM5G841101	Zm00001d018466	3.76775	2.60784	56.444	SD
GRMZM2G076062	Zm00001d027731	2.20014	0.72334	56.4433	SD
GRMZM2G002642	Zm00001d002943	7.62828	2.51951	56.4375	SD
GRMZM2G044697	Zm00001d039900	0.714502	0.390267	56.4354	SD
GRMZM2G070163	Zm00001d031520	0.323956	0	56.4294	SD
GRMZM2G474769	Zm00001d024546	1.20162	0.286296	56.4217	SD
GRMZM2G106245	Zm00001d002156	92.4327	15.7929	56.3939	FALSE
GRMZM2G093950	Zm00001d023564	1.83166	19.8601	56.3628	SD
AC217293.3_FG007	Zm00001d007745	0	0.456239	56.3574	SD
GRMZM2G128432	Zm00001d013706	1.44654	0.512799	56.3216	SD
GRMZM2G064255	Zm00001d016860	0.169385	0	56.268	SD
GRMZM2G136344	Zm00001d025545	0.214472	0.253251	56.2673	SD
GRMZM2G401664	Zm00001d021318	1.44001	5.27419	56.1679	SD
GRMZM5G887068	Zm00001d010211	0.234747	0.0525406	56.1451	SD
GRMZM2G383735	Zm00001d013593	0	0	56.0792	SD
[truncated: 1,426 more rows]
