# Supplementary material for: High expression in maize pollen correlates with genetic contributions to pollen fitness as well as with coordinated transcription from neighboring transposable elements
Source: PLoS Genet. 2020 Apr 1;16(4):e1008462. doi: 10.1371/journal.pgen.1008462 (PMC7112179; doi:10.1371/journal.pgen.1008462)
Supplement: S7 Table — Insertional mutagenesis results, separated by line, including marker transmission rates and expression category information. (XLSX) [file pgen.1008462.s014.xlsx]

## Sheet: Sheet1
DsGFP allele	Gene designation v3	Gene designation v4	Expression class	Maternal parent	Paternal parent	Male rep (if applicable)	Ac present	Marker type (1:GFP, 2:Color)	Total seeds	Marker seeds	Non-marker seeds	Marker transmission	Chi-squared test (uncorrected)	Selected gene TE proximity
tdsgR106F04	AC217975.3_FG001	Zm00001d022274	seedling_only	426-1	402	NA	0	1	343	161	182	0.469388	0.256839
tdsgR106F04	AC217975.3_FG001	Zm00001d022274	seedling_only	426L-2	402	NA	0	1	169	82	87	0.485207	0.700522
tdsgR12H07	GRMZM2G044882	Zm00001d051110	seedling_only	429-1	402	NA	0	1	133	61	72	0.458647	0.340174
tdsgR12H07	GRMZM2G044882	Zm00001d051110	seedling_only	429-2	402	NA	0	1	146	72	74	0.493151	0.868534
tdsgR12H07	GRMZM2G044882	Zm00001d051110	seedling_only	429L-1	402	NA	0	1	299	157	142	0.525084	0.385683
tdsgR46C04	GRMZM2G051403	Zm00001d013295	seedling_only	447-1	402	NA	0	1	257	128	129	0.498054	0.950262
tdsgR46C04	GRMZM2G051403	Zm00001d013295	seedling_only	447-3	402	NA	0	1	358	179	179	0.5	1
tdsgR46C04	GRMZM2G051403	Zm00001d013295	seedling_only	447-4	402	NA	0	1	280	145	135	0.517857	0.550097
tdsgR52B09	GRMZM2G342243	Zm00001d036283	seedling_only	449BL-3	402	NA	0	2	261	126	135	0.482759	0.577469
tdsgR53F11	GRMZM2G127798	Zm00001d035925	seedling_only	452B-5	402	NA	0	2	352	185	167	0.525568	0.337356
tdsgR53F11	GRMZM2G127798	Zm00001d035925	seedling_only	452BL-1	402	NA	0	2	292	144	148	0.493151	0.814921
tdsgR63F09	GRMZM2G000052	Zm00001d002266	seedling_only	456-2	402	NA	0	1	127	59	68	0.464567	0.42451
tdsgR63F09	GRMZM2G000052	Zm00001d002266	seedling_only	456L-1	402	NA	1	1	302	156	146	0.516556	0.564997
tdsgR63F09	GRMZM2G000052	Zm00001d002266	seedling_only	456L-3	402	NA	1	1	148	73	75	0.493243	0.869417
tdsgR65E02	GRMZM2G129209	Zm00001d007228	seedling_only	458-1	402	NA	1	1	222	102	120	0.459459	0.227016
tdsgR65E02	GRMZM2G129209	Zm00001d007228	seedling_only	458-2/3	402	NA	0	1	49	24	25	0.489796	0.886403
tdsgR76E07	GRMZM2G100288	Zm00001d029047	seedling_only	465B-3	402	NA	0	2	352	168	184	0.477273	0.393769
tdsgR76E07	GRMZM2G100288	Zm00001d029047	seedling_only	465BL-3	402	NA	0	2	445	224	221	0.503371	0.886911
tdsgR80E09	GRMZM2G111143	Zm00001d004768	seedling_only	467B-3	402	NA	0	2	338	165	173	0.488166	0.663459
tdsgR80E09	GRMZM2G111143	Zm00001d004768	seedling_only	467BL-1	402	NA	0	2	277	160	117	0.577617	0.009777
tdsgR83H05	GRMZM2G007283	Zm00001d005036	seedling_only	472A-2	402	NA	1	2	389	199	190	0.511568	0.648161
tdsgR83H05	GRMZM2G007283	Zm00001d005036	seedling_only	472A-4	402	NA	1	2	402	191	211	0.475124	0.318517
tdsgR83H05	GRMZM2G007283	Zm00001d005036	seedling_only	472B-1	402	NA	0	2	385	199	186	0.516883	0.507624
tdsgR106G12	GRMZM2G099382	Zm00001d044109	sperm_cell_high	427-2	402	NA	0	1	315	158	157	0.501587	0.955068
tdsgR106G12	GRMZM2G099382	Zm00001d044109	sperm_cell_high	427-3	402	NA	0	1	329	148	181	0.449848	0.0688582
tdsgR106G12	GRMZM2G099382	Zm00001d044109	sperm_cell_high	427L-1	402	NA	0	1	264	129	135	0.488636	0.711923
tdsgR26G07	GRMZM2G007659	Zm00001d042810	sperm_cell_high	434-1	402	NA	1	1	83	44	39	0.53012	0.583128
tdsgR26G07	GRMZM2G007659	Zm00001d042810	sperm_cell_high	434-3	402	NA	1	1	289	126	163	0.435986	0.0295201
tdsgR26G07	GRMZM2G007659	Zm00001d042810	sperm_cell_high	434L-1	402	NA	1	1	163	87	76	0.533742	0.388915
tdsgR31B01	GRMZM2G160069	Zm00001d025834	sperm_cell_high	437-1	402	NA	0	1	227	113	114	0.497797	0.947081
tdsgR31B01	GRMZM2G160069	Zm00001d025834	sperm_cell_high	437-2	402	NA	0	1	416	199	217	0.478365	0.377494
tdsgR31B01	GRMZM2G160069	Zm00001d025834	sperm_cell_high	437-3	402	NA	0	1	153	84	69	0.54902	0.225253
tdsgR35A03	GRMZM2G172726	Zm00001d021974	sperm_cell_high	441-2	402	NA	0	1	354	184	170	0.519774	0.456821
tdsgR35A03	GRMZM2G172726	Zm00001d021974	sperm_cell_high	441-3	402	NA	0	1	306	149	157	0.486928	0.647434
tdsgR35A03	GRMZM2G172726	Zm00001d021974	sperm_cell_high	441L-3	402	NA	0	1	247	119	128	0.481781	0.566877
tdsgR37A04	GRMZM2G352898	Zm00001d048434	sperm_cell_high	443B-1	402	NA	0	2	382	181	201	0.473822	0.306171
tdsgR37A04	GRMZM2G352898	Zm00001d048434	sperm_cell_high	443B-3	402	NA	0	2	474	246	228	0.518987	0.408369
tdsgR37A04	GRMZM2G352898	Zm00001d048434	sperm_cell_high	443B-5	402	NA	0	2	368	194	174	0.527174	0.297146
tdsgR53C03	GRMZM2G038252	Zm00001d043076	sperm_cell_high	451A-1	402	NA	0	1	139	70	69	0.503597	0.932405
tdsgR53C03	GRMZM2G038252	Zm00001d043076	sperm_cell_high	451A-4	402	NA	0	1	176	78	98	0.443182	0.131668
tdsgR53C03	GRMZM2G038252	Zm00001d043076	sperm_cell_high	451A-5	402	NA	0	1	273	139	134	0.509158	0.762184
tdsgR60D10	GRMZM2G365613	Zm00001d006218	sperm_cell_high	454-3	402	NA	0	1	151	70	81	0.463576	0.370698
tdsgR60D10	GRMZM2G365613	Zm00001d006218	sperm_cell_high	454L-1	402	NA	0	1	189	104	85	0.550265	0.166957
tdsgR87A03	GRMZM2G100318	Zm00001d012128	sperm_cell_high	474-1	402	NA	0	1	206	96	110	0.466019	0.329349
tdsgR87A03	GRMZM2G100318	Zm00001d012128	sperm_cell_high	474-2	402	NA	0	1	335	146	189	0.435821	0.0188067
tdsgR87A03	GRMZM2G100318	Zm00001d012128	sperm_cell_high	474-4	402	NA	0	1	363	178	185	0.490358	0.713317
tdsgR82A03	GRMZM2G036832	Zm00001d005781	sperm_cell_high	491-5	402	NA	1	1	422	219	203	0.518957	0.436058
tdsgR82A03	GRMZM2G036832	Zm00001d005781	sperm_cell_high	491L-2	402	NA	1	1	508	236	272	0.464567	0.110212
tdsgR84A12	GRMZM2G036832	Zm00001d005781	sperm_cell_high	492-1	402	NA	0	1	533	277	256	0.5197	0.363028
tdsgR84A12	GRMZM2G036832	Zm00001d005781	sperm_cell_high	492-2	402	NA	0	1	536	257	279	0.479478	0.341983
tdsgR84A12	GRMZM2G036832	Zm00001d005781	sperm_cell_high	492-3	402	NA	0	1	557	287	270	0.51526	0.471332
tdsgR91F11	GRMZM2G114899	Zm00001d034788	sperm_cell_high	494-1	402	NA	0	1	481	242	239	0.503119	0.891198
tdsgR91F11	GRMZM2G114899	Zm00001d034788	sperm_cell_high	494-2	402	NA	0	1	358	181	177	0.505587	0.83257
tdsgR91F11	GRMZM2G114899	Zm00001d034788	sperm_cell_high	494-4	402	NA	0	1	445	223	222	0.501124	0.962191
tdsgR01G01	GRMZM2G124434	Zm00001d032950	vegetative_cell_high	415-1	403	NA	0	1	222	119	103	0.536036	0.28289
tdsgR01G01	GRMZM2G124434	Zm00001d032950	vegetative_cell_high	415-3	402	NA	0	1	212	107	105	0.504717	0.890746
tdsgR01G01	GRMZM2G124434	Zm00001d032950	vegetative_cell_high	415-4	402	NA	0	1	181	89	92	0.491713	0.823545
tdsgR01G01	GRMZM2G124434	Zm00001d032950	vegetative_cell_high	415L-1	402	NA	0	1	276	136	140	0.492754	0.809732
tdsgR02D02	GRMZM2G006894	Zm00001d026490	vegetative_cell_high	417-2	402	NA	0	1	187	108	79	0.57754	0.0339479
tdsgR02D02	GRMZM2G006894	Zm00001d026490	vegetative_cell_high	417-3	402	NA	0	1	260	136	124	0.523077	0.45675
tdsgR02D02	GRMZM2G006894	Zm00001d026490	vegetative_cell_high	417L-1	402	NA	0	1	204	96	108	0.470588	0.400814
tdsgR04A02	GRMZM2G359879	Zm00001d028437	vegetative_cell_high	418-1	402	NA	0	1	203	106	97	0.522167	0.527598
tdsgR04A02	GRMZM2G359879	Zm00001d028437	vegetative_cell_high	418-2	402	NA	0	1	124	71	53	0.572581	0.105997
tdsgR04A02	GRMZM2G359879	Zm00001d028437	vegetative_cell_high	418-3	402	NA	0	1	243	132	111	0.54321	0.177932
tdsgR08A07	GRMZM5G845021	Zm00001d048785	vegetative_cell_high	420-3	402	NA	0	1	142	62	80	0.43662	0.130909
tdsgR08A07	GRMZM5G845021	Zm00001d048785	vegetative_cell_high	420-4	402	NA	0	1	193	101	92	0.523316	0.517092
tdsgR101B03	GRMZM2G012263	Zm00001d037061	vegetative_cell_high	421-1	402	NA	0	1	341	150	191	0.439883	0.0264001
tdsgR101B03	GRMZM2G012263	Zm00001d037061	vegetative_cell_high	421-4	402	NA	1	1	253	124	129	0.490119	0.753257
tdsgR101B03	GRMZM2G012263	Zm00001d037061	vegetative_cell_high	421-5	402	NA	0	1	226	109	117	0.482301	0.594621
tdsgR102H01	GRMZM2G350802	Zm00001d037695	vegetative_cell_high	422-1	402	NA	0	1	361	188	173	0.520776	0.429835
tdsgR102H01	GRMZM2G350802	Zm00001d037695	vegetative_cell_high	422-2	402	NA	0	1	174	85	89	0.488506	0.761708
tdsgR102H01	GRMZM2G350802	Zm00001d037695	vegetative_cell_high	422-4	402	NA	0	1	381	184	197	0.48294	0.505405
tdsgR103E04	GRMZM5G878153	Zm00001d034799	vegetative_cell_high	423-1	402	NA	1	1	70	34	36	0.485714	0.81107
tdsgR103E04	GRMZM5G878153	Zm00001d034799	vegetative_cell_high	423-2	402	NA	0	1	164	83	81	0.506098	0.875896
tdsgR23D05	GRMZM2G126858	Zm00001d026303	vegetative_cell_high	432-1	402	NA	0	1	210	94	116	0.447619	0.128978
tdsgR23D05	GRMZM2G126858	Zm00001d026303	vegetative_cell_high	432-2	402	NA	0	1	136	68	68	0.5	1
tdsgR23D05	GRMZM2G126858	Zm00001d026303	vegetative_cell_high	432-5	402	NA	0	1	105	60	45	0.571429	0.143235
tdsgR23D05	GRMZM2G126858	Zm00001d026303	vegetative_cell_high	432L-3	402	NA	0	1	182	80	102	0.43956	0.102943
tdsgR24D03	GRMZM2G120136	Zm00001d026445	vegetative_cell_high	433-3	402	NA	0	1	206	101	105	0.490291	0.78048
tdsgR24D03	GRMZM2G120136	Zm00001d026445	vegetative_cell_high	433-5	402	NA	0	1	220	120	100	0.545455	0.17753
tdsgR27E01	GRMZM2G016734	Zm00001d028820	vegetative_cell_high	435-1	402	NA	1	1	485	260	225	0.536082	0.112
tdsgR27E01	GRMZM2G016734	Zm00001d028820	vegetative_cell_high	435-5	402	NA	1	1	436	219	217	0.502294	0.923693
tdsgR27E01	GRMZM2G016734	Zm00001d028820	vegetative_cell_high	435L-2	402	NA	1	1	259	122	137	0.471042	0.351308
tdsgR31H05	GRMZM2G136508	Zm00001d025437	vegetative_cell_high	439-1	402	NA	0	1	189	101	88	0.534392	0.344347
tdsgR31H05	GRMZM2G136508	Zm00001d025437	vegetative_cell_high	439-3	402	NA	0	1	315	166	149	0.526984	0.338143
tdsgR33F03	GRMZM2G039583	Zm00001d022250	vegetative_cell_high	440-1	402	NA	0	1	240	120	120	0.5	1
tdsgR33F03	GRMZM2G039583	Zm00001d022250	vegetative_cell_high	440-3	402	NA	0	1	245	122	123	0.497959	0.94906
tdsgR33F03	GRMZM2G039583	Zm00001d022250	vegetative_cell_high	440L-2	402	NA	0	1	214	111	103	0.518692	0.584469
tdsgR35A08	GRMZM2G172751	Zm00001d027590	vegetative_cell_high	442-1	402	NA	1	1	449	211	238	0.469933	0.202589
tdsgR35A08	GRMZM2G172751	Zm00001d027590	vegetative_cell_high	442-2	402	NA	1	1	174	84	90	0.482759	0.649211
tdsgR39B06	GRMZM2G089699	Zm00001d048384	vegetative_cell_high	444B-1	402	NA	0	2	275	132	143	0.48	0.507123
tdsgR39B06	GRMZM2G089699	Zm00001d048384	vegetative_cell_high	444B-3	402	NA	0	2	237	123	114	0.518987	0.558808
tdsgR41F01	GRMZM2G056252	Zm00001d017840	vegetative_cell_high	445-1	402	NA	0	1	346	172	174	0.49711	0.914376
tdsgR41F01	GRMZM2G056252	Zm00001d017840	vegetative_cell_high	445-2	402	NA	0	1	297	154	143	0.518519	0.523288
tdsgR41F01	GRMZM2G056252	Zm00001d017840	vegetative_cell_high	445-4	402	NA	0	1	332	169	163	0.509036	0.741934
tdsgR41F01	GRMZM2G056252	Zm00001d017840	vegetative_cell_high	445L-3	402	NA	0	1	354	171	183	0.483051	0.523609
tdsgR52E07	GRMZM5G827174	Zm00001d007845	vegetative_cell_high	450-1	402	NA	0	1	229	126	103	0.550218	0.12854
tdsgR52E07	GRMZM5G827174	Zm00001d007845	vegetative_cell_high	450-2	402	NA	0	1	353	157	196	0.444759	0.0379161
tdsgR67C09	GRMZM2G135570	Zm00001d014731	vegetative_cell_high	459-2	402	NA	0	1	305	166	139	0.544262	0.122101
tdsgR67C09	GRMZM2G135570	Zm00001d014731	vegetative_cell_high	459-3	402	NA	0	1	234	122	112	0.521368	0.513292
tdsgR67C09	GRMZM2G135570	Zm00001d014731	vegetative_cell_high	459L-1	402	NA	0	1	253	149	104	0.588933	0.0046675
tdsgR69C04	GRMZM2G307402	Zm00001d036330	vegetative_cell_high	461B-1	402	NA	0	2	248	124	124	0.5	1
tdsgR69C04	GRMZM2G307402	Zm00001d036330	vegetative_cell_high	461B-3	402	NA	0	2	355	178	177	0.501408	0.957673
tdsgR69C04	GRMZM2G307402	Zm00001d036330	vegetative_cell_high	461B-4	402	NA	0	2	399	219	180	0.548872	0.0508857
tdsgR69C04	GRMZM2G307402	Zm00001d036330	vegetative_cell_high	461BL-2	402	NA	0	2	231	94	137	0.406926	0.0046666
tdsgR72D11	GRMZM2G035243	Zm00001d027856	vegetative_cell_high	462A-1	402	NA	0	1	236	114	122	0.483051	0.602537
tdsgR72D11	GRMZM2G035243	Zm00001d027856	vegetative_cell_high	462A-3	402	NA	0	1	294	147	147	0.5	1
tdsgR77F09	GRMZM2G142249	Zm00001d032279	vegetative_cell_high	466-4	402	NA	0	1	233	115	118	0.493562	0.84419
tdsgR77F09	GRMZM2G142249	Zm00001d032279	vegetative_cell_high	466-5	402	NA	0	1	193	99	94	0.512953	0.718916
tdsgR77F09	GRMZM2G142249	Zm00001d032279	vegetative_cell_high	466L-2	402	NA	0	1	95	53	42	0.557895	0.259077
tdsgR81E02	GRMZM2G012263	Zm00001d037061	vegetative_cell_high	468A-1	402	NA	0	1	294	142	152	0.482993	0.559751
tdsgR81E02	GRMZM2G012263	Zm00001d037061	vegetative_cell_high	468A-2	402	NA	0	1	317	162	155	0.511041	0.694202
tdsgR81E02	GRMZM2G012263	Zm00001d037061	vegetative_cell_high	468A-5	402	NA	0	1	302	150	152	0.496689	0.908376
tdsgR81E02	GRMZM2G012263	Zm00001d037061	vegetative_cell_high	468AL-2	402	NA	0	1	300	139	161	0.463333	0.204024
tdsgR81G05	GRMZM5G876898	Zm00001d002258	vegetative_cell_high	469A-2	402	NA	0	1	283	151	132	0.533569	0.258715
tdsgR81G05	GRMZM5G876898	Zm00001d002258	vegetative_cell_high	469A-3	402	NA	0	1	155	74	81	0.477419	0.573943
tdsgR81G05	GRMZM5G876898	Zm00001d002258	vegetative_cell_high	469B-2	402	NA	0	2	428	227	201	0.530374	0.208842
tdsgR81G05	GRMZM5G876898	Zm00001d002258	vegetative_cell_high	469BL-2	402	NA	0	2	315	170	145	0.539683	0.158956
tdsgR83B04	GRMZM2G142863	Zm00001d003947	vegetative_cell_high	471A-1	402	NA	0	2	289	144	145	0.49827	0.953093
tdsgR83B04	GRMZM2G142863	Zm00001d003947	vegetative_cell_high	471A-2	402	NA	0	1	263	132	131	0.501901	0.950832
tdsgR83B04	GRMZM2G142863	Zm00001d003947	vegetative_cell_high	471B-1	402	NA	0	2	375	196	179	0.522667	0.380011
tdsgR88B08	GRMZM2G018372	Zm00001d041514	vegetative_cell_high	475A-5	402	NA	0	1	255	131	124	0.513725	0.661127
tdsgR92A10	GRMZM2G095206	Zm00001d046483	vegetative_cell_high	480A-4	402	NA	0	1	335	168	167	0.501493	0.956429
tdsgR92A10	GRMZM2G095206	Zm00001d046483	vegetative_cell_high	480AL-1	402	NA	0	1	257	134	123	0.521401	0.492611
tdsgR92F08	GRMZM2G153987	Zm00001d014782	vegetative_cell_high	481A-1	402	NA	1	1	130	63	67	0.484615	0.725721
tdsgR92F08	GRMZM2G153987	Zm00001d014782	vegetative_cell_high	481A-2	402	NA	0	1	277	128	149	0.462094	0.207032
tdsgR92F08	GRMZM2G153987	Zm00001d014782	vegetative_cell_high	481A-3	402	NA	1	1	284	141	143	0.496479	0.90553
tdsgR92F08	GRMZM2G153987	Zm00001d014782	vegetative_cell_high	481AL-1	402	NA	0	1	72	40	32	0.555556	0.345779
tdsgR98H09	GRMZM5G872068	Zm00001d017958	vegetative_cell_high	484-3	402	NA	0	1	273	144	129	0.527473	0.363962
tdsgR98H09	GRMZM5G872068	Zm00001d017958	vegetative_cell_high	484-4	402	NA	0	1	49	21	28	0.428571	0.31731
tdsgR99B02	GRMZM2G102912	Zm00001d015242	vegetative_cell_high	485-3	402	NA	0	1	391	196	195	0.501279	0.959666
tdsgR99B02	GRMZM2G102912	Zm00001d015242	vegetative_cell_high	485-5	402	NA	0	1	272	135	137	0.496324	0.903479
tdsgR99B02	GRMZM2G102912	Zm00001d015242	vegetative_cell_high	485L-3	402	NA	0	1	288	137	151	0.475694	0.409396
tdsgR04G10	GRMZM2G114093	Zm00001d032310	vegetative_cell_high	486-1	402	NA	0	1	523	276	247	0.527725	0.204769
tdsgR04G10	GRMZM2G114093	Zm00001d032310	vegetative_cell_high	486-2	402	NA	0	1	586	295	291	0.503413	0.868756
tdsgR04G10	GRMZM2G114093	Zm00001d032310	vegetative_cell_high	486-3	402	NA	0	1	401	192	209	0.478803	0.395915
tdsgR32B05	GRMZM2G134054	Zm00001d034839	vegetative_cell_high	487A-1	402	NA	0	1	418	201	217	0.480861	0.43387
tdsgR32B05	GRMZM2G134054	Zm00001d034839	vegetative_cell_high	487B-2	402	NA	0	2	244	136	108	0.557377	0.0730503
tdsgR32B05	GRMZM2G134054	Zm00001d034839	vegetative_cell_high	487B-3	402	NA	0	2	418	237	181	0.566986	0.0061617
tdsgR34C11	GRMZM2G045278	Zm00001d012382	vegetative_cell_high	488-1	402	NA	0	1	513	261	252	0.508772	0.691102
tdsgR34C11	GRMZM2G045278	Zm00001d012382	vegetative_cell_high	488-2	402	NA	0	1	258	132	126	0.511628	0.708744
tdsgR34C11	GRMZM2G045278	Zm00001d012382	vegetative_cell_high	488-3	402	NA	0	1	105	53	52	0.504762	0.922258
tdsgR45E04	GRMZM2G134054	Zm00001d034839	vegetative_cell_high	489-3	402	NA	0	1	445	215	230	0.483146	0.477042
tdsgR45E04	GRMZM2G134054	Zm00001d034839	vegetative_cell_high	489-4	402	NA	0	1	133	66	67	0.496241	0.930901
tdsgR45E04	GRMZM2G134054	Zm00001d034839	vegetative_cell_high	489-5	402	NA	0	1	282	136	146	0.48227	0.551515
tdsgR49F11	GRMZM2G012328	Zm00001d003431	vegetative_cell_high	490-1	402	NA	0	1	376	194	182	0.515957	0.536013
tdsgR49F11	GRMZM2G012328	Zm00001d003431	vegetative_cell_high	490-3	402	NA	0	1	375	177	198	0.472	0.278172
tdsgR49F11	GRMZM2G012328	Zm00001d003431	vegetative_cell_high	490-5	402	NA	0	1	482	238	244	0.493776	0.784628
tdsgR96C12	GRMZM2G082517	Zm00001d015901	vegetative_cell_high	495B-1	402	NA	0	2	399	207	192	0.518797	0.452689
tdsgR96C12	GRMZM2G082517	Zm00001d015901	vegetative_cell_high	495B-2	402	NA	0	2	284	142	142	0.5	1
tdsgR96C12	GRMZM2G082517	Zm00001d015901	vegetative_cell_high	495B-5	402	NA	0	2	457	242	215	0.52954	0.206587
tdsgR107C12	GRMZM2G045278	Zm00001d012382	vegetative_cell_high	498-2	402	NA	0	1	454	249	205	0.548458	0.0389209
tdsgR107C12	GRMZM2G045278	Zm00001d012382	vegetative_cell_high	498-3	402	NA	0	1	328	156	172	0.47561	0.376992
tdsgR107C12	GRMZM2G045278	Zm00001d012382	vegetative_cell_high	498-4	402	NA	0	1	207	90	117	0.434783	0.0605689
tdsgR107C12	GRMZM2G045278	Zm00001d012382	vegetative_cell_high	498-5	402	NA	1	1	287	147	140	0.512195	0.679462
tdsgR107C12	GRMZM2G045278	Zm00001d012382	vegetative_cell_high	498L-2	403	NA	0	1	504	271	233	0.537698	0.0905212
tdsgR106F04	AC217975.3_FG001	Zm00001d022274	seedling_only	402	426-1	m1	0	1	297	154	143	0.518519	0.523288
tdsgR106F04	AC217975.3_FG001	Zm00001d022274	seedling_only	402	426-1	m2	0	1	428	205	223	0.478972	0.384266
tdsgR106F04	AC217975.3_FG001	Zm00001d022274	seedling_only	402	426-1	m3	0	1	445	224	221	0.503371	0.886911
tdsgR106F04	AC217975.3_FG001	Zm00001d022274	seedling_only	400	426L-2	m2	0	1	248	117	131	0.471774	0.374003
tdsgR12H07	GRMZM2G044882	Zm00001d051110	seedling_only	400	429-1	m1	0	1	389	195	194	0.501285	0.959563
tdsgR12H07	GRMZM2G044882	Zm00001d051110	seedling_only	402	429-2	m1	0	1	334	156	178	0.467066	0.228672
tdsgR12H07	GRMZM2G044882	Zm00001d051110	seedling_only	402	429-2	m2	0	1	490	256	234	0.522449	0.320292
tdsgR12H07	GRMZM2G044882	Zm00001d051110	seedling_only	402	429-2	m3	0	1	377	180	197	0.477454	0.381278
tdsgR12H07	GRMZM2G044882	Zm00001d051110	seedling_only	400	429L-1	m1	0	1	326	160	166	0.490798	0.739656
tdsgR46C04	GRMZM2G051403	Zm00001d013295	seedling_only	402	447-1	m1	0	1	474	230	244	0.485232	0.520197
tdsgR46C04	GRMZM2G051403	Zm00001d013295	seedling_only	402	447-3	m1	0	1	576	286	290	0.496528	0.867632
tdsgR46C04	GRMZM2G051403	Zm00001d013295	seedling_only	402	447-3	m2	0	1	514	279	235	0.542802	0.0522878
tdsgR46C04	GRMZM2G051403	Zm00001d013295	seedling_only	402	447-3	m3	0	1	330	167	163	0.506061	0.825721
tdsgR46C04	GRMZM2G051403	Zm00001d013295	seedling_only	403	447-3	m4	0	1	323	175	148	0.541796	0.133014
tdsgR46C04	GRMZM2G051403	Zm00001d013295	seedling_only	402	447-4	m1	0	1	560	287	273	0.5125	0.554113
tdsgR52B09	GRMZM2G342243	Zm00001d036283	seedling_only	402	449A-1	m1	0	1	323	152	171	0.470588	0.290426
tdsgR52B09	GRMZM2G342243	Zm00001d036283	seedling_only	402	449A-1	m2	0	1	299	160	139	0.535117	0.224572
tdsgR52B09	GRMZM2G342243	Zm00001d036283	seedling_only	402	449A-1	m3	0	1	151	73	78	0.483444	0.684086
tdsgR52B09	GRMZM2G342243	Zm00001d036283	seedling_only	402	449A-1	m4	0	1	235	113	122	0.480851	0.55714
tdsgR52B09	GRMZM2G342243	Zm00001d036283	seedling_only	402	449BL-3	m1	0	1	253	113	140	0.44664	0.0896068
tdsgR53F11	GRMZM2G127798	Zm00001d035925	seedling_only	402	452B-5	m1	0	2	419	205	214	0.48926	0.66017
tdsgR53F11	GRMZM2G127798	Zm00001d035925	seedling_only	402	452B-5	m2	0	2	262	138	124	0.526718	0.387081
tdsgR53F11	GRMZM2G127798	Zm00001d035925	seedling_only	402	452B-5	m3	0	2	363	182	181	0.501377	0.958141
tdsgR53F11	GRMZM2G127798	Zm00001d035925	seedling_only	400	452BL-1	m1	0	2	325	144	181	0.443077	0.0401317
tdsgR63F09	GRMZM2G000052	Zm00001d002266	seedling_only	402	456-2	m1	0	1	641	328	313	0.5117	0.55354
tdsgR63F09	GRMZM2G000052	Zm00001d002266	seedling_only	402	456-2	m2	0	1	492	229	263	0.465447	0.125316
tdsgR63F09	GRMZM2G000052	Zm00001d002266	seedling_only	402	456-2	m3	0	1	136	71	65	0.522059	0.606905
tdsgR63F09	GRMZM2G000052	Zm00001d002266	seedling_only	402	456L-1	m1	1	1	606	295	311	0.486799	0.515721
tdsgR63F09	GRMZM2G000052	Zm00001d002266	seedling_only	402	456L-3	m1	1	1	276	139	137	0.503623	0.904177
tdsgR65E02	GRMZM2G129209	Zm00001d007228	seedling_only	402	458-1	m1	1	1	495	246	249	0.49697	0.892738
tdsgR65E02	GRMZM2G129209	Zm00001d007228	seedling_only	402	458-1	m2	1	1	442	204	238	0.461538	0.105832
tdsgR65E02	GRMZM2G129209	Zm00001d007228	seedling_only	402	458-1	m3	1	1	305	143	162	0.468852	0.276623
tdsgR65E02	GRMZM2G129209	Zm00001d007228	seedling_only	402	458-2/3	m1	0	1	370	181	189	0.489189	0.677483
tdsgR65E02	GRMZM2G129209	Zm00001d007228	seedling_only	402	458-2/3	m2	0	1	269	121	148	0.449814	0.0997187
tdsgR65E02	GRMZM2G129209	Zm00001d007228	seedling_only	402	458-2/3	m3	0	1	117	64	53	0.547009	0.309177
tdsgR76E07	GRMZM2G100288	Zm00001d029047	seedling_only	403	465B-3	m1	0	2	310	150	160	0.483871	0.570061
tdsgR76E07	GRMZM2G100288	Zm00001d029047	seedling_only	400	465BL-3	m1	0	2	329	174	155	0.528875	0.294867
tdsgR76E07	GRMZM2G100288	Zm00001d029047	seedling_only	402	465BL-3	m2	0	2	562	274	288	0.487544	0.554819
tdsgR80E09	GRMZM2G111143	Zm00001d004768	seedling_only	402	467B-3	m1	0	2	466	231	235	0.495708	0.852997
tdsgR80E09	GRMZM2G111143	Zm00001d004768	seedling_only	400	467BL-1	m1	0	2	234	114	120	0.487179	0.694887
tdsgR80E09	GRMZM2G111143	Zm00001d004768	seedling_only	400	467BL-1	m2	0	2	231	121	110	0.52381	0.469221
tdsgR80E09	GRMZM2G111143	Zm00001d004768	seedling_only	400	467BL-1	m3	0	2	491	232	259	0.472505	0.223037
tdsgR83H05	GRMZM2G007283	Zm00001d005036	seedling_only	402	472A-2	m1	1	2	436	232	204	0.53211	0.179934
tdsgR83H05	GRMZM2G007283	Zm00001d005036	seedling_only	401	472A-4	m1	1	2	525	252	273	0.48	0.359397
tdsgR83H05	GRMZM2G007283	Zm00001d005036	seedling_only	403	472B-1	m1	0	2	475	221	254	0.465263	0.129989
tdsgR83H05	GRMZM2G007283	Zm00001d005036	seedling_only	401	472BL-3	m1	0	2	297	148	149	0.498316	0.953728
tdsgR106G12	GRMZM2G099382	Zm00001d044109	sperm_cell_high	402	427-2	m1	0	1	411	204	207	0.49635	0.882359
tdsgR106G12	GRMZM2G099382	Zm00001d044109	sperm_cell_high	402	427-2	m2	0	1	553	270	283	0.488246	0.580389
tdsgR106G12	GRMZM2G099382	Zm00001d044109	sperm_cell_high	402	427-2	m3	0	1	96	56	40	0.583333	0.10247
tdsgR106G12	GRMZM2G099382	Zm00001d044109	sperm_cell_high	402	427-3	m1	0	1	463	229	234	0.4946	0.816251
tdsgR106G12	GRMZM2G099382	Zm00001d044109	sperm_cell_high	402	427L-1	m1	0	1	271	126	145	0.464945	0.248431
tdsgR26G07	GRMZM2G007659	Zm00001d042810	sperm_cell_high	402	434-1	m1	1	1	530	294	236	0.554717	0.0117569
tdsgR26G07	GRMZM2G007659	Zm00001d042810	sperm_cell_high	401	434-3	m1	1	1	303	155	148	0.511551	0.687581
tdsgR26G07	GRMZM2G007659	Zm00001d042810	sperm_cell_high	400	434L-1	m1	1	1	282	120	162	0.425532	0.0123821
tdsgR31B01	GRMZM2G160069	Zm00001d025834	sperm_cell_high	402	437-1	m1	0	1	172	92	80	0.534884	0.360196
tdsgR31B01	GRMZM2G160069	Zm00001d025834	sperm_cell_high	402	437-1	m2	0	1	394	185	209	0.469543	0.226623
tdsgR31B01	GRMZM2G160069	Zm00001d025834	sperm_cell_high	402	437-1	m3	0	1	165	80	85	0.484848	0.697092
tdsgR31B01	GRMZM2G160069	Zm00001d025834	sperm_cell_high	403	437-2	m1	0	1	224	105	119	0.46875	0.349575
tdsgR31B01	GRMZM2G160069	Zm00001d025834	sperm_cell_high	401	437-3	m1	0	1	394	185	209	0.469543	0.226623
tdsgR35A03	GRMZM2G172726	Zm00001d021974	sperm_cell_high	402	441-2	m1	0	1	541	280	261	0.51756	0.414001
tdsgR35A03	GRMZM2G172726	Zm00001d021974	sperm_cell_high	402	441-2	m2	0	1	467	241	226	0.51606	0.487609
tdsgR35A03	GRMZM2G172726	Zm00001d021974	sperm_cell_high	402	441-2	m3	0	1	545	286	259	0.524771	0.247455
tdsgR35A03	GRMZM2G172726	Zm00001d021974	sperm_cell_high	403	441-3	m1	0	1	361	171	190	0.473684	0.317311
tdsgR37A04	GRMZM2G352898	Zm00001d048434	sperm_cell_high	402	443B-1	m1	0	2	552	287	265	0.519928	0.349076
tdsgR37A04	GRMZM2G352898	Zm00001d048434	sperm_cell_high	403	443B-3	m1	0	2	459	222	237	0.48366	0.48384
tdsgR37A04	GRMZM2G352898	Zm00001d048434	sperm_cell_high	402	443B-5	m1	0	2	580	308	272	0.531034	0.134962
tdsgR37A04	GRMZM2G352898	Zm00001d048434	sperm_cell_high	403	443B-5	m2	0	2	232	117	115	0.50431	0.895533
tdsgR37A04	GRMZM2G352898	Zm00001d048434	sperm_cell_high	402	443B-5	m3	0	2	508	262	246	0.515748	0.477775
tdsgR53C03	GRMZM2G038252	Zm00001d043076	sperm_cell_high	402	451A-1	m1	0	1	410	219	191	0.534146	0.16672
tdsgR53C03	GRMZM2G038252	Zm00001d043076	sperm_cell_high	402	451A-4	m1	0	1	412	205	207	0.497573	0.921509
tdsgR53C03	GRMZM2G038252	Zm00001d043076	sperm_cell_high	402	451A-4	m2	0	1	471	245	226	0.52017	0.381316
tdsgR53C03	GRMZM2G038252	Zm00001d043076	sperm_cell_high	402	451A-5	m1	0	1	360	186	174	0.516667	0.527089
tdsgR53C03	GRMZM2G038252	Zm00001d043076	sperm_cell_high	402	451A-5	m2	0	1	512	249	263	0.486328	0.536102
tdsgR60D10	GRMZM2G365613	Zm00001d006218	sperm_cell_high	402	454-3	m1	0	1	325	162	163	0.498462	0.955764
tdsgR60D10	GRMZM2G365613	Zm00001d006218	sperm_cell_high	402	454-3	m2	0	1	560	277	283	0.494643	0.799846
tdsgR60D10	GRMZM2G365613	Zm00001d006218	sperm_cell_high	402	454-3	m3	0	1	610	318	292	0.521311	0.292474
tdsgR60D10	GRMZM2G365613	Zm00001d006218	sperm_cell_high	403	454-3	m4	0	1	452	235	217	0.519912	0.397191
tdsgR60D10	GRMZM2G365613	Zm00001d006218	sperm_cell_high	400	454L-1	m1	0	1	161	93	68	0.57764	0.0488067
tdsgR87A03	GRMZM2G100318	Zm00001d012128	sperm_cell_high	403	474-1	m1	0	1	192	94	98	0.489583	0.77283
tdsgR87A03	GRMZM2G100318	Zm00001d012128	sperm_cell_high	402	474-2	m1	0	1	375	178	197	0.474667	0.326516
tdsgR87A03	GRMZM2G100318	Zm00001d012128	sperm_cell_high	401	474-2	m2	0	1	336	156	180	0.464286	0.19043
tdsgR87A03	GRMZM2G100318	Zm00001d012128	sperm_cell_high	402	474-4	m1	0	1	483	257	226	0.532091	0.158378
tdsgR87A03	GRMZM2G100318	Zm00001d012128	sperm_cell_high	401	474-4	m2	0	1	525	275	250	0.52381	0.275234
tdsgR87A03	GRMZM2G100318	Zm00001d012128	sperm_cell_high	402	474-4	m3	0	1	516	261	255	0.505814	0.791676
tdsgR87A03	GRMZM2G100318	Zm00001d012128	sperm_cell_high	402	474-4	m4	0	1	303	141	162	0.465347	0.227656
tdsgR87A03	GRMZM2G100318	Zm00001d012128	sperm_cell_high	402	474-4	m5	0	1	348	178	170	0.511494	0.668036
tdsgR82A03	GRMZM2G036832	Zm00001d005781	sperm_cell_high	401	491-1	m1	1	1	331	103	228	0.311178	6.39233e-12	adjacent to a sperm cell activated TE
tdsgR82A03	GRMZM2G036832	Zm00001d005781	sperm_cell_high	401	491-5	m1	1	1	342	119	223	0.347953	1.86936e-08
tdsgR82A03	GRMZM2G036832	Zm00001d005781	sperm_cell_high	401	491L-2	m1	1	1	377	129	248	0.342175	8.85378e-10
tdsgR84A12	GRMZM2G036832	Zm00001d005781	sperm_cell_high	402	492-1	m1	0	1	369	105	264	0.284553	1.11022e-16
tdsgR84A12	GRMZM2G036832	Zm00001d005781	sperm_cell_high	402	492-1	m2	0	1	337	58	279	0.172107	0
tdsgR84A12	GRMZM2G036832	Zm00001d005781	sperm_cell_high	402	492-1	m3	0	1	340	55	285	0.161765	0
tdsgR84A12	GRMZM2G036832	Zm00001d005781	sperm_cell_high	403	492-1	m4	0	1	310	81	229	0.26129	0
tdsgR84A12	GRMZM2G036832	Zm00001d005781	sperm_cell_high	401	492-2	m1	0	1	301	69	232	0.229236	0
tdsgR84A12	GRMZM2G036832	Zm00001d005781	sperm_cell_high	401	492-3	m1	0	1	288	82	206	0.284722	2.7367e-13
tdsgR91F11	GRMZM2G114899	Zm00001d034788	sperm_cell_high	402	494-1	m1	0	1	267	138	129	0.516854	0.581777
tdsgR91F11	GRMZM2G114899	Zm00001d034788	sperm_cell_high	402	494-1	m2	0	1	584	312	272	0.534247	0.0978815
tdsgR91F11	GRMZM2G114899	Zm00001d034788	sperm_cell_high	403	494-1	m3	0	1	416	195	221	0.46875	0.202396
tdsgR91F11	GRMZM2G114899	Zm00001d034788	sperm_cell_high	402	494-2	m1	0	1	503	249	254	0.49503	0.823583
tdsgR91F11	GRMZM2G114899	Zm00001d034788	sperm_cell_high	401	494-4	m1	0	1	344	147	197	0.427326	0.00702157
tdsgR01G01	GRMZM2G124434	Zm00001d032950	vegetative_cell_high	401	415-1	m1	0	1	326	154	172	0.472393	0.3188
tdsgR01G01	GRMZM2G124434	Zm00001d032950	vegetative_cell_high	403	415-3	m1	0	1	321	159	162	0.495327	0.867021
tdsgR01G01	GRMZM2G124434	Zm00001d032950	vegetative_cell_high	403	415-4	m1	0	1	400	203	197	0.5075	0.764177
tdsgR01G01	GRMZM2G124434	Zm00001d032950	vegetative_cell_high	402	415-4	m2	0	1	421	198	223	0.470309	0.223062
tdsgR01G01	GRMZM2G124434	Zm00001d032950	vegetative_cell_high	402	415-4	m3	0	1	290	146	144	0.503448	0.906508
tdsgR01G01	GRMZM2G124434	Zm00001d032950	vegetative_cell_high	400	415L-1	m1	0	1	325	148	177	0.455385	0.107697
tdsgR02D02	GRMZM2G006894	Zm00001d026490	vegetative_cell_high	401	417-2	m1	0	1	237	114	123	0.481013	0.558808
tdsgR02D02	GRMZM2G006894	Zm00001d026490	vegetative_cell_high	402	417-2	m2	0	1	286	139	147	0.486014	0.636178
tdsgR02D02	GRMZM2G006894	Zm00001d026490	vegetative_cell_high	402	417-2	m3	0	1	196	99	97	0.505102	0.886403
tdsgR02D02	GRMZM2G006894	Zm00001d026490	vegetative_cell_high	400	417-3	m1	0	1	320	163	157	0.509375	0.737316
tdsgR04A02	GRMZM2G359879	Zm00001d028437	vegetative_cell_high	402	418-1	m1	0	1	417	162	255	0.388489	5.25779e-06	not near TE
tdsgR04A02	GRMZM2G359879	Zm00001d028437	vegetative_cell_high	402	418-1	m2	0	1	508	238	270	0.468504	0.155675
tdsgR04A02	GRMZM2G359879	Zm00001d028437	vegetative_cell_high	402	418-1	m3	0	1	503	212	291	0.421471	0.0004276
tdsgR04A02	GRMZM2G359879	Zm00001d028437	vegetative_cell_high	400	418-2	m1	0	1	391	177	214	0.452685	0.0613215
tdsgR04A02	GRMZM2G359879	Zm00001d028437	vegetative_cell_high	401	418-3	m1	0	1	225	107	118	0.475556	0.463355
tdsgR08A07	GRMZM5G845021	Zm00001d048785	vegetative_cell_high	401	420-1	m1	0	1	550	261	289	0.474545	0.232508
tdsgR08A07	GRMZM5G845021	Zm00001d048785	vegetative_cell_high	401	420-3	m1	0	1	451	204	247	0.452328	0.0428888
tdsgR08A07	GRMZM5G845021	Zm00001d048785	vegetative_cell_high	401	420-4	m1	0	1	409	202	207	0.493888	0.804727
tdsgR101B03	GRMZM2G012263	Zm00001d037061	vegetative_cell_high	401	421-1	m1	0	1	188	100	88	0.531915	0.381471
tdsgR101B03	GRMZM2G012263	Zm00001d037061	vegetative_cell_high	401	421-1	m2	0	1	205	116	89	0.565854	0.0593271
tdsgR101B03	GRMZM2G012263	Zm00001d037061	vegetative_cell_high	402	421-1	m3	0	1	248	125	123	0.504032	0.89894
tdsgR101B03	GRMZM2G012263	Zm00001d037061	vegetative_cell_high	400	421-2	m1	0	1	238	130	108	0.546218	0.153854
tdsgR101B03	GRMZM2G012263	Zm00001d037061	vegetative_cell_high	402	421-4	m1	1	1	431	172	259	0.399072	2.78166e-05
tdsgR101B03	GRMZM2G012263	Zm00001d037061	vegetative_cell_high	402	421-5	m1	0	1	413	205	208	0.496368	0.882642
tdsgR101B03	GRMZM2G012263	Zm00001d037061	vegetative_cell_high	402	421-5	m2	0	1	356	180	176	0.505618	0.832107
tdsgR101B03	GRMZM2G012263	Zm00001d037061	vegetative_cell_high	402	421-5	m3	0	1	387	207	180	0.534884	0.169912
tdsgR102H01	GRMZM2G350802	Zm00001d037695	vegetative_cell_high	400	422-1	m1	0	1	311	161	150	0.517685	0.53279
tdsgR102H01	GRMZM2G350802	Zm00001d037695	vegetative_cell_high	402	422-1	m2	0	1	66	35	31	0.530303	0.622461
tdsgR102H01	GRMZM2G350802	Zm00001d037695	vegetative_cell_high	402	422-2	m1	0	1	109	62	47	0.568807	0.150792
tdsgR102H01	GRMZM2G350802	Zm00001d037695	vegetative_cell_high	402	422-2	m2	0	1	221	99	122	0.447964	0.121828
tdsgR102H01	GRMZM2G350802	Zm00001d037695	vegetative_cell_high	402	422-2	m3	0	1	239	97	142	0.405858	0.00360495
tdsgR102H01	GRMZM2G350802	Zm00001d037695	vegetative_cell_high	402	422-4	m1	0	1	317	119	198	0.375394	9.11865e-06	near a TE
tdsgR102H01	GRMZM2G350802	Zm00001d037695	vegetative_cell_high	401	422-4	m2	0	1	414	190	224	0.458937	0.0947199
tdsgR103E04	GRMZM5G878153	Zm00001d034799	vegetative_cell_high	401	423-1	m1	1	1	306	135	171	0.441176	0.0395918
tdsgR103E04	GRMZM5G878153	Zm00001d034799	vegetative_cell_high	402	423-2	m1	0	1	432	208	224	0.481481	0.441418
tdsgR103E04	GRMZM5G878153	Zm00001d034799	vegetative_cell_high	402	423-2	m2	0	1	514	255	259	0.496109	0.859954
tdsgR103E04	GRMZM5G878153	Zm00001d034799	vegetative_cell_high	402	423-2	m3	0	1	605	318	287	0.52562	0.207551
tdsgR23D05	GRMZM2G126858	Zm00001d026303	vegetative_cell_high	402	432-1	m1	0	1	364	188	176	0.516484	0.529368
tdsgR23D05	GRMZM2G126858	Zm00001d026303	vegetative_cell_high	401	432-2	m1	0	1	382	194	188	0.507853	0.758853
tdsgR23D05	GRMZM2G126858	Zm00001d026303	vegetative_cell_high	402	432-2	m2	0	1	332	183	149	0.551205	0.0620424
tdsgR23D05	GRMZM2G126858	Zm00001d026303	vegetative_cell_high	402	432-2	m3	0	1	419	212	207	0.505967	0.807025
tdsgR23D05	GRMZM2G126858	Zm00001d026303	vegetative_cell_high	403	432-5	m1	0	1	529	260	269	0.491493	0.695572
tdsgR23D05	GRMZM2G126858	Zm00001d026303	vegetative_cell_high	401	432L-3	m1	0	1	477	242	235	0.507338	0.748583
tdsgR24D03	GRMZM2G120136	Zm00001d026445	vegetative_cell_high	403	433-3	m1	0	1	532	268	264	0.503759	0.86232
tdsgR24D03	GRMZM2G120136	Zm00001d026445	vegetative_cell_high	403	433-5	m1	0	1	196	109	87	0.556122	0.116083
tdsgR24D03	GRMZM2G120136	Zm00001d026445	vegetative_cell_high	403	433L-2	m1	0	1	246	111	135	0.45122	0.125971
tdsgR24D03	GRMZM2G120136	Zm00001d026445	vegetative_cell_high	402	433L-2	m2	0	1	350	167	183	0.477143	0.392421
tdsgR27E01	GRMZM2G016734	Zm00001d028820	vegetative_cell_high	403	435-1	m1	1	1	289	148	141	0.512111	0.680512
tdsgR27E01	GRMZM2G016734	Zm00001d028820	vegetative_cell_high	401	435-5	m1	1	1	433	208	225	0.48037	0.413947
tdsgR27E01	GRMZM2G016734	Zm00001d028820	vegetative_cell_high	402	435L-2	m1	1	1	269	124	145	0.460967	0.200407
tdsgR27E01	GRMZM2G016734	Zm00001d028820	vegetative_cell_high	402	435L-2	m2	1	1	394	211	183	0.535533	0.158357
tdsgR27E01	GRMZM2G016734	Zm00001d028820	vegetative_cell_high	402	435L-2	m3	1	1	568	253	315	0.445423	0.00928273
tdsgR31H05	GRMZM2G136508	Zm00001d025437	vegetative_cell_high	401	439-1	m1	0	1	471	231	240	0.490446	0.678363
tdsgR31H05	GRMZM2G136508	Zm00001d025437	vegetative_cell_high	402	439-1	m2	0	1	364	198	166	0.543956	0.0934925
tdsgR31H05	GRMZM2G136508	Zm00001d025437	vegetative_cell_high	402	439-1	m3	0	1	320	153	167	0.478125	0.433848
tdsgR31H05	GRMZM2G136508	Zm00001d025437	vegetative_cell_high	403	439-3	m1	0	1	399	207	192	0.518797	0.452689
tdsgR31H05	GRMZM2G136508	Zm00001d025437	vegetative_cell_high	402	439-4	m1	0	1	353	168	185	0.475921	0.365561
tdsgR33F03	GRMZM2G039583	Zm00001d022250	vegetative_cell_high	402	440-1	m1	0	1	451	205	246	0.454545	0.0535307
tdsgR33F03	GRMZM2G039583	Zm00001d022250	vegetative_cell_high	402	440-1	m2	0	1	540	235	305	0.435185	0.00259259
tdsgR33F03	GRMZM2G039583	Zm00001d022250	vegetative_cell_high	402	440-1	m3	0	1	369	166	203	0.449864	0.0540865
tdsgR33F03	GRMZM2G039583	Zm00001d022250	vegetative_cell_high	401	440-2	m1	0	1	470	199	271	0.423404	0.000896594	not near a TE
tdsgR33F03	GRMZM2G039583	Zm00001d022250	vegetative_cell_high	401	440-3	m1	0	1	293	125	168	0.426621	0.012002
tdsgR33F03	GRMZM2G039583	Zm00001d022250	vegetative_cell_high	400	440L-2	m1	0	1	273	123	150	0.450549	0.102235
tdsgR35A08	GRMZM2G172751	Zm00001d027590	vegetative_cell_high	401	442-1	m1	1	1	427	199	228	0.466042	0.160495
tdsgR35A08	GRMZM2G172751	Zm00001d027590	vegetative_cell_high	401	442-2	m1	1	1	307	142	165	0.462541	0.189291
tdsgR35A08	GRMZM2G172751	Zm00001d027590	vegetative_cell_high	402	442-3	m1	0	1	145	79	66	0.544828	0.280324
tdsgR35A08	GRMZM2G172751	Zm00001d027590	vegetative_cell_high	402	442-3	m2	0	1	405	199	206	0.491358	0.727966
tdsgR39B06	GRMZM2G089699	Zm00001d048384	vegetative_cell_high	402	444B-1	m1	0	2	530	290	240	0.54717	0.0298661
tdsgR39B06	GRMZM2G089699	Zm00001d048384	vegetative_cell_high	402	444B-1	m2	0	2	375	181	194	0.482667	0.502019
tdsgR39B06	GRMZM2G089699	Zm00001d048384	vegetative_cell_high	402	444B-1	m3	0	2	267	146	121	0.546816	0.126023
tdsgR39B06	GRMZM2G089699	Zm00001d048384	vegetative_cell_high	403	444B-3	m1	0	2	270	119	151	0.440741	0.0514799
tdsgR41F01	GRMZM2G056252	Zm00001d017840	vegetative_cell_high	401	445-1	m1	0	1	339	184	155	0.542773	0.115242
tdsgR41F01	GRMZM2G056252	Zm00001d017840	vegetative_cell_high	401	445-2	m1	0	1	497	242	255	0.486922	0.559806
tdsgR41F01	GRMZM2G056252	Zm00001d017840	vegetative_cell_high	402	445-2	m2	0	1	459	214	245	0.466231	0.147909
tdsgR41F01	GRMZM2G056252	Zm00001d017840	vegetative_cell_high	402	445-2	m3	0	1	532	261	271	0.490602	0.664612
tdsgR41F01	GRMZM2G056252	Zm00001d017840	vegetative_cell_high	403	445-4	m1	0	1	475	244	231	0.513684	0.550854
tdsgR41F01	GRMZM2G056252	Zm00001d017840	vegetative_cell_high	400	445L-3	m1	0	1	354	173	181	0.488701	0.670694
tdsgR52E07	GRMZM5G827174	Zm00001d007845	vegetative_cell_high	402	450-1	m1	0	1	406	174	232	0.428571	0.00399582
tdsgR52E07	GRMZM5G827174	Zm00001d007845	vegetative_cell_high	402	450-2	m1	0	1	501	248	253	0.49501	0.823237
tdsgR52E07	GRMZM5G827174	Zm00001d007845	vegetative_cell_high	402	450-2	m2	0	1	409	201	208	0.491443	0.729247
tdsgR52E07	GRMZM5G827174	Zm00001d007845	vegetative_cell_high	402	450-2	m3	0	1	404	187	217	0.462871	0.135554
tdsgR67C09	GRMZM2G135570	Zm00001d014731	vegetative_cell_high	401	459-2	m1	0	1	467	224	243	0.479657	0.379285
tdsgR67C09	GRMZM2G135570	Zm00001d014731	vegetative_cell_high	402	459-3	m1	0	1	588	239	349	0.406463	5.72433e-06	near a TE
tdsgR67C09	GRMZM2G135570	Zm00001d014731	vegetative_cell_high	400	459-3	m2	0	1	313	144	169	0.460064	0.157631
tdsgR67C09	GRMZM2G135570	Zm00001d014731	vegetative_cell_high	402	459-3	m3	0	1	344	153	191	0.444767	0.0404795
tdsgR67C09	GRMZM2G135570	Zm00001d014731	vegetative_cell_high	402	459L-1	m1	0	1	166	68	98	0.409639	0.0198881
tdsgR69C04	GRMZM2G307402	Zm00001d036330	vegetative_cell_high	402	461B-1	m2	0	1	264	142	122	0.537879	0.218355
tdsgR69C04	GRMZM2G307402	Zm00001d036330	vegetative_cell_high	401	461B-1	m3	0	1	415	218	197	0.525301	0.302611
tdsgR69C04	GRMZM2G307402	Zm00001d036330	vegetative_cell_high	402	461B-3	m1	0	1	475	204	271	0.429474	0.00211089
tdsgR69C04	GRMZM2G307402	Zm00001d036330	vegetative_cell_high	402	461B-4	m1	0	1	251	114	137	0.454183	0.146572
tdsgR72D11	GRMZM2G035243	Zm00001d027856	vegetative_cell_high	402	462A-1	m1	0	1	356	156	200	0.438202	0.0197009
tdsgR72D11	GRMZM2G035243	Zm00001d027856	vegetative_cell_high	401	462A-3	m1	0	1	403	202	201	0.501241	0.960271
tdsgR72D11	GRMZM2G035243	Zm00001d027856	vegetative_cell_high	402	462A-3	m2	0	1	460	238	222	0.517391	0.455665
tdsgR72D11	GRMZM2G035243	Zm00001d027856	vegetative_cell_high	402	462A-3	m3	0	1	611	305	306	0.499182	0.96773
tdsgR72D11	GRMZM2G035243	Zm00001d027856	vegetative_cell_high	402	462A-3	m4	0	1	407	214	193	0.525799	0.297907
tdsgR77F09	GRMZM2G142249	Zm00001d032279	vegetative_cell_high	401	466-1	m1	0	1	460	234	226	0.508696	0.709147
tdsgR77F09	GRMZM2G142249	Zm00001d032279	vegetative_cell_high	400	466-4	m1	0	1	263	127	136	0.48289	0.578919
tdsgR77F09	GRMZM2G142249	Zm00001d032279	vegetative_cell_high	402	466-5	m1	0	1	425	209	216	0.491765	0.734196
tdsgR77F09	GRMZM2G142249	Zm00001d032279	vegetative_cell_high	402	466-5	m2	0	1	604	278	326	0.460265	0.0508087
tdsgR77F09	GRMZM2G142249	Zm00001d032279	vegetative_cell_high	402	466-5	m3	0	1	396	194	202	0.489899	0.687673
tdsgR77F09	GRMZM2G142249	Zm00001d032279	vegetative_cell_high	400	466L-2	m1	0	1	333	178	155	0.534535	0.207528
tdsgR81E02	GRMZM2G012263	Zm00001d037061	vegetative_cell_high	401	468A-1	m1	0	1	329	148	181	0.449848	0.0688582
tdsgR81E02	GRMZM2G012263	Zm00001d037061	vegetative_cell_high	402	468A-2	m1	0	1	407	217	190	0.53317	0.180786
tdsgR81E02	GRMZM2G012263	Zm00001d037061	vegetative_cell_high	402	468A-2	m2	0	1	329	150	179	0.455927	0.10986
tdsgR81E02	GRMZM2G012263	Zm00001d037061	vegetative_cell_high	402	468A-2	m3	0	1	325	151	174	0.464615	0.202023
tdsgR81E02	GRMZM2G012263	Zm00001d037061	vegetative_cell_high	403	468A-2	m4	0	1	516	278	238	0.53876	0.078255
tdsgR81E02	GRMZM2G012263	Zm00001d037061	vegetative_cell_high	402	468A-5	m1	0	1	336	180	156	0.535714	0.19043
tdsgR81E02	GRMZM2G012263	Zm00001d037061	vegetative_cell_high	400	468AL-2	m1	0	1	320	167	153	0.521875	0.433848
tdsgR81G05	GRMZM5G876898	Zm00001d002258	vegetative_cell_high	401	469A-2	m1	0	1	455	238	217	0.523077	0.324872
tdsgR81G05	GRMZM5G876898	Zm00001d002258	vegetative_cell_high	402	469A-3	m1	0	1	552	293	259	0.530797	0.147859
tdsgR81G05	GRMZM5G876898	Zm00001d002258	vegetative_cell_high	402	469A-3	m2	0	1	554	283	271	0.51083	0.61017
tdsgR81G05	GRMZM5G876898	Zm00001d002258	vegetative_cell_high	402	469A-3	m3	0	1	517	273	244	0.528046	0.202161
tdsgR81G05	GRMZM5G876898	Zm00001d002258	vegetative_cell_high	402	469B-2	m1	0	2	507	238	269	0.469428	0.168587
tdsgR83B04	GRMZM2G142863	Zm00001d003947	vegetative_cell_high	402	471A-1	m1	0	2	531	260	271	0.489642	0.633106
tdsgR83B04	GRMZM2G142863	Zm00001d003947	vegetative_cell_high	402	471A-1	m2	0	2	294	130	164	0.442177	0.0473763
tdsgR83B04	GRMZM2G142863	Zm00001d003947	vegetative_cell_high	402	471A-1	m3	0	2	473	228	245	0.48203	0.434414
tdsgR83B04	GRMZM2G142863	Zm00001d003947	vegetative_cell_high	401	471A-2	m1	0	1	409	204	205	0.498778	0.960563
tdsgR83B04	GRMZM2G142863	Zm00001d003947	vegetative_cell_high	402	471B-1	m1	0	2	464	236	228	0.508621	0.710347
tdsgR88B08	GRMZM2G018372	Zm00001d041514	vegetative_cell_high	402	475A-1	m1	0	1	265	150	115	0.566038	0.0315526
tdsgR88B08	GRMZM2G018372	Zm00001d041514	vegetative_cell_high	402	475A-1	m2	0	1	377	199	178	0.527851	0.27945
tdsgR88B08	GRMZM2G018372	Zm00001d041514	vegetative_cell_high	402	475A-1	m3	0	1	389	197	192	0.506427	0.799874
tdsgR88B08	GRMZM2G018372	Zm00001d041514	vegetative_cell_high	401	475A-3	m1	0	1	468	226	242	0.482906	0.459543
tdsgR88B08	GRMZM2G018372	Zm00001d041514	vegetative_cell_high	403	475A-5	m1	0	1	416	196	220	0.471154	0.239317
tdsgR92A10	GRMZM2G095206	Zm00001d046483	vegetative_cell_high	401	480A-1	m1	0	1	440	240	200	0.545455	0.0565303
tdsgR92A10	GRMZM2G095206	Zm00001d046483	vegetative_cell_high	401	480A-3	m1	0	1	498	259	239	0.52008	0.370135
tdsgR92A10	GRMZM2G095206	Zm00001d046483	vegetative_cell_high	402	480A-4	m1	0	1	485	247	238	0.509278	0.682783
tdsgR92A10	GRMZM2G095206	Zm00001d046483	vegetative_cell_high	402	480A-4	m2	0	1	554	293	261	0.528881	0.173972
tdsgR92A10	GRMZM2G095206	Zm00001d046483	vegetative_cell_high	402	480A-4	m3	0	1	331	171	160	0.516616	0.545435
tdsgR92F08	GRMZM2G153987	Zm00001d014782	vegetative_cell_high	401	481A-1	m1	1	1	403	185	218	0.459057	0.100208
tdsgR92F08	GRMZM2G153987	Zm00001d014782	vegetative_cell_high	402	481A-2	m1	0	1	292	145	147	0.496575	0.906827
tdsgR92F08	GRMZM2G153987	Zm00001d014782	vegetative_cell_high	403	481A-3	m1	1	1	237	120	117	0.506329	0.845494
tdsgR92F08	GRMZM2G153987	Zm00001d014782	vegetative_cell_high	400	481AL-1	m1	0	1	335	134	201	0.4	0.000251624	not near a TE
tdsgR92F08	GRMZM2G153987	Zm00001d014782	vegetative_cell_high	400	481AL-1	m2	0	1	134	58	76	0.432836	0.119955
tdsgR92F08	GRMZM2G153987	Zm00001d014782	vegetative_cell_high	400	481AL-1	m3	0	1	319	133	186	0.416928	0.003003
tdsgR98H09	GRMZM5G872068	Zm00001d017958	vegetative_cell_high	401	484-3	m1	0	1	452	193	259	0.426991	0.00190679
tdsgR98H09	GRMZM5G872068	Zm00001d017958	vegetative_cell_high	402	484-3	m2	0	1	533	260	273	0.487805	0.573372
tdsgR98H09	GRMZM5G872068	Zm00001d017958	vegetative_cell_high	402	484-3	m3	0	1	387	196	191	0.50646	0.799369
tdsgR98H09	GRMZM5G872068	Zm00001d017958	vegetative_cell_high	401	484-4	m1	0	1	413	190	223	0.460048	0.104413
tdsgR98H09	GRMZM5G872068	Zm00001d017958	vegetative_cell_high	402	484-4	m2	0	1	425	215	210	0.505882	0.808365
tdsgR98H09	GRMZM5G872068	Zm00001d017958	vegetative_cell_high	401	484-4	m3	0	1	487	229	258	0.470226	0.188807
tdsgR98H09	GRMZM5G872068	Zm00001d017958	vegetative_cell_high	402	484-4	m4	0	1	347	162	185	0.466859	0.21694
tdsgR99B02	GRMZM2G102912	Zm00001d015242	vegetative_cell_high	400	485-1	m1	0	1	437	220	217	0.503432	0.885888
tdsgR99B02	GRMZM2G102912	Zm00001d015242	vegetative_cell_high	401	485-3	m1	0	1	401	192	209	0.478803	0.395915
tdsgR99B02	GRMZM2G102912	Zm00001d015242	vegetative_cell_high	400	485-5	m1	0	1	386	194	192	0.502591	0.918918
tdsgR99B02	GRMZM2G102912	Zm00001d015242	vegetative_cell_high	402	485-5	m2	0	1	580	287	293	0.494828	0.803255
tdsgR99B02	GRMZM2G102912	Zm00001d015242	vegetative_cell_high	400	485L-3	m1	0	1	299	149	150	0.498328	0.953883
tdsgR99B02	GRMZM2G102912	Zm00001d015242	vegetative_cell_high	400	485L-3	m2	0	1	294	139	155	0.472789	0.350748
tdsgR04G10	GRMZM2G114093	Zm00001d032310	vegetative_cell_high	403	486-1	m1	0	1	439	216	223	0.492027	0.73831
tdsgR04G10	GRMZM2G114093	Zm00001d032310	vegetative_cell_high	403	486-1	m2	0	1	375	187	188	0.498667	0.958816
tdsgR04G10	GRMZM2G114093	Zm00001d032310	vegetative_cell_high	402	486-2	m1	0	1	585	303	282	0.517949	0.385261
tdsgR04G10	GRMZM2G114093	Zm00001d032310	vegetative_cell_high	402	486-2	m2	0	1	407	205	202	0.503686	0.881787
tdsgR04G10	GRMZM2G114093	Zm00001d032310	vegetative_cell_high	402	486-2	m3	0	1	546	243	303	0.445055	0.0102357
tdsgR04G10	GRMZM2G114093	Zm00001d032310	vegetative_cell_high	402	486-3	m1	0	1	351	186	165	0.529915	0.262332
tdsgR32B05	GRMZM2G134054	Zm00001d034839	vegetative_cell_high	402	487A-1	m1	0	1	402	208	194	0.517413	0.485017
tdsgR32B05	GRMZM2G134054	Zm00001d034839	vegetative_cell_high	402	487A-1	m2	0	1	359	174	185	0.48468	0.561539
tdsgR32B05	GRMZM2G134054	Zm00001d034839	vegetative_cell_high	403	487B-2	m2	0	2	459	242	217	0.527233	0.243251
tdsgR32B05	GRMZM2G134054	Zm00001d034839	vegetative_cell_high	403	487B-3	m1	0	2	363	172	191	0.473829	0.318647
tdsgR34C11	GRMZM2G045278	Zm00001d012382	vegetative_cell_high	401	488-1	m1	0	1	498	250	248	0.502008	0.928587
tdsgR34C11	GRMZM2G045278	Zm00001d012382	vegetative_cell_high	402	488-2	m1	0	1	627	317	310	0.505582	0.77982
tdsgR34C11	GRMZM2G045278	Zm00001d012382	vegetative_cell_high	402	488-3	m1	0	1	528	229	299	0.433712	0.00231631
tdsgR34C11	GRMZM2G045278	Zm00001d012382	vegetative_cell_high	402	488-3	m2	0	1	592	289	303	0.488176	0.565023
tdsgR34C11	GRMZM2G045278	Zm00001d012382	vegetative_cell_high	403	488-3	m3	0	1	412	211	201	0.512136	0.62225
tdsgR45E04	GRMZM2G134054	Zm00001d034839	vegetative_cell_high	402	489-3	m1	0	1	360	185	175	0.513889	0.598161
tdsgR45E04	GRMZM2G134054	Zm00001d034839	vegetative_cell_high	402	489-3	m2	0	1	495	254	241	0.513131	0.559014
tdsgR45E04	GRMZM2G134054	Zm00001d034839	vegetative_cell_high	402	489-3	m3	0	1	486	244	242	0.502058	0.927714
tdsgR45E04	GRMZM2G134054	Zm00001d034839	vegetative_cell_high	403	489-4	m1	0	1	506	229	277	0.452569	0.0328542
tdsgR45E04	GRMZM2G134054	Zm00001d034839	vegetative_cell_high	401	489-5	m1	0	1	551	287	264	0.520871	0.327169
tdsgR49F11	GRMZM2G012328	Zm00001d003431	vegetative_cell_high	401	490-1	m1	0	1	577	264	313	0.457539	0.0413606
tdsgR49F11	GRMZM2G012328	Zm00001d003431	vegetative_cell_high	402	490-3	m1	0	1	230	87	143	0.378261	0.000222034	not near a TE
tdsgR49F11	GRMZM2G012328	Zm00001d003431	vegetative_cell_high	402	490-5	m1	0	1	559	266	293	0.47585	0.253463
tdsgR49F11	GRMZM2G012328	Zm00001d003431	vegetative_cell_high	402	490-5	m2	0	1	556	228	328	0.410072	2.22581e-05
tdsgR49F11	GRMZM2G012328	Zm00001d003431	vegetative_cell_high	402	490-5	m3	0	1	451	196	255	0.43459	0.00546607
tdsgR96C12	GRMZM2G082517	Zm00001d015901	vegetative_cell_high	402	495B-1	m1	0	2	487	171	316	0.351129	5.01206e-11	not near a TE
tdsgR96C12	GRMZM2G082517	Zm00001d015901	vegetative_cell_high	403	495B-1	m2	0	2	430	130	300	0.302326	2.22045e-16
tdsgR96C12	GRMZM2G082517	Zm00001d015901	vegetative_cell_high	403	495B-1	m3	0	2	361	87	274	0.240997	0
tdsgR96C12	GRMZM2G082517	Zm00001d015901	vegetative_cell_high	402	495B-2	m1	0	2	609	151	458	0.247947	0
tdsgR96C12	GRMZM2G082517	Zm00001d015901	vegetative_cell_high	402	495B-5	m1	0	2	438	147	291	0.335616	5.96068e-12
tdsgR107C12	GRMZM2G045278	Zm00001d012382	vegetative_cell_high	402	498-2	m1	0	1	538	270	268	0.501859	0.931287
tdsgR107C12	GRMZM2G045278	Zm00001d012382	vegetative_cell_high	403	498-2	m2	0	1	457	238	219	0.520788	0.37412
tdsgR107C12	GRMZM2G045278	Zm00001d012382	vegetative_cell_high	403	498-2	m3	0	1	455	215	240	0.472527	0.24119
tdsgR107C12	GRMZM2G045278	Zm00001d012382	vegetative_cell_high	403	498-3	m1	0	1	463	208	255	0.449244	0.028942
tdsgR107C12	GRMZM2G045278	Zm00001d012382	vegetative_cell_high	403	498-4	m1	0	1	392	196	196	0.5	1
tdsgR107C12	GRMZM2G045278	Zm00001d012382	vegetative_cell_high	403	498-5	m1	1	1	310	129	181	0.416129	0.00314293
tdsgR107C12	GRMZM2G045278	Zm00001d012382	vegetative_cell_high	400	498L-2	m1	0	1	364	168	196	0.461538	0.142213
tdsgR107C12	GRMZM2G045278	Zm00001d012382	vegetative_cell_high	403	498L-2	m2	0	1	460	238	222	0.517391	0.455665
