# Supplementary material for: High expression in maize pollen correlates with genetic contributions to pollen fitness as well as with coordinated transcription from neighboring transposable elements
Source: PLoS Genet. 2020 Apr 1;16(4):e1008462. doi: 10.1371/journal.pgen.1008462 (PMC7112179; doi:10.1371/journal.pgen.1008462)
Supplement: S8 Table — Insertional mutagenesis results, separated by allele, including marker transmission rates and expression category information. (XLSX) [file pgen.1008462.s015.xlsx]

## Sheet: Sheet1
Tracking number	DsGFP allele	Gene designation v3	Gene designation v4	Expression class	Mutant allele parent	Total seeds	Marker seeds	Non-marker seeds	Marker transmission	Adjusted p-value
456	tdsgR63F09	GRMZM2G000052	Zm00001d002266	seedling_only	female	577	288	289	0.499133	0.986065
467	tdsgR80E09	GRMZM2G111143	Zm00001d004768	seedling_only	female	615	325	290	0.528455	0.964639
472	tdsgR83H05	GRMZM2G007283	Zm00001d005036	seedling_only	female	1176	589	587	0.50085	0.986065
458	tdsgR65E02	GRMZM2G129209	Zm00001d007228	seedling_only	female	271	126	145	0.464945	0.964639
447	tdsgR46C04	GRMZM2G051403	Zm00001d013295	seedling_only	female	895	452	443	0.505028	0.986065
426	tdsgR106F04	AC217975.3_FG001	Zm00001d022274	seedling_only	female	512	243	269	0.474609	0.964639
465	tdsgR76E07	GRMZM2G100288	Zm00001d029047	seedling_only	female	797	392	405	0.491844	0.964639
452	tdsgR53F11	GRMZM2G127798	Zm00001d035925	seedling_only	female	644	329	315	0.51087	0.964639
449	tdsgR52B09	GRMZM2G342243	Zm00001d036283	seedling_only	female	261	126	135	0.482759	0.964639
429	tdsgR12H07	GRMZM2G044882	Zm00001d051110	seedling_only	female	578	290	288	0.50173	0.986065
491	tdsgR82A03	GRMZM2G036832	Zm00001d005781	sperm_cell_high	female	930	455	475	0.489247	0.964639
492	tdsgR84A12	GRMZM2G036832	Zm00001d005781	sperm_cell_high	female	1626	821	805	0.50492	0.964639
454	tdsgR60D10	GRMZM2G365613	Zm00001d006218	sperm_cell_high	female	340	174	166	0.511765	0.964639
474	tdsgR87A03	GRMZM2G100318	Zm00001d012128	sperm_cell_high	female	904	420	484	0.464602	0.763197
441	tdsgR35A03	GRMZM2G172726	Zm00001d021974	sperm_cell_high	female	907	452	455	0.498346	0.986065
437	tdsgR31B01	GRMZM2G160069	Zm00001d025834	sperm_cell_high	female	796	396	400	0.497487	0.986065
494	tdsgR91F11	GRMZM2G114899	Zm00001d034788	sperm_cell_high	female	1284	646	638	0.503115	0.986065
434	tdsgR26G07	GRMZM2G007659	Zm00001d042810	sperm_cell_high	female	535	257	278	0.480374	0.964639
451	tdsgR53C03	GRMZM2G038252	Zm00001d043076	sperm_cell_high	female	588	287	301	0.488095	0.964639
427	tdsgR106G12	GRMZM2G099382	Zm00001d044109	sperm_cell_high	female	908	435	473	0.479075	0.964639
443	tdsgR37A04	GRMZM2G352898	Zm00001d048434	sperm_cell_high	female	1224	621	603	0.507353	0.964639
469	tdsgR81G05	GRMZM5G876898	Zm00001d002258	vegetative_cell_high	female	1181	622	559	0.526672	0.763197
490	tdsgR49F11	GRMZM2G012328	Zm00001d003431	vegetative_cell_high	female	1233	609	624	0.493917	0.964639
471	tdsgR83B04	GRMZM2G142863	Zm00001d003947	vegetative_cell_high	female	927	472	455	0.509169	0.964639
450	tdsgR52E07	GRMZM5G827174	Zm00001d007845	vegetative_cell_high	female	582	283	299	0.486254	0.964639
488	tdsgR34C11	GRMZM2G045278	Zm00001d012382	vegetative_cell_high	female	876	446	430	0.509132	0.964639
498	tdsgR107C12	GRMZM2G045278	Zm00001d012382	vegetative_cell_high	female	1780	913	867	0.512921	0.964639
459	tdsgR67C09	GRMZM2G135570	Zm00001d014731	vegetative_cell_high	female	792	437	355	0.551768	0.321014
481	tdsgR92F08	GRMZM2G153987	Zm00001d014782	vegetative_cell_high	female	763	372	391	0.487549	0.964639
485	tdsgR99B02	GRMZM2G102912	Zm00001d015242	vegetative_cell_high	female	951	468	483	0.492114	0.964639
495	tdsgR96C12	GRMZM2G082517	Zm00001d015901	vegetative_cell_high	female	1140	591	549	0.518421	0.964639
445	tdsgR41F01	GRMZM2G056252	Zm00001d017840	vegetative_cell_high	female	1329	666	663	0.501129	0.986065
484	tdsgR98H09	GRMZM5G872068	Zm00001d017958	vegetative_cell_high	female	322	165	157	0.512422	0.964639
440	tdsgR33F03	GRMZM2G039583	Zm00001d022250	vegetative_cell_high	female	699	353	346	0.505007	0.986065
439	tdsgR31H05	GRMZM2G136508	Zm00001d025437	vegetative_cell_high	female	504	267	237	0.529762	0.964639
432	tdsgR23D05	GRMZM2G126858	Zm00001d026303	vegetative_cell_high	female	633	302	331	0.477093	0.964639
433	tdsgR24D03	GRMZM2G120136	Zm00001d026445	vegetative_cell_high	female	426	221	205	0.518779	0.964639
417	tdsgR02D02	GRMZM2G006894	Zm00001d026490	vegetative_cell_high	female	651	340	311	0.522273	0.964639
442	tdsgR35A08	GRMZM2G172751	Zm00001d027590	vegetative_cell_high	female	623	295	328	0.473515	0.964639
462	tdsgR72D11	GRMZM2G035243	Zm00001d027856	vegetative_cell_high	female	530	261	269	0.492453	0.965479
418	tdsgR04A02	GRMZM2G359879	Zm00001d028437	vegetative_cell_high	female	570	309	261	0.542105	0.763197
435	tdsgR27E01	GRMZM2G016734	Zm00001d028820	vegetative_cell_high	female	1180	601	579	0.509322	0.964639
466	tdsgR77F09	GRMZM2G142249	Zm00001d032279	vegetative_cell_high	female	521	267	254	0.512476	0.964639
486	tdsgR04G10	GRMZM2G114093	Zm00001d032310	vegetative_cell_high	female	1510	763	747	0.505298	0.964639
415	tdsgR01G01	GRMZM2G124434	Zm00001d032950	vegetative_cell_high	female	891	451	440	0.506173	0.965479
423	tdsgR103E04	GRMZM5G878153	Zm00001d034799	vegetative_cell_high	female	234	117	117	0.5	1
487	tdsgR32B05	GRMZM2G134054	Zm00001d034839	vegetative_cell_high	female	1080	574	506	0.531481	0.763197
489	tdsgR45E04	GRMZM2G134054	Zm00001d034839	vegetative_cell_high	female	860	417	443	0.484884	0.964639
461	tdsgR69C04	GRMZM2G307402	Zm00001d036330	vegetative_cell_high	female	1233	615	618	0.498783	0.986065
421	tdsgR101B03	GRMZM2G012263	Zm00001d037061	vegetative_cell_high	female	820	383	437	0.467073	0.763197
468	tdsgR81E02	GRMZM2G012263	Zm00001d037061	vegetative_cell_high	female	1213	593	620	0.488871	0.964639
422	tdsgR102H01	GRMZM2G350802	Zm00001d037695	vegetative_cell_high	female	916	457	459	0.498908	0.986065
475	tdsgR88B08	GRMZM2G018372	Zm00001d041514	vegetative_cell_high	female	255	131	124	0.513725	0.964639
480	tdsgR92A10	GRMZM2G095206	Zm00001d046483	vegetative_cell_high	female	592	302	290	0.510135	0.964639
444	tdsgR39B06	GRMZM2G089699	Zm00001d048384	vegetative_cell_high	female	512	255	257	0.498047	0.986065
420	tdsgR08A07	GRMZM5G845021	Zm00001d048785	vegetative_cell_high	female	335	163	172	0.486567	0.964639
456	tdsgR63F09	GRMZM2G000052	Zm00001d002266	seedling_only	male	2151	1062	1089	0.493724	0.699163
467	tdsgR80E09	GRMZM2G111143	Zm00001d004768	seedling_only	male	1422	698	724	0.490858	0.699163
472	tdsgR83H05	GRMZM2G007283	Zm00001d005036	seedling_only	male	1733	853	880	0.49221	0.699163
458	tdsgR65E02	GRMZM2G129209	Zm00001d007228	seedling_only	male	1998	959	1039	0.47998	0.683356
447	tdsgR46C04	GRMZM2G051403	Zm00001d013295	seedling_only	male	2777	1424	1353	0.512784	0.699163
426	tdsgR106F04	AC217975.3_FG001	Zm00001d022274	seedling_only	male	1418	700	718	0.493653	0.699163
465	tdsgR76E07	GRMZM2G100288	Zm00001d029047	seedling_only	male	1201	598	603	0.497918	0.883148
452	tdsgR53F11	GRMZM2G127798	Zm00001d035925	seedling_only	male	1369	669	700	0.488678	0.699163
449	tdsgR52B09	GRMZM2G342243	Zm00001d036283	seedling_only	male	1261	611	650	0.484536	0.699163
429	tdsgR12H07	GRMZM2G044882	Zm00001d051110	seedling_only	male	1916	947	969	0.494259	0.699163
469	tdsgR81G05	GRMZM5G876898	Zm00001d002258	vegetative_cell_high	male	2585	1325	1260	0.512573	0.680449
490	tdsgR49F11	GRMZM2G012328	Zm00001d003431	vegetative_cell_high	male	2373	1041	1332	0.438685	0.00013778
471	tdsgR83B04	GRMZM2G142863	Zm00001d003947	vegetative_cell_high	male	2171	1058	1113	0.487333	0.702951
450	tdsgR52E07	GRMZM5G827174	Zm00001d007845	vegetative_cell_high	male	1720	810	910	0.47093	0.287892
498	tdsgR107C12	GRMZM2G045278	Zm00001d012382	vegetative_cell_high	male	3439	1662	1777	0.48328	0.426131
488	tdsgR34C11	GRMZM2G045278	Zm00001d012382	vegetative_cell_high	male	2657	1296	1361	0.487768	0.680449
459	tdsgR67C09	GRMZM2G135570	Zm00001d014731	vegetative_cell_high	male	1878	828	1050	0.440895	0.00106042
481	tdsgR92F08	GRMZM2G153987	Zm00001d014782	vegetative_cell_high	male	1720	775	945	0.450581	0.014093
485	tdsgR99B02	GRMZM2G102912	Zm00001d015242	vegetative_cell_high	male	2397	1181	1216	0.492699	0.907206
495	tdsgR96C12	GRMZM2G082517	Zm00001d015901	vegetative_cell_high	male	2325	686	1639	0.295054	0
445	tdsgR41F01	GRMZM2G056252	Zm00001d017840	vegetative_cell_high	male	2656	1318	1338	0.496235	0.935924
484	tdsgR98H09	GRMZM5G872068	Zm00001d017958	vegetative_cell_high	male	3044	1445	1599	0.474704	0.168936
440	tdsgR33F03	GRMZM2G039583	Zm00001d022250	vegetative_cell_high	male	2396	1053	1343	0.439482	0.00013778
439	tdsgR31H05	GRMZM2G136508	Zm00001d025437	vegetative_cell_high	male	1907	957	950	0.501835	0.967948
432	tdsgR23D05	GRMZM2G126858	Zm00001d026303	vegetative_cell_high	male	2503	1279	1224	0.510987	0.726497
433	tdsgR24D03	GRMZM2G120136	Zm00001d026445	vegetative_cell_high	male	1324	655	669	0.494713	0.935924
417	tdsgR02D02	GRMZM2G006894	Zm00001d026490	vegetative_cell_high	male	1039	515	524	0.495669	0.967948
442	tdsgR35A08	GRMZM2G172751	Zm00001d027590	vegetative_cell_high	male	1284	619	665	0.482087	0.680449
462	tdsgR72D11	GRMZM2G035243	Zm00001d027856	vegetative_cell_high	male	2237	1115	1122	0.498435	0.967948
418	tdsgR04A02	GRMZM2G359879	Zm00001d028437	vegetative_cell_high	male	2044	896	1148	0.438356	0.000329499
435	tdsgR27E01	GRMZM2G016734	Zm00001d028820	vegetative_cell_high	male	1953	944	1009	0.483359	0.680449
466	tdsgR77F09	GRMZM2G142249	Zm00001d032279	vegetative_cell_high	male	2481	1220	1261	0.491737	0.887954
486	tdsgR04G10	GRMZM2G114093	Zm00001d032310	vegetative_cell_high	male	2703	1340	1363	0.495745	0.935924
415	tdsgR01G01	GRMZM2G124434	Zm00001d032950	vegetative_cell_high	male	2083	1008	1075	0.483917	0.680449
423	tdsgR103E04	GRMZM5G878153	Zm00001d034799	vegetative_cell_high	male	1857	916	941	0.493269	0.935924
487	tdsgR32B05	GRMZM2G134054	Zm00001d034839	vegetative_cell_high	male	1583	796	787	0.502843	0.967948
489	tdsgR45E04	GRMZM2G134054	Zm00001d034839	vegetative_cell_high	male	2398	1199	1199	0.5	1
461	tdsgR69C04	GRMZM2G307402	Zm00001d036330	vegetative_cell_high	male	1405	678	727	0.482562	0.680449
421	tdsgR101B03	GRMZM2G012263	Zm00001d037061	vegetative_cell_high	male	2466	1235	1231	0.500811	0.980397
468	tdsgR81E02	GRMZM2G012263	Zm00001d037061	vegetative_cell_high	male	2562	1291	1271	0.503903	0.935924
422	tdsgR102H01	GRMZM2G350802	Zm00001d037695	vegetative_cell_high	male	1677	763	914	0.454979	0.031695
475	tdsgR88B08	GRMZM2G018372	Zm00001d041514	vegetative_cell_high	male	1915	968	947	0.505483	0.935924
480	tdsgR92A10	GRMZM2G095206	Zm00001d046483	vegetative_cell_high	male	2308	1210	1098	0.524263	0.294254
444	tdsgR39B06	GRMZM2G089699	Zm00001d048384	vegetative_cell_high	male	1442	736	706	0.510402	0.887954
420	tdsgR08A07	GRMZM5G845021	Zm00001d048785	vegetative_cell_high	male	1410	667	743	0.47305	0.425427
491	tdsgR82A03	GRMZM2G036832	Zm00001d005781	sperm_cell_high	male	1050	351	699	0.334286	4.15223e-14
492	tdsgR84A12	GRMZM2G036832	Zm00001d005781	sperm_cell_high	male	1945	450	1495	0.231362	0
454	tdsgR60D10	GRMZM2G365613	Zm00001d006218	sperm_cell_high	male	2108	1085	1023	0.514706	0.745542
474	tdsgR87A03	GRMZM2G100318	Zm00001d012128	sperm_cell_high	male	3078	1540	1538	0.500325	0.978765
441	tdsgR35A03	GRMZM2G172726	Zm00001d021974	sperm_cell_high	male	1914	978	936	0.510972	0.745542
437	tdsgR31B01	GRMZM2G160069	Zm00001d025834	sperm_cell_high	male	1349	647	702	0.479615	0.745542
494	tdsgR91F11	GRMZM2G114899	Zm00001d034788	sperm_cell_high	male	2114	1041	1073	0.492431	0.745542
434	tdsgR26G07	GRMZM2G007659	Zm00001d042810	sperm_cell_high	male	1115	569	546	0.510314	0.745542
451	tdsgR53C03	GRMZM2G038252	Zm00001d043076	sperm_cell_high	male	2165	1104	1061	0.509931	0.745542
427	tdsgR106G12	GRMZM2G099382	Zm00001d044109	sperm_cell_high	male	1794	885	909	0.493311	0.745542
443	tdsgR37A04	GRMZM2G352898	Zm00001d048434	sperm_cell_high	male	2331	1196	1135	0.513085	0.745542
