# Supplementary material for: High expression in maize pollen correlates with genetic contributions to pollen fitness as well as with coordinated transcription from neighboring transposable elements
Source: PLoS Genet. 2020 Apr 1;16(4):e1008462. doi: 10.1371/journal.pgen.1008462 (PMC7112179; doi:10.1371/journal.pgen.1008462)
Supplement: S9 Table — PCR results from testing Ds-GFP presence GFP and non-GFP seeds for selected alleles. (XLSX) [file pgen.1008462.s016.xlsx]

## Sheet: Sheet1
		Phenotype:	GFP seed	GFP seed	Non-GFP seed	Non-GFP seed
Gene	Allele	Genotype:	PCR positive for Ds-GFP	PCR negative for Ds-GFP	PCR positive for Ds-GFP	PCR negative for Ds-GFP
GRMZM2G036832	tdsgR82A03		30	0	0	30
GRMZM2G036832	tdsgR84A12		30	0	0	30
GRMZM2G359879	tdsgR04A02		16	0	0	30
GRMZM2G012328	tdsgR49F11		16	0	0	30
GRMZM2G082517	tdsgR96C12		16	0	0	29
