# Supplementary material for: High expression in maize pollen correlates with genetic contributions to pollen fitness as well as with coordinated transcription from neighboring transposable elements
Source: PLoS Genet. 2020 Apr 1;16(4):e1008462. doi: 10.1371/journal.pgen.1008462 (PMC7112179; doi:10.1371/journal.pgen.1008462)
Supplement: S10 Table — gex2 small seed counting and seedless area results. (XLSX) [file pgen.1008462.s017.xlsx]

## Sheet: Sheet1
Female family number	Male family number	Male rep number	DsGFP allele	Gene designation v3	Gene designation v4	Group	Full size seed count	Small seed count	Small seed percent	Seedless area (px)	Total ear area (px)	Seedless area percent
400	429-1	m1	R12H07	GRMZM2G044882	Zm00001d051110	GFP_control	397	2	0.501253	19962	990688	2.01496
402	429-2	m1	R12H07	GRMZM2G044882	Zm00001d051110	GFP_control	336	6	1.75439	54921	988450	5.55627
402	429-2	m2	R12H07	GRMZM2G044882	Zm00001d051110	GFP_control	498	5	0.994036	30444	1046638	2.90874
402	429-2	m3	R12H07	GRMZM2G044882	Zm00001d051110	GFP_control	376	4	1.05263	69312	1087668	6.37253
400	429L-1	m1	R12H07	GRMZM2G044882	Zm00001d051110	GFP_control	327	7	2.09581	44871	911612	4.92216
402	447-1	m1	R46C04	GRMZM2G051403	Zm00001d013295	GFP_control	473	8	1.6632	3910	1107810	0.352949
402	447-3	m1	R46C04	GRMZM2G051403	Zm00001d013295	GFP_control	576	7	1.20069	3188	1123476	0.283762
402	447-3	m2	R46C04	GRMZM2G051403	Zm00001d013295	GFP_control	516	13	2.45747	2569	1107064	0.232055
402	447-3	m3	R46C04	GRMZM2G051403	Zm00001d013295	GFP_control	333	19	5.39773	183617	1131682	16.2251
403	447-3	m4	R46C04	GRMZM2G051403	Zm00001d013295	GFP_control	322	8	2.42424	72632	1127952	6.43928
402	447-4	m1	R46C04	GRMZM2G051403	Zm00001d013295	GFP_control	561	7	1.23239	1334	1127206	0.118346
402	495B-1	m1	R96C12	GRMZM2G082517	Zm00001d015901	GFP_pollen_mutant	482	6	1.22951	1059	920564	0.115038
403	495B-1	m2	R96C12	GRMZM2G082517	Zm00001d015901	GFP_pollen_mutant	433	21	4.62555	7529	1041416	0.722958
403	495B-1	m3	R96C12	GRMZM2G082517	Zm00001d015901	GFP_pollen_mutant	360	19	5.01319	9640	856408	1.12563
402	495B-2	m1	R96C12	GRMZM2G082517	Zm00001d015901	GFP_pollen_mutant	609	15	2.40385	1628	1124968	0.144715
402	495B-5	m1	R96C12	GRMZM2G082517	Zm00001d015901	GFP_pollen_mutant	429	6	1.37931	35578	1132428	3.14174
400	561-3	m3	R96C12	GRMZM2G082517	Zm00001d015901	GFP_pollen_mutant	212	10	4.5045	72339	778824	9.28823
400	562B-2	m4	R96C12	GRMZM2G082517	Zm00001d015901	GFP_pollen_mutant	224	2	0.884956	51367	851186	6.03476
400	563B-1	m4	R96C12	GRMZM2G082517	Zm00001d015901	GFP_pollen_mutant	175	7	3.84615	NA	NA	NA
401	491-1	m1	R82A03	GRMZM2G036832	Zm00001d005781	gex2_het	328	17	4.92754	61150	886248	6.89987
401	491-5	m1	R82A03	GRMZM2G036832	Zm00001d005781	gex2_het	346	21	5.72207	23996	936976	2.561
401	491L-2	m1	R82A03	GRMZM2G036832	Zm00001d005781	gex2_het	383	19	4.72637	22043	921310	2.39257
400	569AL-2	m1	R82A03	GRMZM2G036832	Zm00001d005781	gex2_het	392	42	9.67742	45864	1001878	4.5778
402	492-1	m1	R84A12	GRMZM2G036832	Zm00001d005781	gex2_het	370	33	8.18859	5815	1095874	0.530627
403	492-1	m4	R84A12	GRMZM2G036832	Zm00001d005781	gex2_het	310	22	6.62651	136009	1007100	13.505
401	492-2	m1	R84A12	GRMZM2G036832	Zm00001d005781	gex2_het	301	41	11.9883	111207	1124968	9.88535
400	570AL-1	m2	R84A12	GRMZM2G036832	Zm00001d005781	gex2_het	184	16	8	144404	792252	18.227
400	570AL-4	m2	R84A12	GRMZM2G036832	Zm00001d005781	gex2_het	307	17	5.24691	96156	1077224	8.92628
410	573A-1	m1	R84A12	GRMZM2G036832	Zm00001d005781	gex2_het	245	9	3.54331	17441	932500	1.87035
400	575-2	m1	R84A12	GRMZM2G036832	Zm00001d005781	gex2_het	232	26	10.0775	65896	828806	7.95071
400	575-1	m1	R84A12	GRMZM2G036832	Zm00001d005781	gex2_homozygous	179	67	27.2358	NA	NA	NA
400	576-4	m1	R84A12	GRMZM2G036832	Zm00001d005781	gex2_homozygous	200	19	8.6758	156515	847456	18.4688
400	577-1	m1	R84A12	GRMZM2G036832	Zm00001d005781	gex2_homozygous	165	59	26.3393	278448	881772	31.5782
404	gex2 homozygous pool	m1	R84A12	GRMZM2G036832	Zm00001d005781	gex2_homozygous	175	13	6.91489	426781	1023512	41.6977
404	gex2 homozygous pool	m2	R84A12	GRMZM2G036832	Zm00001d005781	gex2_homozygous	153	22	12.5714	329363	963832	34.1722
