# Supplementary material for: High expression in maize pollen correlates with genetic contributions to pollen fitness as well as with coordinated transcription from neighboring transposable elements
Source: PLoS Genet. 2020 Apr 1;16(4):e1008462. doi: 10.1371/journal.pgen.1008462 (PMC7112179; doi:10.1371/journal.pgen.1008462)
Supplement: S11 Table — Cuffdiff output comparing expression between tissues examined in this study. (TXT) [file pgen.1008462.s018.txt]

test_id	gene_id	gene	locus	sample_1	sample_2	status	value_1	value_2	log2(fold_change)	test_stat	p_value	q_value	significant
XLOC_000001	XLOC_000001	Zm00001d027230	1:44288-49837	MP-genome	MS-genome	OK	8.58792	4.39587	-0.96616	-0.766727	0.06195	0.112024	no
XLOC_000002	XLOC_000002	Zm00001d027235	1:122119-122614	MP-genome	MS-genome	NOTEST	0.154218	0.0852116	-0.855848	0	1	1	no
XLOC_000003	XLOC_000003	Zm00001d027245	1:225861-243688	MP-genome	MS-genome	NOTEST	0	0.00501471	inf	0	1	1	no
XLOC_000004	XLOC_000004	Zm00001d027250	1:337771-338047	MP-genome	MS-genome	NOTEST	0	0	0	0	1	1	no
XLOC_000005	XLOC_000005	Zm00001d027253	1:420212-420863	MP-genome	MS-genome	NOTEST	0	0	0	0	1	1	no
XLOC_000006	XLOC_000006	Zm00001d027254	1:426763-432130	MP-genome	MS-genome	OK	0.0492521	1.06704	4.43728	1.71375	0.00215	0.00724657	yes
XLOC_000007	XLOC_000007	Zm00001d027256	1:559524-568038	MP-genome	MS-genome	NOTEST	0.121341	0.543621	2.16354	0	1	1	no
XLOC_000008	XLOC_000008	Zm00001d027258	1:689055-716826	MP-genome	MS-genome	NOTEST	0	0	0	0	1	1	no
XLOC_000009	XLOC_000009	Zm00001d027265	1:1012254-1023640	MP-genome	MS-genome	NOTEST	0.645953	0.144355	-2.16181	0	1	1	no
XLOC_000010	XLOC_000010	Zm00001d027266	1:1027057-1030126	MP-genome	MS-genome	NOTEST	0.88416	0.145002	-2.60823	0	1	1	no
XLOC_000011	XLOC_000011	Zm00001d027267	1:1031785-1037365	MP-genome	MS-genome	NOTEST	0.366554	0.172631	-1.08634	0	1	1	no
XLOC_000012	XLOC_000012	Zm00001d027269	1:1044481-1044694	MP-genome	MS-genome	NOTEST	0	0	0	0	1	1	no
XLOC_000013	XLOC_000013	Zm00001d027273	1:1198057-1206947	MP-genome	MS-genome	OK	33.5125	0	-inf	-nan	5e-05	0.000295522	yes
XLOC_000014	XLOC_000014	Zm00001d027275	1:1213076-1216127	MP-genome	MS-genome	NOTEST	0.0388887	0.139884	1.8468	0	1	1	no
XLOC_000015	XLOC_000015	Zm00001d027278	1:1492438-1533158	MP-genome	MS-genome	OK	11.5342	7.07701	-0.704711	-0.547341	0.18015	0.258436	no
XLOC_000016	XLOC_000016	Zm00001d027279	1:1547136-1548341	MP-genome	MS-genome	NOTEST	0	0	0	0	1	1	no
XLOC_000017	XLOC_000017	Zm00001d027283	1:1715992-1716949	MP-genome	MS-genome	NOTEST	0.15155	0	-inf	0	1	1	no
XLOC_000018	XLOC_000018	Zm00001d027285	1:1816513-1818676	MP-genome	MS-genome	NOTEST	0	0	0	0	1	1	no
XLOC_000019	XLOC_000019	Zm00001d027286	1:1834231-1835383	MP-genome	MS-genome	NOTEST	0	0	0	0	1	1	no
XLOC_000020	XLOC_000020	Zm00001d027289	1:1921678-1936497	MP-genome	MS-genome	NOTEST	0	0	0	0	1	1	no
XLOC_000021	XLOC_000021	Zm00001d027290	1:1938724-1939294	MP-genome	MS-genome	NOTEST	1.58512	0.0284404	-5.8005	0	1	1	no
XLOC_000022	XLOC_000022	Zm00001d027292	1:2019933-2021379	MP-genome	MS-genome	NOTEST	0	0	0	0	1	1	no
XLOC_000023	XLOC_000023	Zm00001d027295	1:2104760-2106624	MP-genome	MS-genome	OK	13.0775	43.7832	1.74329	2.13119	0.00865	0.0230162	yes
XLOC_000024	XLOC_000024	Zm00001d027304	1:2298092-2302943	MP-genome	MS-genome	OK	94.6849	3.77317	-4.64928	-3.5468	5e-05	0.000295522	yes
XLOC_000025	XLOC_000025	Zm00001d027307	1:2523139-2531089	MP-genome	MS-genome	OK	1.34832	1.64772	0.289312	0.166795	0.6345	0.694259	no
XLOC_000026	XLOC_000026	Zm00001d027311	1:2746423-2749031	MP-genome	MS-genome	OK	0.16441	1.86377	3.50286	2.03097	0.02115	0.0477038	yes
XLOC_000027	XLOC_000027	Zm00001d027312	1:2774053-2780630	MP-genome	MS-genome	OK	0.549025	4.18315	2.92965	1.77553	0.0001	0.00054716	yes
XLOC_000028	XLOC_000028	Zm00001d027314	1:2809750-2811917	MP-genome	MS-genome	OK	264.543	4.55179	-5.86093	-4.42692	5e-05	0.000295522	yes
XLOC_000029	XLOC_000029	Zm00001d027317	1:2818954-2826611	MP-genome	MS-genome	OK	3.86002	0.632755	-2.60889	-1.61077	5e-05	0.000295522	yes
XLOC_000030	XLOC_000030	Zm00001d027319	1:2869706-2878262	MP-genome	MS-genome	OK	1.85962	5.53795	1.57435	1.02827	0.0327	0.0674397	no
XLOC_000031	XLOC_000031	Zm00001d027321	1:2878534-2892612	MP-genome	MS-genome	OK	7.51269	6.1926	-0.278784	-0.19778	0.69825	0.750407	no
XLOC_000032	XLOC_000032	Zm00001d027322	1:2894774-2897548	MP-genome	MS-genome	OK	13.9673	1.15308	-3.59848	-6.4278	0.0014	0.00506865	yes
XLOC_000033	XLOC_000033	Zm00001d027323	1:2934268-2934775	MP-genome	MS-genome	OK	50.3925	0.948285	-5.73174	-14.5579	0.239	0.318333	no
XLOC_000034	XLOC_000034	Zm00001d027324	1:2959501-2972168	MP-genome	MS-genome	OK	1.23394	2.42869	0.976902	0.671659	0.1643	0.240607	no
XLOC_000035	XLOC_000035	Zm00001d027325	1:2974257-2976935	MP-genome	MS-genome	OK	64.9389	0.910551	-6.1562	-7.15188	5e-05	0.000295522	yes
XLOC_000036	XLOC_000036	Zm00001d027329	1:3031992-3036913	MP-genome	MS-genome	OK	0.940589	4.25275	2.17676	1.29924	0.0772	0.133372	no
XLOC_000037	XLOC_000037	Zm00001d027330	1:3051537-3052986	MP-genome	MS-genome	NOTEST	0.0634721	0.0471367	-0.429272	0	1	1	no
XLOC_000038	XLOC_000038	Zm00001d027333	1:3104158-3122867	MP-genome	MS-genome	OK	84.0363	10.4851	-3.00267	-1.72622	5e-05	0.000295522	yes
XLOC_000039	XLOC_000039	Zm00001d027334	1:3124647-3135817	MP-genome	MS-genome	OK	3.53278	8.28726	1.23009	0.620893	0.09565	0.157865	no
XLOC_000040	XLOC_000040	Zm00001d027337	1:3224422-3230647	MP-genome	MS-genome	OK	1.37321	2.50345	0.866364	0.515239	0.19555	0.274692	no
XLOC_000041	XLOC_000041	Zm00001d027338	1:3231116-3231836	MP-genome	MS-genome	NOTEST	0	0	0	0	1	1	no
XLOC_000042	XLOC_000042	Zm00001d027340	1:3272229-3288228	MP-genome	MS-genome	OK	2.06453	6.04346	1.54956	0.637781	0.0671	0.119395	no
XLOC_000043	XLOC_000043	Zm00001d027343	1:3368267-3369884	MP-genome	MS-genome	NOTEST	0.31576	0.926165	1.55244	0	1	1	no
XLOC_000044	XLOC_000044	Zm00001d027344	1:3371323-3374866	MP-genome	MS-genome	OK	9.14293	51.5681	2.49575	1.95242	5e-05	0.000295522	yes
XLOC_000045	XLOC_000045	Zm00001d027346	1:3379340-3380308	MP-genome	MS-genome	NOTEST	0.134131	1.68566	3.65159	0	1	1	no
XLOC_000046	XLOC_000046	Zm00001d027348	1:3441885-3443394	MP-genome	MS-genome	NOTEST	0.0653869	0.0196312	-1.73585	0	1	1	no
XLOC_000047	XLOC_000047	Zm00001d027351	1:3482847-3487232	MP-genome	MS-genome	NOTEST	0.753094	0.210061	-1.84202	0	1	1	no
XLOC_000048	XLOC_000048	Zm00001d027352	1:3489405-3491807	MP-genome	MS-genome	OK	0.694857	5.16658	2.89442	1.41676	0.0848	0.14352	no
XLOC_000049	XLOC_000049	Zm00001d027354	1:3544520-3549369	MP-genome	MS-genome	OK	3.41757	25.7985	2.91624	2.35855	5e-05	0.000295522	yes
XLOC_000050	XLOC_000050	Zm00001d027355	1:3573478-3575207	MP-genome	MS-genome	NOTEST	0.0397978	0.375436	3.23781	0	1	1	no
XLOC_000051	XLOC_000051	Zm00001d027360	1:3691496-3691825	MP-genome	MS-genome	NOTEST	0	0	0	0	1	1	no
XLOC_000052	XLOC_000052	Zm00001d027361	1:3741738-3744408	MP-genome	MS-genome	NOTEST	0.0195963	0.0256635	0.389136	0	1	1	no
XLOC_000053	XLOC_000053	Zm00001d027362	1:3772167-3775082	MP-genome	MS-genome	OK	78.154	3.92904	-4.31407	-4.67271	5e-05	0.000295522	yes
XLOC_000054	XLOC_000054	Zm00001d027365	1:3799514-3801185	MP-genome	MS-genome	NOTEST	0	0	0	0	1	1	no
XLOC_000055	XLOC_000055	Zm00001d027367	1:3805136-3810146	MP-genome	MS-genome	OK	0.496677	1.78583	1.84622	1.30134	0.07065	0.124437	no
XLOC_000056	XLOC_000056	Zm00001d027368	1:3811532-3812285	MP-genome	MS-genome	NOTEST	0.0406644	0	-inf	0	1	1	no
XLOC_000057	XLOC_000057	Zm00001d027369	1:3842247-3847295	MP-genome	MS-genome	OK	0.326408	2.0982	2.6844	1.38416	0.0058	0.0165339	yes
XLOC_000058	XLOC_000058	Zm00001d027370	1:3849539-3854486	MP-genome	MS-genome	NOTEST	0	0	0	0	1	1	no
XLOC_000059	XLOC_000059	Zm00001d027371	1:3912855-3917063	MP-genome	MS-genome	OK	2.26482	19.5575	3.11025	2.78218	0.0001	0.00054716	yes
XLOC_000060	XLOC_000060	Zm00001d027373	1:3960299-3964921	MP-genome	MS-genome	OK	5.6742	7.66441	0.433758	0.309652	0.5516	0.618564	no
XLOC_000061	XLOC_000061	Zm00001d027375	1:3971511-3972133	MP-genome	MS-genome	NOTEST	0.642695	0.227957	-1.49537	0	1	1	no
XLOC_000062	XLOC_000062	Zm00001d027377	1:3974142-3984199	MP-genome	MS-genome	NOTEST	0	0	0	0	1	1	no
XLOC_000063	XLOC_000063	Zm00001d027381	1:4040008-4040081	MP-genome	MS-genome	NOTEST	0	0	0	0	1	1	no
XLOC_000064	XLOC_000064	Zm00001d027383	1:4110010-4114671	MP-genome	MS-genome	OK	20.4767	62.3107	1.60549	1.48678	0.00235	0.0078122	yes
XLOC_000065	XLOC_000065	Zm00001d027384	1:4115012-4117719	MP-genome	MS-genome	OK	0.339877	11.797	5.11727	2.73131	0.00305	0.00971151	yes
XLOC_000066	XLOC_000066	Zm00001d027388	1:4143057-4147651	MP-genome	MS-genome	NOTEST	0.194344	0.575957	1.56735	0	1	1	no
XLOC_000067	XLOC_000067	Zm00001d027392	1:4220851-4296236	MP-genome	MS-genome	OK	91.555	12.2076	-2.90686	-2.15865	5e-05	0.000295522	yes
XLOC_000068	XLOC_000068	Zm00001d027393	1:4317977-4319270	MP-genome	MS-genome	NOTEST	0.646154	0.715805	0.147691	0	1	1	no
XLOC_000069	XLOC_000069	Zm00001d026015	1:4340134-4340790	MP-genome	MS-genome	OK	89.556	218.67	1.2879	4.56263	0.03955	0.0784021	no
XLOC_000070	XLOC_000070	Zm00001d027395	1:4341040-4351530	MP-genome	MS-genome	OK	9.10206	0.814411	-3.48236	-2.03569	5e-05	0.000295522	yes
XLOC_000071	XLOC_000071	Zm00001d027396	1:4364144-4364217	MP-genome	MS-genome	NOTEST	0	0	0	0	1	1	no
XLOC_000072	XLOC_000072	Zm00001d027399	1:4402311-4404440	MP-genome	MS-genome	OK	2.04648	11.9189	2.54204	1.50955	0.07855	0.135231	no
XLOC_000073	XLOC_000073	Zm00001d027402	1:4417537-4425832	MP-genome	MS-genome	NOTEST	0.362809	0.00706302	-5.68278	0	1	1	no
XLOC_000074	XLOC_000074	Zm00001d027409	1:4661491-4662475	MP-genome	MS-genome	NOTEST	0	0	0	0	1	1	no
XLOC_000075	XLOC_000075	Zm00001d027414	1:4744401-4745151	MP-genome	MS-genome	NOTEST	0	0	0	0	1	1	no
XLOC_000076	XLOC_000076	Zm00001d027415	1:4832873-4838381	MP-genome	MS-genome	OK	1.36315	22.0518	4.01588	2.2516	5e-05	0.000295522	yes
XLOC_000077	XLOC_000077	Zm00001d027419	1:4891940-4894990	MP-genome	MS-genome	NOTEST	0	0	0	0	1	1	no
XLOC_000078	XLOC_000078	Zm00001d027424	1:4950539-4951420	MP-genome	MS-genome	NOTEST	0	0	0	0	1	1	no
XLOC_000079	XLOC_000079	Zm00001d027427	1:5095290-5098140	MP-genome	MS-genome	OK	10.0928	13.5633	0.426381	0.366129	0.46925	0.540973	no
XLOC_000080	XLOC_000080	Zm00001d027429	1:5106817-5108654	MP-genome	MS-genome	OK	1.71979	10.3041	2.58292	1.81673	0.0024	0.00794588	yes
XLOC_000081	XLOC_000081	Zm00001d027430	1:5111246-5116316	MP-genome	MS-genome	OK	8.52579	2.59762	-1.71464	-1.38566	0.0103	0.0265559	yes
XLOC_000082	XLOC_000082	Zm00001d027431	1:5123181-5127784	MP-genome	MS-genome	NOTEST	0.0751555	0.167032	1.15218	0	1	1	no
XLOC_000083	XLOC_000083	Zm00001d027434	1:5159302-5161741	MP-genome	MS-genome	NOTEST	0.537321	0.733964	0.449923	0	1	1	no
XLOC_000084	XLOC_000084	Zm00001d027435	1:5202747-5208577	MP-genome	MS-genome	NOTEST	0	0.0324765	inf	0	1	1	no
XLOC_000085	XLOC_000085	Zm00001d027436	1:5328310-5330875	MP-genome	MS-genome	NOTEST	0.028472	0	-inf	0	1	1	no
XLOC_000086	XLOC_000086	Zm00001d027439	1:5412143-5413568	MP-genome	MS-genome	OK	5.69253	2.46781	-1.20584	-1.08436	0.07255	0.126994	no
XLOC_000087	XLOC_000087	Zm00001d027440	1:5422919-5423669	MP-genome	MS-genome	NOTEST	0	0	0	0	1	1	no
XLOC_000088	XLOC_000088	Zm00001d027441	1:5431258-5435871	MP-genome	MS-genome	OK	93.9168	0.715395	-7.0365	-3.17249	0.0096	0.0250649	yes
XLOC_000089	XLOC_000089	Zm00001d027444	1:5469650-5477988	MP-genome	MS-genome	OK	25.1016	15.7726	-0.670358	-0.629516	0.1675	0.244264	no
XLOC_000090	XLOC_000090	Zm00001d027445	1:5481137-5487574	MP-genome	MS-genome	OK	4.1403	8.97626	1.11638	0.78028	0.07	0.123515	no
XLOC_000091	XLOC_000091	Zm00001d027446	1:5491480-5495299	MP-genome	MS-genome	OK	0.849326	1.44015	0.761832	0.626562	0.3855	0.459524	no
XLOC_000092	XLOC_000092	Zm00001d027448	1:5518493-5523341	MP-genome	MS-genome	NOTEST	0.142947	0.0710166	-1.00925	0	1	1	no
XLOC_000093	XLOC_000093	Zm00001d027449	1:5525423-5526840	MP-genome	MS-genome	NOTEST	0	0.876775	inf	0	1	1	no
XLOC_000094	XLOC_000094	Zm00001d027454	1:5603126-5604467	MP-genome	MS-genome	NOTEST	0.104059	0.158215	0.60448	0	1	1	no
XLOC_000095	XLOC_000095	Zm00001d027460	1:5799243-5810862	MP-genome	MS-genome	OK	2.73739	7.72812	1.49732	0.991364	0.01805	0.042063	yes
XLOC_000096	XLOC_000096	Zm00001d027461	1:5816870-5819671	MP-genome	MS-genome	NOTEST	0	0.023737	inf	0	1	1	no
XLOC_000097	XLOC_000097	Zm00001d027463	1:5883717-5886868	MP-genome	MS-genome	OK	0.872747	2.26453	1.37557	0.811212	0.1263	0.196122	no
XLOC_000098	XLOC_000098	Zm00001d027464	1:5886935-5888408	MP-genome	MS-genome	NOTEST	0.148165	0.297194	1.0042	0	1	1	no
XLOC_000099	XLOC_000099	Zm00001d027467	1:5908532-5913510	MP-genome	MS-genome	NOTEST	0	0	0	0	1	1	no
XLOC_000100	XLOC_000100	Zm00001d027468	1:5943754-5947624	MP-genome	MS-genome	OK	5.42012	45.255	3.06168	2.23904	0.0001	0.00054716	yes
XLOC_000101	XLOC_000101	Zm00001d027469	1:6020778-6023318	MP-genome	MS-genome	OK	0.858406	5.3427	2.63784	1.5013	0.00665	0.0185171	yes
XLOC_000102	XLOC_000102	Zm00001d027471	1:6034723-6035902	MP-genome	MS-genome	NOTEST	0.0237334	0	-inf	0	1	1	no
XLOC_000103	XLOC_000103	Zm00001d027476	1:6207106-6208223	MP-genome	MS-genome	NOTEST	0	0	0	0	1	1	no
XLOC_000104	XLOC_000104	Zm00001d027480	1:6270310-6277349	MP-genome	MS-genome	OK	1.74054	3.11778	0.840984	0.412816	0.25925	0.332797	no
XLOC_000105	XLOC_000105	Zm00001d027485	1:6307710-6313633	MP-genome	MS-genome	OK	8.11876	12.051	0.56982	0.390833	0.3924	0.466201	no
XLOC_000106	XLOC_000106	Zm00001d027488	1:6407152-6409815	MP-genome	MS-genome	NOTEST	0	0	0	0	1	1	no
XLOC_000107	XLOC_000107	zma-MIR528a	1:6412283-6412406	MP-genome	MS-genome	NOTEST	0	0	0	0	1	1	no
XLOC_000108	XLOC_000108	Zm00001d027494	1:6551335-6554451	MP-genome	MS-genome	NOTEST	0.447507	0	-inf	0	1	1	no
XLOC_000109	XLOC_000109	Zm00001d027495	1:6556058-6558427	MP-genome	MS-genome	OK	6.22157	0.0704161	-6.46523	-2.36383	0.13765	0.20987	no
XLOC_000110	XLOC_000110	Zm00001d027498	1:6607015-6608379	MP-genome	MS-genome	NOTEST	0	0	0	0	1	1	no
XLOC_000111	XLOC_000111	Zm00001d027499	1:6771570-6773307	MP-genome	MS-genome	NOTEST	0	0	0	0	1	1	no
XLOC_000112	XLOC_000112	Zm00001d027500	1:6797798-6798604	MP-genome	MS-genome	NOTEST	0	0	0	0	1	1	no
XLOC_000113	XLOC_000113	Zm00001d027502	1:6825833-6829116	MP-genome	MS-genome	OK	2.29518	94.0046	5.35605	3.53502	5e-05	0.000295522	yes
XLOC_000114	XLOC_000114	Zm00001d027506	1:7028337-7034080	MP-genome	MS-genome	OK	2.37693	2.52757	0.0886507	0.0625093	0.89345	0.914657	no
XLOC_000115	XLOC_000115	Zm00001d027508	1:7064042-7068106	MP-genome	MS-genome	NOTEST	0.485046	0.118061	-2.03859	0	1	1	no
XLOC_000116	XLOC_000116	Zm00001d027509	1:7072425-7074524	MP-genome	MS-genome	NOTEST	0	0	0	0	1	1	no
XLOC_000117	XLOC_000117	Zm00001d027515	1:7238507-7259024	MP-genome	MS-genome	OK	1.08514	16.2748	3.90668	2.08135	5e-05	0.000295522	yes
XLOC_000118	XLOC_000118	Zm00001d027516	1:7292687-7296937	MP-genome	MS-genome	OK	1.3611	4.12039	1.59801	0.837097	0.1891	0.268115	no
XLOC_000119	XLOC_000119	Zm00001d027517	1:7297899-7300800	MP-genome	MS-genome	OK	3.52889	5.26293	0.576652	0.382751	0.42735	0.500571	no
XLOC_000120	XLOC_000120	Zm00001d027519	1:7339914-7346200	MP-genome	MS-genome	OK	0.0698281	2.14984	4.94428	2.11357	0.0524	0.0981974	no
XLOC_000121	XLOC_000121	Zm00001d027520	1:7356308-7358599	MP-genome	MS-genome	NOTEST	0.0134743	0	-inf	0	1	1	no
XLOC_000122	XLOC_000122	Zm00001d027522	1:7387870-7388947	MP-genome	MS-genome	NOTEST	0	0	0	0	1	1	no
XLOC_000123	XLOC_000123	Zm00001d027523	1:7394983-7399582	MP-genome	MS-genome	OK	0.399683	1.9106	2.2571	0.958455	0.23025	0.309895	no
XLOC_000124	XLOC_000124	Zm00001d027524	1:7401557-7403097	MP-genome	MS-genome	NOTEST	0	0	0	0	1	1	no
XLOC_000125	XLOC_000125	Zm00001d027525	1:7404964-7406223	MP-genome	MS-genome	NOTEST	0	0	0	0	1	1	no
XLOC_000126	XLOC_000126	Zm00001d027532	1:7558684-7564087	MP-genome	MS-genome	OK	3.75651	1.375	-1.44996	-0.932969	0.074	0.12899	no
XLOC_000127	XLOC_000127	Zm00001d027533	1:7564458-7568986	MP-genome	MS-genome	NOTEST	0	0.061084	inf	0	1	1	no
XLOC_000128	XLOC_000128	Zm00001d027538	1:7765120-7766521	MP-genome	MS-genome	NOTEST	0	0	0	0	1	1	no
XLOC_000129	XLOC_000129	zma-MIR171e	1:7976711-7976837	MP-genome	MS-genome	NOTEST	0	0	0	0	1	1	no
XLOC_000130	XLOC_000130	Zm00001d027548	1:8046301-8047417	MP-genome	MS-genome	NOTEST	0.0505813	0.216023	2.09451	0	1	1	no
XLOC_000131	XLOC_000131	Zm00001d027550	1:8055743-8056160	MP-genome	MS-genome	OK	27.7677	3.61903	-2.93973	-7.37742	0.1199	0.18852	no
XLOC_000132	XLOC_000132	Zm00001d027554	1:8114839-8115307	MP-genome	MS-genome	NOTEST	0.15542	0	-inf	0	1	1	no
XLOC_000133	XLOC_000133	Zm00001d027559	1:8203730-8203801	MP-genome	MS-genome	NOTEST	0	0	0	0	1	1	no
XLOC_000134	XLOC_000134	Zm00001d027566	1:8229143-8232742	MP-genome	MS-genome	NOTEST	0	0	0	0	1	1	no
XLOC_000135	XLOC_000135	Zm00001d027567	1:8234877-8235877	MP-genome	MS-genome	NOTEST	0	0	0	0	1	1	no
XLOC_000136	XLOC_000136	Zm00001d027569	1:8246624-8247566	MP-genome	MS-genome	NOTEST	0	0	0	0	1	1	no
XLOC_000137	XLOC_000137	Zm00001d027570	1:8280557-8285255	MP-genome	MS-genome	NOTEST	0.294744	0.658378	1.15945	0	1	1	no
XLOC_000138	XLOC_000138	Zm00001d027572	1:8302346-8308349	MP-genome	MS-genome	OK	0.425961	0.848688	0.994514	0.401137	0.412	0.485535	no
XLOC_000139	XLOC_000139	Zm00001d027576	1:8333073-8336362	MP-genome	MS-genome	OK	8.05143	14.7247	0.870919	0.756613	0.1406	0.213348	no
XLOC_000140	XLOC_000140	Zm00001d027578	1:8363013-8365720	MP-genome	MS-genome	NOTEST	0.0633357	0	-inf	0	1	1	no
XLOC_000141	XLOC_000141	Zm00001d027580	1:8369094-8371979	MP-genome	MS-genome	OK	2.41822	8.63078	1.83555	1.33369	0.00695	0.0192228	yes
XLOC_000142	XLOC_000142	Zm00001d027581	1:8372149-8373610	MP-genome	MS-genome	NOTEST	0	0	0	0	1	1	no
XLOC_000143	XLOC_000143	Zm00001d027585	1:8485865-8489268	MP-genome	MS-genome	NOTEST	0.127341	0.161677	0.344425	0	1	1	no
XLOC_000144	XLOC_000144	Zm00001d027587	1:8496659-8498315	MP-genome	MS-genome	NOTEST	0	0	0	0	1	1	no
XLOC_000145	XLOC_000145	Zm00001d027588	1:8552387-8557230	MP-genome	MS-genome	OK	248.887	22.6257	-3.45945	-2.49205	5e-05	0.000295522	yes
XLOC_000146	XLOC_000146	Zm00001d027589	1:8572244-8577898	MP-genome	MS-genome	NOTEST	0.829798	0.865897	0.0614347	0	1	1	no
XLOC_000147	XLOC_000147	Zm00001d027595	1:8661845-8665065	MP-genome	MS-genome	OK	95.0411	950.075	3.32142	3.25498	5e-05	0.000295522	yes
XLOC_000148	XLOC_000148	Zm00001d027597	1:8675904-8676846	MP-genome	MS-genome	NOTEST	0.0308883	0.599152	4.27779	0	1	1	no
XLOC_000149	XLOC_000149	Zm00001d027599	1:8701299-8702856	MP-genome	MS-genome	NOTEST	0	0	0	0	1	1	no
XLOC_000150	XLOC_000150	Zm00001d027603	1:8790902-8794629	MP-genome	MS-genome	NOTEST	0	0	0	0	1	1	no
XLOC_000151	XLOC_000151	Zm00001d027606	1:8916340-8917933	MP-genome	MS-genome	OK	0.128578	0.880277	2.77531	1.08607	0.09815	0.161105	no
XLOC_000152	XLOC_000152	Zm00001d027608	1:8975478-8975551	MP-genome	MS-genome	NOTEST	0	0	0	0	1	1	no
XLOC_000153	XLOC_000153	Zm00001d027611	1:8981881-8983387	MP-genome	MS-genome	NOTEST	0.0179853	0.643989	5.16215	0	1	1	no
XLOC_000154	XLOC_000154	Zm00001d027616	1:9108125-9111252	MP-genome	MS-genome	OK	0.0579478	1.69319	4.86884	1.77456	0.0878	0.147563	no
XLOC_000155	XLOC_000155	Zm00001d027618	1:9112946-9115668	MP-genome	MS-genome	OK	6.19977	92.2336	3.89501	4.27829	5e-05	0.000295522	yes
XLOC_000156	XLOC_000156	Zm00001d027619	1:9119706-9122688	MP-genome	MS-genome	OK	365.918	34.6394	-3.40103	-6.3492	0.00025	0.00120045	yes
XLOC_000157	XLOC_000157	Zm00001d027620	1:9155899-9158857	MP-genome	MS-genome	NOTEST	0	0	0	0	1	1	no
XLOC_000158	XLOC_000158	Zm00001d027621	1:9160552-9163106	MP-genome	MS-genome	NOTEST	0	0	0	0	1	1	no
XLOC_000159	XLOC_000159	Zm00001d027622	1:9228762-9233305	MP-genome	MS-genome	OK	51.6052	1.79444	-4.84591	-4.21923	5e-05	0.000295522	yes
XLOC_000160	XLOC_000160	Zm00001d027624	1:9341529-9344789	MP-genome	MS-genome	NOTEST	0.344988	0.350654	0.0235	0	1	1	no
XLOC_000161	XLOC_000161	Zm00001d027627	1:9451165-9453547	MP-genome	MS-genome	NOTEST	0	0	0	0	1	1	no
XLOC_000162	XLOC_000162	Zm00001d027630	1:9487999-9492140	MP-genome	MS-genome	OK	350.998	1.0852	-8.33736	-5.94351	5e-05	0.000295522	yes
XLOC_000163	XLOC_000163	Zm00001d027633	1:9547624-9612900	MP-genome	MS-genome	OK	16.645	2.15863	-2.9469	-2.25784	5e-05	0.000295522	yes
XLOC_000164	XLOC_000164	Zm00001d027636	1:9637253-9638102	MP-genome	MS-genome	NOTEST	0.0700652	0	-inf	0	1	1	no
XLOC_000165	XLOC_000165	Zm00001d027638	1:9730994-9732407	MP-genome	MS-genome	NOTEST	0	0	0	0	1	1	no
XLOC_000166	XLOC_000166	Zm00001d027640	1:9752791-9752865	MP-genome	MS-genome	NOTEST	0	0	0	0	1	1	no
XLOC_000167	XLOC_000167	Zm00001d027642	1:9775793-9777248	MP-genome	MS-genome	NOTEST	0	0	0	0	1	1	no
XLOC_000168	XLOC_000168	Zm00001d027643	1:9781366-9782878	MP-genome	MS-genome	NOTEST	0	0	0	0	1	1	no
XLOC_000169	XLOC_000169	Zm00001d027646	1:9986509-9996961	MP-genome	MS-genome	OK	1176.71	62.4383	-4.23619	-3.5381	5e-05	0.000295522	yes
XLOC_000170	XLOC_000170	Zm00001d027649	1:10105589-10109563	MP-genome	MS-genome	NOTEST	0.0682314	0.655949	3.26508	0	1	1	no
XLOC_000171	XLOC_000171	Zm00001d027655	1:10257666-10258752	MP-genome	MS-genome	OK	4.91557	14.2816	1.53872	1.33012	0.0413	0.0811387	no
XLOC_000172	XLOC_000172	Zm00001d027656	1:10261505-10265855	MP-genome	MS-genome	OK	3.46629	2.12587	-0.705338	-0.48081	0.30415	0.378033	no
XLOC_000173	XLOC_000173	Zm00001d027657	1:10318848-10322079	MP-genome	MS-genome	NOTEST	0.256648	0	-inf	0	1	1	no
XLOC_000174	XLOC_000174	Zm00001d027658	1:10330336-10331277	MP-genome	MS-genome	NOTEST	0	0	0	0	1	1	no
XLOC_000175	XLOC_000175	Zm00001d027659	1:10349112-10358254	MP-genome	MS-genome	OK	11.5317	16.551	0.521318	0.426428	0.41125	0.484817	no
XLOC_000176	XLOC_000176	Zm00001d027662	1:10425444-10427529	MP-genome	MS-genome	NOTEST	0	0	0	0	1	1	no
XLOC_000177	XLOC_000177	Zm00001d027665	1:10492322-10572503	MP-genome	MS-genome	OK	89.4472	5.04186	-4.14901	-2.79739	5e-05	0.000295522	yes
XLOC_000178	XLOC_000178	Zm00001d027668	1:10624141-10624214	MP-genome	MS-genome	NOTEST	0	0	0	0	1	1	no
XLOC_000179	XLOC_000179	Zm00001d027672	1:10687115-10690173	MP-genome	MS-genome	OK	0.593703	2.20215	1.8911	0.985979	0.0335	0.0687418	no
XLOC_000180	XLOC_000180	Zm00001d027676	1:10854295-10857324	MP-genome	MS-genome	NOTEST	0.536196	0.793177	0.564883	0	1	1	no
XLOC_000181	XLOC_000181	Zm00001d027678	1:10986932-10988125	MP-genome	MS-genome	NOTEST	0	0	0	0	1	1	no
XLOC_000182	XLOC_000182	Zm00001d027683	1:11126730-11130713	MP-genome	MS-genome	OK	0.915803	11.2814	3.62276	2.79039	0.00015	0.00077679	yes
XLOC_000183	XLOC_000183	Zm00001d027686	1:11155766-11156159	MP-genome	MS-genome	NOTEST	0	0	0	0	1	1	no
XLOC_000184	XLOC_000184	Zm00001d027690	1:11168983-11169217	MP-genome	MS-genome	NOTEST	0	0	0	0	1	1	no
XLOC_000185	XLOC_000185	Zm00001d027691	1:11207687-11225217	MP-genome	MS-genome	NOTEST	0	0	0	0	1	1	no
XLOC_000186	XLOC_000186	Zm00001d027694	1:11299490-11303586	MP-genome	MS-genome	NOTEST	0.155893	0.513892	1.72091	0	1	1	no
XLOC_000187	XLOC_000187	Zm00001d027696	1:11305952-11309729	MP-genome	MS-genome	NOTEST	0	0	0	0	1	1	no
XLOC_000188	XLOC_000188	Zm00001d027697	1:11314619-11318076	MP-genome	MS-genome	NOTEST	0	0	0	0	1	1	no
XLOC_000189	XLOC_000189	Zm00001d027698	1:11321123-11322611	MP-genome	MS-genome	NOTEST	0	0	0	0	1	1	no
XLOC_000190	XLOC_000190	Zm00001d027699	1:11358825-11365515	MP-genome	MS-genome	OK	2.31214	6.55533	1.50344	1.02146	0.0622	0.112377	no
XLOC_000191	XLOC_000191	Zm00001d027702	1:11490591-11492813	MP-genome	MS-genome	NOTEST	0.536737	0.0279513	-4.26323	0	1	1	no
XLOC_000192	XLOC_000192	Zm00001d027706	1:11584061-11590167	MP-genome	MS-genome	OK	3.46611	17.8558	2.365	1.87664	0.00025	0.00120045	yes
XLOC_000193	XLOC_000193	Zm00001d027709	1:11671170-11678446	MP-genome	MS-genome	OK	0.688291	11.154	4.0184	2.28843	0.0002	0.000993031	yes
XLOC_000194	XLOC_000194	Zm00001d027710	1:11715888-11717774	MP-genome	MS-genome	OK	3091.99	20.4606	-7.23955	-9.93675	5e-05	0.000295522	yes
XLOC_000195	XLOC_000195	Zm00001d027713	1:11783330-11784682	MP-genome	MS-genome	NOTEST	0	0	0	0	1	1	no
XLOC_000196	XLOC_000196	Zm00001d027714	1:11881251-11887552	MP-genome	MS-genome	OK	0.635144	21.7765	5.09955	3.31524	5e-05	0.000295522	yes
XLOC_000197	XLOC_000197	Zm00001d027715	1:11952379-11984542	MP-genome	MS-genome	OK	3.60784	4.54235	0.332304	0.229216	0.57765	0.642652	no
XLOC_000198	XLOC_000198	Zm00001d027717	1:12042642-12043611	MP-genome	MS-genome	NOTEST	0	0	0	0	1	1	no
XLOC_000199	XLOC_000199	Zm00001d027718	1:12073316-12074572	MP-genome	MS-genome	NOTEST	0	0.150522	inf	0	1	1	no
XLOC_000200	XLOC_000200	Zm00001d027719	1:12103774-12105421	MP-genome	MS-genome	OK	66.9925	3.34723	-4.32296	-5.29654	5e-05	0.000295522	yes
XLOC_000201	XLOC_000201	Zm00001d027722	1:12170862-12175121	MP-genome	MS-genome	OK	0.997194	0.512004	-0.961718	-0.479612	0.3319	0.405954	no
XLOC_000202	XLOC_000202	Zm00001d027725	1:12285451-12287041	MP-genome	MS-genome	NOTEST	0	0.0208517	inf	0	1	1	no
XLOC_000203	XLOC_000203	Zm00001d027726	1:12288609-12296582	MP-genome	MS-genome	OK	104.399	14.0372	-2.89479	-2.06274	5e-05	0.000295522	yes
XLOC_000204	XLOC_000204	Zm00001d027727	1:12330533-12331811	MP-genome	MS-genome	NOTEST	0.173116	1.62083	3.22692	0	1	1	no
XLOC_000205	XLOC_000205	Zm00001d027728	1:12335762-12340666	MP-genome	MS-genome	OK	1.96683	22.3992	3.5095	2.95091	5e-05	0.000295522	yes
XLOC_000206	XLOC_000206	Zm00001d027730	1:12353063-12353147	MP-genome	MS-genome	NOTEST	0	0	0	0	1	1	no
XLOC_000207	XLOC_000207	Zm00001d027733	1:12364470-12371991	MP-genome	MS-genome	NOTEST	0	0	0	0	1	1	no
XLOC_000208	XLOC_000208	Zm00001d027734	1:12374887-12378539	MP-genome	MS-genome	OK	2.7872	0.691994	-2.00999	-1.20942	0.00595	0.0168937	yes
XLOC_000209	XLOC_000209	Zm00001d027735	1:12386435-12387395	MP-genome	MS-genome	NOTEST	0	0	0	0	1	1	no
XLOC_000210	XLOC_000210	Zm00001d027736	1:12390471-12390800	MP-genome	MS-genome	NOTEST	0	0	0	0	1	1	no
XLOC_000211	XLOC_000211	Zm00001d027737	1:12390827-12392044	MP-genome	MS-genome	NOTEST	0	0	0	0	1	1	no
XLOC_000212	XLOC_000212	Zm00001d027738	1:12393670-12398258	MP-genome	MS-genome	NOTEST	0	0.0535674	inf	0	1	1	no
XLOC_000213	XLOC_000213	Zm00001d027741	1:12444328-12446126	MP-genome	MS-genome	OK	8.028	1.13694	-2.81988	-2.04658	0.0019	0.00653947	yes
XLOC_000214	XLOC_000214	Zm00001d027743	1:12502775-12510591	MP-genome	MS-genome	OK	0.244025	1.42979	2.5507	1.28674	0.0036	0.0111515	yes
XLOC_000215	XLOC_000215	Zm00001d027744	1:12510998-12511508	MP-genome	MS-genome	NOTEST	0	0	0	0	1	1	no
XLOC_000216	XLOC_000216	Zm00001d027745	1:12528992-12531966	MP-genome	MS-genome	NOTEST	0.106453	0.350295	1.71836	0	1	1	no
XLOC_000217	XLOC_000217	Zm00001d027753	1:12658924-12661298	MP-genome	MS-genome	NOTEST	0	0	0	0	1	1	no
XLOC_000218	XLOC_000218	Zm00001d027754	1:12672173-12674629	MP-genome	MS-genome	NOTEST	0.421399	0	-inf	0	1	1	no
XLOC_000219	XLOC_000219	Zm00001d027755	1:12675735-12681850	MP-genome	MS-genome	OK	1.05716	56.2223	5.73287	4.3043	5e-05	0.000295522	yes
XLOC_000220	XLOC_000220	Zm00001d027756	1:12708982-12713231	MP-genome	MS-genome	OK	8.6908	13.1744	0.60018	0.464466	0.3166	0.390633	no
XLOC_000221	XLOC_000221	Zm00001d027757	1:12714064-12716389	MP-genome	MS-genome	NOTEST	0.0278175	0.172673	2.63398	0	1	1	no
XLOC_000222	XLOC_000222	Zm00001d027758	1:12768359-12771997	MP-genome	MS-genome	OK	0.850705	2.10666	1.30823	0.689359	0.0706	0.124374	no
XLOC_000223	XLOC_000223	zma-MIR167j	1:12791798-12791907	MP-genome	MS-genome	NOTEST	0	0	0	0	1	1	no
XLOC_000224	XLOC_000224	Zm00001d027759	1:12848105-12850651	MP-genome	MS-genome	NOTEST	0	0	0	0	1	1	no
XLOC_000225	XLOC_000225	Zm00001d027760	1:13023612-13024482	MP-genome	MS-genome	OK	1.22405	20.6422	4.07586	3.57256	0.0102	0.0263424	yes
XLOC_000226	XLOC_000226	Zm00001d027761	1:13027208-13027778	MP-genome	MS-genome	NOTEST	0	0	0	0	1	1	no
XLOC_000227	XLOC_000227	Zm00001d027762	1:13028954-13030569	MP-genome	MS-genome	NOTEST	0	0	0	0	1	1	no
XLOC_000228	XLOC_000228	Zm00001d027763	1:13052385-13053952	MP-genome	MS-genome	OK	0.955685	4.95142	2.37324	1.7452	0.0221	0.0494265	yes
XLOC_000229	XLOC_000229	Zm00001d027766	1:13137071-13140293	MP-genome	MS-genome	NOTEST	0	0.0467452	inf	0	1	1	no
XLOC_000230	XLOC_000230	Zm00001d027767	1:13143085-13145452	MP-genome	MS-genome	OK	1.50457	2.99269	0.992093	0.734902	0.14525	0.218867	no
XLOC_000231	XLOC_000231	Zm00001d027768	1:13166916-13176199	MP-genome	MS-genome	OK	1.35042	2.40204	0.830852	0.525087	0.1737	0.251367	no
XLOC_000232	XLOC_000232	Zm00001d027769	1:13177254-13183634	MP-genome	MS-genome	OK	2.48476	17.2671	2.79685	2.25964	5e-05	0.000295522	yes
XLOC_000233	XLOC_000233	Zm00001d027771	1:13240015-13243454	MP-genome	MS-genome	NOTEST	0.0142708	0	-inf	0	1	1	no
XLOC_000234	XLOC_000234	Zm00001d027773	1:13253408-13258417	MP-genome	MS-genome	OK	0.805732	0.0537155	-3.90689	-0.799718	0.19735	0.276569	no
XLOC_000235	XLOC_000235	Zm00001d027775	1:13337248-13337599	MP-genome	MS-genome	NOTEST	0	0	0	0	1	1	no
XLOC_000236	XLOC_000236	Zm00001d027784	1:13438798-13439726	MP-genome	MS-genome	NOTEST	0	0	0	0	1	1	no
XLOC_000237	XLOC_000237	Zm00001d027787	1:13461683-13461890	MP-genome	MS-genome	NOTEST	0	0	0	0	1	1	no
XLOC_000238	XLOC_000238	Zm00001d027788	1:13475152-13483253	MP-genome	MS-genome	NOTEST	0.152457	0.0390971	-1.96327	0	1	1	no
XLOC_000239	XLOC_000239	Zm00001d027789	1:13528221-13533144	MP-genome	MS-genome	NOTEST	0	0	0	0	1	1	no
XLOC_000240	XLOC_000240	Zm00001d027790	1:13576387-13580832	MP-genome	MS-genome	OK	54.1318	1.85945	-4.86353	-3.39906	5e-05	0.000295522	yes
XLOC_000241	XLOC_000241	Zm00001d027792	1:13619803-13620061	MP-genome	MS-genome	NOTEST	0	0	0	0	1	1	no
XLOC_000242	XLOC_000242	Zm00001d027795	1:13675279-13675507	MP-genome	MS-genome	NOTEST	0	2.18271	inf	0	1	1	no
XLOC_000243	XLOC_000243	Zm00001d027797	1:13692456-13692684	MP-genome	MS-genome	NOTEST	0	0	0	0	1	1	no
XLOC_000244	XLOC_000244	Zm00001d027799	1:13758930-13762071	MP-genome	MS-genome	OK	1.53705	5.82703	1.9226	1.35232	0.007	0.0193368	yes
XLOC_000245	XLOC_000245	Zm00001d027800	1:13809655-13811605	MP-genome	MS-genome	NOTEST	0.312135	0.767395	1.2978	0	1	1	no
XLOC_000246	XLOC_000246	Zm00001d027801	1:13815366-13827552	MP-genome	MS-genome	OK	391.102	3.48582	-6.8099	-4.55493	5e-05	0.000295522	yes
XLOC_000247	XLOC_000247	Zm00001d027805	1:13965283-13968673	MP-genome	MS-genome	OK	0.43533	0.874095	1.00568	0.369897	0.411	0.484587	no
XLOC_000248	XLOC_000248	Zm00001d027808	1:14081195-14083562	MP-genome	MS-genome	OK	54.793	0.61331	-6.48123	-4.07791	0.0001	0.00054716	yes
XLOC_000249	XLOC_000249	Zm00001d027811	1:14311485-14318456	MP-genome	MS-genome	OK	1.50039	8.31492	2.47037	1.74904	0.0002	0.000993031	yes
XLOC_000250	XLOC_000250	Zm00001d027812	1:14319417-14320918	MP-genome	MS-genome	OK	1.65652	0.289037	-2.51883	-1.55084	0.07185	0.126064	no
XLOC_000251	XLOC_000251	Zm00001d027813	1:14321649-14323311	MP-genome	MS-genome	OK	0.488883	12.9793	4.73057	1.9833	0.2256	0.305642	no
XLOC_000252	XLOC_000252	Zm00001d027816	1:14361468-14365136	MP-genome	MS-genome	NOTEST	0	0	0	0	1	1	no
XLOC_000253	XLOC_000253	Zm00001d027819	1:14448013-14448412	MP-genome	MS-genome	NOTEST	0	0	0	0	1	1	no
XLOC_000254	XLOC_000254	Zm00001d027820	1:14479049-14479445	MP-genome	MS-genome	NOTEST	0	0	0	0	1	1	no
XLOC_000255	XLOC_000255	Zm00001d027821	1:14492186-14492564	MP-genome	MS-genome	NOTEST	0	0	0	0	1	1	no
XLOC_000256	XLOC_000256	Zm00001d027824	1:14585539-14587374	MP-genome	MS-genome	NOTEST	0	0.663368	inf	0	1	1	no
XLOC_000257	XLOC_000257	Zm00001d027827	1:14612106-14616020	MP-genome	MS-genome	OK	4.13078	9.01813	1.12641	1.03001	0.0365	0.0735896	no
XLOC_000258	XLOC_000258	Zm00001d027829	1:14647300-14647373	MP-genome	MS-genome	NOTEST	0	0	0	0	1	1	no
XLOC_000259	XLOC_000259	Zm00001d027831	1:14651571-14651835	MP-genome	MS-genome	NOTEST	0	0	0	0	1	1	no
XLOC_000260	XLOC_000260	Zm00001d027833	1:14655396-14656475	MP-genome	MS-genome	NOTEST	0	0	0	0	1	1	no
XLOC_000261	XLOC_000261	Zm00001d027834	1:14665692-14671725	MP-genome	MS-genome	OK	2.46742	1.55772	-0.663567	-0.322262	0.42	0.493434	no
XLOC_000262	XLOC_000262	Zm00001d027835	1:14689444-14692321	MP-genome	MS-genome	OK	1.8575	2.26058	0.283334	0.210299	0.68285	0.73698	no
XLOC_000263	XLOC_000263	Zm00001d027839	1:14754183-14757028	MP-genome	MS-genome	OK	10.869	38.3082	1.81744	1.87528	0.00375	0.0115314	yes
XLOC_000264	XLOC_000264	Zm00001d027840	1:14759167-14762218	MP-genome	MS-genome	NOTEST	0.0400416	0	-inf	0	1	1	no
XLOC_000265	XLOC_000265	Zm00001d027841	1:14831570-14846630	MP-genome	MS-genome	OK	0.76557	6.81638	3.1544	1.44778	0.00135	0.0049171	yes
XLOC_000266	XLOC_000266	Zm00001d027843	1:14989244-14990987	MP-genome	MS-genome	NOTEST	0	0.134285	inf	0	1	1	no
XLOC_000267	XLOC_000267	Zm00001d027845	1:15013949-15018699	MP-genome	MS-genome	OK	2.22061	5.46563	1.29943	1.1387	0.03755	0.075248	no
XLOC_000268	XLOC_000268	Zm00001d027846	1:15060189-15063033	MP-genome	MS-genome	NOTEST	1.01391	0.0447021	-4.50344	0	1	1	no
XLOC_000269	XLOC_000269	Zm00001d027853	1:15300087-15301068	MP-genome	MS-genome	NOTEST	0	0	0	0	1	1	no
XLOC_000270	XLOC_000270	Zm00001d027856	1:15401477-15402767	MP-genome	MS-genome	OK	90.5725	1.6686	-5.76236	-6.72736	5e-05	0.000295522	yes
XLOC_000271	XLOC_000271	Zm00001d027858	1:15440040-15440280	MP-genome	MS-genome	NOTEST	0	0	0	0	1	1	no
XLOC_000272	XLOC_000272	Zm00001d027859	1:15500225-15501662	MP-genome	MS-genome	NOTEST	0.10722	0.265726	1.30936	0	1	1	no
XLOC_000273	XLOC_000273	Zm00001d027861	1:15582762-15585986	MP-genome	MS-genome	OK	3.21387	52.1557	4.02044	3.53375	5e-05	0.000295522	yes
XLOC_000274	XLOC_000274	Zm00001d027868	1:15763099-15768449	MP-genome	MS-genome	OK	0.840562	0.277163	-1.60062	-0.706112	0.10785	0.173524	no
XLOC_000275	XLOC_000275	Zm00001d027869	1:15961982-15975352	MP-genome	MS-genome	OK	10.5104	27.4193	1.38338	1.12774	0.0193	0.0443238	yes
XLOC_000276	XLOC_000276	Zm00001d027870	1:16005937-16006903	MP-genome	MS-genome	NOTEST	0	0	0	0	1	1	no
XLOC_000277	XLOC_000277	Zm00001d027872	1:16011196-16017413	MP-genome	MS-genome	OK	0.87522	2.40501	1.45833	0.828256	0.04955	0.0939223	no
XLOC_000278	XLOC_000278	Zm00001d027875	1:16140363-16141359	MP-genome	MS-genome	NOTEST	0	0.0378364	inf	0	1	1	no
XLOC_000279	XLOC_000279	Zm00001d027876	1:16227532-16235054	MP-genome	MS-genome	OK	31.1449	5.21375	-2.5786	-2.12454	5e-05	0.000295522	yes
XLOC_000280	XLOC_000280	Zm00001d027883	1:16706387-16707032	MP-genome	MS-genome	NOTEST	0.0827807	0	-inf	0	1	1	no
XLOC_000281	XLOC_000281	Zm00001d027885	1:16721225-16722692	MP-genome	MS-genome	NOTEST	0	0.034045	inf	0	1	1	no
XLOC_000282	XLOC_000282	Zm00001d027890	1:16810189-16810882	MP-genome	MS-genome	NOTEST	0	0	0	0	1	1	no
XLOC_000283	XLOC_000283	Zm00001d027892	1:16843023-16848595	MP-genome	MS-genome	NOTEST	0	0.262539	inf	0	1	1	no
XLOC_000284	XLOC_000284	Zm00001d027893	1:16948607-16955122	MP-genome	MS-genome	NOTEST	0.240743	0.0324001	-2.89342	0	1	1	no
XLOC_000285	XLOC_000285	Zm00001d027895	1:16968885-16980228	MP-genome	MS-genome	OK	0.730985	1.01849	0.478514	0.109572	0.7247	0.77337	no
XLOC_000286	XLOC_000286	Zm00001d027897	1:16999912-17001529	MP-genome	MS-genome	NOTEST	0	0	0	0	1	1	no
XLOC_000287	XLOC_000287	Zm00001d027900	1:17147072-17148511	MP-genome	MS-genome	NOTEST	1.04238	0.235743	-2.14459	0	1	1	no
XLOC_000288	XLOC_000288	Zm00001d027901	1:17156321-17156867	MP-genome	MS-genome	OK	18.11	0	-inf	-nan	0.0005	0.00215095	yes
XLOC_000289	XLOC_000289	Zm00001d027902	1:17160523-17161113	MP-genome	MS-genome	NOTEST	0	0	0	0	1	1	no
XLOC_000290	XLOC_000290	Zm00001d027903	1:17163384-17164632	MP-genome	MS-genome	OK	1.57249	0.848273	-0.890449	-0.569196	0.36415	0.438243	no
XLOC_000291	XLOC_000291	Zm00001d027904	1:17186475-17190166	MP-genome	MS-genome	NOTEST	0.934297	0.0368294	-4.66495	0	1	1	no
XLOC_000292	XLOC_000292	Zm00001d027907	1:17314484-17317861	MP-genome	MS-genome	OK	4.18999	1.89123	-1.14762	-0.693111	0.12555	0.195211	no
XLOC_000293	XLOC_000293	Zm00001d027908	1:17362174-17365193	MP-genome	MS-genome	NOTEST	0	0	0	0	1	1	no
XLOC_000294	XLOC_000294	Zm00001d027909	1:17367198-17367271	MP-genome	MS-genome	NOTEST	0	0	0	0	1	1	no
XLOC_000295	XLOC_000295	Zm00001d027916	1:17533780-17553169	MP-genome	MS-genome	OK	39.4451	21.9343	-0.846655	-0.694168	0.09225	0.153438	no
XLOC_000296	XLOC_000296	Zm00001d027918	1:17609593-17615130	MP-genome	MS-genome	OK	1.21283	0.713194	-0.766007	-0.266358	0.4407	0.513402	no
XLOC_000297	XLOC_000297	Zm00001d027920	1:17615561-17626036	MP-genome	MS-genome	NOTEST	0	0.0923967	inf	0	1	1	no
XLOC_000298	XLOC_000298	Zm00001d027921	1:17697600-17709046	MP-genome	MS-genome	OK	0.826944	29.7792	5.17037	3.53571	5e-05	0.000295522	yes
XLOC_000299	XLOC_000299	Zm00001d027927	1:17827590-17829479	MP-genome	MS-genome	OK	3.13307	0.0140265	-7.80328	-0.850949	0.03325	0.0683319	no
XLOC_000300	XLOC_000300	Zm00001d027931	1:17923769-17926853	MP-genome	MS-genome	NOTEST	0	0	0	0	1	1	no
XLOC_000301	XLOC_000301	Zm00001d027933	1:17943762-17944164	MP-genome	MS-genome	NOTEST	0	0	0	0	1	1	no
XLOC_000302	XLOC_000302	Zm00001d027934	1:17945835-17961550	MP-genome	MS-genome	OK	1.07841	0.596614	-0.854039	-0.413852	0.2956	0.369312	no
XLOC_000303	XLOC_000303	Zm00001d027936	1:17962827-17975699	MP-genome	MS-genome	OK	2.94922	10.3971	1.81777	1.05883	0.0316	0.0657309	no
XLOC_000304	XLOC_000304	Zm00001d027937	1:17977812-17985594	MP-genome	MS-genome	OK	6.87056	2.59647	-1.40388	-1.01661	0.0115	0.0290749	yes
XLOC_000305	XLOC_000305	Zm00001d027938	1:17999742-18003647	MP-genome	MS-genome	NOTEST	0	0	0	0	1	1	no
XLOC_000306	XLOC_000306	Zm00001d027941	1:18019103-18021737	MP-genome	MS-genome	OK	1.59086	13.088	3.04037	2.05989	5e-05	0.000295522	yes
XLOC_000307	XLOC_000307	Zm00001d027943	1:18039258-18047225	MP-genome	MS-genome	OK	82.6095	8.03399	-3.36212	-2.56736	5e-05	0.000295522	yes
XLOC_000308	XLOC_000308	Zm00001d027944	1:18050315-18050693	MP-genome	MS-genome	OK	6.39302	3.28657	-0.959914	-1.03938	0.52725	0.595711	no
XLOC_000309	XLOC_000309	Zm00001d027945	1:18054768-18057866	MP-genome	MS-genome	NOTEST	0.785337	0.226955	-1.79091	0	1	1	no
XLOC_000310	XLOC_000310	Zm00001d027948	1:18147156-18148937	MP-genome	MS-genome	NOTEST	0	0	0	0	1	1	no
XLOC_000311	XLOC_000311	Zm00001d027949	1:18159859-18161446	MP-genome	MS-genome	NOTEST	0.117563	0	-inf	0	1	1	no
XLOC_000312	XLOC_000312	Zm00001d027950	1:18185511-18190288	MP-genome	MS-genome	OK	17.2467	1.12271	-3.94126	-2.51357	5e-05	0.000295522	yes
XLOC_000313	XLOC_000313	Zm00001d027954	1:18274521-18280277	MP-genome	MS-genome	NOTEST	0	0.0205172	inf	0	1	1	no
XLOC_000314	XLOC_000314	Zm00001d027956	1:18293634-18299385	MP-genome	MS-genome	NOTEST	0	0	0	0	1	1	no
XLOC_000315	XLOC_000315	Zm00001d027958	1:18324500-18326246	MP-genome	MS-genome	NOTEST	0	0.0853187	inf	0	1	1	no
XLOC_000316	XLOC_000316	Zm00001d027962	1:18451772-18457720	MP-genome	MS-genome	OK	0.295655	4.07664	3.7854	2.00751	0.0049	0.0143755	yes
XLOC_000317	XLOC_000317	Zm00001d027963	1:18460170-18462291	MP-genome	MS-genome	NOTEST	0.106756	0.795235	2.89707	0	1	1	no
XLOC_000318	XLOC_000318	Zm00001d027965	1:18511900-18513196	MP-genome	MS-genome	NOTEST	0.389588	0	-inf	0	1	1	no
XLOC_000319	XLOC_000319	Zm00001d027967	1:18522678-18525819	MP-genome	MS-genome	OK	0.0816549	5.0847	5.96048	2.10678	0.16335	0.239605	no
XLOC_000320	XLOC_000320	Zm00001d027968	1:18526349-18531383	MP-genome	MS-genome	NOTEST	0	0	0	0	1	1	no
XLOC_000321	XLOC_000321	Zm00001d027969	1:18597034-18617718	MP-genome	MS-genome	OK	16.4814	5.5189	-1.57839	-1.06038	0.0042	0.0126677	yes
XLOC_000322	XLOC_000322	Zm00001d027971	1:18761416-18771095	MP-genome	MS-genome	OK	24.4224	29.337	0.26452	0.21424	0.64495	0.703494	no
XLOC_000323	XLOC_000323	Zm00001d027973	1:18907930-18909955	MP-genome	MS-genome	OK	25.2037	1.83344	-3.78101	-3.93565	0.00095	0.00367228	yes
XLOC_000324	XLOC_000324	Zm00001d027976	1:19023015-19025659	MP-genome	MS-genome	OK	34.9523	5.71271	-2.61314	-1.98491	5e-05	0.000295522	yes
XLOC_000325	XLOC_000325	Zm00001d027979	1:19228971-19229910	MP-genome	MS-genome	NOTEST	0	0	0	0	1	1	no
XLOC_000326	XLOC_000326	Zm00001d027982	1:19312946-19319926	MP-genome	MS-genome	OK	309.538	1.38493	-7.80416	-9.15579	5e-05	0.000295522	yes
XLOC_000327	XLOC_000327	Zm00001d027987	1:19433158-19435672	MP-genome	MS-genome	NOTEST	0.134644	0.00579807	-4.53743	0	1	1	no
XLOC_000328	XLOC_000328	Zm00001d027989	1:19497632-19498330	MP-genome	MS-genome	NOTEST	0	0	0	0	1	1	no
XLOC_000329	XLOC_000329	Zm00001d027991	1:19584555-19586616	MP-genome	MS-genome	NOTEST	0	0.11766	inf	0	1	1	no
XLOC_000330	XLOC_000330	Zm00001d027992	1:19594959-19595493	MP-genome	MS-genome	NOTEST	0	0	0	0	1	1	no
XLOC_000331	XLOC_000331	Zm00001d027998	1:19887016-19887754	MP-genome	MS-genome	NOTEST	0	0	0	0	1	1	no
XLOC_000332	XLOC_000332	Zm00001d028012	1:20300348-20303168	MP-genome	MS-genome	NOTEST	0.0297165	1.6848	5.82517	0	1	1	no
XLOC_000333	XLOC_000333	Zm00001d028015	1:20351877-20352705	MP-genome	MS-genome	OK	197.375	0.0331411	-12.54	-2.93291	0.07085	0.124676	no
XLOC_000334	XLOC_000334	Zm00001d028016	1:20354035-20360460	MP-genome	MS-genome	NOTEST	0	0	0	0	1	1	no
XLOC_000335	XLOC_000335	Zm00001d028019	1:20429323-20431994	MP-genome	MS-genome	OK	969.831	6.84628	-7.14627	-13.3778	5e-05	0.000295522	yes
XLOC_000336	XLOC_000336	Zm00001d028020	1:20533270-20539413	MP-genome	MS-genome	OK	7.4067	8.90641	0.266014	0.180733	0.65275	0.710302	no
XLOC_000337	XLOC_000337	Zm00001d028022	1:20604486-20613494	MP-genome	MS-genome	OK	8.87944	3.47591	-1.35308	-1.09674	0.00975	0.0253845	yes
XLOC_000338	XLOC_000338	Zm00001d028024	1:20740612-20741926	MP-genome	MS-genome	NOTEST	0.208062	0.448225	1.10721	0	1	1	no
XLOC_000339	XLOC_000339	Zm00001d028028	1:20906620-20907336	MP-genome	MS-genome	NOTEST	0	0	0	0	1	1	no
XLOC_000340	XLOC_000340	Zm00001d028030	1:20910149-20910587	MP-genome	MS-genome	NOTEST	0	0	0	0	1	1	no
XLOC_000341	XLOC_000341	Zm00001d028031	1:20917622-20919923	MP-genome	MS-genome	NOTEST	0	0	0	0	1	1	no
XLOC_000342	XLOC_000342	Zm00001d028033	1:20926193-20930641	MP-genome	MS-genome	NOTEST	0	0	0	0	1	1	no
XLOC_000343	XLOC_000343	Zm00001d028034	1:20930891-20939295	MP-genome	MS-genome	OK	39.1886	21.0956	-0.893496	-0.684043	0.08205	0.139888	no
XLOC_000344	XLOC_000344	Zm00001d028036	1:21009579-21010372	MP-genome	MS-genome	NOTEST	0	0	0	0	1	1	no
XLOC_000345	XLOC_000345	Zm00001d028038	1:21187277-21200544	MP-genome	MS-genome	OK	1.58275	5.08605	1.68411	1.04459	0.00985	0.0255959	yes
XLOC_000346	XLOC_000346	Zm00001d028039	1:21287189-21292030	MP-genome	MS-genome	OK	6.61029	0.364292	-4.18155	-1.7363	0.017	0.0400264	yes
XLOC_000347	XLOC_000347	Zm00001d028041	1:21373351-21373999	MP-genome	MS-genome	NOTEST	0	0	0	0	1	1	no
XLOC_000348	XLOC_000348	Zm00001d028042	1:21376243-21378371	MP-genome	MS-genome	NOTEST	0	0	0	0	1	1	no
XLOC_000349	XLOC_000349	Zm00001d028045	1:21501809-21555136	MP-genome	MS-genome	OK	1.86462	2.44853	0.393035	0.134017	0.68835	0.741781	no
XLOC_000350	XLOC_000350	Zm00001d028047	1:21501809-21555136	MP-genome	MS-genome	OK	1.85045	2.79126	0.593043	0.385478	0.44025	0.512983	no
XLOC_000351	XLOC_000351	Zm00001d028050	1:21680696-21686575	MP-genome	MS-genome	OK	1.43165	3.04988	1.09107	0.820181	0.10635	0.171617	no
XLOC_000352	XLOC_000352	Zm00001d028053	1:21761958-21767021	MP-genome	MS-genome	OK	3.9272	99.7054	4.6661	4.43613	5e-05	0.000295522	yes
XLOC_000353	XLOC_000353	Zm00001d028054	1:21770614-21773945	MP-genome	MS-genome	OK	174.661	7.22543	-4.59533	-3.09274	5e-05	0.000295522	yes
XLOC_000354	XLOC_000354	Zm00001d028056	1:21777049-21779928	MP-genome	MS-genome	NOTEST	0	0	0	0	1	1	no
XLOC_000355	XLOC_000355	Zm00001d028061	1:21798183-21802261	MP-genome	MS-genome	NOTEST	0	0	0	0	1	1	no
XLOC_000356	XLOC_000356	Zm00001d028064	1:21883820-21884689	MP-genome	MS-genome	NOTEST	0	0	0	0	1	1	no
XLOC_000357	XLOC_000357	Zm00001d028071	1:21979235-21982123	MP-genome	MS-genome	OK	12.2165	7.11301	-0.780295	-0.614782	0.2186	0.298634	no
XLOC_000358	XLOC_000358	Zm00001d028072	1:21983105-21985275	MP-genome	MS-genome	OK	4.85064	0.0441331	-6.78017	-1.43841	0.239	0.318333	no
XLOC_000359	XLOC_000359	Zm00001d028073	1:21990179-22006881	MP-genome	MS-genome	OK	1.484	0.75663	-0.971828	-0.379425	0.49655	0.566979	no
XLOC_000360	XLOC_000360	Zm00001d028074	1:22016443-22018586	MP-genome	MS-genome	OK	0.0547568	4.65005	6.40806	2.60122	0.0944	0.15617	no
XLOC_000361	XLOC_000361	Zm00001d028077	1:22183540-22185661	MP-genome	MS-genome	NOTEST	0.718544	0.851792	0.245424	0	1	1	no
XLOC_000362	XLOC_000362	Zm00001d028080	1:22194566-22198060	MP-genome	MS-genome	NOTEST	0.0687245	0	-inf	0	1	1	no
XLOC_000363	XLOC_000363	Zm00001d028083	1:22219132-22221566	MP-genome	MS-genome	NOTEST	0.0367165	0	-inf	0	1	1	no
XLOC_000364	XLOC_000364	Zm00001d028085	1:22422887-22424315	MP-genome	MS-genome	NOTEST	0	0	0	0	1	1	no
XLOC_000365	XLOC_000365	Zm00001d028086	1:22485342-22489595	MP-genome	MS-genome	OK	0.318272	3.25024	3.35222	1.83585	0.0028	0.00903851	yes
XLOC_000366	XLOC_000366	Zm00001d028088	1:22599567-22606524	MP-genome	MS-genome	OK	4.01294	6.32103	0.655499	0.457514	0.23875	0.318101	no
XLOC_000367	XLOC_000367	Zm00001d028090	1:22616305-22617063	MP-genome	MS-genome	NOTEST	0	0	0	0	1	1	no
XLOC_000368	XLOC_000368	Zm00001d028091	1:22636411-22638075	MP-genome	MS-genome	NOTEST	0	0	0	0	1	1	no
XLOC_000369	XLOC_000369	Zm00001d028092	1:22729802-22732019	MP-genome	MS-genome	OK	0.0175435	5.94261	8.40402	1.91433	0.2493	0.324168	no
XLOC_000370	XLOC_000370	Zm00001d028097	1:22891759-22894405	MP-genome	MS-genome	OK	11.2556	51.1997	2.18549	1.80133	5e-05	0.000295522	yes
XLOC_000371	XLOC_000371	Zm00001d028098	1:22960074-22971879	MP-genome	MS-genome	OK	1.27816	2.34578	0.875997	0.522483	0.2358	0.315253	no
XLOC_000372	XLOC_000372	Zm00001d028102	1:22995809-23008536	MP-genome	MS-genome	OK	4.47312	16.9052	1.91812	1.25662	0.0178	0.0415867	yes
XLOC_000373	XLOC_000373	Zm00001d028103	1:23014400-23018862	MP-genome	MS-genome	NOTEST	0.206278	0.153255	-0.428654	0	1	1	no
XLOC_000374	XLOC_000374	Zm00001d028105	1:23019509-23026960	MP-genome	MS-genome	OK	0.876735	10.9262	3.6395	1.33213	0.01275	0.0316407	yes
XLOC_000375	XLOC_000375	Zm00001d028108	1:23090450-23091093	MP-genome	MS-genome	NOTEST	0	0	0	0	1	1	no
XLOC_000376	XLOC_000376	Zm00001d028109	1:23110478-23114096	MP-genome	MS-genome	OK	9.21084	9.48692	0.0426072	0.0303998	0.93935	0.951503	no
XLOC_000377	XLOC_000377	Zm00001d028112	1:23147727-23150781	MP-genome	MS-genome	OK	323.202	91.4102	-1.82201	-1.36797	0.00315	0.00997404	yes
XLOC_000378	XLOC_000378	Zm00001d028113	1:23243300-23250772	MP-genome	MS-genome	NOTEST	0.259492	0.807189	1.63722	0	1	1	no
XLOC_000379	XLOC_000379	Zm00001d028114	1:23265204-23270017	MP-genome	MS-genome	OK	1.04926	1.1328	0.110528	0.0635647	0.88665	0.909247	no
XLOC_000380	XLOC_000380	Zm00001d028119	1:23365555-23371277	MP-genome	MS-genome	OK	2.4713	2.97461	0.267428	0.14006	0.67825	0.733006	no
XLOC_000381	XLOC_000381	Zm00001d028122	1:23497184-23499077	MP-genome	MS-genome	NOTEST	0.433	0.0354956	-3.60866	0	1	1	no
XLOC_000382	XLOC_000382	Zm00001d028123	1:23499210-23499283	MP-genome	MS-genome	NOTEST	0	0	0	0	1	1	no
XLOC_000383	XLOC_000383	Zm00001d028126	1:23570979-23571051	MP-genome	MS-genome	NOTEST	0	0	0	0	1	1	no
XLOC_000384	XLOC_000384	Zm00001d028127	1:23600439-23601039	MP-genome	MS-genome	NOTEST	0	0	0	0	1	1	no
XLOC_000385	XLOC_000385	Zm00001d028128	1:23601340-23609376	MP-genome	MS-genome	OK	2.54963	3.37979	0.406647	0.234849	0.53935	0.607019	no
XLOC_000386	XLOC_000386	Zm00001d028129	1:23625800-23627370	MP-genome	MS-genome	NOTEST	0.108837	0	-inf	0	1	1	no
XLOC_000387	XLOC_000387	Zm00001d028140	1:23975833-23981932	MP-genome	MS-genome	OK	2.26763	0.404507	-2.48695	-1.31934	5e-05	0.000295522	yes
XLOC_000388	XLOC_000388	Zm00001d028143	1:24000829-24011578	MP-genome	MS-genome	OK	17.9509	11.8038	-0.60481	-0.467265	0.26245	0.33595	no
XLOC_000389	XLOC_000389	Zm00001d028152	1:24310499-24314120	MP-genome	MS-genome	OK	17.8482	2.86135	-2.64101	-1.82309	0.0008	0.00318025	yes
XLOC_000390	XLOC_000390	Zm00001d028153	1:24328897-24333096	MP-genome	MS-genome	OK	0.398143	3.83026	3.26609	1.50921	0.0033	0.0103766	yes
XLOC_000391	XLOC_000391	Zm00001d028154	1:24416952-24417897	MP-genome	MS-genome	NOTEST	1.59898	0	-inf	0	1	1	no
XLOC_000392	XLOC_000392	Zm00001d028156	1:24496480-24497647	MP-genome	MS-genome	NOTEST	0	0	0	0	1	1	no
XLOC_000393	XLOC_000393	Zm00001d028157	1:24556654-24556727	MP-genome	MS-genome	NOTEST	0	0	0	0	1	1	no
XLOC_000394	XLOC_000394	Zm00001d028159	1:24572141-24572678	MP-genome	MS-genome	NOTEST	0	0	0	0	1	1	no
XLOC_000395	XLOC_000395	Zm00001d028161	1:24673010-24673466	MP-genome	MS-genome	OK	6.58999	0	-inf	-nan	5e-05	0.000295522	yes
XLOC_000396	XLOC_000396	Zm00001d028164	1:24946608-24951403	MP-genome	MS-genome	NOTEST	0.0412297	0.0647254	0.650647	0	1	1	no
XLOC_000397	XLOC_000397	Zm00001d028168	1:25094815-25099163	MP-genome	MS-genome	NOTEST	0.0432813	0	-inf	0	1	1	no
XLOC_000398	XLOC_000398	Zm00001d028169	1:25107833-25110428	MP-genome	MS-genome	OK	0.230862	1.58724	2.78141	1.31119	0.0119	0.0299015	yes
XLOC_000399	XLOC_000399	Zm00001d028170	1:25116198-25117425	MP-genome	MS-genome	NOTEST	0	0	0	0	1	1	no
XLOC_000400	XLOC_000400	Zm00001d028171	1:25153512-25154838	MP-genome	MS-genome	OK	5.01997	2.76424	-0.8608	-0.695132	0.20655	0.286462	no
XLOC_000401	XLOC_000401	Zm00001d028173	1:25305828-25316655	MP-genome	MS-genome	OK	3.33919	43.2722	3.69587	2.90178	5e-05	0.000295522	yes
XLOC_000402	XLOC_000402	Zm00001d028174	1:25495852-25498760	MP-genome	MS-genome	OK	0.370929	1.18661	1.67763	0.856355	0.1559	0.230988	no
XLOC_000403	XLOC_000403	Zm00001d028178	1:25566759-25575059	MP-genome	MS-genome	NOTEST	0	0	0	0	1	1	no
XLOC_000404	XLOC_000404	Zm00001d028179	1:25577401-25578107	MP-genome	MS-genome	NOTEST	0	0	0	0	1	1	no
XLOC_000405	XLOC_000405	Zm00001d028180	1:25632514-25636718	MP-genome	MS-genome	OK	3.79753	1.9847	-0.936141	-0.652242	0.21975	0.29976	no
XLOC_000406	XLOC_000406	Zm00001d028181	1:25715084-25717227	MP-genome	MS-genome	OK	7.54616	11.1353	0.561331	0.606428	0.4108	0.484387	no
XLOC_000407	XLOC_000407	Zm00001d028182	1:25720876-25723883	MP-genome	MS-genome	NOTEST	0.659385	0.0222078	-4.89198	0	1	1	no
XLOC_000408	XLOC_000408	Zm00001d028184	1:25734021-25737544	MP-genome	MS-genome	OK	28.9376	11.0961	-1.38289	-1.00131	0.01415	0.0344469	yes
XLOC_000409	XLOC_000409	Zm00001d028186	1:25742202-25745382	MP-genome	MS-genome	OK	2.72934	1.65103	-0.725185	-0.442008	0.37535	0.449404	no
XLOC_000410	XLOC_000410	Zm00001d028187	1:25755279-25759748	MP-genome	MS-genome	NOTEST	0.474486	0.272468	-0.800279	0	1	1	no
XLOC_000411	XLOC_000411	Zm00001d028191	1:25791634-25805381	MP-genome	MS-genome	OK	17.4863	13.1125	-0.415288	-0.3489	0.42495	0.49825	no
XLOC_000412	XLOC_000412	Zm00001d028193	1:25916569-25919479	MP-genome	MS-genome	OK	32.1659	11.8501	-1.44064	-1.11741	0.0061	0.017239	yes
XLOC_000413	XLOC_000413	Zm00001d028200	1:26010780-26012220	MP-genome	MS-genome	NOTEST	0	0	0	0	1	1	no
XLOC_000414	XLOC_000414	Zm00001d028201	1:26041524-26045818	MP-genome	MS-genome	OK	112.596	550.491	2.28956	1.57253	0.00255	0.00836453	yes
XLOC_000415	XLOC_000415	Zm00001d028202	1:26122679-26123224	MP-genome	MS-genome	NOTEST	0	0	0	0	1	1	no
XLOC_000416	XLOC_000416	Zm00001d028203	1:26130881-26140505	MP-genome	MS-genome	OK	2.87788	5.7474	0.997902	0.762149	0.05285	0.0988662	no
XLOC_000417	XLOC_000417	Zm00001d028204	1:26173772-26181115	MP-genome	MS-genome	OK	0.778175	2.06651	1.40903	0.89779	0.0514	0.0966967	no
XLOC_000418	XLOC_000418	Zm00001d028207	1:26334263-26346936	MP-genome	MS-genome	OK	152.465	50.4451	-1.59569	-1.40523	0.0025	0.00822706	yes
XLOC_000419	XLOC_000419	Zm00001d028208	1:26428404-26434744	MP-genome	MS-genome	OK	8.95421	10.0205	0.162321	0.117843	0.7663	0.808927	no
XLOC_000420	XLOC_000420	Zm00001d028210	1:26517878-26521293	MP-genome	MS-genome	OK	2.00754	17.8135	3.14947	1.88735	0.0003	0.00140166	yes
XLOC_000421	XLOC_000421	Zm00001d028212	1:26533011-26534408	MP-genome	MS-genome	NOTEST	0	0	0	0	1	1	no
XLOC_000422	XLOC_000422	Zm00001d028216	1:26771164-26776231	MP-genome	MS-genome	NOTEST	0.0254484	0.00256711	-3.30936	0	1	1	no
XLOC_000423	XLOC_000423	Zm00001d028219	1:26903675-26908356	MP-genome	MS-genome	NOTEST	0	0.0078324	inf	0	1	1	no
XLOC_000424	XLOC_000424	Zm00001d028220	1:27042551-27048152	MP-genome	MS-genome	OK	5.12662	22.1465	2.111	1.65131	0.0001	0.00054716	yes
XLOC_000425	XLOC_000425	Zm00001d028223	1:27137454-27137527	MP-genome	MS-genome	NOTEST	0	0	0	0	1	1	no
XLOC_000426	XLOC_000426	Zm00001d028225	1:27256287-27266967	MP-genome	MS-genome	OK	0.14356	1.65363	3.52592	1.4699	0.24265	0.321056	no
XLOC_000427	XLOC_000427	Zm00001d028227	1:27280054-27293763	MP-genome	MS-genome	OK	2.22034	20.0942	3.17793	2.86988	5e-05	0.000295522	yes
XLOC_000428	XLOC_000428	Zm00001d028229	1:27301798-27306634	MP-genome	MS-genome	NOTEST	0.0213649	0.0046874	-2.18838	0	1	1	no
XLOC_000429	XLOC_000429	Zm00001d028231	1:27407334-27410561	MP-genome	MS-genome	NOTEST	0.0793091	0.245964	1.63289	0	1	1	no
XLOC_000430	XLOC_000430	Zm00001d028233	1:27420467-27422652	MP-genome	MS-genome	NOTEST	0	0	0	0	1	1	no
XLOC_000431	XLOC_000431	Zm00001d028237	1:27571848-27577275	MP-genome	MS-genome	OK	1.54782	15.7628	3.34822	1.98457	5e-05	0.000295522	yes
XLOC_000432	XLOC_000432	Zm00001d028240	1:27695824-27697683	MP-genome	MS-genome	OK	1.41265	5.85091	2.05026	1.61378	0.02965	0.0624492	no
XLOC_000433	XLOC_000433	Zm00001d028243	1:27817412-27821834	MP-genome	MS-genome	NOTEST	0.916251	0.138967	-2.721	0	1	1	no
XLOC_000434	XLOC_000434	Zm00001d028245	1:27828332-27839904	MP-genome	MS-genome	NOTEST	0	0.345751	inf	0	1	1	no
XLOC_000435	XLOC_000435	Zm00001d028249	1:27990680-27995535	MP-genome	MS-genome	NOTEST	0.0601155	0.423231	2.81564	0	1	1	no
XLOC_000436	XLOC_000436	Zm00001d028252	1:28052352-28059866	MP-genome	MS-genome	OK	0.285012	4.67675	4.03641	1.88872	0.02855	0.0605681	no
XLOC_000437	XLOC_000437	Zm00001d028255	1:28066026-28076562	MP-genome	MS-genome	OK	2.46935	7.19855	1.54357	1.06105	0.0275	0.0588341	no
XLOC_000438	XLOC_000438	Zm00001d028256	1:28086257-28102920	MP-genome	MS-genome	OK	0.237056	0.857326	1.85462	0.8236	0.20885	0.288951	no
XLOC_000439	XLOC_000439	Zm00001d028257	1:28103033-28104556	MP-genome	MS-genome	OK	3.03027	0.369961	-3.034	-1.34947	0.30455	0.378462	no
XLOC_000440	XLOC_000440	Zm00001d028262	1:28392800-28405146	MP-genome	MS-genome	OK	8.23501	24.7587	1.58809	1.21941	0.0028	0.00903851	yes
XLOC_000441	XLOC_000441	Zm00001d028264	1:28568674-28577849	MP-genome	MS-genome	NOTEST	0.413037	0.535039	0.373373	0	1	1	no
XLOC_000442	XLOC_000442	Zm00001d028265	1:28609278-28614414	MP-genome	MS-genome	OK	0.918473	3.59765	1.96974	0.62818	0.0399	0.0789437	no
XLOC_000443	XLOC_000443	Zm00001d028268	1:28685922-28686558	MP-genome	MS-genome	NOTEST	0	0	0	0	1	1	no
XLOC_000444	XLOC_000444	Zm00001d028269	1:28714875-28733871	MP-genome	MS-genome	OK	18.5637	6.16291	-1.5908	-1.3989	0.00565	0.016175	yes
XLOC_000445	XLOC_000445	Zm00001d028270	1:28733919-28741221	MP-genome	MS-genome	NOTEST	0.487181	0.110316	-2.14281	0	1	1	no
XLOC_000446	XLOC_000446	Zm00001d028271	1:28753745-28755604	MP-genome	MS-genome	NOTEST	0	0	0	0	1	1	no
XLOC_000447	XLOC_000447	Zm00001d028272	1:28789869-28800586	MP-genome	MS-genome	OK	4.24644	3.75129	-0.178866	-0.127823	0.7845	0.824464	no
XLOC_000448	XLOC_000448	Zm00001d028276	1:28857644-28858802	MP-genome	MS-genome	NOTEST	0	0	0	0	1	1	no
XLOC_000449	XLOC_000449	Zm00001d028277	1:28936380-28939268	MP-genome	MS-genome	NOTEST	0	0.00671416	inf	0	1	1	no
XLOC_000450	XLOC_000450	Zm00001d028278	1:28959782-28961321	MP-genome	MS-genome	NOTEST	0	0	0	0	1	1	no
XLOC_000451	XLOC_000451	Zm00001d028279	1:28996698-29002980	MP-genome	MS-genome	OK	16.4228	18.4238	0.165871	0.1483	0.73815	0.784879	no
XLOC_000452	XLOC_000452	Zm00001d028280	1:29046581-29052596	MP-genome	MS-genome	OK	3.35618	0.0444183	-6.23952	-1.81369	0.24785	0.323659	no
XLOC_000453	XLOC_000453	Zm00001d028281	1:29123069-29123435	MP-genome	MS-genome	NOTEST	0	0	0	0	1	1	no
XLOC_000454	XLOC_000454	Zm00001d028282	1:29125755-29127204	MP-genome	MS-genome	NOTEST	0.105418	0.119577	0.181827	0	1	1	no
XLOC_000455	XLOC_000455	Zm00001d028286	1:29234776-29236687	MP-genome	MS-genome	NOTEST	0	0	0	0	1	1	no
XLOC_000456	XLOC_000456	Zm00001d028290	1:29296242-29296315	MP-genome	MS-genome	NOTEST	0	0	0	0	1	1	no
XLOC_000457	XLOC_000457	Zm00001d028293	1:29407034-29412655	MP-genome	MS-genome	OK	1316.14	19.1129	-6.10562	-5.30398	5e-05	0.000295522	yes
XLOC_000458	XLOC_000458	Zm00001d028294	1:29450943-29452323	MP-genome	MS-genome	NOTEST	0.250833	0.260508	0.0545995	0	1	1	no
XLOC_000459	XLOC_000459	Zm00001d028295	1:29497241-29504081	MP-genome	MS-genome	NOTEST	0	0.0311929	inf	0	1	1	no
XLOC_000460	XLOC_000460	Zm00001d028296	1:29508942-29510385	MP-genome	MS-genome	OK	1.97285	3.59768	0.866788	0.679162	0.25695	0.330517	no
XLOC_000461	XLOC_000461	Zm00001d028297	1:29513367-29517917	MP-genome	MS-genome	OK	2.94964	1.33038	-1.1487	-0.664098	0.0675	0.119963	no
XLOC_000462	XLOC_000462	Zm00001d028298	1:29611602-29617384	MP-genome	MS-genome	OK	3.76115	3.70409	-0.0220541	-0.0190046	0.97645	0.981254	no
XLOC_000463	XLOC_000463	Zm00001d028299	1:29671336-29676427	MP-genome	MS-genome	OK	371.304	30.9926	-3.58261	-2.91967	5e-05	0.000295522	yes
XLOC_000464	XLOC_000464	Zm00001d028300	1:29684760-29684831	MP-genome	MS-genome	NOTEST	0	0	0	0	1	1	no
XLOC_000465	XLOC_000465	Zm00001d028302	1:29770418-29781683	MP-genome	MS-genome	NOTEST	0	0	0	0	1	1	no
XLOC_000466	XLOC_000466	Zm00001d028308	1:29985960-29988114	MP-genome	MS-genome	NOTEST	0.0201827	0.627824	4.95917	0	1	1	no
XLOC_000467	XLOC_000467	Zm00001d028309	1:30017029-30019564	MP-genome	MS-genome	NOTEST	0.0702316	0.426413	2.60206	0	1	1	no
XLOC_000468	XLOC_000468	Zm00001d028311	1:30090856-30092572	MP-genome	MS-genome	NOTEST	0.077822	0	-inf	0	1	1	no
XLOC_000469	XLOC_000469	Zm00001d028312	1:30246572-30253035	MP-genome	MS-genome	NOTEST	0	0	0	0	1	1	no
XLOC_000470	XLOC_000470	Zm00001d028313	1:30342335-30344337	MP-genome	MS-genome	NOTEST	0	0	0	0	1	1	no
XLOC_000471	XLOC_000471	Zm00001d028314	1:30348797-30349622	MP-genome	MS-genome	NOTEST	0	0	0	0	1	1	no
XLOC_000472	XLOC_000472	Zm00001d028315	1:30363758-30364166	MP-genome	MS-genome	NOTEST	0	0	0	0	1	1	no
XLOC_000473	XLOC_000473	Zm00001d028317	1:30517818-30521296	MP-genome	MS-genome	OK	1.79572	0.318409	-2.49561	-2.36088	0.04195	0.08218	no
XLOC_000474	XLOC_000474	Zm00001d028318	1:30551787-30553135	MP-genome	MS-genome	NOTEST	0	0.0195712	inf	0	1	1	no
XLOC_000475	XLOC_000475	Zm00001d028319	1:30559315-30563559	MP-genome	MS-genome	NOTEST	0.728904	0.204474	-1.83381	0	1	1	no
XLOC_000476	XLOC_000476	Zm00001d028326	1:30943961-30944348	MP-genome	MS-genome	NOTEST	0	0	0	0	1	1	no
XLOC_000477	XLOC_000477	Zm00001d028327	1:30959746-30960283	MP-genome	MS-genome	NOTEST	0	0	0	0	1	1	no
XLOC_000478	XLOC_000478	Zm00001d028331	1:31041488-31051714	MP-genome	MS-genome	NOTEST	0	0.783871	inf	0	1	1	no
XLOC_000479	XLOC_000479	Zm00001d028336	1:31097277-31101111	MP-genome	MS-genome	NOTEST	0	0	0	0	1	1	no
XLOC_000480	XLOC_000480	Zm00001d028338	1:31190848-31194494	MP-genome	MS-genome	OK	0.517285	6.66698	3.688	2.62115	0.0078	0.0211423	yes
XLOC_000481	XLOC_000481	Zm00001d028343	1:31343114-31344669	MP-genome	MS-genome	NOTEST	0	0	0	0	1	1	no
XLOC_000482	XLOC_000482	Zm00001d028347	1:31513627-31515158	MP-genome	MS-genome	NOTEST	0	0	0	0	1	1	no
XLOC_000483	XLOC_000483	Zm00001d028352	1:31683716-31688115	MP-genome	MS-genome	OK	24.3547	56.9773	1.22619	1.03854	0.02285	0.0507176	no
XLOC_000484	XLOC_000484	Zm00001d028356	1:31810607-31811129	MP-genome	MS-genome	NOTEST	0	0	0	0	1	1	no
XLOC_000485	XLOC_000485	Zm00001d028357	1:31845398-31846019	MP-genome	MS-genome	NOTEST	0	0	0	0	1	1	no
XLOC_000486	XLOC_000486	Zm00001d028358	1:31888101-31908777	MP-genome	MS-genome	OK	1.05847	1.58356	0.581195	0.330299	0.32645	0.400495	no
XLOC_000487	XLOC_000487	Zm00001d028359	1:32043752-32048554	MP-genome	MS-genome	OK	63.4233	82.255	0.375089	0.294306	0.5373	0.605057	no
XLOC_000488	XLOC_000488	Zm00001d028360	1:32049646-32052463	MP-genome	MS-genome	NOTEST	0.0691771	0.171216	1.30746	0	1	1	no
XLOC_000489	XLOC_000489	Zm00001d028362	1:32137770-32138313	MP-genome	MS-genome	NOTEST	0	2.07304	inf	0	1	1	no
XLOC_000490	XLOC_000490	Zm00001d028367	1:32294524-32297240	MP-genome	MS-genome	OK	12.6423	2.94104	-2.10386	-1.85837	0.00305	0.00971151	yes
XLOC_000491	XLOC_000491	Zm00001d028368	1:32324767-32327736	MP-genome	MS-genome	OK	0.869796	2.60926	1.58489	1.43846	0.0878	0.147563	no
XLOC_000492	XLOC_000492	Zm00001d028369	1:32354776-32360308	MP-genome	MS-genome	OK	11.3302	31.6456	1.48183	1.60015	0.00405	0.0122928	yes
XLOC_000493	XLOC_000493	Zm00001d028370	1:32363712-32367026	MP-genome	MS-genome	NOTEST	0.358545	0.410857	0.196482	0	1	1	no
XLOC_000494	XLOC_000494	Zm00001d028377	1:32602768-32607667	MP-genome	MS-genome	OK	0.825998	8.84026	3.41988	0.843578	0.50815	0.577991	no
XLOC_000495	XLOC_000495	Zm00001d028380	1:32678384-32692019	MP-genome	MS-genome	OK	25.4182	16.3979	-0.632353	-0.365873	0.2661	0.339524	no
XLOC_000496	XLOC_000496	Zm00001d028384	1:32801910-32809405	MP-genome	MS-genome	OK	39.0842	119.871	1.61683	1.804	0.0042	0.0126677	yes
XLOC_000497	XLOC_000497	Zm00001d028385	1:32816667-32820422	MP-genome	MS-genome	OK	3.90963	16.8878	2.11088	1.48686	0.0023	0.00767822	yes
XLOC_000498	XLOC_000498	Zm00001d028394	1:33167116-33168214	MP-genome	MS-genome	NOTEST	0	0.140939	inf	0	1	1	no
XLOC_000499	XLOC_000499	Zm00001d028397	1:33440964-33448136	MP-genome	MS-genome	OK	0.909075	1.2692	0.481447	0.219672	0.5529	0.619806	no
XLOC_000500	XLOC_000500	Zm00001d028398	1:33451481-33454805	MP-genome	MS-genome	NOTEST	1.04708	0.425539	-1.29901	0	1	1	no
XLOC_000501	XLOC_000501	Zm00001d028400	1:33597141-33600523	MP-genome	MS-genome	NOTEST	0.124308	0	-inf	0	1	1	no
XLOC_000502	XLOC_000502	Zm00001d028401	1:33647426-33651594	MP-genome	MS-genome	OK	2.70091	0.205753	-3.71446	-1.69627	0.02415	0.0530244	no
XLOC_000503	XLOC_000503	Zm00001d028408	1:33789049-33790182	MP-genome	MS-genome	NOTEST	0.0554307	0.0362836	-0.611367	0	1	1	no
XLOC_000504	XLOC_000504	Zm00001d028412	1:34030312-34038303	MP-genome	MS-genome	OK	5.30151	2.54751	-1.05731	-0.835058	0.04035	0.079679	no
XLOC_000505	XLOC_000505	Zm00001d028415	1:34144565-34150213	MP-genome	MS-genome	OK	0.600061	0.78223	0.382484	0.21146	0.6416	0.700631	no
XLOC_000506	XLOC_000506	Zm00001d028416	1:34211829-34214257	MP-genome	MS-genome	NOTEST	0.269905	0.258116	-0.0644284	0	1	1	no
XLOC_000507	XLOC_000507	Zm00001d028422	1:34508763-34510317	MP-genome	MS-genome	OK	2.02949	1.16006	-0.806914	-0.534168	0.30535	0.379242	no
XLOC_000508	XLOC_000508	Zm00001d028423	1:34540191-34541811	MP-genome	MS-genome	NOTEST	0	0.242198	inf	0	1	1	no
XLOC_000509	XLOC_000509	Zm00001d028424	1:34542492-34546543	MP-genome	MS-genome	OK	1.27527	25.6226	4.32855	2.81626	5e-05	0.000295522	yes
XLOC_000510	XLOC_000510	Zm00001d028425	1:34589913-34593828	MP-genome	MS-genome	OK	0.616982	4.78805	2.95614	1.35172	0.00065	0.00266986	yes
XLOC_000511	XLOC_000511	Zm00001d028426	1:34649019-34655072	MP-genome	MS-genome	OK	2.85553	66.454	4.54053	4.23745	5e-05	0.000295522	yes
XLOC_000512	XLOC_000512	Zm00001d028427	1:34657782-34659222	MP-genome	MS-genome	OK	2.01055	1.60456	-0.325411	-0.318923	0.7421	0.788212	no
XLOC_000513	XLOC_000513	Zm00001d028431	1:34818313-34833657	MP-genome	MS-genome	NOTEST	0	0	0	0	1	1	no
XLOC_000514	XLOC_000514	Zm00001d028434	1:34926402-34927063	MP-genome	MS-genome	NOTEST	0	0	0	0	1	1	no
XLOC_000515	XLOC_000515	Zm00001d028436	1:34959813-34966593	MP-genome	MS-genome	OK	227.554	21.1311	-3.42877	-2.61004	5e-05	0.000295522	yes
XLOC_000516	XLOC_000516	Zm00001d028438	1:34970607-34979598	MP-genome	MS-genome	OK	18.9142	23.7598	0.329054	0.294509	0.50595	0.575902	no
XLOC_000517	XLOC_000517	Zm00001d028439	1:35020493-35022539	MP-genome	MS-genome	NOTEST	0.242753	0.272162	0.164974	0	1	1	no
XLOC_000518	XLOC_000518	Zm00001d028447	1:35263024-35264614	MP-genome	MS-genome	NOTEST	0.0169318	0	-inf	0	1	1	no
XLOC_000519	XLOC_000519	Zm00001d028454	1:35465774-35476235	MP-genome	MS-genome	NOTEST	0	0.081004	inf	0	1	1	no
XLOC_000520	XLOC_000520	Zm00001d028455	1:35465774-35476235	MP-genome	MS-genome	NOTEST	0	0	0	0	1	1	no
XLOC_000521	XLOC_000521	Zm00001d028456	1:35502774-35505397	MP-genome	MS-genome	NOTEST	0.0237351	0.010416	-1.18822	0	1	1	no
XLOC_000522	XLOC_000522	Zm00001d028457	1:35508416-35510031	MP-genome	MS-genome	OK	444.604	0.681205	-9.35022	-4.72118	0.0001	0.00054716	yes
XLOC_000523	XLOC_000523	Zm00001d028461	1:35528327-35529949	MP-genome	MS-genome	NOTEST	0	0	0	0	1	1	no
XLOC_000524	XLOC_000524	Zm00001d028463	1:35712409-35717428	MP-genome	MS-genome	OK	13.5625	21.9076	0.691807	0.546416	0.3155	0.389555	no
XLOC_000525	XLOC_000525	Zm00001d028464	1:35718860-35785612	MP-genome	MS-genome	OK	24.1318	21.543	-0.163719	-0.109498	0.79405	0.83239	no
XLOC_000526	XLOC_000526	Zm00001d028465	1:35816376-35817554	MP-genome	MS-genome	NOTEST	0	0	0	0	1	1	no
XLOC_000527	XLOC_000527	Zm00001d028467	1:35871817-35874297	MP-genome	MS-genome	NOTEST	0	0	0	0	1	1	no
XLOC_000528	XLOC_000528	Zm00001d028470	1:35940304-35941354	MP-genome	MS-genome	NOTEST	0.528272	0.0502834	-3.39313	0	1	1	no
XLOC_000529	XLOC_000529	Zm00001d028471	1:35960440-35964750	MP-genome	MS-genome	NOTEST	0.0133186	0	-inf	0	1	1	no
XLOC_000530	XLOC_000530	Zm00001d028473	1:36041161-36047534	MP-genome	MS-genome	OK	0.0923897	3.79926	5.36184	1.93374	0.1081	0.173828	no
XLOC_000531	XLOC_000531	Zm00001d028474	1:36140571-36147440	MP-genome	MS-genome	OK	1.74043	2.0678	0.248654	0.10852	0.7547	0.79917	no
XLOC_000532	XLOC_000532	Zm00001d028475	1:36211948-36216035	MP-genome	MS-genome	OK	20.3991	3.18777	-2.67789	-2.36894	0.00035	0.00159667	yes
XLOC_000533	XLOC_000533	Zm00001d028477	1:36246225-36256685	MP-genome	MS-genome	OK	5.82806	17.9418	1.62224	1.43055	0.00345	0.0107666	yes
XLOC_000534	XLOC_000534	Zm00001d028478	1:36246225-36256685	MP-genome	MS-genome	NOTEST	0	0	0	0	1	1	no
XLOC_000535	XLOC_000535	Zm00001d028481	1:36474423-36485449	MP-genome	MS-genome	OK	43.9179	19.0534	-1.20476	-0.980332	0.0287	0.0608276	no
XLOC_000536	XLOC_000536	Zm00001d028484	1:36588521-36592955	MP-genome	MS-genome	NOTEST	0.0574308	0.0122522	-2.22878	0	1	1	no
XLOC_000537	XLOC_000537	Zm00001d028485	1:36671834-36684456	MP-genome	MS-genome	OK	1.87868	35.8361	4.25363	2.52241	5e-05	0.000295522	yes
XLOC_000538	XLOC_000538	Zm00001d028486	1:36754519-36755618	MP-genome	MS-genome	NOTEST	0.0779568	0	-inf	0	1	1	no
XLOC_000539	XLOC_000539	Zm00001d028488	1:36769459-36771004	MP-genome	MS-genome	NOTEST	0	0	0	0	1	1	no
XLOC_000540	XLOC_000540	Zm00001d028489	1:36775771-36779056	MP-genome	MS-genome	NOTEST	0	0	0	0	1	1	no
XLOC_000541	XLOC_000541	Zm00001d028490	1:36826367-36843555	MP-genome	MS-genome	OK	2.72932	58.7866	4.42887	3.10922	5e-05	0.000295522	yes
XLOC_000542	XLOC_000542	Zm00001d028494	1:37048270-37048578	MP-genome	MS-genome	NOTEST	0	0	0	0	1	1	no
XLOC_000543	XLOC_000543	Zm00001d028495	1:37166916-37168941	MP-genome	MS-genome	NOTEST	0.316939	0	-inf	0	1	1	no
XLOC_000544	XLOC_000544	Zm00001d028497	1:37198421-37200445	MP-genome	MS-genome	NOTEST	0	0	0	0	1	1	no
XLOC_000545	XLOC_000545	Zm00001d028498	1:37218930-37220831	MP-genome	MS-genome	NOTEST	0	0.044992	inf	0	1	1	no
XLOC_000546	XLOC_000546	Zm00001d028501	1:37241398-37245007	MP-genome	MS-genome	NOTEST	0	0	0	0	1	1	no
XLOC_000547	XLOC_000547	Zm00001d028502	1:37260627-37261694	MP-genome	MS-genome	NOTEST	0	0	0	0	1	1	no
XLOC_000548	XLOC_000548	Zm00001d028504	1:37284319-37286411	MP-genome	MS-genome	NOTEST	0.156883	0	-inf	0	1	1	no
XLOC_000549	XLOC_000549	Zm00001d028505	1:37343076-37345202	MP-genome	MS-genome	NOTEST	0	0	0	0	1	1	no
XLOC_000550	XLOC_000550	Zm00001d028508	1:37470280-37475086	MP-genome	MS-genome	NOTEST	0	0	0	0	1	1	no
XLOC_000551	XLOC_000551	Zm00001d028509	1:37475855-37481112	MP-genome	MS-genome	OK	37.9116	6.70164	-2.50005	-2.2107	0.00015	0.00077679	yes
XLOC_000552	XLOC_000552	Zm00001d028512	1:37678344-37682334	MP-genome	MS-genome	OK	2.85678	39.8067	3.80055	2.60493	5e-05	0.000295522	yes
XLOC_000553	XLOC_000553	Zm00001d028513	1:37762851-37767856	MP-genome	MS-genome	OK	5.1422	52.7073	3.35754	1.99492	0.0001	0.00054716	yes
XLOC_000554	XLOC_000554	Zm00001d028518	1:37968008-37969469	MP-genome	MS-genome	NOTEST	0	0	0	0	1	1	no
XLOC_000555	XLOC_000555	Zm00001d028519	1:38027329-38032536	MP-genome	MS-genome	NOTEST	0.0303978	0	-inf	0	1	1	no
XLOC_000556	XLOC_000556	Zm00001d028520	1:38036164-38039615	MP-genome	MS-genome	NOTEST	0	0	0	0	1	1	no
XLOC_000557	XLOC_000557	Zm00001d028521	1:38042021-38042845	MP-genome	MS-genome	NOTEST	0	0	0	0	1	1	no
XLOC_000558	XLOC_000558	Zm00001d028522	1:38045918-38047692	MP-genome	MS-genome	OK	0.197864	1.31593	2.7335	1.16223	0.11715	0.185124	no
XLOC_000559	XLOC_000559	Zm00001d028526	1:38187937-38189632	MP-genome	MS-genome	NOTEST	0	0	0	0	1	1	no
XLOC_000560	XLOC_000560	Zm00001d028528	1:38234407-38242664	MP-genome	MS-genome	NOTEST	0.255444	0.418229	0.711287	0	1	1	no
XLOC_000561	XLOC_000561	Zm00001d028530	1:38320614-38323024	MP-genome	MS-genome	OK	1.09649	15.7224	3.84186	2.85095	5e-05	0.000295522	yes
XLOC_000562	XLOC_000562	Zm00001d028531	1:38338678-38342235	MP-genome	MS-genome	OK	358.622	42.6445	-3.07203	-3.48483	5e-05	0.000295522	yes
XLOC_000563	XLOC_000563	Zm00001d028532	1:38393484-38403506	MP-genome	MS-genome	OK	0.439039	2.24244	2.35265	1.43989	0.0328	0.0675897	no
XLOC_000564	XLOC_000564	Zm00001d028533	1:38404712-38407235	MP-genome	MS-genome	NOTEST	0.513211	0.474071	-0.114447	0	1	1	no
XLOC_000565	XLOC_000565	Zm00001d028535	1:38516175-38520014	MP-genome	MS-genome	OK	0.447173	7.27742	4.02452	2.00142	0.001	0.0038294	yes
XLOC_000566	XLOC_000566	Zm00001d028539	1:38638859-38643914	MP-genome	MS-genome	OK	0.335131	1.2456	1.89404	0.844891	0.1477	0.221698	no
XLOC_000567	XLOC_000567	Zm00001d028542	1:38685402-38697325	MP-genome	MS-genome	OK	7.19785	10.9145	0.600608	0.515135	0.28185	0.355331	no
XLOC_000568	XLOC_000568	Zm00001d028543	1:38734078-38737199	MP-genome	MS-genome	OK	82.5427	5.60735	-3.87975	-3.77007	5e-05	0.000295522	yes
XLOC_000569	XLOC_000569	Zm00001d028546	1:38902997-38914734	MP-genome	MS-genome	OK	38.8466	8.22189	-2.24025	-1.96087	5e-05	0.000295522	yes
XLOC_000570	XLOC_000570	Zm00001d028547	1:38915528-38915936	MP-genome	MS-genome	NOTEST	0	0	0	0	1	1	no
XLOC_000571	XLOC_000571	Zm00001d028549	1:38968713-38972965	MP-genome	MS-genome	OK	0.305876	1.87876	2.61876	0.975284	0.00775	0.0210357	yes
XLOC_000572	XLOC_000572	Zm00001d028550	1:38975758-38978074	MP-genome	MS-genome	NOTEST	0.514413	0	-inf	0	1	1	no
XLOC_000573	XLOC_000573	Zm00001d028552	1:38985183-38986051	MP-genome	MS-genome	OK	0.970986	2.16426	1.15635	0.867067	0.2943	0.368016	no
XLOC_000574	XLOC_000574	Zm00001d028555	1:38993550-38998358	MP-genome	MS-genome	OK	1.29134	7.32885	2.50472	1.07259	0.3391	0.413306	no
XLOC_000575	XLOC_000575	Zm00001d028557	1:39085727-39086204	MP-genome	MS-genome	OK	0.604331	6.94795	3.52317	1.82616	0.08445	0.143066	no
XLOC_000576	XLOC_000576	Zm00001d028558	1:39099229-39105322	MP-genome	MS-genome	OK	2.39492	1.31969	-0.859777	-0.429731	0.29455	0.368286	no
XLOC_000577	XLOC_000577	Zm00001d028560	1:39154935-39163793	MP-genome	MS-genome	OK	3.58507	1.97574	-0.859608	-0.468275	0.2345	0.314054	no
XLOC_000578	XLOC_000578	Zm00001d028561	1:39214416-39214896	MP-genome	MS-genome	OK	6.6859	0	-inf	-nan	5e-05	0.000295522	yes
XLOC_000579	XLOC_000579	Zm00001d028563	1:39218834-39220465	MP-genome	MS-genome	NOTEST	0	0	0	0	1	1	no
XLOC_000580	XLOC_000580	Zm00001d028565	1:39236493-39239663	MP-genome	MS-genome	NOTEST	0.0278553	0	-inf	0	1	1	no
XLOC_000581	XLOC_000581	Zm00001d028568	1:39393997-39401889	MP-genome	MS-genome	OK	495.511	85.4275	-2.53614	-1.60764	0.00035	0.00159667	yes
XLOC_000582	XLOC_000582	Zm00001d028576	1:39587410-39593209	MP-genome	MS-genome	OK	0.855287	3.95044	2.20753	2.53971	0.02315	0.0512622	no
XLOC_000583	XLOC_000583	Zm00001d028577	1:39677010-39677832	MP-genome	MS-genome	NOTEST	0	0	0	0	1	1	no
XLOC_000584	XLOC_000584	Zm00001d028580	1:39746223-39755459	MP-genome	MS-genome	NOTEST	0.25982	0	-inf	0	1	1	no
XLOC_000585	XLOC_000585	Zm00001d028585	1:40036027-40038476	MP-genome	MS-genome	NOTEST	0	0	0	0	1	1	no
XLOC_000586	XLOC_000586	Zm00001d028586	1:40092187-40097279	MP-genome	MS-genome	OK	5.13263	100.555	4.29214	2.77044	5e-05	0.000295522	yes
XLOC_000587	XLOC_000587	Zm00001d028587	1:40098703-40100074	MP-genome	MS-genome	NOTEST	0	0	0	0	1	1	no
XLOC_000588	XLOC_000588	Zm00001d028590	1:40108124-40108961	MP-genome	MS-genome	NOTEST	0	0.800381	inf	0	1	1	no
XLOC_000589	XLOC_000589	Zm00001d028591	1:40117199-40118564	MP-genome	MS-genome	NOTEST	0	0	0	0	1	1	no
XLOC_000590	XLOC_000590	Zm00001d028592	1:40123312-40123759	MP-genome	MS-genome	NOTEST	0	0	0	0	1	1	no
XLOC_000591	XLOC_000591	Zm00001d028593	1:40162846-40168804	MP-genome	MS-genome	OK	0.0761512	1.50355	4.30337	1.09433	0.14465	0.21814	no
XLOC_000592	XLOC_000592	Zm00001d028594	1:40221977-40223031	MP-genome	MS-genome	NOTEST	0	0	0	0	1	1	no
XLOC_000593	XLOC_000593	Zm00001d028595	1:40238227-40239306	MP-genome	MS-genome	NOTEST	0	0	0	0	1	1	no
XLOC_000594	XLOC_000594	Zm00001d028596	1:40240030-40250055	MP-genome	MS-genome	OK	3.67435	33.2235	3.17664	2.73528	5e-05	0.000295522	yes
XLOC_000595	XLOC_000595	Zm00001d028597	1:40253343-40260838	MP-genome	MS-genome	OK	11.4132	49.9841	2.13076	1.72728	5e-05	0.000295522	yes
XLOC_000596	XLOC_000596	Zm00001d028601	1:40428758-40431019	MP-genome	MS-genome	NOTEST	0.361373	0.793127	1.13406	0	1	1	no
XLOC_000597	XLOC_000597	Zm00001d028604	1:40561825-40563132	MP-genome	MS-genome	NOTEST	0	0	0	0	1	1	no
XLOC_000598	XLOC_000598	Zm00001d028605	1:40564066-40565575	MP-genome	MS-genome	NOTEST	0	0.0175395	inf	0	1	1	no
XLOC_000599	XLOC_000599	Zm00001d028606	1:40594615-40599175	MP-genome	MS-genome	OK	8.04496	11.5211	0.518123	0.377665	0.3871	0.461044	no
XLOC_000600	XLOC_000600	Zm00001d028608	1:40713007-40718506	MP-genome	MS-genome	OK	152.501	9.23244	-4.04596	-2.98544	5e-05	0.000295522	yes
XLOC_000601	XLOC_000601	Zm00001d028609	1:40765846-40768228	MP-genome	MS-genome	NOTEST	0	0	0	0	1	1	no
XLOC_000602	XLOC_000602	Zm00001d028611	1:40777724-40780020	MP-genome	MS-genome	OK	0.0118328	2.39544	7.66135	1.69246	0.2493	0.324168	no
XLOC_000603	XLOC_000603	Zm00001d028612	1:40781477-40786895	MP-genome	MS-genome	OK	16.5671	6.53766	-1.34147	-1.27366	0.03365	0.0689764	no
XLOC_000604	XLOC_000604	Zm00001d028615	1:40886064-40889048	MP-genome	MS-genome	NOTEST	0.641417	0	-inf	0	1	1	no
XLOC_000605	XLOC_000605	Zm00001d028617	1:40994500-40995457	MP-genome	MS-genome	NOTEST	0	0	0	0	1	1	no
XLOC_000606	XLOC_000606	Zm00001d028619	1:41016993-41022002	MP-genome	MS-genome	OK	10.5345	14.4356	0.454512	0.372278	0.40265	0.476294	no
XLOC_000607	XLOC_000607	Zm00001d028623	1:41163184-41168227	MP-genome	MS-genome	OK	1.06322	1.77439	0.738879	0.479313	0.2734	0.346855	no
XLOC_000608	XLOC_000608	Zm00001d028624	1:41195075-41195404	MP-genome	MS-genome	NOTEST	0	0	0	0	1	1	no
XLOC_000609	XLOC_000609	Zm00001d028627	1:41306016-41327056	MP-genome	MS-genome	NOTEST	0	0	0	0	1	1	no
XLOC_000610	XLOC_000610	Zm00001d028630	1:41454239-41456420	MP-genome	MS-genome	OK	47.0943	45.4388	-0.0516264	-0.0564264	0.92415	0.939337	no
XLOC_000611	XLOC_000611	Zm00001d028633	1:41467084-41472952	MP-genome	MS-genome	NOTEST	0	0	0	0	1	1	no
XLOC_000612	XLOC_000612	Zm00001d028643	1:41696882-41698484	MP-genome	MS-genome	OK	115.358	2.70902	-5.4122	-5.41925	5e-05	0.000295522	yes
XLOC_000613	XLOC_000613	Zm00001d028649	1:41792755-41796270	MP-genome	MS-genome	NOTEST	0.150892	0	-inf	0	1	1	no
XLOC_000614	XLOC_000614	Zm00001d028653	1:41833737-41838204	MP-genome	MS-genome	OK	39.9455	4.13615	-3.27167	-2.55993	5e-05	0.000295522	yes
XLOC_000615	XLOC_000615	Zm00001d028654	1:41844934-41848759	MP-genome	MS-genome	OK	0.853139	5.27677	2.6288	1.80558	0.0008	0.00318025	yes
XLOC_000616	XLOC_000616	Zm00001d028657	1:42055799-42056585	MP-genome	MS-genome	NOTEST	0	0	0	0	1	1	no
XLOC_000617	XLOC_000617	Zm00001d028658	1:42104872-42105539	MP-genome	MS-genome	NOTEST	0	0	0	0	1	1	no
XLOC_000618	XLOC_000618	Zm00001d028660	1:42116980-42126702	MP-genome	MS-genome	OK	2.23748	5.86628	1.39057	0.80853	0.0501	0.0947677	no
XLOC_000619	XLOC_000619	Zm00001d028668	1:42435720-42438109	MP-genome	MS-genome	OK	15.1535	30.4442	1.00652	1.15052	0.0633	0.113979	no
XLOC_000620	XLOC_000620	Zm00001d028669	1:42440887-42454789	MP-genome	MS-genome	OK	5.40071	3.54589	-0.607003	-0.436462	0.2787	0.352169	no
XLOC_000621	XLOC_000621	Zm00001d028670	1:42455226-42457109	MP-genome	MS-genome	NOTEST	0	0	0	0	1	1	no
XLOC_000622	XLOC_000622	Zm00001d028675	1:42746693-42748113	MP-genome	MS-genome	NOTEST	0	0.128148	inf	0	1	1	no
XLOC_000623	XLOC_000623	Zm00001d028676	1:42757819-42761547	MP-genome	MS-genome	OK	1.79667	6.61553	1.88053	1.20095	0.0124	0.030951	yes
XLOC_000624	XLOC_000624	Zm00001d028677	1:42763171-42763245	MP-genome	MS-genome	NOTEST	0	0	0	0	1	1	no
XLOC_000625	XLOC_000625	Zm00001d028678	1:42769093-42770249	MP-genome	MS-genome	NOTEST	0	0	0	0	1	1	no
XLOC_000626	XLOC_000626	Zm00001d028679	1:42783761-42786862	MP-genome	MS-genome	OK	5.12761	0.080707	-5.98945	-2.74517	0.0986	0.161701	no
XLOC_000627	XLOC_000627	Zm00001d028680	1:42788599-42791622	MP-genome	MS-genome	OK	284.747	7.86452	-5.17818	-18.9655	5e-05	0.000295522	yes
XLOC_000628	XLOC_000628	Zm00001d028686	1:43080646-43083202	MP-genome	MS-genome	NOTEST	0	0	0	0	1	1	no
XLOC_000629	XLOC_000629	Zm00001d028688	1:43110370-43111309	MP-genome	MS-genome	NOTEST	0	1.22387	inf	0	1	1	no
XLOC_000630	XLOC_000630	Zm00001d028689	1:43282275-43284648	MP-genome	MS-genome	NOTEST	0	0	0	0	1	1	no
XLOC_000631	XLOC_000631	Zm00001d028695	1:43355976-43359324	MP-genome	MS-genome	OK	15.0608	24.6326	0.709775	0.645751	0.27335	0.34681	no
XLOC_000632	XLOC_000632	Zm00001d028699	1:43566682-43581725	MP-genome	MS-genome	OK	55.0364	12.9828	-2.08378	-1.75932	5e-05	0.000295522	yes
XLOC_000633	XLOC_000633	Zm00001d028703	1:43648311-43648390	MP-genome	MS-genome	NOTEST	0	0	0	0	1	1	no
XLOC_000634	XLOC_000634	Zm00001d028704	1:43713183-43724218	MP-genome	MS-genome	OK	4.76288	9.25423	0.958278	0.758801	0.1387	0.211128	no
XLOC_000635	XLOC_000635	Zm00001d028705	1:43725599-43726910	MP-genome	MS-genome	NOTEST	0.676735	0.386194	-0.809266	0	1	1	no
XLOC_000636	XLOC_000636	Zm00001d028707	1:43825132-43832815	MP-genome	MS-genome	NOTEST	0.041859	0.245253	2.55066	0	1	1	no
XLOC_000637	XLOC_000637	Zm00001d028708	1:43891994-43892168	MP-genome	MS-genome	NOTEST	0	0	0	0	1	1	no
XLOC_000638	XLOC_000638	Zm00001d028709	1:43901179-43904278	MP-genome	MS-genome	OK	473.949	361.196	-0.391951	-0.334781	0.5038	0.5738	no
XLOC_000639	XLOC_000639	Zm00001d028710	1:43905139-43907073	MP-genome	MS-genome	NOTEST	1.17024	0	-inf	0	1	1	no
XLOC_000640	XLOC_000640	Zm00001d028712	1:43999110-44006680	MP-genome	MS-genome	OK	11.1086	13.4833	0.279491	0.233957	0.6034	0.665985	no
XLOC_000641	XLOC_000641	Zm00001d028713	1:44009628-44012885	MP-genome	MS-genome	OK	18.5261	10.4896	-0.820596	-0.757903	0.17035	0.247531	no
XLOC_000642	XLOC_000642	Zm00001d028715	1:44168659-44172559	MP-genome	MS-genome	OK	0.796657	11.2275	3.81693	2.04367	0.0004	0.00178539	yes
XLOC_000643	XLOC_000643	Zm00001d028719	1:44243099-44244480	MP-genome	MS-genome	NOTEST	0	0	0	0	1	1	no
XLOC_000644	XLOC_000644	Zm00001d028722	1:44343800-44344223	MP-genome	MS-genome	NOTEST	0	0	0	0	1	1	no
XLOC_000645	XLOC_000645	Zm00001d028723	1:44359384-44359457	MP-genome	MS-genome	NOTEST	0	0	0	0	1	1	no
XLOC_000646	XLOC_000646	Zm00001d028725	1:44361605-44365357	MP-genome	MS-genome	NOTEST	0.174254	0	-inf	0	1	1	no
XLOC_000647	XLOC_000647	Zm00001d028727	1:44512776-44518048	MP-genome	MS-genome	OK	0.597125	4.15322	2.79812	1.65428	0.01045	0.026886	yes
XLOC_000648	XLOC_000648	Zm00001d028728	1:44521224-44532226	MP-genome	MS-genome	OK	5.38543	12.7805	1.24682	0.985783	0.02775	0.0592561	no
XLOC_000649	XLOC_000649	Zm00001d028730	1:44532353-44536303	MP-genome	MS-genome	OK	5.13568	9.4848	0.885061	0.758642	0.10435	0.169101	no
XLOC_000650	XLOC_000650	Zm00001d028733	1:44554394-44560803	MP-genome	MS-genome	OK	3.27695	14.6003	2.15558	1.70451	0.00025	0.00120045	yes
XLOC_000651	XLOC_000651	Zm00001d028735	1:44718500-44719536	MP-genome	MS-genome	NOTEST	0.277587	0.10402	-1.41608	0	1	1	no
XLOC_000652	XLOC_000652	Zm00001d028736	1:44721406-44722183	MP-genome	MS-genome	NOTEST	0.443799	2.68076	2.59466	0	1	1	no
XLOC_000653	XLOC_000653	Zm00001d028738	1:44765884-44768411	MP-genome	MS-genome	NOTEST	0	0	0	0	1	1	no
XLOC_000654	XLOC_000654	Zm00001d028739	1:44836474-44837783	MP-genome	MS-genome	NOTEST	0	0	0	0	1	1	no
XLOC_000655	XLOC_000655	Zm00001d028742	1:44975069-44978277	MP-genome	MS-genome	OK	9.00637	2.98836	-1.59159	-1.83405	0.019	0.04386	yes
XLOC_000656	XLOC_000656	Zm00001d028744	1:45107094-45112661	MP-genome	MS-genome	NOTEST	0	0	0	0	1	1	no
XLOC_000657	XLOC_000657	Zm00001d028748	1:45261728-45268817	MP-genome	MS-genome	OK	1.16015	1.59504	0.459282	0.254027	0.45975	0.531728	no
XLOC_000658	XLOC_000658	Zm00001d028749	1:45270665-45281429	MP-genome	MS-genome	OK	8.18494	25.5932	1.64472	1.12286	0.004	0.0121716	yes
XLOC_000659	XLOC_000659	Zm00001d028751	1:45508892-45512288	MP-genome	MS-genome	NOTEST	0	0.184365	inf	0	1	1	no
XLOC_000660	XLOC_000660	Zm00001d028752	1:45537883-45539961	MP-genome	MS-genome	OK	0.266314	2.20886	3.0521	1.65936	0.01845	0.0428195	yes
XLOC_000661	XLOC_000661	Zm00001d028753	1:45571870-45574484	MP-genome	MS-genome	OK	6.08829	37.4869	2.62228	2.59153	0.0001	0.00054716	yes
XLOC_000662	XLOC_000662	Zm00001d028754	1:45596913-45598386	MP-genome	MS-genome	NOTEST	0	0	0	0	1	1	no
XLOC_000663	XLOC_000663	Zm00001d028756,Zm00001d028757	1:45718250-45723331	MP-genome	MS-genome	OK	2.53621	16.8054	2.72818	1.9843	5e-05	0.000295522	yes
XLOC_000664	XLOC_000664	Zm00001d028760	1:45800845-45801498	MP-genome	MS-genome	NOTEST	0	0.487471	inf	0	1	1	no
XLOC_000665	XLOC_000665	Zm00001d028761	1:45864594-45867995	MP-genome	MS-genome	NOTEST	0.169007	0.569765	1.75328	0	1	1	no
XLOC_000666	XLOC_000666	Zm00001d028762	1:45868762-45896495	MP-genome	MS-genome	OK	1.21112	11.3944	3.23391	2.13484	5e-05	0.000295522	yes
XLOC_000667	XLOC_000667	Zm00001d028765	1:45932812-45935826	MP-genome	MS-genome	NOTEST	0	0	0	0	1	1	no
XLOC_000668	XLOC_000668	Zm00001d028766	1:45936872-45940038	MP-genome	MS-genome	OK	1.7647	0.313715	-2.49189	-0.932124	0.2946	0.368334	no
XLOC_000669	XLOC_000669	Zm00001d028767	1:45979355-45980392	MP-genome	MS-genome	NOTEST	0	0	0	0	1	1	no
XLOC_000670	XLOC_000670	Zm00001d028768	1:45981263-45982037	MP-genome	MS-genome	NOTEST	0	0.051402	inf	0	1	1	no
XLOC_000671	XLOC_000671	Zm00001d028769	1:46006890-46011253	MP-genome	MS-genome	OK	130.289	10.2007	-3.67498	-5.86018	0.0001	0.00054716	yes
XLOC_000672	XLOC_000672	Zm00001d028772	1:46032246-46035061	MP-genome	MS-genome	NOTEST	0	0.0149962	inf	0	1	1	no
XLOC_000673	XLOC_000673	Zm00001d028773	1:46156409-46170403	MP-genome	MS-genome	OK	34.6517	20.4032	-0.76413	-0.666488	0.1543	0.229173	no
XLOC_000674	XLOC_000674	Zm00001d028778	1:46192687-46194446	MP-genome	MS-genome	OK	0.0707109	2.51751	5.15392	1.63304	0.452	0.524252	no
XLOC_000675	XLOC_000675	Zm00001d028782	1:46316118-46319693	MP-genome	MS-genome	OK	7.73372	74.1591	3.26139	2.99317	5e-05	0.000295522	yes
XLOC_000676	XLOC_000676	Zm00001d028783	1:46327872-46334046	MP-genome	MS-genome	OK	0.844008	0.245737	-1.78014	-0.568715	0.06365	0.114479	no
XLOC_000677	XLOC_000677	Zm00001d028784	1:46374275-46377587	MP-genome	MS-genome	OK	1.15317	4.26353	1.88644	1.71874	0.0414	0.0812905	no
XLOC_000678	XLOC_000678	Zm00001d028786	1:46381296-46384012	MP-genome	MS-genome	OK	96.804	596.732	2.62394	2.37155	5e-05	0.000295522	yes
XLOC_000679	XLOC_000679	Zm00001d028789	1:46470269-46476763	MP-genome	MS-genome	NOTEST	0	0	0	0	1	1	no
XLOC_000680	XLOC_000680	Zm00001d028794	1:46568383-46570597	MP-genome	MS-genome	NOTEST	0	0	0	0	1	1	no
XLOC_000681	XLOC_000681	Zm00001d028795	1:46571274-46573368	MP-genome	MS-genome	OK	3.35357	0	-inf	-nan	5e-05	0.000295522	yes
XLOC_000682	XLOC_000682	Zm00001d028796	1:46667080-46670026	MP-genome	MS-genome	NOTEST	0	0	0	0	1	1	no
XLOC_000683	XLOC_000683	Zm00001d028797	1:46672701-46675540	MP-genome	MS-genome	NOTEST	0	0	0	0	1	1	no
XLOC_000684	XLOC_000684	Zm00001d028798	1:46679327-46679813	MP-genome	MS-genome	NOTEST	0	0	0	0	1	1	no
XLOC_000685	XLOC_000685	Zm00001d028799	1:46732003-46733203	MP-genome	MS-genome	NOTEST	0.893092	0.911054	0.028728	0	1	1	no
XLOC_000686	XLOC_000686	Zm00001d028801	1:46819354-46823093	MP-genome	MS-genome	OK	27.0591	11.2612	-1.26476	-1.13223	0.01535	0.0368098	yes
XLOC_000687	XLOC_000687	Zm00001d028806	1:46955326-46956671	MP-genome	MS-genome	NOTEST	0.0442652	0	-inf	0	1	1	no
XLOC_000688	XLOC_000688	zma-MIR164e	1:47137795-47137911	MP-genome	MS-genome	NOTEST	0	0	0	0	1	1	no
XLOC_000689	XLOC_000689	Zm00001d028810	1:47141801-47151051	MP-genome	MS-genome	OK	2.92221	50.2022	4.10262	3.17924	5e-05	0.000295522	yes
XLOC_000690	XLOC_000690	Zm00001d028813	1:47398577-47403781	MP-genome	MS-genome	OK	5.8917	12.3396	1.06654	0.849236	0.0537	0.100102	no
XLOC_000691	XLOC_000691	Zm00001d028814	1:47417313-47418300	MP-genome	MS-genome	NOTEST	0	0.0422514	inf	0	1	1	no
XLOC_000692	XLOC_000692	Zm00001d028815	1:47440047-47441026	MP-genome	MS-genome	NOTEST	0	0	0	0	1	1	no
XLOC_000693	XLOC_000693	Zm00001d028816	1:47445912-47446888	MP-genome	MS-genome	NOTEST	0	0	0	0	1	1	no
XLOC_000694	XLOC_000694	Zm00001d028818	1:47566045-47589502	MP-genome	MS-genome	OK	12.0264	14.2868	0.248477	0.191983	0.64705	0.705339	no
XLOC_000695	XLOC_000695	Zm00001d028824	1:47729284-47730406	MP-genome	MS-genome	NOTEST	0.0251336	0	-inf	0	1	1	no
XLOC_000696	XLOC_000696	Zm00001d028825	1:47748641-47754005	MP-genome	MS-genome	OK	1.8445	4.79281	1.37764	0.977267	0.03555	0.0720925	no
XLOC_000697	XLOC_000697	Zm00001d028826	1:47787873-47789877	MP-genome	MS-genome	NOTEST	0.0788338	0.0350057	-1.17122	0	1	1	no
XLOC_000698	XLOC_000698	Zm00001d028827	1:47792435-47800509	MP-genome	MS-genome	OK	18.4344	6.03816	-1.61022	-1.33849	0.00495	0.0145015	yes
XLOC_000699	XLOC_000699	Zm00001d028828	1:47876113-47877953	MP-genome	MS-genome	NOTEST	0	0	0	0	1	1	no
XLOC_000700	XLOC_000700	Zm00001d028829	1:47880744-47883443	MP-genome	MS-genome	NOTEST	0	0	0	0	1	1	no
XLOC_000701	XLOC_000701	Zm00001d028832	1:48068502-48082169	MP-genome	MS-genome	NOTEST	0	0	0	0	1	1	no
XLOC_000702	XLOC_000702	Zm00001d028834	1:48128231-48128960	MP-genome	MS-genome	OK	0.211482	4.58464	4.4382	2.2662	0.06495	0.116319	no
XLOC_000703	XLOC_000703	Zm00001d028835	1:48144846-48146062	MP-genome	MS-genome	OK	0.0759853	2.93051	5.26929	0.974007	0.4514	0.523638	no
XLOC_000704	XLOC_000704	Zm00001d028836	1:48280480-48281402	MP-genome	MS-genome	NOTEST	0	0	0	0	1	1	no
XLOC_000705	XLOC_000705	Zm00001d028837	1:48282039-48282929	MP-genome	MS-genome	OK	5.12878	22.2227	2.11535	1.96985	0.0024	0.00794588	yes
XLOC_000706	XLOC_000706	Zm00001d028838	1:48287886-48288669	MP-genome	MS-genome	NOTEST	0	0	0	0	1	1	no
XLOC_000707	XLOC_000707	Zm00001d028840	1:48333283-48337489	MP-genome	MS-genome	OK	1.31435	2.94238	1.16263	0.696081	0.13935	0.211874	no
XLOC_000708	XLOC_000708	Zm00001d028841	1:48337930-48338995	MP-genome	MS-genome	NOTEST	1.85195	0.0174841	-6.72686	0	1	1	no
XLOC_000709	XLOC_000709	Zm00001d028843	1:48430485-48430558	MP-genome	MS-genome	NOTEST	0	0	0	0	1	1	no
XLOC_000710	XLOC_000710	Zm00001d028847	1:48443119-48443192	MP-genome	MS-genome	NOTEST	0	0	0	0	1	1	no
XLOC_000711	XLOC_000711	Zm00001d028852	1:48582948-48583021	MP-genome	MS-genome	NOTEST	0	0	0	0	1	1	no
XLOC_000712	XLOC_000712	Zm00001d028861	1:48754652-48756047	MP-genome	MS-genome	NOTEST	0	0.0287599	inf	0	1	1	no
XLOC_000713	XLOC_000713	Zm00001d028863	1:48930451-48937928	MP-genome	MS-genome	OK	19.5419	0.916262	-4.41467	-2.07738	5e-05	0.000295522	yes
XLOC_000714	XLOC_000714	Zm00001d028871	1:49267597-49268126	MP-genome	MS-genome	NOTEST	0	0	0	0	1	1	no
XLOC_000715	XLOC_000715	Zm00001d028872	1:49274471-49276941	MP-genome	MS-genome	NOTEST	0.0459348	0	-inf	0	1	1	no
XLOC_000716	XLOC_000716	Zm00001d028873	1:49279037-49280540	MP-genome	MS-genome	NOTEST	0	0	0	0	1	1	no
XLOC_000717	XLOC_000717	Zm00001d028876	1:49474187-49475858	MP-genome	MS-genome	NOTEST	0.362727	0	-inf	0	1	1	no
XLOC_000718	XLOC_000718	Zm00001d028877	1:49476899-49477390	MP-genome	MS-genome	NOTEST	0	0	0	0	1	1	no
XLOC_000719	XLOC_000719	Zm00001d028878	1:49478392-49479415	MP-genome	MS-genome	NOTEST	0	0.0520407	inf	0	1	1	no
XLOC_000720	XLOC_000720	Zm00001d028879	1:49496882-49497413	MP-genome	MS-genome	NOTEST	0	0	0	0	1	1	no
XLOC_000721	XLOC_000721	Zm00001d028880	1:49535062-49535443	MP-genome	MS-genome	NOTEST	0	3.04837	inf	0	1	1	no
XLOC_000722	XLOC_000722	Zm00001d028881	1:49574146-49575303	MP-genome	MS-genome	NOTEST	0.174626	0	-inf	0	1	1	no
XLOC_000723	XLOC_000723	Zm00001d028883	1:49585838-49586662	MP-genome	MS-genome	NOTEST	0	0	0	0	1	1	no
XLOC_000724	XLOC_000724	Zm00001d028884	1:49588053-49597158	MP-genome	MS-genome	NOTEST	0	0	0	0	1	1	no
XLOC_000725	XLOC_000725	Zm00001d028885	1:49597328-49601184	MP-genome	MS-genome	OK	0.713366	3.42207	2.26216	1.34486	0.0385	0.0767553	no
XLOC_000726	XLOC_000726	Zm00001d028886	1:49605408-49606601	MP-genome	MS-genome	NOTEST	0.241189	0	-inf	0	1	1	no
XLOC_000727	XLOC_000727	Zm00001d028887	1:49660779-49662585	MP-genome	MS-genome	NOTEST	0	0	0	0	1	1	no
XLOC_000728	XLOC_000728	Zm00001d028888	1:49731259-49733065	MP-genome	MS-genome	NOTEST	0	0	0	0	1	1	no
XLOC_000729	XLOC_000729	Zm00001d028889	1:49802518-49804621	MP-genome	MS-genome	OK	0.0898694	3.93838	5.45363	2.10942	0.23905	0.318369	no
XLOC_000730	XLOC_000730	Zm00001d028891	1:49809776-49823368	MP-genome	MS-genome	NOTEST	0	0	0	0	1	1	no
XLOC_000731	XLOC_000731	Zm00001d028892	1:49823722-49823795	MP-genome	MS-genome	NOTEST	0	0	0	0	1	1	no
XLOC_000732	XLOC_000732	Zm00001d028894	1:49987803-49990811	MP-genome	MS-genome	OK	33.1873	10.9055	-1.60558	-1.47822	0.00415	0.0125478	yes
XLOC_000733	XLOC_000733	Zm00001d028898	1:50140348-50144895	MP-genome	MS-genome	OK	16.9286	25.1796	0.572792	0.4891	0.3878	0.461656	no
XLOC_000734	XLOC_000734	Zm00001d028899	1:50154300-50154922	MP-genome	MS-genome	NOTEST	0	0	0	0	1	1	no
XLOC_000735	XLOC_000735	Zm00001d028900	1:50157164-50159027	MP-genome	MS-genome	NOTEST	0	0.532099	inf	0	1	1	no
XLOC_000736	XLOC_000736	Zm00001d028904	1:50355865-50360668	MP-genome	MS-genome	NOTEST	0	0	0	0	1	1	no
XLOC_000737	XLOC_000737	Zm00001d028905	1:50443215-50455013	MP-genome	MS-genome	NOTEST	0.307263	0.345541	0.16938	0	1	1	no
XLOC_000738	XLOC_000738	Zm00001d028906	1:50505947-50506710	MP-genome	MS-genome	NOTEST	0	0	0	0	1	1	no
XLOC_000739	XLOC_000739	Zm00001d028909	1:50719301-50721399	MP-genome	MS-genome	OK	2.3015	7.27181	1.65974	1.30661	0.03175	0.0659691	no
XLOC_000740	XLOC_000740	Zm00001d028910	1:50775178-50786550	MP-genome	MS-genome	OK	30.4112	31.9255	0.0701095	0.0587502	0.89195	0.91345	no
XLOC_000741	XLOC_000741	Zm00001d028915	1:51076670-51160417	MP-genome	MS-genome	OK	6.79246	7.60218	0.162481	0.139419	0.78165	0.821978	no
XLOC_000742	XLOC_000742	Zm00001d028916	1:51361872-51362499	MP-genome	MS-genome	NOTEST	0	0	0	0	1	1	no
XLOC_000743	XLOC_000743	Zm00001d028917	1:51458917-51459163	MP-genome	MS-genome	NOTEST	0	0	0	0	1	1	no
XLOC_000744	XLOC_000744	Zm00001d028918	1:51462256-51464279	MP-genome	MS-genome	OK	502.703	136.609	-1.87966	-2.6526	0.00035	0.00159667	yes
XLOC_000745	XLOC_000745	Zm00001d028921	1:51589141-51593606	MP-genome	MS-genome	OK	8.02275	39.927	2.31519	1.63095	0.00065	0.00266986	yes
XLOC_000746	XLOC_000746	Zm00001d028923	1:51720933-51725330	MP-genome	MS-genome	OK	6.50907	9.34588	0.521879	0.350194	0.38825	0.462049	no
XLOC_000747	XLOC_000747	Zm00001d028924	1:51726621-51727890	MP-genome	MS-genome	NOTEST	0.447057	0.951646	1.08997	0	1	1	no
XLOC_000748	XLOC_000748	Zm00001d028925	1:51729486-51730402	MP-genome	MS-genome	NOTEST	0.131633	0	-inf	0	1	1	no
XLOC_000749	XLOC_000749	Zm00001d028929	1:51817954-51820623	MP-genome	MS-genome	OK	1.00374	0.642513	-0.643589	-0.281792	0.5087	0.578501	no
XLOC_000750	XLOC_000750	Zm00001d028931	1:51977838-51979551	MP-genome	MS-genome	NOTEST	0	0.383514	inf	0	1	1	no
XLOC_000751	XLOC_000751	Zm00001d028935	1:52162847-52164968	MP-genome	MS-genome	NOTEST	0.188301	0.199974	0.0867712	0	1	1	no
XLOC_000752	XLOC_000752	Zm00001d028939	1:52262915-52262988	MP-genome	MS-genome	NOTEST	0	0	0	0	1	1	no
XLOC_000753	XLOC_000753	Zm00001d028940	1:52307093-52307166	MP-genome	MS-genome	NOTEST	0	0	0	0	1	1	no
XLOC_000754	XLOC_000754	Zm00001d028941	1:52310306-52310813	MP-genome	MS-genome	NOTEST	0	0	0	0	1	1	no
XLOC_000755	XLOC_000755	Zm00001d028946	1:52499429-52509398	MP-genome	MS-genome	OK	22.017	1.56187	-3.81727	-3.2752	5e-05	0.000295522	yes
XLOC_000756	XLOC_000756	Zm00001d028947	1:52515221-52517115	MP-genome	MS-genome	NOTEST	0.0458123	0.0067036	-2.77273	0	1	1	no
XLOC_000757	XLOC_000757	Zm00001d028948	1:52518689-52523101	MP-genome	MS-genome	OK	193.054	2.91466	-6.04953	-8.44826	5e-05	0.000295522	yes
XLOC_000758	XLOC_000758	Zm00001d028950	1:52644688-52645454	MP-genome	MS-genome	NOTEST	0.284917	0	-inf	0	1	1	no
XLOC_000759	XLOC_000759	Zm00001d028954	1:52836663-52841244	MP-genome	MS-genome	OK	1.21371	5.9233	2.28698	1.52493	0.0078	0.0211423	yes
XLOC_000760	XLOC_000760	Zm00001d028955	1:52850181-52853358	MP-genome	MS-genome	OK	2.12323	32.7229	3.94597	3.06107	0.0003	0.00140166	yes
XLOC_000761	XLOC_000761	Zm00001d028957	1:52860771-52861856	MP-genome	MS-genome	NOTEST	0.0272489	0	-inf	0	1	1	no
XLOC_000762	XLOC_000762	Zm00001d028962	1:53030836-53032126	MP-genome	MS-genome	NOTEST	0.030122	1.03646	5.1047	0	1	1	no
XLOC_000763	XLOC_000763	Zm00001d028963	1:53142424-53144911	MP-genome	MS-genome	OK	72.8684	242.939	1.73723	1.60519	0.0009	0.0035082	yes
XLOC_000764	XLOC_000764	Zm00001d028964	1:53145601-53154854	MP-genome	MS-genome	OK	0.341764	1.37286	2.00611	0.867315	0.0696	0.122933	no
XLOC_000765	XLOC_000765	Zm00001d028966	1:53177234-53181012	MP-genome	MS-genome	OK	7.24976	27.4306	1.91978	1.45344	0.00045	0.00196855	yes
XLOC_000766	XLOC_000766	Zm00001d028967	1:53183378-53188438	MP-genome	MS-genome	NOTEST	0.172108	0.0725364	-1.24653	0	1	1	no
XLOC_000767	XLOC_000767	Zm00001d028971	1:53292746-53300706	MP-genome	MS-genome	OK	13.8976	26.8424	0.949676	0.823164	0.0635	0.114262	no
XLOC_000768	XLOC_000768	Zm00001d028973	1:53309063-53309600	MP-genome	MS-genome	NOTEST	0	0	0	0	1	1	no
XLOC_000769	XLOC_000769	Zm00001d028974	1:53368437-53370381	MP-genome	MS-genome	NOTEST	0.198814	0.0127678	-3.96084	0	1	1	no
XLOC_000770	XLOC_000770	Zm00001d028980	1:53451858-53454849	MP-genome	MS-genome	OK	0.771104	16.8053	4.44585	2.44205	5e-05	0.000295522	yes
XLOC_000771	XLOC_000771	Zm00001d028982	1:53462143-53462362	MP-genome	MS-genome	NOTEST	0	0	0	0	1	1	no
XLOC_000772	XLOC_000772	Zm00001d028984	1:53531028-53533986	MP-genome	MS-genome	OK	6.37978	2.63255	-1.27705	-0.993633	0.06165	0.111586	no
XLOC_000773	XLOC_000773	Zm00001d028996	1:54038695-54044869	MP-genome	MS-genome	NOTEST	0	0	0	0	1	1	no
XLOC_000774	XLOC_000774	Zm00001d029000	1:54290648-54293013	MP-genome	MS-genome	NOTEST	0	0	0	0	1	1	no
XLOC_000775	XLOC_000775	Zm00001d029002	1:54346997-54348288	MP-genome	MS-genome	NOTEST	0	0	0	0	1	1	no
XLOC_000776	XLOC_000776	Zm00001d029004	1:54451903-54484683	MP-genome	MS-genome	OK	3.59428	2.67298	-0.427253	-0.21901	0.5204	0.589378	no
XLOC_000777	XLOC_000777	Zm00001d029010	1:54753175-54756798	MP-genome	MS-genome	OK	2.41253	0.0774817	-4.96055	-1.54723	0.0191	0.0439585	yes
XLOC_000778	XLOC_000778	Zm00001d029012	1:54928186-54933748	MP-genome	MS-genome	NOTEST	0.0195487	0.0720668	1.88227	0	1	1	no
XLOC_000779	XLOC_000779	Zm00001d029015	1:54941439-54943661	MP-genome	MS-genome	NOTEST	0	0	0	0	1	1	no
XLOC_000780	XLOC_000780	Zm00001d029020	1:55053506-55060129	MP-genome	MS-genome	OK	6.74718	13.3126	0.980437	0.850128	0.05685	0.104741	no
XLOC_000781	XLOC_000781	Zm00001d029024	1:55175532-55175609	MP-genome	MS-genome	NOTEST	0	0	0	0	1	1	no
XLOC_000782	XLOC_000782	Zm00001d029025	1:55178514-55181462	MP-genome	MS-genome	NOTEST	0	0.033212	inf	0	1	1	no
XLOC_000783	XLOC_000783	Zm00001d029027	1:55241837-55244510	MP-genome	MS-genome	OK	0.270825	3.33598	3.62268	2.41732	0.0495	0.0938496	no
XLOC_000784	XLOC_000784	Zm00001d029030	1:55369897-55371351	MP-genome	MS-genome	OK	8.15677	28.759	1.81794	1.26974	0.00895	0.0236639	yes
XLOC_000785	XLOC_000785	Zm00001d029034	1:55454317-55483990	MP-genome	MS-genome	OK	1.41343	6.31068	2.1586	1.38514	0.00455	0.0135224	yes
XLOC_000786	XLOC_000786	Zm00001d029035	1:55558412-55565406	MP-genome	MS-genome	OK	23.068	0.00921529	-11.2896	-0.361665	0.14355	0.216803	no
XLOC_000787	XLOC_000787	Zm00001d029040	1:55709485-55715009	MP-genome	MS-genome	OK	4.8677	1.52911	-1.67055	-1.2058	0.02025	0.0460989	yes
XLOC_000788	XLOC_000788	Zm00001d029042	1:55793068-55793605	MP-genome	MS-genome	NOTEST	0	0	0	0	1	1	no
XLOC_000789	XLOC_000789	Zm00001d029044	1:55927610-55936044	MP-genome	MS-genome	OK	32.7204	31.138	-0.0715143	-0.0629597	0.8804	0.904258	no
XLOC_000790	XLOC_000790	Zm00001d029046	1:56029930-56037966	MP-genome	MS-genome	OK	3.08939	20.9683	2.76282	1.8962	5e-05	0.000295522	yes
XLOC_000791	XLOC_000791	Zm00001d029047	1:56040099-56042760	MP-genome	MS-genome	OK	3.52751	0.835372	-2.07816	-1.50063	0.0138	0.0337377	yes
XLOC_000792	XLOC_000792	Zm00001d029048	1:56094244-56104240	MP-genome	MS-genome	OK	1.96415	12.2225	2.63756	2.08053	0.0008	0.00318025	yes
XLOC_000793	XLOC_000793	Zm00001d029049	1:56106211-56106724	MP-genome	MS-genome	NOTEST	0	0	0	0	1	1	no
XLOC_000794	XLOC_000794	Zm00001d029051	1:56143994-56146719	MP-genome	MS-genome	NOTEST	0.323601	0.0778905	-2.0547	0	1	1	no
XLOC_000795	XLOC_000795	Zm00001d029056	1:56681470-56700079	MP-genome	MS-genome	OK	13.8106	0.756456	-4.19037	-3.85137	0.03065	0.0641485	no
XLOC_000796	XLOC_000796	Zm00001d029059	1:56743155-56747187	MP-genome	MS-genome	OK	2.92336	2.24685	-0.379722	-0.278376	0.5984	0.661426	no
XLOC_000797	XLOC_000797	Zm00001d029061	1:56853853-56855533	MP-genome	MS-genome	NOTEST	0.026163	0	-inf	0	1	1	no
XLOC_000798	XLOC_000798	Zm00001d029064	1:56911429-56916805	MP-genome	MS-genome	OK	86.6297	6.57678	-3.71941	-3.8431	5e-05	0.000295522	yes
XLOC_000799	XLOC_000799	Zm00001d029065	1:56919000-56921369	MP-genome	MS-genome	OK	6.57127	8.28204	0.333814	0.308145	0.5856	0.649918	no
XLOC_000800	XLOC_000800	Zm00001d029066	1:56975150-56982711	MP-genome	MS-genome	OK	2.82896	6.24941	1.14345	0.92325	0.0422	0.0825493	no
XLOC_000801	XLOC_000801	Zm00001d029068	1:57002519-57002592	MP-genome	MS-genome	NOTEST	0	0	0	0	1	1	no
XLOC_000802	XLOC_000802	Zm00001d029071	1:57045274-57045843	MP-genome	MS-genome	OK	9.59539	0.20637	-5.53904	-2.64004	0.10105	0.164898	no
XLOC_000803	XLOC_000803	Zm00001d029072	1:57132194-57138858	MP-genome	MS-genome	OK	1.4632	0.156846	-3.22171	-1.27696	0.0317	0.0658808	no
XLOC_000804	XLOC_000804	Zm00001d029074	1:57250814-57254236	MP-genome	MS-genome	OK	0.49014	6.60343	3.75195	2.0121	0.00045	0.00196855	yes
XLOC_000805	XLOC_000805	Zm00001d029075	1:57258182-57259499	MP-genome	MS-genome	OK	4.92126	55.6354	3.4989	3.08653	5e-05	0.000295522	yes
XLOC_000806	XLOC_000806	Zm00001d029077	1:57261611-57266206	MP-genome	MS-genome	OK	3.57131	6.35389	0.831185	0.631733	0.1914	0.27051	no
XLOC_000807	XLOC_000807	Zm00001d029079	1:57298086-57298659	MP-genome	MS-genome	NOTEST	0	0	0	0	1	1	no
XLOC_000808	XLOC_000808	Zm00001d029080	1:57300174-57301834	MP-genome	MS-genome	NOTEST	0	0	0	0	1	1	no
XLOC_000809	XLOC_000809	Zm00001d029081	1:57327629-57330297	MP-genome	MS-genome	NOTEST	0	0	0	0	1	1	no
XLOC_000810	XLOC_000810	Zm00001d029083	1:57394909-57397707	MP-genome	MS-genome	OK	0	2.02053	inf	-nan	5e-05	0.000295522	yes
XLOC_000811	XLOC_000811	Zm00001d029084	1:57446545-57452595	MP-genome	MS-genome	OK	18.1387	34.8112	0.940481	0.849576	0.0759	0.131576	no
XLOC_000812	XLOC_000812	Zm00001d029085	1:57453166-57455529	MP-genome	MS-genome	NOTEST	0	0.347765	inf	0	1	1	no
XLOC_000813	XLOC_000813	Zm00001d029086	1:57456662-57457157	MP-genome	MS-genome	NOTEST	0	0	0	0	1	1	no
XLOC_000814	XLOC_000814	Zm00001d029088	1:57477722-57481205	MP-genome	MS-genome	NOTEST	0.00823495	0.0244154	1.56796	0	1	1	no
XLOC_000815	XLOC_000815	Zm00001d029089	1:57482406-57483912	MP-genome	MS-genome	NOTEST	0	0.217579	inf	0	1	1	no
XLOC_000816	XLOC_000816	Zm00001d029090	1:57485062-57485572	MP-genome	MS-genome	NOTEST	0	0	0	0	1	1	no
XLOC_000817	XLOC_000817	Zm00001d029092	1:57580537-57582365	MP-genome	MS-genome	NOTEST	0	0	0	0	1	1	no
XLOC_000818	XLOC_000818	Zm00001d029093	1:57594776-57598573	MP-genome	MS-genome	OK	2.06061	0.630584	-1.70831	-0.929952	0.0158	0.0376943	yes
XLOC_000819	XLOC_000819	Zm00001d029095	1:57648247-57697308	MP-genome	MS-genome	OK	2.28038	3.07597	0.431766	0.322343	0.42115	0.494514	no
XLOC_000820	XLOC_000820	Zm00001d029098	1:57988732-57991597	MP-genome	MS-genome	NOTEST	0	0	0	0	1	1	no
XLOC_000821	XLOC_000821	Zm00001d029100	1:58018568-58018889	MP-genome	MS-genome	OK	138.299	67.0586	-1.0443	-1.95189	0.05785	0.10614	no
XLOC_000822	XLOC_000822	Zm00001d029103	1:58170769-58174845	MP-genome	MS-genome	NOTEST	0.035588	0.0170798	-1.0591	0	1	1	no
XLOC_000823	XLOC_000823	Zm00001d029104	1:58176944-58182237	MP-genome	MS-genome	OK	2.43258	13.4853	2.47083	1.84021	5e-05	0.000295522	yes
XLOC_000824	XLOC_000824	Zm00001d029105	1:58197900-58201581	MP-genome	MS-genome	OK	0.852324	6.35529	2.89848	2.03303	0.00335	0.0105088	yes
XLOC_000825	XLOC_000825	Zm00001d029106	1:58272363-58278067	MP-genome	MS-genome	OK	0.762263	7.52098	3.30256	1.79503	0.0748	0.130089	no
XLOC_000826	XLOC_000826	Zm00001d029107	1:58280349-58280825	MP-genome	MS-genome	NOTEST	0	0.0744486	inf	0	1	1	no
XLOC_000827	XLOC_000827	Zm00001d029108	1:58286020-58287044	MP-genome	MS-genome	NOTEST	0	0	0	0	1	1	no
XLOC_000828	XLOC_000828	Zm00001d029111	1:58366032-58367049	MP-genome	MS-genome	NOTEST	0	0	0	0	1	1	no
XLOC_000829	XLOC_000829	Zm00001d029114	1:58377786-58380792	MP-genome	MS-genome	NOTEST	0	0	0	0	1	1	no
XLOC_000830	XLOC_000830	Zm00001d029115	1:58439846-58440551	MP-genome	MS-genome	NOTEST	0	0	0	0	1	1	no
XLOC_000831	XLOC_000831	Zm00001d029117	1:58531959-58532976	MP-genome	MS-genome	NOTEST	0	0	0	0	1	1	no
XLOC_000832	XLOC_000832	Zm00001d029119	1:58589787-58590988	MP-genome	MS-genome	NOTEST	0	0	0	0	1	1	no
XLOC_000833	XLOC_000833	Zm00001d029124	1:59028003-59030626	MP-genome	MS-genome	OK	2.10963	108.901	5.68989	4.4617	0.0237	0.0522537	no
XLOC_000834	XLOC_000834	Zm00001d029129	1:59406803-59421124	MP-genome	MS-genome	OK	142.796	10.128	-3.81753	-2.56801	5e-05	0.000295522	yes
XLOC_000835	XLOC_000835	Zm00001d029132	1:59750278-59754277	MP-genome	MS-genome	NOTEST	0	0	0	0	1	1	no
XLOC_000836	XLOC_000836	Zm00001d029133	1:59759932-59786192	MP-genome	MS-genome	OK	6.97474	10.7246	0.62071	0.500505	0.22605	0.306063	no
XLOC_000837	XLOC_000837	Zm00001d029138	1:60182623-60186722	MP-genome	MS-genome	OK	2.46978	1.00305	-1.29999	-0.686676	0.13935	0.211874	no
XLOC_000838	XLOC_000838	Zm00001d029145	1:60435034-60435518	MP-genome	MS-genome	NOTEST	0	0	0	0	1	1	no
XLOC_000839	XLOC_000839	Zm00001d029146	1:60474437-60478310	MP-genome	MS-genome	NOTEST	0	0	0	0	1	1	no
XLOC_000840	XLOC_000840	Zm00001d029148	1:60522241-60524927	MP-genome	MS-genome	NOTEST	0	0	0	0	1	1	no
XLOC_000841	XLOC_000841	Zm00001d029149	1:60531178-60535397	MP-genome	MS-genome	NOTEST	0.311922	0.489063	0.648837	0	1	1	no
XLOC_000842	XLOC_000842	Zm00001d029151	1:60743342-60747986	MP-genome	MS-genome	OK	0.305613	3.79048	3.63261	1.74509	0.0545	0.101302	no
XLOC_000843	XLOC_000843	Zm00001d029152	1:60781648-60788101	MP-genome	MS-genome	NOTEST	0.0705244	0.107047	0.602051	0	1	1	no
XLOC_000844	XLOC_000844	Zm00001d029154	1:60796733-60798703	MP-genome	MS-genome	NOTEST	0	0	0	0	1	1	no
XLOC_000845	XLOC_000845	Zm00001d029155	1:60830425-60831991	MP-genome	MS-genome	NOTEST	0	0	0	0	1	1	no
XLOC_000846	XLOC_000846	Zm00001d029157	1:60838631-60844331	MP-genome	MS-genome	NOTEST	0	0	0	0	1	1	no
XLOC_000847	XLOC_000847	Zm00001d029159	1:60845497-60862194	MP-genome	MS-genome	NOTEST	0.0442633	0.0292191	-0.599199	0	1	1	no
XLOC_000848	XLOC_000848	Zm00001d029161	1:60862509-60868940	MP-genome	MS-genome	NOTEST	0	0	0	0	1	1	no
XLOC_000849	XLOC_000849	Zm00001d029163	1:60869628-60871045	MP-genome	MS-genome	NOTEST	0.0578059	0.0750574	0.376777	0	1	1	no
XLOC_000850	XLOC_000850	Zm00001d029164	1:60874572-60876557	MP-genome	MS-genome	NOTEST	0	0	0	0	1	1	no
XLOC_000851	XLOC_000851	Zm00001d029166	1:60890787-60890860	MP-genome	MS-genome	NOTEST	0	0	0	0	1	1	no
XLOC_000852	XLOC_000852	Zm00001d029168	1:60919075-60923232	MP-genome	MS-genome	NOTEST	0	0	0	0	1	1	no
XLOC_000853	XLOC_000853	Zm00001d029169	1:60926350-60927317	MP-genome	MS-genome	NOTEST	0	0	0	0	1	1	no
XLOC_000854	XLOC_000854	Zm00001d029170	1:60930750-60934311	MP-genome	MS-genome	OK	44.6809	14.4404	-1.62955	-1.39718	0.0076	0.0207035	yes
XLOC_000855	XLOC_000855	Zm00001d029172	1:60939356-60939878	MP-genome	MS-genome	NOTEST	0	0	0	0	1	1	no
XLOC_000856	XLOC_000856	Zm00001d029173	1:60948834-60951140	MP-genome	MS-genome	OK	18.3963	156.464	3.08835	2.95534	5e-05	0.000295522	yes
XLOC_000857	XLOC_000857	Zm00001d029177	1:61041495-61045956	MP-genome	MS-genome	OK	4.12071	24.3368	2.56218	1.93817	5e-05	0.000295522	yes
XLOC_000858	XLOC_000858	Zm00001d029179	1:61191143-61192225	MP-genome	MS-genome	NOTEST	0	0	0	0	1	1	no
XLOC_000859	XLOC_000859	Zm00001d029180	1:61214710-61233546	MP-genome	MS-genome	OK	14.3442	11.5527	-0.312243	-0.19573	0.58765	0.651736	no
XLOC_000860	XLOC_000860	Zm00001d029183	1:61469814-61472476	MP-genome	MS-genome	NOTEST	0	0	0	0	1	1	no
XLOC_000861	XLOC_000861	Zm00001d029184	1:61494250-61495965	MP-genome	MS-genome	NOTEST	0	0	0	0	1	1	no
XLOC_000862	XLOC_000862	Zm00001d029185	1:61532066-61532456	MP-genome	MS-genome	NOTEST	0	0	0	0	1	1	no
XLOC_000863	XLOC_000863	Zm00001d029188	1:61566223-61570528	MP-genome	MS-genome	OK	1.00965	8.31566	3.04197	1.84134	0.0246	0.0537717	no
XLOC_000864	XLOC_000864	Zm00001d029190	1:61638929-61642292	MP-genome	MS-genome	NOTEST	0.242146	0.165524	-0.548838	0	1	1	no
XLOC_000865	XLOC_000865	Zm00001d029192	1:61642455-61663754	MP-genome	MS-genome	NOTEST	0	0.00823951	inf	0	1	1	no
XLOC_000866	XLOC_000866	Zm00001d029195	1:61777102-61783441	MP-genome	MS-genome	OK	3.88319	0.0401263	-6.59655	-1.81522	0.2212	0.301257	no
XLOC_000867	XLOC_000867	Zm00001d029197	1:61898635-61901310	MP-genome	MS-genome	NOTEST	0.448007	0	-inf	0	1	1	no
XLOC_000868	XLOC_000868	Zm00001d029202	1:62213772-62214369	MP-genome	MS-genome	NOTEST	0	0	0	0	1	1	no
XLOC_000869	XLOC_000869	Zm00001d029206	1:62408709-62418643	MP-genome	MS-genome	OK	1.68962	5.48052	1.69762	0.900098	0.0302	0.0633838	no
XLOC_000870	XLOC_000870	Zm00001d029208	1:62419476-62427352	MP-genome	MS-genome	OK	0.448237	2.35489	2.39333	1.09769	0.1537	0.228482	no
XLOC_000871	XLOC_000871	Zm00001d029209	1:62462277-62466731	MP-genome	MS-genome	OK	178.533	9.69275	-4.20314	-3.11033	5e-05	0.000295522	yes
XLOC_000872	XLOC_000872	Zm00001d029211	1:62490386-62493912	MP-genome	MS-genome	OK	314.102	2.16705	-7.17936	-5.80563	5e-05	0.000295522	yes
XLOC_000873	XLOC_000873	Zm00001d029215	1:62728601-62739088	MP-genome	MS-genome	OK	4052.17	16.5464	-7.93604	-4.92435	5e-05	0.000295522	yes
XLOC_000874	XLOC_000874	Zm00001d029216	1:62739705-62742756	MP-genome	MS-genome	NOTEST	0	0	0	0	1	1	no
XLOC_000875	XLOC_000875	Zm00001d029219	1:62802347-62804400	MP-genome	MS-genome	NOTEST	0	0	0	0	1	1	no
XLOC_000876	XLOC_000876	Zm00001d029224	1:63043366-63044286	MP-genome	MS-genome	NOTEST	0	0	0	0	1	1	no
XLOC_000877	XLOC_000877	Zm00001d029228	1:63142996-63153057	MP-genome	MS-genome	NOTEST	0.0402167	0	-inf	0	1	1	no
XLOC_000878	XLOC_000878	Zm00001d029229	1:63204438-63204717	MP-genome	MS-genome	NOTEST	0	0	0	0	1	1	no
XLOC_000879	XLOC_000879	Zm00001d029230	1:63208322-63209490	MP-genome	MS-genome	NOTEST	0	0	0	0	1	1	no
XLOC_000880	XLOC_000880	Zm00001d029233	1:63272547-63273003	MP-genome	MS-genome	NOTEST	0	0	0	0	1	1	no
XLOC_000881	XLOC_000881	Zm00001d029237	1:63318025-63324928	MP-genome	MS-genome	NOTEST	0.0378757	0	-inf	0	1	1	no
XLOC_000882	XLOC_000882	Zm00001d029238	1:63325314-63328026	MP-genome	MS-genome	OK	7.71368	5.87065	-0.3939	-0.379677	0.57955	0.644395	no
XLOC_000883	XLOC_000883	Zm00001d029241	1:63372702-63375212	MP-genome	MS-genome	NOTEST	0	0	0	0	1	1	no
XLOC_000884	XLOC_000884	Zm00001d029242	1:63479559-63480471	MP-genome	MS-genome	NOTEST	0	0	0	0	1	1	no
XLOC_000885	XLOC_000885	Zm00001d029243	1:63574226-63576200	MP-genome	MS-genome	NOTEST	0	0.172981	inf	0	1	1	no
XLOC_000886	XLOC_000886	Zm00001d029246	1:63586079-63588689	MP-genome	MS-genome	NOTEST	0	0	0	0	1	1	no
XLOC_000887	XLOC_000887	Zm00001d029247	1:63590573-63593240	MP-genome	MS-genome	NOTEST	0	0	0	0	1	1	no
XLOC_000888	XLOC_000888	Zm00001d029248	1:63708679-63711620	MP-genome	MS-genome	OK	0.0834494	4.96801	5.89562	1.90711	0.2356	0.315141	no
XLOC_000889	XLOC_000889	Zm00001d029249	1:63744993-63752712	MP-genome	MS-genome	OK	4.55206	32.2611	2.8252	2.5263	0.0002	0.000993031	yes
XLOC_000890	XLOC_000890	Zm00001d029252	1:63834315-63858602	MP-genome	MS-genome	NOTEST	0	0	0	0	1	1	no
XLOC_000891	XLOC_000891	Zm00001d029256	1:63867543-63873593	MP-genome	MS-genome	OK	1.41135	5.53857	1.97244	1.13856	0.002	0.00682843	yes
XLOC_000892	XLOC_000892	Zm00001d029257	1:63916532-63917166	MP-genome	MS-genome	NOTEST	0	0	0	0	1	1	no
XLOC_000893	XLOC_000893	Zm00001d029258	1:63928317-63930254	MP-genome	MS-genome	NOTEST	0	0	0	0	1	1	no
XLOC_000894	XLOC_000894	Zm00001d029264	1:64207239-64216522	MP-genome	MS-genome	OK	1.7235	1.56801	-0.136404	-0.0782401	0.838	0.869089	no
XLOC_000895	XLOC_000895	Zm00001d029266	1:64354032-64357203	MP-genome	MS-genome	OK	1.66215	7.70564	2.21286	1.49611	0.0016	0.00566598	yes
XLOC_000896	XLOC_000896	Zm00001d029272	1:64438230-64479765	MP-genome	MS-genome	OK	1.47016	3.10576	1.07898	0.509792	0.07205	0.12633	no
XLOC_000897	XLOC_000897	Zm00001d029274	1:64514339-64515829	MP-genome	MS-genome	NOTEST	0	0	0	0	1	1	no
XLOC_000898	XLOC_000898	Zm00001d029275	1:64547787-64549191	MP-genome	MS-genome	NOTEST	0	0	0	0	1	1	no
XLOC_000899	XLOC_000899	Zm00001d029279	1:64616234-64617629	MP-genome	MS-genome	NOTEST	0	0	0	0	1	1	no
XLOC_000900	XLOC_000900	Zm00001d029280	1:64685463-64686836	MP-genome	MS-genome	NOTEST	0	0	0	0	1	1	no
XLOC_000901	XLOC_000901	Zm00001d029283	1:64766282-64766363	MP-genome	MS-genome	NOTEST	0	0	0	0	1	1	no
XLOC_000902	XLOC_000902	Zm00001d029285	1:64841575-64846984	MP-genome	MS-genome	OK	291.118	8.44284	-5.10773	-3.78811	5e-05	0.000295522	yes
XLOC_000903	XLOC_000903	Zm00001d029286	1:64849408-64853265	MP-genome	MS-genome	OK	1.18001	14.4713	3.61632	2.29078	5e-05	0.000295522	yes
XLOC_000904	XLOC_000904	Zm00001d029288	1:64856365-64858852	MP-genome	MS-genome	NOTEST	0.567147	0.411758	-0.461927	0	1	1	no
XLOC_000905	XLOC_000905	Zm00001d029289	1:64917055-64919569	MP-genome	MS-genome	NOTEST	0	0.0670255	inf	0	1	1	no
XLOC_000906	XLOC_000906	Zm00001d029290	1:64986055-64988212	MP-genome	MS-genome	NOTEST	0	0	0	0	1	1	no
XLOC_000907	XLOC_000907	Zm00001d029297	1:65308657-65317095	MP-genome	MS-genome	OK	0.686961	1.73926	1.34018	0.879998	0.0636	0.114412	no
XLOC_000908	XLOC_000908	Zm00001d029300	1:65439478-65443134	MP-genome	MS-genome	NOTEST	0.0391291	0.333435	3.09109	0	1	1	no
XLOC_000909	XLOC_000909	Zm00001d029301	1:65444403-65444811	MP-genome	MS-genome	NOTEST	0.0960688	0	-inf	0	1	1	no
XLOC_000910	XLOC_000910	Zm00001d029304	1:65503147-65504147	MP-genome	MS-genome	NOTEST	0	0	0	0	1	1	no
XLOC_000911	XLOC_000911	Zm00001d029313	1:65609876-65618755	MP-genome	MS-genome	NOTEST	0	0	0	0	1	1	no
XLOC_000912	XLOC_000912	Zm00001d029329	1:66242684-66248638	MP-genome	MS-genome	OK	4.87067	4.35002	-0.163098	-0.107509	0.7947	0.8329	no
XLOC_000913	XLOC_000913	Zm00001d029330	1:66249982-66251264	MP-genome	MS-genome	NOTEST	0	0	0	0	1	1	no
XLOC_000914	XLOC_000914	Zm00001d029331	1:66251596-66255370	MP-genome	MS-genome	OK	348.261	49.3364	-2.81945	-2.08321	5e-05	0.000295522	yes
XLOC_000915	XLOC_000915	Zm00001d029332	1:66255543-66255624	MP-genome	MS-genome	NOTEST	0	0	0	0	1	1	no
XLOC_000916	XLOC_000916	Zm00001d029333	1:66318624-66337105	MP-genome	MS-genome	OK	1.68018	8.4843	2.33618	1.65888	0.00025	0.00120045	yes
XLOC_000917	XLOC_000917	Zm00001d029336	1:66388199-66393060	MP-genome	MS-genome	OK	22.7477	22.8319	0.0053268	0.00467428	0.99105	0.993023	no
XLOC_000918	XLOC_000918	Zm00001d029337	1:66484842-66507855	MP-genome	MS-genome	NOTEST	0.716682	0.442335	-0.696193	0	1	1	no
XLOC_000919	XLOC_000919	Zm00001d029338	1:66511143-66511773	MP-genome	MS-genome	NOTEST	0	0	0	0	1	1	no
XLOC_000920	XLOC_000920	Zm00001d029339	1:66569892-66572838	MP-genome	MS-genome	OK	2.9851	0.801747	-1.89656	-1.46006	0.0398	0.0787991	no
XLOC_000921	XLOC_000921	Zm00001d029340	1:66592541-66594846	MP-genome	MS-genome	OK	0.455552	18.0921	5.3116	2.11574	0.0001	0.00054716	yes
XLOC_000922	XLOC_000922	Zm00001d029342	1:66637358-66648456	MP-genome	MS-genome	OK	39.5737	10.4787	-1.91708	-1.42733	0.0001	0.00054716	yes
XLOC_000923	XLOC_000923	Zm00001d029343	1:66648725-66655094	MP-genome	MS-genome	OK	21.8163	24.4357	0.163583	0.143705	0.75145	0.796357	no
XLOC_000924	XLOC_000924	Zm00001d029347	1:66823545-66828069	MP-genome	MS-genome	NOTEST	0	0	0	0	1	1	no
XLOC_000925	XLOC_000925	Zm00001d029350	1:66934946-66936356	MP-genome	MS-genome	NOTEST	0	2.06567	inf	0	1	1	no
XLOC_000926	XLOC_000926	Zm00001d029351	1:67038123-67038195	MP-genome	MS-genome	NOTEST	0	0	0	0	1	1	no
XLOC_000927	XLOC_000927	Zm00001d029354	1:67215648-67217627	MP-genome	MS-genome	NOTEST	0	0	0	0	1	1	no
XLOC_000928	XLOC_000928	Zm00001d029365	1:67595336-67598412	MP-genome	MS-genome	OK	5.4247	0.301579	-4.16894	-2.38346	0.02235	0.0498299	yes
XLOC_000929	XLOC_000929	Zm00001d029366	1:67604992-67609141	MP-genome	MS-genome	NOTEST	0	0	0	0	1	1	no
XLOC_000930	XLOC_000930	Zm00001d029370	1:67914814-67915561	MP-genome	MS-genome	NOTEST	0	0	0	0	1	1	no
XLOC_000931	XLOC_000931	Zm00001d029371	1:67927388-67929661	MP-genome	MS-genome	NOTEST	0	0	0	0	1	1	no
XLOC_000932	XLOC_000932	Zm00001d029372	1:67961561-67965995	MP-genome	MS-genome	NOTEST	0.409228	0.135466	-1.59498	0	1	1	no
XLOC_000933	XLOC_000933	Zm00001d029373	1:67969018-67973213	MP-genome	MS-genome	NOTEST	0.387437	0.0945946	-2.03413	0	1	1	no
XLOC_000934	XLOC_000934	Zm00001d029374	1:67973761-67976455	MP-genome	MS-genome	NOTEST	0.117984	0.169282	0.520843	0	1	1	no
XLOC_000935	XLOC_000935	Zm00001d029375	1:68088359-68098674	MP-genome	MS-genome	OK	1.79465	13.3079	2.89051	1.73376	0.00015	0.00077679	yes
XLOC_000936	XLOC_000936	Zm00001d029376	1:68217682-68221562	MP-genome	MS-genome	OK	1.06901	1.33349	0.318928	0.242465	0.7416	0.787802	no
XLOC_000937	XLOC_000937	Zm00001d029377	1:68224610-68226753	MP-genome	MS-genome	OK	105.024	7.03391	-3.90025	-3.63162	5e-05	0.000295522	yes
XLOC_000938	XLOC_000938	Zm00001d029378	1:68244473-68250776	MP-genome	MS-genome	OK	7.98424	17.7309	1.15104	0.858389	0.04715	0.0902674	no
XLOC_000939	XLOC_000939	Zm00001d029384	1:68513621-68514446	MP-genome	MS-genome	NOTEST	0	0	0	0	1	1	no
XLOC_000940	XLOC_000940	Zm00001d029385	1:68534054-68537475	MP-genome	MS-genome	NOTEST	0.225024	0.0228478	-3.29995	0	1	1	no
XLOC_000941	XLOC_000941	Zm00001d029386	1:68537970-68540134	MP-genome	MS-genome	OK	280.561	10.469	-4.74412	-3.8225	5e-05	0.000295522	yes
XLOC_000942	XLOC_000942	Zm00001d029391	1:68665581-68667909	MP-genome	MS-genome	OK	6.07652	63.2329	3.37936	3.43321	5e-05	0.000295522	yes
XLOC_000943	XLOC_000943	Zm00001d029392	1:68668721-68675980	MP-genome	MS-genome	OK	127.333	10.9615	-3.53809	-1.83553	5e-05	0.000295522	yes
XLOC_000944	XLOC_000944	Zm00001d029393	1:68678958-68683422	MP-genome	MS-genome	OK	33.0171	36.7654	0.155132	0.177395	0.76405	0.807098	no
XLOC_000945	XLOC_000945	Zm00001d029394	1:68805979-68808399	MP-genome	MS-genome	OK	23.8698	47.7638	1.00073	0.778633	0.10375	0.168332	no
XLOC_000946	XLOC_000946	Zm00001d029395	1:68809508-68810660	MP-genome	MS-genome	NOTEST	0	0	0	0	1	1	no
XLOC_000947	XLOC_000947	Zm00001d029396	1:68890354-68892811	MP-genome	MS-genome	OK	0.0696283	1.66531	4.57997	1.02784	0.25145	0.325601	no
XLOC_000948	XLOC_000948	Zm00001d029397	1:68934358-68938239	MP-genome	MS-genome	NOTEST	0	0	0	0	1	1	no
XLOC_000949	XLOC_000949	Zm00001d029403	1:69022006-69025666	MP-genome	MS-genome	OK	4.52831	0.0168151	-8.07307	-0.972716	0.0405	0.0799131	no
XLOC_000950	XLOC_000950	Zm00001d029405	1:69140859-69141753	MP-genome	MS-genome	NOTEST	0	0	0	0	1	1	no
XLOC_000951	XLOC_000951	Zm00001d029406	1:69142290-69142700	MP-genome	MS-genome	NOTEST	0	0	0	0	1	1	no
XLOC_000952	XLOC_000952	Zm00001d029408	1:69295859-69299198	MP-genome	MS-genome	OK	0.830377	4.62824	2.47863	1.5246	0.02825	0.0600768	no
XLOC_000953	XLOC_000953	Zm00001d029412	1:69428972-69430785	MP-genome	MS-genome	OK	8.53064	0.0242	-8.4615	-1.80466	0.23945	0.318699	no
XLOC_000954	XLOC_000954	Zm00001d029413	1:69507213-69508484	MP-genome	MS-genome	NOTEST	0	0	0	0	1	1	no
XLOC_000955	XLOC_000955	Zm00001d029416	1:69619303-69628628	MP-genome	MS-genome	OK	7.59348	67.8719	3.15998	2.93154	5e-05	0.000295522	yes
XLOC_000956	XLOC_000956	Zm00001d029419	1:69743528-69747782	MP-genome	MS-genome	OK	52.129	9.94319	-2.39031	-2.0608	5e-05	0.000295522	yes
XLOC_000957	XLOC_000957	Zm00001d029422	1:69844291-69855894	MP-genome	MS-genome	OK	51.7025	6.20327	-3.05913	-2.70387	5e-05	0.000295522	yes
XLOC_000958	XLOC_000958	Zm00001d029426	1:70063290-70069406	MP-genome	MS-genome	OK	16.7453	8.68761	-0.946726	-0.724217	0.07545	0.130953	no
XLOC_000959	XLOC_000959	Zm00001d029427	1:70117825-70118962	MP-genome	MS-genome	NOTEST	0	0	0	0	1	1	no
XLOC_000960	XLOC_000960	Zm00001d029429	1:70211479-70219160	MP-genome	MS-genome	OK	2.76177	15.2867	2.46861	1.6318	5e-05	0.000295522	yes
XLOC_000961	XLOC_000961	Zm00001d029432	1:70227974-70231727	MP-genome	MS-genome	NOTEST	0.277108	0.525473	0.923167	0	1	1	no
XLOC_000962	XLOC_000962	Zm00001d029435	1:70296563-70298312	MP-genome	MS-genome	OK	0.469111	2.14597	2.19363	1.35601	0.0341	0.0697095	no
XLOC_000963	XLOC_000963	Zm00001d029437	1:70446702-70447889	MP-genome	MS-genome	NOTEST	0	0	0	0	1	1	no
XLOC_000964	XLOC_000964	Zm00001d029438	1:70501930-70502683	MP-genome	MS-genome	NOTEST	0	0	0	0	1	1	no
XLOC_000965	XLOC_000965	Zm00001d029441	1:70619119-70621305	MP-genome	MS-genome	OK	322.739	5.71114	-5.82044	-14.2918	0.0001	0.00054716	yes
XLOC_000966	XLOC_000966	Zm00001d029447	1:71155735-71156329	MP-genome	MS-genome	NOTEST	0	0	0	0	1	1	no
XLOC_000967	XLOC_000967	Zm00001d029449	1:71317054-71317894	MP-genome	MS-genome	NOTEST	0	0	0	0	1	1	no
XLOC_000968	XLOC_000968	Zm00001d029451	1:71323057-71331632	MP-genome	MS-genome	NOTEST	0	0	0	0	1	1	no
XLOC_000969	XLOC_000969	Zm00001d029454	1:71428750-71437172	MP-genome	MS-genome	OK	130.522	9.90728	-3.71966	-2.97723	5e-05	0.000295522	yes
XLOC_000970	XLOC_000970	Zm00001d029455	1:71518885-71523950	MP-genome	MS-genome	OK	42.1575	17.9273	-1.23363	-1.34443	0.02475	0.0540372	no
XLOC_000971	XLOC_000971	Zm00001d029457	1:71670963-71675538	MP-genome	MS-genome	OK	0.251488	1.35291	2.42751	1.27314	0.03745	0.0750725	no
XLOC_000972	XLOC_000972	Zm00001d029459	1:71770257-71773654	MP-genome	MS-genome	OK	5.59025	84.4958	3.91789	3.74569	5e-05	0.000295522	yes
XLOC_000973	XLOC_000973	Zm00001d029460	1:71820233-71820986	MP-genome	MS-genome	NOTEST	0.0675348	0	-inf	0	1	1	no
XLOC_000974	XLOC_000974	Zm00001d029461	1:71830421-71849570	MP-genome	MS-genome	OK	43.5301	1.69017	-4.68677	-3.67723	5e-05	0.000295522	yes
XLOC_000975	XLOC_000975	Zm00001d029466	1:72004068-72004902	MP-genome	MS-genome	NOTEST	0	0	0	0	1	1	no
XLOC_000976	XLOC_000976	Zm00001d029467	1:72008123-72009552	MP-genome	MS-genome	NOTEST	0	0	0	0	1	1	no
XLOC_000977	XLOC_000977	Zm00001d029473	1:72294485-72300404	MP-genome	MS-genome	OK	10.4184	25.9914	1.3189	1.45875	0.02105	0.0475193	yes
XLOC_000978	XLOC_000978	Zm00001d029477	1:72418219-72422516	MP-genome	MS-genome	NOTEST	0	0	0	0	1	1	no
XLOC_000979	XLOC_000979	Zm00001d029483	1:72602927-72605955	MP-genome	MS-genome	OK	7.96044	40.927	2.36213	2.39866	0.00035	0.00159667	yes
XLOC_000980	XLOC_000980	Zm00001d029486	1:72780660-72786980	MP-genome	MS-genome	OK	1.00097	0.0106947	-6.54836	-0.845832	0.25435	0.32805	no
XLOC_000981	XLOC_000981	Zm00001d029487	1:72828317-72836027	MP-genome	MS-genome	OK	52.8226	13.8014	-1.93634	-1.55926	0.00035	0.00159667	yes
XLOC_000982	XLOC_000982	Zm00001d029488	1:72870583-72872836	MP-genome	MS-genome	NOTEST	0.0406644	0	-inf	0	1	1	no
XLOC_000983	XLOC_000983	Zm00001d029489	1:72880538-72887083	MP-genome	MS-genome	NOTEST	0	0.281068	inf	0	1	1	no
XLOC_000984	XLOC_000984	Zm00001d029491	1:72953450-72953523	MP-genome	MS-genome	NOTEST	0	0	0	0	1	1	no
XLOC_000985	XLOC_000985	Zm00001d029498	1:73364610-73369802	MP-genome	MS-genome	OK	0.703156	2.46979	1.81247	1.27192	0.0489	0.0929638	no
XLOC_000986	XLOC_000986	Zm00001d029499	1:73370779-73373210	MP-genome	MS-genome	NOTEST	0.455827	0.121077	-1.91256	0	1	1	no
XLOC_000987	XLOC_000987	Zm00001d029502	1:73436799-73454549	MP-genome	MS-genome	NOTEST	0	0	0	0	1	1	no
XLOC_000988	XLOC_000988	Zm00001d029504	1:73565438-73575651	MP-genome	MS-genome	OK	0.92087	0.23495	-1.97064	-0.751161	0.05755	0.10573	no
XLOC_000989	XLOC_000989	Zm00001d029505	1:73576188-73576857	MP-genome	MS-genome	NOTEST	0	0	0	0	1	1	no
XLOC_000990	XLOC_000990	Zm00001d029507	1:73753508-73757673	MP-genome	MS-genome	OK	1.62249	2.02051	0.316512	0.20263	0.6326	0.692525	no
XLOC_000991	XLOC_000991	Zm00001d029512	1:73971568-73973965	MP-genome	MS-genome	NOTEST	0	0	0	0	1	1	no
XLOC_000992	XLOC_000992	Zm00001d029515	1:74095472-74102001	MP-genome	MS-genome	OK	68.0565	62.8406	-0.115036	-0.109614	0.8298	0.862399	no
XLOC_000993	XLOC_000993	Zm00001d029519	1:74249435-74251275	MP-genome	MS-genome	NOTEST	0	0	0	0	1	1	no
XLOC_000994	XLOC_000994	Zm00001d029520	1:74272010-74274286	MP-genome	MS-genome	NOTEST	0	0	0	0	1	1	no
XLOC_000995	XLOC_000995	Zm00001d029522	1:74505413-74507252	MP-genome	MS-genome	NOTEST	0	0	0	0	1	1	no
XLOC_000996	XLOC_000996	Zm00001d029523	1:74533260-74535868	MP-genome	MS-genome	NOTEST	0	0.0478326	inf	0	1	1	no
XLOC_000997	XLOC_000997	Zm00001d029524	1:74639061-74640102	MP-genome	MS-genome	NOTEST	0	0	0	0	1	1	no
XLOC_000998	XLOC_000998	Zm00001d029528	1:74850275-74852787	MP-genome	MS-genome	NOTEST	0	0	0	0	1	1	no
XLOC_000999	XLOC_000999	Zm00001d029529	1:74918080-74921222	MP-genome	MS-genome	OK	5.9241	0.247343	-4.58201	-4.22849	0.0136	0.0333449	yes
XLOC_001000	XLOC_001000	Zm00001d029538	1:75324025-75324829	MP-genome	MS-genome	NOTEST	0	0	0	0	1	1	no
XLOC_001001	XLOC_001001	Zm00001d029540	1:75404340-75406495	MP-genome	MS-genome	OK	0.33705	0.950721	1.49606	0.632266	0.24275	0.321158	no
XLOC_001002	XLOC_001002	Zm00001d029542	1:75636489-75642893	MP-genome	MS-genome	NOTEST	0.0521981	0	-inf	0	1	1	no
XLOC_001003	XLOC_001003	Zm00001d029543	1:75646208-75648062	MP-genome	MS-genome	OK	12.9228	146.995	3.50777	4.28286	5e-05	0.000295522	yes
XLOC_001004	XLOC_001004	Zm00001d029544	1:75649422-75659170	MP-genome	MS-genome	NOTEST	0.151235	0.0515485	-1.55279	0	1	1	no
XLOC_001005	XLOC_001005	Zm00001d029545	1:75662192-75664203	MP-genome	MS-genome	NOTEST	0	0	0	0	1	1	no
XLOC_001006	XLOC_001006	Zm00001d029550	1:75797113-75806603	MP-genome	MS-genome	OK	0.771738	0.944255	0.291065	0.0674329	0.7978	0.835496	no
XLOC_001007	XLOC_001007	Zm00001d029552	1:75899276-75902405	MP-genome	MS-genome	OK	2.4102	4.45201	0.885304	0.649845	0.138	0.210284	no
XLOC_001008	XLOC_001008	Zm00001d029555	1:76050550-76055119	MP-genome	MS-genome	OK	35.9378	7.85572	-2.19369	-1.88318	0.00065	0.00266986	yes
XLOC_001009	XLOC_001009	Zm00001d029557	1:76065154-76078721	MP-genome	MS-genome	OK	2.32833	16.5332	2.828	2.54469	5e-05	0.000295522	yes
XLOC_001010	XLOC_001010	Zm00001d029562	1:76238125-76238812	MP-genome	MS-genome	NOTEST	0	0	0	0	1	1	no
XLOC_001011	XLOC_001011	Zm00001d029563	1:76518612-76526416	MP-genome	MS-genome	OK	44.5796	5.71913	-2.96251	-2.29928	5e-05	0.000295522	yes
XLOC_001012	XLOC_001012	Zm00001d029564	1:76584637-76589606	MP-genome	MS-genome	NOTEST	0.220321	0	-inf	0	1	1	no
XLOC_001013	XLOC_001013	Zm00001d029568	1:76658392-76659887	MP-genome	MS-genome	NOTEST	0	0	0	0	1	1	no
XLOC_001014	XLOC_001014	Zm00001d029569	1:76738647-76741308	MP-genome	MS-genome	NOTEST	0	0	0	0	1	1	no
XLOC_001015	XLOC_001015	Zm00001d029570	1:76771827-76773600	MP-genome	MS-genome	NOTEST	0	0	0	0	1	1	no
XLOC_001016	XLOC_001016	Zm00001d029571	1:76848183-76858116	MP-genome	MS-genome	OK	2.87106	3.30042	0.201069	0.118106	0.78005	0.820715	no
XLOC_001017	XLOC_001017	Zm00001d029572	1:76869096-76877072	MP-genome	MS-genome	OK	2.0298	7.55091	1.89531	1.37409	0.0199	0.0454424	yes
XLOC_001018	XLOC_001018	Zm00001d029573	1:77065337-77070098	MP-genome	MS-genome	NOTEST	0.514592	0.0290687	-4.14589	0	1	1	no
XLOC_001019	XLOC_001019	Zm00001d029574	1:77114981-77117031	MP-genome	MS-genome	NOTEST	0	0	0	0	1	1	no
XLOC_001020	XLOC_001020	Zm00001d029575	1:77122774-77123626	MP-genome	MS-genome	NOTEST	0	0	0	0	1	1	no
XLOC_001021	XLOC_001021	Zm00001d029576	1:77168839-77175146	MP-genome	MS-genome	OK	32.559	18.0116	-0.854127	-0.816253	0.105	0.169941	no
XLOC_001022	XLOC_001022	Zm00001d029577	1:77398643-77401233	MP-genome	MS-genome	NOTEST	0.0354284	0	-inf	0	1	1	no
XLOC_001023	XLOC_001023	Zm00001d029579	1:77559840-77561051	MP-genome	MS-genome	NOTEST	0.892501	0.189846	-2.23302	0	1	1	no
XLOC_001024	XLOC_001024	Zm00001d029583	1:77839832-77840687	MP-genome	MS-genome	NOTEST	0	0	0	0	1	1	no
XLOC_001025	XLOC_001025	Zm00001d029585	1:77951688-77952879	MP-genome	MS-genome	NOTEST	0	0	0	0	1	1	no
XLOC_001026	XLOC_001026	Zm00001d029588	1:78029368-78030566	MP-genome	MS-genome	NOTEST	0	0	0	0	1	1	no
XLOC_001027	XLOC_001027	Zm00001d029595	1:78348952-78351415	MP-genome	MS-genome	OK	299.521	34.1096	-3.13441	-3.28368	5e-05	0.000295522	yes
XLOC_001028	XLOC_001028	Zm00001d029597	1:78379498-78405511	MP-genome	MS-genome	OK	3.00351	3.73502	0.314466	0.117717	0.84855	0.877807	no
XLOC_001029	XLOC_001029	Zm00001d029599	1:78539088-78540472	MP-genome	MS-genome	NOTEST	0	0.0197875	inf	0	1	1	no
XLOC_001030	XLOC_001030	Zm00001d029604	1:78770080-78773320	MP-genome	MS-genome	NOTEST	0	0	0	0	1	1	no
XLOC_001031	XLOC_001031	Zm00001d029606	1:78909785-78911160	MP-genome	MS-genome	NOTEST	0	0	0	0	1	1	no
XLOC_001032	XLOC_001032	Zm00001d029607	1:79004271-79006164	MP-genome	MS-genome	NOTEST	0.027957	0.00657313	-2.08856	0	1	1	no
XLOC_001033	XLOC_001033	Zm00001d029620	1:79984692-79986558	MP-genome	MS-genome	NOTEST	0.0156446	0.457383	4.86966	0	1	1	no
XLOC_001034	XLOC_001034	Zm00001d029634	1:80823366-80824177	MP-genome	MS-genome	NOTEST	0	0	0	0	1	1	no
XLOC_001035	XLOC_001035	Zm00001d029636	1:80857353-80859952	MP-genome	MS-genome	NOTEST	0.0893091	0	-inf	0	1	1	no
XLOC_001036	XLOC_001036	Zm00001d029637	1:80861685-80862310	MP-genome	MS-genome	OK	0.811382	0	-inf	-nan	0.0009	0.0035082	yes
XLOC_001037	XLOC_001037	Zm00001d029642	1:80918097-80921938	MP-genome	MS-genome	NOTEST	0.538043	0	-inf	0	1	1	no
XLOC_001038	XLOC_001038	Zm00001d029644	1:80923613-80926549	MP-genome	MS-genome	NOTEST	0.649798	0	-inf	0	1	1	no
XLOC_001039	XLOC_001039	Zm00001d029645	1:80944885-80947089	MP-genome	MS-genome	NOTEST	0	0.0988016	inf	0	1	1	no
XLOC_001040	XLOC_001040	Zm00001d029648	1:81308231-81312047	MP-genome	MS-genome	OK	0	1.53501	inf	-nan	5e-05	0.000295522	yes
XLOC_001041	XLOC_001041	Zm00001d029651	1:81338596-81343775	MP-genome	MS-genome	NOTEST	0	0.100963	inf	0	1	1	no
XLOC_001042	XLOC_001042	Zm00001d029657	1:81672413-81704357	MP-genome	MS-genome	OK	0.845983	5.31929	2.65253	1.07488	0.0297	0.0625273	no
XLOC_001043	XLOC_001043	Zm00001d029660	1:81704946-81705019	MP-genome	MS-genome	NOTEST	0	0	0	0	1	1	no
XLOC_001044	XLOC_001044	Zm00001d029662	1:81793903-81795995	MP-genome	MS-genome	NOTEST	0	0	0	0	1	1	no
XLOC_001045	XLOC_001045	Zm00001d029667	1:81894378-81896612	MP-genome	MS-genome	NOTEST	0	0	0	0	1	1	no
XLOC_001046	XLOC_001046	Zm00001d029668	1:81913857-81916091	MP-genome	MS-genome	NOTEST	0	0	0	0	1	1	no
XLOC_001047	XLOC_001047	Zm00001d029673	1:82101245-82103796	MP-genome	MS-genome	OK	12.1581	12.1732	0.00178398	0.00163971	0.99805	0.998515	no
XLOC_001048	XLOC_001048	Zm00001d029674	1:82234516-82237350	MP-genome	MS-genome	NOTEST	0.0338401	0.229889	2.76413	0	1	1	no
XLOC_001049	XLOC_001049	Zm00001d029675	1:82273477-82278371	MP-genome	MS-genome	NOTEST	0.0731664	0.070875	-0.0459058	0	1	1	no
XLOC_001050	XLOC_001050	Zm00001d029677	1:82381291-82382977	MP-genome	MS-genome	NOTEST	0	0	0	0	1	1	no
XLOC_001051	XLOC_001051	Zm00001d029679	1:82474256-82474886	MP-genome	MS-genome	NOTEST	0	0	0	0	1	1	no
XLOC_001052	XLOC_001052	Zm00001d029680	1:82524012-82527171	MP-genome	MS-genome	NOTEST	0	0.249163	inf	0	1	1	no
XLOC_001053	XLOC_001053	Zm00001d029681	1:82555546-82555900	MP-genome	MS-genome	NOTEST	0	0	0	0	1	1	no
XLOC_001054	XLOC_001054	Zm00001d029682	1:82565282-82566387	MP-genome	MS-genome	NOTEST	0	0.0243057	inf	0	1	1	no
XLOC_001055	XLOC_001055	Zm00001d029683	1:82567027-82569436	MP-genome	MS-genome	NOTEST	0	0	0	0	1	1	no
XLOC_001056	XLOC_001056	Zm00001d029693	1:82889294-82890302	MP-genome	MS-genome	NOTEST	0	0.0251108	inf	0	1	1	no
XLOC_001057	XLOC_001057	Zm00001d029697	1:83036894-83045156	MP-genome	MS-genome	OK	0.769103	3.92775	2.35246	0.904882	0.00405	0.0122928	yes
XLOC_001058	XLOC_001058	Zm00001d029699	1:83058554-83059659	MP-genome	MS-genome	NOTEST	0	0.149242	inf	0	1	1	no
XLOC_001059	XLOC_001059	Zm00001d029700	1:83119735-83120355	MP-genome	MS-genome	NOTEST	0	0	0	0	1	1	no
XLOC_001060	XLOC_001060	Zm00001d029701	1:83132969-83133833	MP-genome	MS-genome	NOTEST	0	0	0	0	1	1	no
XLOC_001061	XLOC_001061	Zm00001d029702	1:83166983-83167370	MP-genome	MS-genome	NOTEST	0	0	0	0	1	1	no
XLOC_001062	XLOC_001062	Zm00001d029703	1:83192077-83193405	MP-genome	MS-genome	NOTEST	0.0226487	0.148262	2.71065	0	1	1	no
XLOC_001063	XLOC_001063	Zm00001d029704	1:83198361-83199180	MP-genome	MS-genome	NOTEST	0	0	0	0	1	1	no
XLOC_001064	XLOC_001064	Zm00001d029705	1:83199589-83208877	MP-genome	MS-genome	OK	1.14204	2.70138	1.24208	0.630419	0.0333	0.0684186	no
XLOC_001065	XLOC_001065	Zm00001d029707	1:83264282-83265235	MP-genome	MS-genome	NOTEST	0	0.853359	inf	0	1	1	no
XLOC_001066	XLOC_001066	Zm00001d029708	1:83411024-83411720	MP-genome	MS-genome	NOTEST	0	0	0	0	1	1	no
XLOC_001067	XLOC_001067	Zm00001d029713	1:83593587-83596073	MP-genome	MS-genome	NOTEST	0	0	0	0	1	1	no
XLOC_001068	XLOC_001068	Zm00001d029714	1:83647800-83656803	MP-genome	MS-genome	OK	3.70906	6.58908	0.829022	0.584176	0.1437	0.216992	no
XLOC_001069	XLOC_001069	Zm00001d029718	1:83823526-83824309	MP-genome	MS-genome	NOTEST	0	0.0253328	inf	0	1	1	no
XLOC_001070	XLOC_001070	Zm00001d029719	1:84025754-84035792	MP-genome	MS-genome	OK	3.1796	14.7487	2.21367	1.64957	0.0007	0.00283986	yes
XLOC_001071	XLOC_001071	Zm00001d029722	1:84139122-84145156	MP-genome	MS-genome	OK	1.48408	3.23205	1.12288	0.597046	0.11925	0.187724	no
XLOC_001072	XLOC_001072	Zm00001d029723	1:84157845-84158853	MP-genome	MS-genome	NOTEST	0	2.80751	inf	0	1	1	no
XLOC_001073	XLOC_001073	Zm00001d029724	1:84159991-84160063	MP-genome	MS-genome	NOTEST	0	0	0	0	1	1	no
XLOC_001074	XLOC_001074	Zm00001d029725	1:84224820-84227369	MP-genome	MS-genome	OK	3.37369	2.81234	-0.262555	-0.210221	0.74615	0.791817	no
XLOC_001075	XLOC_001075	Zm00001d029729	1:84332805-84333802	MP-genome	MS-genome	NOTEST	0	0	0	0	1	1	no
XLOC_001076	XLOC_001076	Zm00001d029732	1:84348141-84350436	MP-genome	MS-genome	NOTEST	0.0382919	0	-inf	0	1	1	no
XLOC_001077	XLOC_001077	Zm00001d029742	1:84992626-84993265	MP-genome	MS-genome	NOTEST	0	0	0	0	1	1	no
XLOC_001078	XLOC_001078	Zm00001d029743	1:84994688-84996299	MP-genome	MS-genome	NOTEST	0.0913722	0	-inf	0	1	1	no
XLOC_001079	XLOC_001079	Zm00001d029744	1:85068068-85072051	MP-genome	MS-genome	NOTEST	0	0.529767	inf	0	1	1	no
XLOC_001080	XLOC_001080	Zm00001d029745	1:85097978-85099597	MP-genome	MS-genome	NOTEST	0	0	0	0	1	1	no
XLOC_001081	XLOC_001081	Zm00001d029747	1:85172703-85174464	MP-genome	MS-genome	NOTEST	0.285903	0.120409	-1.24758	0	1	1	no
XLOC_001082	XLOC_001082	Zm00001d029752	1:85474833-85477147	MP-genome	MS-genome	NOTEST	0	0	0	0	1	1	no
XLOC_001083	XLOC_001083	Zm00001d029753	1:85506042-85509564	MP-genome	MS-genome	OK	1151.81	68.1484	-4.07908	-3.02475	5e-05	0.000295522	yes
XLOC_001084	XLOC_001084	Zm00001d029756	1:85778008-85779548	MP-genome	MS-genome	OK	8.8867	13.117	0.561718	0.545267	0.3775	0.451575	no
XLOC_001085	XLOC_001085	Zm00001d029758	1:86001407-86007071	MP-genome	MS-genome	OK	1.61001	7.74517	2.26623	1.68362	0.00175	0.00610894	yes
XLOC_001086	XLOC_001086	Zm00001d029760	1:86031011-86032992	MP-genome	MS-genome	NOTEST	0.1185	0	-inf	0	1	1	no
XLOC_001087	XLOC_001087	Zm00001d029761	1:86062902-86065425	MP-genome	MS-genome	NOTEST	0	0	0	0	1	1	no
XLOC_001088	XLOC_001088	Zm00001d029762	1:86130013-86134531	MP-genome	MS-genome	NOTEST	0.777213	0.4599	-0.75699	0	1	1	no
XLOC_001089	XLOC_001089	Zm00001d029766	1:86197156-86199615	MP-genome	MS-genome	NOTEST	0	0	0	0	1	1	no
XLOC_001090	XLOC_001090	Zm00001d029772	1:86352221-86355516	MP-genome	MS-genome	OK	3.69994	3.47822	-0.0891531	-0.0707857	0.8938	0.914947	no
XLOC_001091	XLOC_001091	Zm00001d029773	1:86389150-86389666	MP-genome	MS-genome	NOTEST	0	0	0	0	1	1	no
XLOC_001092	XLOC_001092	Zm00001d029775	1:86455253-86455759	MP-genome	MS-genome	NOTEST	0	0	0	0	1	1	no
XLOC_001093	XLOC_001093	Zm00001d029777	1:86480373-86481381	MP-genome	MS-genome	NOTEST	0	0	0	0	1	1	no
XLOC_001094	XLOC_001094	Zm00001d029778	1:86529693-86530424	MP-genome	MS-genome	NOTEST	0	0.157556	inf	0	1	1	no
XLOC_001095	XLOC_001095	Zm00001d029783	1:86734086-86736135	MP-genome	MS-genome	NOTEST	0	0.266791	inf	0	1	1	no
XLOC_001096	XLOC_001096	Zm00001d029784	1:86745008-86745950	MP-genome	MS-genome	NOTEST	0	0	0	0	1	1	no
XLOC_001097	XLOC_001097	Zm00001d029785	1:86770299-86776371	MP-genome	MS-genome	NOTEST	0.378911	0.189978	-0.996026	0	1	1	no
XLOC_001098	XLOC_001098	Zm00001d029787	1:86784259-86785341	MP-genome	MS-genome	NOTEST	0	0	0	0	1	1	no
XLOC_001099	XLOC_001099	Zm00001d029792	1:87096327-87097200	MP-genome	MS-genome	OK	0	7.77607	inf	-nan	5e-05	0.000295522	yes
XLOC_001100	XLOC_001100	Zm00001d029794	1:87315066-87316028	MP-genome	MS-genome	NOTEST	0	0.504109	inf	0	1	1	no
XLOC_001101	XLOC_001101	Zm00001d029796	1:87323233-87323304	MP-genome	MS-genome	NOTEST	0	0	0	0	1	1	no
XLOC_001102	XLOC_001102	Zm00001d029798	1:87447245-87448133	MP-genome	MS-genome	NOTEST	0	0	0	0	1	1	no
XLOC_001103	XLOC_001103	Zm00001d029800	1:87468622-87469510	MP-genome	MS-genome	NOTEST	0	0.593647	inf	0	1	1	no
XLOC_001104	XLOC_001104	Zm00001d029804	1:87657944-87662786	MP-genome	MS-genome	NOTEST	0	0	0	0	1	1	no
XLOC_001105	XLOC_001105	Zm00001d029807	1:87791008-87793139	MP-genome	MS-genome	NOTEST	0	0	0	0	1	1	no
XLOC_001106	XLOC_001106	Zm00001d029809	1:87835100-87841671	MP-genome	MS-genome	OK	0.184893	1.27385	2.78443	0.143841	0.33715	0.411365	no
XLOC_001107	XLOC_001107	Zm00001d029810	1:88015143-88023582	MP-genome	MS-genome	OK	12.0294	303.524	4.65717	4.05782	5e-05	0.000295522	yes
XLOC_001108	XLOC_001108	Zm00001d029812	1:88072226-88073404	MP-genome	MS-genome	NOTEST	0	0	0	0	1	1	no
XLOC_001109	XLOC_001109	Zm00001d029814	1:88197223-88198631	MP-genome	MS-genome	NOTEST	0	0	0	0	1	1	no
XLOC_001110	XLOC_001110	Zm00001d029815	1:88272870-88273650	MP-genome	MS-genome	OK	15.7583	1.48946	-3.40325	-11.6967	0.09405	0.155722	no
XLOC_001111	XLOC_001111	Zm00001d029816	1:88322355-88323479	MP-genome	MS-genome	OK	4.02148	0	-inf	-nan	5e-05	0.000295522	yes
XLOC_001112	XLOC_001112	Zm00001d029818	1:88440567-88462988	MP-genome	MS-genome	OK	56.2248	26.0927	-1.10756	-0.827418	0.07215	0.126464	no
XLOC_001113	XLOC_001113	Zm00001d029822	1:88696530-88703297	MP-genome	MS-genome	NOTEST	0.134317	0.0810381	-0.728969	0	1	1	no
XLOC_001114	XLOC_001114	Zm00001d029823	1:88801805-88802468	MP-genome	MS-genome	NOTEST	0	0	0	0	1	1	no
XLOC_001115	XLOC_001115	Zm00001d029826	1:89004568-89011482	MP-genome	MS-genome	OK	1.51908	20.6152	3.76245	2.28489	5e-05	0.000295522	yes
XLOC_001116	XLOC_001116	Zm00001d029829	1:89157702-89163658	MP-genome	MS-genome	NOTEST	0	0.00987946	inf	0	1	1	no
XLOC_001117	XLOC_001117	Zm00001d029832	1:89260096-89271027	MP-genome	MS-genome	OK	4.57952	22.8987	2.32199	1.94648	0.00025	0.00120045	yes
XLOC_001118	XLOC_001118	Zm00001d029833	1:89356090-89363713	MP-genome	MS-genome	OK	0.900749	1.95176	1.11558	0.727918	0.1266	0.196493	no
XLOC_001119	XLOC_001119	Zm00001d029835	1:89474422-89475256	MP-genome	MS-genome	NOTEST	0	0	0	0	1	1	no
XLOC_001120	XLOC_001120	Zm00001d029836	1:89480273-89481750	MP-genome	MS-genome	NOTEST	0	0	0	0	1	1	no
XLOC_001121	XLOC_001121	Zm00001d029837	1:89483116-89483753	MP-genome	MS-genome	NOTEST	0	0	0	0	1	1	no
XLOC_001122	XLOC_001122	Zm00001d029838	1:89484087-89484694	MP-genome	MS-genome	NOTEST	0	0	0	0	1	1	no
XLOC_001123	XLOC_001123	Zm00001d029839	1:89562548-89567492	MP-genome	MS-genome	NOTEST	0.1501	0.0286448	-2.38958	0	1	1	no
XLOC_001124	XLOC_001124	Zm00001d029840	1:89587617-89589865	MP-genome	MS-genome	OK	2.32926	0.675435	-1.78598	-0.862379	0.05525	0.10243	no
XLOC_001125	XLOC_001125	Zm00001d029844	1:89748953-89749586	MP-genome	MS-genome	NOTEST	0	0	0	0	1	1	no
XLOC_001126	XLOC_001126	Zm00001d029848	1:89930072-89935999	MP-genome	MS-genome	OK	10.82	27.1329	1.32635	1.14799	0.02035	0.0462764	yes
XLOC_001127	XLOC_001127	Zm00001d029849	1:89947371-89952516	MP-genome	MS-genome	OK	1.14043	0.691969	-0.720798	-0.315156	0.287	0.360577	no
XLOC_001128	XLOC_001128	Zm00001d029851	1:90087214-90088432	MP-genome	MS-genome	OK	12.8058	0.903971	-3.82438	-8.15874	0.01175	0.0295954	yes
XLOC_001129	XLOC_001129	Zm00001d029852	1:90292760-90297408	MP-genome	MS-genome	NOTEST	0.336018	0.399686	0.250326	0	1	1	no
XLOC_001130	XLOC_001130	Zm00001d029853	1:90315516-90318180	MP-genome	MS-genome	OK	7.18	3.30788	-1.11808	-4.08538	0.6093	0.671339	no
XLOC_001131	XLOC_001131	Zm00001d029856	1:90494693-90507232	MP-genome	MS-genome	OK	1.81778	3.98807	1.13351	0.688334	0.2265	0.306411	no
XLOC_001132	XLOC_001132	Zm00001d029856	1:90494693-90507232	MP-genome	MS-genome	NOTEST	0.138188	0.0608388	-1.18356	0	1	1	no
XLOC_001133	XLOC_001133	Zm00001d029862	1:90963399-90964767	MP-genome	MS-genome	NOTEST	2.34092	0.0219153	-6.73899	0	1	1	no
XLOC_001134	XLOC_001134	Zm00001d029863	1:90965217-90965288	MP-genome	MS-genome	NOTEST	0	0	0	0	1	1	no
XLOC_001135	XLOC_001135	Zm00001d029864	1:90965547-90965618	MP-genome	MS-genome	NOTEST	0	0	0	0	1	1	no
XLOC_001136	XLOC_001136	Zm00001d029868	1:91135732-91139783	MP-genome	MS-genome	OK	1.16136	2.1157	0.865324	0.529264	0.24435	0.321983	no
XLOC_001137	XLOC_001137	Zm00001d029872	1:91251567-91258234	MP-genome	MS-genome	OK	514.696	2.91765	-7.46277	-4.87125	5e-05	0.000295522	yes
XLOC_001138	XLOC_001138	Zm00001d029873	1:91279798-91282098	MP-genome	MS-genome	NOTEST	0.962858	0	-inf	0	1	1	no
XLOC_001139	XLOC_001139	Zm00001d029874	1:91282691-91285316	MP-genome	MS-genome	OK	6.9192	0.0287208	-7.91237	-1.67535	0.2238	0.303928	no
XLOC_001140	XLOC_001140	Zm00001d029875	1:91421592-91425126	MP-genome	MS-genome	OK	2.33288	13.1168	2.49123	1.98357	0.001	0.0038294	yes
XLOC_001141	XLOC_001141	Zm00001d029878	1:91625269-91627450	MP-genome	MS-genome	OK	0.648577	11.4437	4.14113	2.88	0.00035	0.00159667	yes
XLOC_001142	XLOC_001142	Zm00001d029879	1:91814772-91819708	MP-genome	MS-genome	NOTEST	0	0	0	0	1	1	no
XLOC_001143	XLOC_001143	Zm00001d029883	1:91987576-91988973	MP-genome	MS-genome	NOTEST	0	0	0	0	1	1	no
XLOC_001144	XLOC_001144	Zm00001d029884	1:91990666-91991467	MP-genome	MS-genome	NOTEST	0	0	0	0	1	1	no
XLOC_001145	XLOC_001145	Zm00001d029885	1:92217233-92219505	MP-genome	MS-genome	NOTEST	0	0	0	0	1	1	no
XLOC_001146	XLOC_001146	Zm00001d029888	1:92327820-92333275	MP-genome	MS-genome	NOTEST	0.227865	0.00482848	-5.56047	0	1	1	no
XLOC_001147	XLOC_001147	Zm00001d029889	1:92552606-92564979	MP-genome	MS-genome	OK	5.71941	9.77161	0.772729	0.548275	0.1647	0.241065	no
XLOC_001148	XLOC_001148	Zm00001d029892	1:92733942-92735043	MP-genome	MS-genome	NOTEST	0	0	0	0	1	1	no
XLOC_001149	XLOC_001149	Zm00001d029893	1:92785997-92787072	MP-genome	MS-genome	NOTEST	0	0	0	0	1	1	no
XLOC_001150	XLOC_001150	Zm00001d029895	1:92848118-92851941	MP-genome	MS-genome	NOTEST	0	0.0296455	inf	0	1	1	no
XLOC_001151	XLOC_001151	Zm00001d029896	1:92897192-92898584	MP-genome	MS-genome	NOTEST	0.0217949	0	-inf	0	1	1	no
XLOC_001152	XLOC_001152	Zm00001d029897,Zm00001d029898	1:93133918-93138777	MP-genome	MS-genome	NOTEST	0	0	0	0	1	1	no
XLOC_001153	XLOC_001153	Zm00001d029902	1:93288907-93291071	MP-genome	MS-genome	NOTEST	0.667139	0	-inf	0	1	1	no
XLOC_001154	XLOC_001154	Zm00001d029903	1:93424791-93426256	MP-genome	MS-genome	NOTEST	0	0	0	0	1	1	no
XLOC_001155	XLOC_001155	Zm00001d029906	1:93520068-93521826	MP-genome	MS-genome	NOTEST	0	0.037674	inf	0	1	1	no
XLOC_001156	XLOC_001156	Zm00001d029907	1:93607425-93608645	MP-genome	MS-genome	OK	3.93213	229.924	5.8697	6.42566	5e-05	0.000295522	yes
XLOC_001157	XLOC_001157	Zm00001d029909	1:93678852-93701038	MP-genome	MS-genome	NOTEST	0	0	0	0	1	1	no
XLOC_001158	XLOC_001158	Zm00001d029910	1:93744450-93750150	MP-genome	MS-genome	OK	23.6869	12.3623	-0.938141	-0.802521	0.06565	0.117318	no
XLOC_001159	XLOC_001159	Zm00001d029912	1:93786403-93786472	MP-genome	MS-genome	NOTEST	0	0	0	0	1	1	no
XLOC_001160	XLOC_001160	Zm00001d029913	1:93847217-93848525	MP-genome	MS-genome	NOTEST	0	0	0	0	1	1	no
XLOC_001161	XLOC_001161	Zm00001d029916	1:94180760-94183368	MP-genome	MS-genome	NOTEST	0.268112	0	-inf	0	1	1	no
XLOC_001162	XLOC_001162	Zm00001d029917	1:94202203-94203229	MP-genome	MS-genome	NOTEST	0	0	0	0	1	1	no
XLOC_001163	XLOC_001163	Zm00001d029918	1:94336238-94343520	MP-genome	MS-genome	OK	1.46263	2.59583	0.827627	0.671723	0.2932	0.366864	no
XLOC_001164	XLOC_001164	Zm00001d029919	1:94344536-94349899	MP-genome	MS-genome	OK	2.62073	1.30726	-1.00342	-0.672499	0.2494	0.324215	no
XLOC_001165	XLOC_001165	Zm00001d029921	1:94473956-94476161	MP-genome	MS-genome	NOTEST	0	0.0142413	inf	0	1	1	no
XLOC_001166	XLOC_001166	Zm00001d029924	1:94651060-94653582	MP-genome	MS-genome	NOTEST	0.26097	0.49417	0.921126	0	1	1	no
XLOC_001167	XLOC_001167	Zm00001d029929	1:94856062-94858803	MP-genome	MS-genome	NOTEST	0	0	0	0	1	1	no
XLOC_001168	XLOC_001168	Zm00001d029932	1:94940935-94945167	MP-genome	MS-genome	OK	0.21595	9.6342	5.4794	4.48965	0.0126	0.0313393	yes
XLOC_001169	XLOC_001169	Zm00001d029934	1:95220120-95221774	MP-genome	MS-genome	OK	0.265959	11.4326	5.4258	2.10627	0.3306	0.404672	no
XLOC_001170	XLOC_001170	Zm00001d029937	1:95421200-95422724	MP-genome	MS-genome	NOTEST	0.0177486	0	-inf	0	1	1	no
XLOC_001171	XLOC_001171	Zm00001d029938	1:95642044-95656709	MP-genome	MS-genome	OK	19.7453	31.7455	0.68504	0.588462	0.18775	0.266607	no
XLOC_001172	XLOC_001172	Zm00001d029941	1:95814515-95814589	MP-genome	MS-genome	NOTEST	0	0	0	0	1	1	no
XLOC_001173	XLOC_001173	Zm00001d029943	1:95844368-95844441	MP-genome	MS-genome	NOTEST	0	0	0	0	1	1	no
XLOC_001174	XLOC_001174	Zm00001d029946	1:95962494-95966999	MP-genome	MS-genome	NOTEST	0.487648	0.39377	-0.308487	0	1	1	no
XLOC_001175	XLOC_001175	Zm00001d029947	1:96083306-96084227	MP-genome	MS-genome	NOTEST	0	0	0	0	1	1	no
XLOC_001176	XLOC_001176	Zm00001d029950	1:96145950-96147477	MP-genome	MS-genome	NOTEST	0.0885847	0.365446	2.04453	0	1	1	no
XLOC_001177	XLOC_001177	Zm00001d029958	1:96464266-96465291	MP-genome	MS-genome	NOTEST	0	0	0	0	1	1	no
XLOC_001178	XLOC_001178	Zm00001d029959	1:96468353-96470757	MP-genome	MS-genome	NOTEST	0	0	0	0	1	1	no
XLOC_001179	XLOC_001179	Zm00001d029960	1:96473603-96473677	MP-genome	MS-genome	NOTEST	0	0	0	0	1	1	no
XLOC_001180	XLOC_001180	Zm00001d029961	1:96571419-96571492	MP-genome	MS-genome	NOTEST	0	0	0	0	1	1	no
XLOC_001181	XLOC_001181	Zm00001d029963	1:96573407-96575415	MP-genome	MS-genome	NOTEST	0.419067	0	-inf	0	1	1	no
XLOC_001182	XLOC_001182	Zm00001d029964	1:96639687-96641941	MP-genome	MS-genome	NOTEST	0	0	0	0	1	1	no
XLOC_001183	XLOC_001183	Zm00001d029965	1:96701517-96704228	MP-genome	MS-genome	OK	0.32479	4.18957	3.68922	2.48107	0.1356	0.207393	no
XLOC_001184	XLOC_001184	Zm00001d029970	1:97044620-97046748	MP-genome	MS-genome	NOTEST	0	0	0	0	1	1	no
XLOC_001185	XLOC_001185	Zm00001d029973	1:97092720-97100691	MP-genome	MS-genome	OK	6.09769	10.3046	0.756952	0.520934	0.21305	0.292991	no
XLOC_001186	XLOC_001186	Zm00001d029974	1:97104475-97105441	MP-genome	MS-genome	NOTEST	0.0299732	2.46202	6.36003	0	1	1	no
XLOC_001187	XLOC_001187	Zm00001d029976	1:97209568-97214377	MP-genome	MS-genome	OK	955.531	17.2276	-5.79351	-4.33447	5e-05	0.000295522	yes
XLOC_001188	XLOC_001188	Zm00001d029978	1:97311623-97317291	MP-genome	MS-genome	OK	3.5856	2.18224	-0.716406	-0.376576	0.3656	0.439709	no
XLOC_001189	XLOC_001189	Zm00001d029979	1:97322757-97327037	MP-genome	MS-genome	OK	1.98058	2.18521	0.14185	0.109039	0.85575	0.883835	no
XLOC_001190	XLOC_001190	Zm00001d029980	1:97331765-97337093	MP-genome	MS-genome	OK	2.3901	3.35467	0.489098	0.246885	0.50735	0.577224	no
XLOC_001191	XLOC_001191	Zm00001d029987	1:97698096-97698974	MP-genome	MS-genome	NOTEST	0	0	0	0	1	1	no
XLOC_001192	XLOC_001192	Zm00001d029991	1:97887933-97889041	MP-genome	MS-genome	NOTEST	0	0	0	0	1	1	no
XLOC_001193	XLOC_001193	Zm00001d029992	1:97989714-98012316	MP-genome	MS-genome	NOTEST	0	0	0	0	1	1	no
XLOC_001194	XLOC_001194	Zm00001d029994	1:98229241-98231508	MP-genome	MS-genome	NOTEST	0	0	0	0	1	1	no
XLOC_001195	XLOC_001195	Zm00001d029995	1:98257222-98260515	MP-genome	MS-genome	NOTEST	0	0.244258	inf	0	1	1	no
XLOC_001196	XLOC_001196	Zm00001d029996	1:98331413-98332553	MP-genome	MS-genome	NOTEST	0	0.0108409	inf	0	1	1	no
XLOC_001197	XLOC_001197	Zm00001d029997	1:98382116-98384521	MP-genome	MS-genome	OK	1.85025	7.62579	2.04316	1.03492	0.1741	0.251776	no
XLOC_001198	XLOC_001198	Zm00001d030001	1:98395849-98397572	MP-genome	MS-genome	NOTEST	0	0	0	0	1	1	no
XLOC_001199	XLOC_001199	Zm00001d030002	1:98510055-98512418	MP-genome	MS-genome	NOTEST	0	0	0	0	1	1	no
XLOC_001200	XLOC_001200	Zm00001d030006	1:98793287-98794243	MP-genome	MS-genome	NOTEST	0	0	0	0	1	1	no
XLOC_001201	XLOC_001201	Zm00001d030007	1:98891018-98893883	MP-genome	MS-genome	NOTEST	0	0.0217522	inf	0	1	1	no
XLOC_001202	XLOC_001202	Zm00001d030010	1:98966768-98969288	MP-genome	MS-genome	OK	6.40248	15.3859	1.2649	1.30369	0.0378	0.0756438	no
XLOC_001203	XLOC_001203	Zm00001d030012	1:99314879-99319254	MP-genome	MS-genome	OK	0.95557	9.60887	3.32993	2.35867	5e-05	0.000295522	yes
XLOC_001204	XLOC_001204	Zm00001d030014	1:99420957-99424537	MP-genome	MS-genome	OK	387.552	32.5149	-3.57521	-2.33385	5e-05	0.000295522	yes
XLOC_001205	XLOC_001205	Zm00001d030016	1:99772448-99776664	MP-genome	MS-genome	NOTEST	0.29283	0.24509	-0.256747	0	1	1	no
XLOC_001206	XLOC_001206	Zm00001d030017	1:99828447-99829100	MP-genome	MS-genome	NOTEST	0	0	0	0	1	1	no
XLOC_001207	XLOC_001207	Zm00001d030019	1:99940330-99944552	MP-genome	MS-genome	OK	1.49123	4.24652	1.50978	0.815185	0.0655	0.117115	no
XLOC_001208	XLOC_001208	Zm00001d030020	1:99945343-99950682	MP-genome	MS-genome	OK	2677.18	126.044	-4.40872	-2.21839	0.00015	0.00077679	yes
XLOC_001209	XLOC_001209	Zm00001d030021	1:100085600-100090561	MP-genome	MS-genome	OK	1.62486	0.113129	-3.84428	-0.91615	0.0219	0.0490598	yes
XLOC_001210	XLOC_001210	Zm00001d030023	1:100385979-100387952	MP-genome	MS-genome	NOTEST	0	0	0	0	1	1	no
XLOC_001211	XLOC_001211	Zm00001d030026	1:100613957-100647262	MP-genome	MS-genome	OK	48.2483	11.6933	-2.0448	-1.50009	0.00085	0.00334393	yes
XLOC_001212	XLOC_001212	Zm00001d030030	1:100657979-100662543	MP-genome	MS-genome	NOTEST	0	0	0	0	1	1	no
XLOC_001213	XLOC_001213	Zm00001d030031	1:100836102-100840993	MP-genome	MS-genome	OK	75.9897	10.243	-2.89116	-2.55327	5e-05	0.000295522	yes
XLOC_001214	XLOC_001214	Zm00001d030032	1:101087718-101089690	MP-genome	MS-genome	NOTEST	0.0199324	0.334539	4.06899	0	1	1	no
XLOC_001215	XLOC_001215	Zm00001d030034	1:101177295-101179297	MP-genome	MS-genome	OK	0.790726	10.04	3.66644	1.99224	0.00205	0.00696958	yes
XLOC_001216	XLOC_001216	Zm00001d030037	1:101375206-101379033	MP-genome	MS-genome	NOTEST	0.0139065	0.353687	4.66865	0	1	1	no
XLOC_001217	XLOC_001217	Zm00001d030040	1:101466316-101468065	MP-genome	MS-genome	OK	0.101232	9.32977	6.5261	2.90199	0.04345	0.0845204	no
XLOC_001218	XLOC_001218	Zm00001d030041	1:101592588-101592677	MP-genome	MS-genome	NOTEST	0	0	0	0	1	1	no
XLOC_001219	XLOC_001219	Zm00001d030043	1:101711245-101722568	MP-genome	MS-genome	NOTEST	0	0	0	0	1	1	no
XLOC_001220	XLOC_001220	Zm00001d030044	1:101754200-101754289	MP-genome	MS-genome	NOTEST	0	0	0	0	1	1	no
XLOC_001221	XLOC_001221	Zm00001d030047	1:102024177-102025181	MP-genome	MS-genome	NOTEST	0	0	0	0	1	1	no
XLOC_001222	XLOC_001222	Zm00001d030051	1:102215686-102221905	MP-genome	MS-genome	OK	11.3549	4.14235	-1.4548	-1.34252	0.0031	0.00984573	yes
XLOC_001223	XLOC_001223	Zm00001d030053	1:102359350-102363384	MP-genome	MS-genome	NOTEST	0.14628	0.0135185	-3.43573	0	1	1	no
XLOC_001224	XLOC_001224	Zm00001d030056	1:102374432-102374803	MP-genome	MS-genome	NOTEST	0	0	0	0	1	1	no
XLOC_001225	XLOC_001225	Zm00001d030057	1:102376436-102378258	MP-genome	MS-genome	NOTEST	0	0	0	0	1	1	no
XLOC_001226	XLOC_001226	Zm00001d030059	1:102561059-102561768	MP-genome	MS-genome	NOTEST	0	0	0	0	1	1	no
XLOC_001227	XLOC_001227	Zm00001d030061	1:102710037-102723105	MP-genome	MS-genome	OK	1.96933	3.43746	0.803637	0.594062	0.1689	0.245861	no
XLOC_001228	XLOC_001228	Zm00001d030063	1:102953024-102967621	MP-genome	MS-genome	NOTEST	0	0	0	0	1	1	no
XLOC_001229	XLOC_001229	Zm00001d030064	1:102953024-102967621	MP-genome	MS-genome	NOTEST	0	0	0	0	1	1	no
XLOC_001230	XLOC_001230	Zm00001d030067	1:103085030-103086221	MP-genome	MS-genome	NOTEST	0	0	0	0	1	1	no
XLOC_001231	XLOC_001231	Zm00001d030068	1:103202252-103204412	MP-genome	MS-genome	NOTEST	0	2.08241	inf	0	1	1	no
XLOC_001232	XLOC_001232	Zm00001d030070	1:103299211-103301753	MP-genome	MS-genome	NOTEST	0	0	0	0	1	1	no
XLOC_001233	XLOC_001233	Zm00001d030072	1:103373765-103374379	MP-genome	MS-genome	NOTEST	0	0	0	0	1	1	no
XLOC_001234	XLOC_001234	Zm00001d030073	1:103631544-103632715	MP-genome	MS-genome	NOTEST	0	0	0	0	1	1	no
XLOC_001235	XLOC_001235	Zm00001d030074	1:103634380-103637965	MP-genome	MS-genome	NOTEST	0.500674	0.584556	0.22347	0	1	1	no
XLOC_001236	XLOC_001236	Zm00001d030076	1:103900651-103901825	MP-genome	MS-genome	OK	0.509285	23.6216	5.53549	2.49911	0.07985	0.136966	no
XLOC_001237	XLOC_001237	Zm00001d030080	1:104119710-104120879	MP-genome	MS-genome	OK	82.9312	10.0009	-3.05178	-3.22331	5e-05	0.000295522	yes
XLOC_001238	XLOC_001238	Zm00001d030090	1:104849145-104852816	MP-genome	MS-genome	NOTEST	0.0984498	0.157022	0.673507	0	1	1	no
XLOC_001239	XLOC_001239	Zm00001d030093	1:105073055-105073732	MP-genome	MS-genome	NOTEST	0	0	0	0	1	1	no
XLOC_001240	XLOC_001240	Zm00001d030094	1:105181710-105186026	MP-genome	MS-genome	OK	3.28024	7.12238	1.11856	0.745335	0.09525	0.15731	no
XLOC_001241	XLOC_001241	Zm00001d030095	1:105495064-105498733	MP-genome	MS-genome	NOTEST	0	0.00371942	inf	0	1	1	no
XLOC_001242	XLOC_001242	Zm00001d030096	1:105529114-105532226	MP-genome	MS-genome	OK	0.131175	1.11257	3.08433	0.708378	0.0938	0.155396	no
XLOC_001243	XLOC_001243	Zm00001d030099	1:105647013-105648033	MP-genome	MS-genome	NOTEST	0	0	0	0	1	1	no
XLOC_001244	XLOC_001244	Zm00001d030100	1:105695539-105696196	MP-genome	MS-genome	NOTEST	0	0	0	0	1	1	no
XLOC_001245	XLOC_001245	Zm00001d030105	1:105944591-105948305	MP-genome	MS-genome	NOTEST	0	0	0	0	1	1	no
XLOC_001246	XLOC_001246	Zm00001d030106	1:106122815-106129515	MP-genome	MS-genome	NOTEST	0.658703	0.624298	-0.0773917	0	1	1	no
XLOC_001247	XLOC_001247	Zm00001d030108	1:106180424-106186974	MP-genome	MS-genome	OK	100.058	24.0356	-2.05759	-1.3554	0.00065	0.00266986	yes
XLOC_001248	XLOC_001248	Zm00001d030109	1:106376177-106378884	MP-genome	MS-genome	NOTEST	0.205229	0.273587	0.414763	0	1	1	no
XLOC_001249	XLOC_001249	Zm00001d030116	1:107042926-107056687	MP-genome	MS-genome	OK	1.18746	18.7086	3.97775	2.67189	0.0001	0.00054716	yes
XLOC_001250	XLOC_001250	Zm00001d030121	1:107181208-107185354	MP-genome	MS-genome	NOTEST	0.0425677	0	-inf	0	1	1	no
XLOC_001251	XLOC_001251	Zm00001d030124	1:107460665-107465036	MP-genome	MS-genome	NOTEST	0	0	0	0	1	1	no
XLOC_001252	XLOC_001252	Zm00001d030134	1:108360900-108369330	MP-genome	MS-genome	NOTEST	0.00729519	0	-inf	0	1	1	no
XLOC_001253	XLOC_001253	Zm00001d030136	1:108371938-108373055	MP-genome	MS-genome	NOTEST	0	0.163915	inf	0	1	1	no
XLOC_001254	XLOC_001254	Zm00001d030139	1:108483336-108484748	MP-genome	MS-genome	NOTEST	0	0	0	0	1	1	no
XLOC_001255	XLOC_001255	Zm00001d030143	1:108592133-108595742	MP-genome	MS-genome	OK	12.4041	1.012	-3.61554	-2.73644	5e-05	0.000295522	yes
XLOC_001256	XLOC_001256	Zm00001d030148	1:108714458-108726921	MP-genome	MS-genome	OK	6.33638	13.5726	1.09897	0.926595	0.07285	0.127423	no
XLOC_001257	XLOC_001257	Zm00001d030152	1:109046444-109047845	MP-genome	MS-genome	OK	42.4056	7.62432	-2.47557	-3.05002	0.00015	0.00077679	yes
XLOC_001258	XLOC_001258	Zm00001d030161	1:109710092-109710714	MP-genome	MS-genome	NOTEST	0.602854	0	-inf	0	1	1	no
XLOC_001259	XLOC_001259	Zm00001d030162	1:109714835-109715463	MP-genome	MS-genome	NOTEST	0	0	0	0	1	1	no
XLOC_001260	XLOC_001260	Zm00001d030163	1:109742558-109745194	MP-genome	MS-genome	NOTEST	0.0155541	0.154189	3.30933	0	1	1	no
XLOC_001261	XLOC_001261	Zm00001d030164	1:109844575-109871086	MP-genome	MS-genome	OK	3.82508	0.904349	-2.08054	-1.28637	0.00145	0.00522266	yes
XLOC_001262	XLOC_001262	Zm00001d030168	1:110015220-110015965	MP-genome	MS-genome	NOTEST	0	0	0	0	1	1	no
XLOC_001263	XLOC_001263	Zm00001d030169	1:110061562-110078934	MP-genome	MS-genome	NOTEST	0	0	0	0	1	1	no
XLOC_001264	XLOC_001264	Zm00001d030171	1:110297473-110299921	MP-genome	MS-genome	NOTEST	0	0	0	0	1	1	no
XLOC_001265	XLOC_001265	Zm00001d030174	1:110508511-110509792	MP-genome	MS-genome	NOTEST	0	0	0	0	1	1	no
XLOC_001266	XLOC_001266	Zm00001d030176	1:110660705-110660888	MP-genome	MS-genome	NOTEST	0	0	0	0	1	1	no
XLOC_001267	XLOC_001267	Zm00001d030180	1:110825775-110826168	MP-genome	MS-genome	NOTEST	0	0	0	0	1	1	no
XLOC_001268	XLOC_001268	Zm00001d030183	1:111117543-111123916	MP-genome	MS-genome	NOTEST	0	0	0	0	1	1	no
XLOC_001269	XLOC_001269	Zm00001d030184	1:111872706-111923924	MP-genome	MS-genome	OK	3.99619	5.21357	0.383647	0.308894	0.52275	0.591512	no
XLOC_001270	XLOC_001270	Zm00001d030189	1:112085094-112086411	MP-genome	MS-genome	NOTEST	0	0	0	0	1	1	no
XLOC_001271	XLOC_001271	Zm00001d030197	1:112814380-112814454	MP-genome	MS-genome	NOTEST	0	0	0	0	1	1	no
XLOC_001272	XLOC_001272	Zm00001d030199	1:112977907-112980275	MP-genome	MS-genome	NOTEST	0	0	0	0	1	1	no
XLOC_001273	XLOC_001273	Zm00001d030202	1:113004977-113005050	MP-genome	MS-genome	NOTEST	0	0	0	0	1	1	no
XLOC_001274	XLOC_001274	Zm00001d030207,Zm00001d030208	1:113121804-113124364	MP-genome	MS-genome	NOTEST	0.242955	0.717651	1.56259	0	1	1	no
XLOC_001275	XLOC_001275	Zm00001d030212	1:113399320-113402153	MP-genome	MS-genome	NOTEST	0	0.0285939	inf	0	1	1	no
XLOC_001276	XLOC_001276	Zm00001d030213	1:113434605-113438057	MP-genome	MS-genome	NOTEST	0	0	0	0	1	1	no
XLOC_001277	XLOC_001277	Zm00001d030214	1:113477267-113478896	MP-genome	MS-genome	NOTEST	0	0	0	0	1	1	no
XLOC_001278	XLOC_001278	Zm00001d030216	1:113613326-113617911	MP-genome	MS-genome	NOTEST	0.0490606	0	-inf	0	1	1	no
XLOC_001279	XLOC_001279	Zm00001d030217	1:113696771-113712522	MP-genome	MS-genome	OK	16.5638	53.6631	1.6959	1.19356	0.0076	0.0207035	yes
XLOC_001280	XLOC_001280	Zm00001d030218	1:113763279-113766247	MP-genome	MS-genome	OK	1577.41	3.83089	-8.68566	-8.63153	5e-05	0.000295522	yes
XLOC_001281	XLOC_001281	Zm00001d030223	1:114094769-114096277	MP-genome	MS-genome	OK	2.63984	22.0694	3.06353	2.38581	0.00035	0.00159667	yes
XLOC_001282	XLOC_001282	Zm00001d030227	1:114444411-114445185	MP-genome	MS-genome	NOTEST	0	0	0	0	1	1	no
XLOC_001283	XLOC_001283	Zm00001d030229	1:114513402-114514301	MP-genome	MS-genome	NOTEST	0	0	0	0	1	1	no
XLOC_001284	XLOC_001284	Zm00001d030231	1:114871270-114880505	MP-genome	MS-genome	OK	1.73036	4.70504	1.44313	0.914186	0.0312	0.0650726	no
XLOC_001285	XLOC_001285	Zm00001d030236	1:115306969-115307682	MP-genome	MS-genome	NOTEST	0	0	0	0	1	1	no
XLOC_001286	XLOC_001286	Zm00001d030240	1:115468025-115470015	MP-genome	MS-genome	NOTEST	0	0	0	0	1	1	no
XLOC_001287	XLOC_001287	Zm00001d030243	1:115848318-115848391	MP-genome	MS-genome	NOTEST	0	0	0	0	1	1	no
XLOC_001288	XLOC_001288	Zm00001d030244	1:115848450-115848534	MP-genome	MS-genome	NOTEST	0	0	0	0	1	1	no
XLOC_001289	XLOC_001289	Zm00001d030245	1:115848881-115848955	MP-genome	MS-genome	NOTEST	0	0	0	0	1	1	no
XLOC_001290	XLOC_001290	Zm00001d030250	1:116773991-116777183	MP-genome	MS-genome	NOTEST	0.0143757	0.998063	6.11742	0	1	1	no
XLOC_001291	XLOC_001291	Zm00001d030251	1:116811698-116813033	MP-genome	MS-genome	NOTEST	0	0	0	0	1	1	no
XLOC_001292	XLOC_001292	Zm00001d030255	1:116942839-116943186	MP-genome	MS-genome	NOTEST	0	0	0	0	1	1	no
XLOC_001293	XLOC_001293	Zm00001d030256	1:117002473-117006192	MP-genome	MS-genome	OK	16.9712	8.94267	-0.924311	-0.740516	0.0884	0.148381	no
XLOC_001294	XLOC_001294	Zm00001d030261	1:117216447-117216960	MP-genome	MS-genome	NOTEST	0	0	0	0	1	1	no
XLOC_001295	XLOC_001295	Zm00001d030262	1:117245699-117246281	MP-genome	MS-genome	NOTEST	0	0	0	0	1	1	no
XLOC_001296	XLOC_001296	Zm00001d030266	1:117619932-117695083	MP-genome	MS-genome	OK	212.745	54.5895	-1.96243	-1.26726	0.0048	0.0141284	yes
XLOC_001297	XLOC_001297	Zm00001d030274	1:118296819-118297026	MP-genome	MS-genome	NOTEST	0	0	0	0	1	1	no
XLOC_001298	XLOC_001298	Zm00001d030275	1:118377066-118379401	MP-genome	MS-genome	NOTEST	0	0	0	0	1	1	no
XLOC_001299	XLOC_001299	Zm00001d030276	1:118395625-118397960	MP-genome	MS-genome	NOTEST	0	0	0	0	1	1	no
XLOC_001300	XLOC_001300	Zm00001d030277	1:118415046-118417551	MP-genome	MS-genome	OK	24.1692	3.2728	-2.88457	-1.60289	0.0032	0.0101075	yes
XLOC_001301	XLOC_001301	Zm00001d030279	1:118603235-118603761	MP-genome	MS-genome	NOTEST	0	0	0	0	1	1	no
XLOC_001302	XLOC_001302	Zm00001d030297	1:120263197-120268532	MP-genome	MS-genome	NOTEST	0.644889	0	-inf	0	1	1	no
XLOC_001303	XLOC_001303	Zm00001d030299	1:120673741-120686381	MP-genome	MS-genome	OK	15.4195	3.24054	-2.25045	-1.62742	0.00115	0.00430335	yes
XLOC_001304	XLOC_001304	Zm00001d030301	1:120802389-120812980	MP-genome	MS-genome	OK	0.260916	2.4368	3.22333	1.09229	0.2209	0.300955	no
XLOC_001305	XLOC_001305	Zm00001d030304	1:121172255-121174236	MP-genome	MS-genome	NOTEST	0.303	0	-inf	0	1	1	no
XLOC_001306	XLOC_001306	Zm00001d030305	1:121211810-121213196	MP-genome	MS-genome	NOTEST	0	0	0	0	1	1	no
XLOC_001307	XLOC_001307	Zm00001d030306	1:121223565-121228452	MP-genome	MS-genome	NOTEST	0.024725	0.0985055	1.99424	0	1	1	no
XLOC_001308	XLOC_001308	Zm00001d030308	1:121352959-121354912	MP-genome	MS-genome	NOTEST	0.44234	0.250739	-0.81897	0	1	1	no
XLOC_001309	XLOC_001309	Zm00001d030312	1:121800629-121814864	MP-genome	MS-genome	NOTEST	0	0	0	0	1	1	no
XLOC_001310	XLOC_001310	Zm00001d030316	1:122018878-122020803	MP-genome	MS-genome	NOTEST	0.0247097	0.0693028	1.48784	0	1	1	no
XLOC_001311	XLOC_001311	Zm00001d030334	1:122989077-122990057	MP-genome	MS-genome	NOTEST	0	0	0	0	1	1	no
XLOC_001312	XLOC_001312	Zm00001d030341	1:123440639-123463706	MP-genome	MS-genome	NOTEST	0.0327239	0.0764021	1.22327	0	1	1	no
XLOC_001313	XLOC_001313	Zm00001d030351	1:124516339-124517404	MP-genome	MS-genome	NOTEST	0	0	0	0	1	1	no
XLOC_001314	XLOC_001314	Zm00001d030359	1:125680309-125683149	MP-genome	MS-genome	NOTEST	0	0	0	0	1	1	no
XLOC_001315	XLOC_001315	Zm00001d030361	1:126093182-126094591	MP-genome	MS-genome	NOTEST	0.0206812	0	-inf	0	1	1	no
XLOC_001316	XLOC_001316	Zm00001d030364	1:126597853-126599207	MP-genome	MS-genome	NOTEST	0	0	0	0	1	1	no
XLOC_001317	XLOC_001317	Zm00001d030370	1:126797518-126800598	MP-genome	MS-genome	OK	5.4252	3.55852	-0.608398	-0.492686	0.292	0.365575	no
XLOC_001318	XLOC_001318	Zm00001d030372	1:126990767-126997787	MP-genome	MS-genome	NOTEST	0.293529	0.139591	-1.0723	0	1	1	no
XLOC_001319	XLOC_001319	Zm00001d030374	1:127338707-127340306	MP-genome	MS-genome	NOTEST	0	0	0	0	1	1	no
XLOC_001320	XLOC_001320	Zm00001d030376	1:127344673-127353195	MP-genome	MS-genome	NOTEST	0	0	0	0	1	1	no
XLOC_001321	XLOC_001321	Zm00001d030380	1:127549695-127552596	MP-genome	MS-genome	NOTEST	0.387232	0.201562	-0.941975	0	1	1	no
XLOC_001322	XLOC_001322	Zm00001d030388	1:128511543-128512044	MP-genome	MS-genome	NOTEST	0	0	0	0	1	1	no
XLOC_001323	XLOC_001323	Zm00001d030391	1:128840476-128843676	MP-genome	MS-genome	NOTEST	0	0	0	0	1	1	no
XLOC_001324	XLOC_001324	Zm00001d030400	1:129362696-129363188	MP-genome	MS-genome	NOTEST	0	0	0	0	1	1	no
XLOC_001325	XLOC_001325	Zm00001d030402	1:129889302-129891523	MP-genome	MS-genome	NOTEST	0	0	0	0	1	1	no
XLOC_001326	XLOC_001326	Zm00001d030406	1:130029429-130045459	MP-genome	MS-genome	NOTEST	0	0	0	0	1	1	no
XLOC_001327	XLOC_001327	Zm00001d030412	1:130367379-130370495	MP-genome	MS-genome	NOTEST	0.0244809	0.0192294	-0.348343	0	1	1	no
XLOC_001328	XLOC_001328	Zm00001d030419	1:131264266-131265717	MP-genome	MS-genome	NOTEST	0	0.314322	inf	0	1	1	no
XLOC_001329	XLOC_001329	Zm00001d030420	1:131268160-131269577	MP-genome	MS-genome	NOTEST	0.0408697	0	-inf	0	1	1	no
XLOC_001330	XLOC_001330	Zm00001d030422	1:131281886-131300922	MP-genome	MS-genome	NOTEST	0.0742538	0.199458	1.42555	0	1	1	no
XLOC_001331	XLOC_001331	Zm00001d030423	1:131314224-131316465	MP-genome	MS-genome	NOTEST	0	0	0	0	1	1	no
XLOC_001332	XLOC_001332	Zm00001d030433	1:132643879-132643966	MP-genome	MS-genome	NOTEST	0	0	0	0	1	1	no
XLOC_001333	XLOC_001333	Zm00001d030439	1:133047433-133047520	MP-genome	MS-genome	NOTEST	0	0	0	0	1	1	no
XLOC_001334	XLOC_001334	Zm00001d030441	1:133058252-133058325	MP-genome	MS-genome	NOTEST	0	0	0	0	1	1	no
XLOC_001335	XLOC_001335	Zm00001d030443	1:133061833-133062349	MP-genome	MS-genome	NOTEST	0	0.0440573	inf	0	1	1	no
XLOC_001336	XLOC_001336	Zm00001d030445	1:133150669-133150756	MP-genome	MS-genome	NOTEST	0	0	0	0	1	1	no
XLOC_001337	XLOC_001337	Zm00001d030446	1:133177171-133177684	MP-genome	MS-genome	NOTEST	0	0	0	0	1	1	no
XLOC_001338	XLOC_001338	Zm00001d030448	1:133239913-133239986	MP-genome	MS-genome	NOTEST	0	0	0	0	1	1	no
XLOC_001339	XLOC_001339	Zm00001d030449	1:133245114-133245187	MP-genome	MS-genome	NOTEST	0	0	0	0	1	1	no
XLOC_001340	XLOC_001340	Zm00001d030455	1:133692027-133692100	MP-genome	MS-genome	NOTEST	0	0	0	0	1	1	no
XLOC_001341	XLOC_001341	Zm00001d030464	1:134521007-134522680	MP-genome	MS-genome	NOTEST	0.180221	0.255301	0.502435	0	1	1	no
XLOC_001342	XLOC_001342	Zm00001d030479	1:136610640-136612155	MP-genome	MS-genome	NOTEST	0.084824	0.652091	2.94253	0	1	1	no
XLOC_001343	XLOC_001343	Zm00001d030485	1:136738713-136739465	MP-genome	MS-genome	NOTEST	0	0	0	0	1	1	no
XLOC_001344	XLOC_001344	Zm00001d030494	1:137947282-137948557	MP-genome	MS-genome	NOTEST	0	0	0	0	1	1	no
XLOC_001345	XLOC_001345	Zm00001d030496	1:138703291-138711961	MP-genome	MS-genome	OK	2.58627	24.1045	3.22036	2.72227	0.0008	0.00318025	yes
XLOC_001346	XLOC_001346	Zm00001d030498	1:139331870-139332113	MP-genome	MS-genome	NOTEST	0	0	0	0	1	1	no
XLOC_001347	XLOC_001347	Zm00001d030501	1:139697428-139701480	MP-genome	MS-genome	NOTEST	0	0	0	0	1	1	no
XLOC_001348	XLOC_001348	Zm00001d030506	1:140052048-140055625	MP-genome	MS-genome	OK	73.7906	14.3348	-2.36391	-1.80301	0.0001	0.00054716	yes
XLOC_001349	XLOC_001349	Zm00001d030508	1:140235549-140243657	MP-genome	MS-genome	OK	2.00293	10.2835	2.36015	1.80702	0.0035	0.010899	yes
XLOC_001350	XLOC_001350	Zm00001d030509	1:140364655-140376186	MP-genome	MS-genome	OK	12.8756	9.68789	-0.410381	-0.39864	0.53755	0.605282	no
XLOC_001351	XLOC_001351	Zm00001d030513	1:140679256-140680084	MP-genome	MS-genome	NOTEST	0	0	0	0	1	1	no
XLOC_001352	XLOC_001352	Zm00001d030517	1:140848954-140851172	MP-genome	MS-genome	NOTEST	0	0	0	0	1	1	no
XLOC_001353	XLOC_001353	Zm00001d030523	1:141151917-141161050	MP-genome	MS-genome	NOTEST	0.958036	0.835088	-0.198152	0	1	1	no
XLOC_001354	XLOC_001354	Zm00001d030526	1:141705733-141709496	MP-genome	MS-genome	OK	272.068	0.644424	-8.72174	-11.8326	5e-05	0.000295522	yes
XLOC_001355	XLOC_001355	Zm00001d030527	1:141837962-141840802	MP-genome	MS-genome	OK	1.36416	8.92024	2.70907	2.07848	0.00025	0.00120045	yes
XLOC_001356	XLOC_001356	Zm00001d030529	1:142030971-142031706	MP-genome	MS-genome	NOTEST	0	0	0	0	1	1	no
XLOC_001357	XLOC_001357	Zm00001d030531	1:142157918-142158562	MP-genome	MS-genome	NOTEST	0	0	0	0	1	1	no
XLOC_001358	XLOC_001358	Zm00001d030532	1:142193025-142194949	MP-genome	MS-genome	NOTEST	0.0582659	0	-inf	0	1	1	no
XLOC_001359	XLOC_001359	Zm00001d030535	1:142275170-142278432	MP-genome	MS-genome	NOTEST	0	0	0	0	1	1	no
XLOC_001360	XLOC_001360	Zm00001d030548	1:143163534-143165480	MP-genome	MS-genome	NOTEST	0	0.320108	inf	0	1	1	no
XLOC_001361	XLOC_001361	Zm00001d030553	1:143419483-143422469	MP-genome	MS-genome	NOTEST	0	0	0	0	1	1	no
XLOC_001362	XLOC_001362	Zm00001d030555	1:143649092-143651483	MP-genome	MS-genome	NOTEST	0	0.0309524	inf	0	1	1	no
XLOC_001363	XLOC_001363	Zm00001d030556	1:143750001-143752321	MP-genome	MS-genome	NOTEST	0.0133631	0	-inf	0	1	1	no
XLOC_001364	XLOC_001364	Zm00001d030557	1:143971164-143976422	MP-genome	MS-genome	OK	40.2786	2.06944	-4.2827	-2.93533	5e-05	0.000295522	yes
XLOC_001365	XLOC_001365	Zm00001d030562	1:144194015-144197311	MP-genome	MS-genome	NOTEST	0	0	0	0	1	1	no
XLOC_001366	XLOC_001366	Zm00001d030563	1:144321281-144322084	MP-genome	MS-genome	NOTEST	0	0	0	0	1	1	no
XLOC_001367	XLOC_001367	Zm00001d030566	1:144612611-144613223	MP-genome	MS-genome	OK	25.4129	0	-inf	-nan	5e-05	0.000295522	yes
XLOC_001368	XLOC_001368	Zm00001d030572	1:144844136-144850901	MP-genome	MS-genome	NOTEST	0.811868	0	-inf	0	1	1	no
XLOC_001369	XLOC_001369	Zm00001d030573	1:144856406-144878212	MP-genome	MS-genome	OK	21.1746	20.802	-0.025612	-0.0224589	0.95655	0.965383	no
XLOC_001370	XLOC_001370	Zm00001d030575	1:144967165-144967510	MP-genome	MS-genome	NOTEST	0	0	0	0	1	1	no
XLOC_001371	XLOC_001371	Zm00001d030577	1:145543926-145545337	MP-genome	MS-genome	NOTEST	0.0339549	0.0149316	-1.18525	0	1	1	no
XLOC_001372	XLOC_001372	Zm00001d030579	1:145820511-145824791	MP-genome	MS-genome	OK	5.80008	69.6961	3.58693	3.09375	5e-05	0.000295522	yes
XLOC_001373	XLOC_001373	Zm00001d030584	1:146389913-146397654	MP-genome	MS-genome	OK	8.89763	50.526	2.50553	2.49684	5e-05	0.000295522	yes
XLOC_001374	XLOC_001374	Zm00001d030590	1:146741768-146742539	MP-genome	MS-genome	NOTEST	0	0	0	0	1	1	no
XLOC_001375	XLOC_001375	Zm00001d030591	1:146989370-146991581	MP-genome	MS-genome	NOTEST	0.0759848	0.0334267	-1.18471	0	1	1	no
XLOC_001376	XLOC_001376	Zm00001d030594	1:147224034-147224106	MP-genome	MS-genome	NOTEST	0	0	0	0	1	1	no
XLOC_001377	XLOC_001377	Zm00001d030595	1:147275757-147279068	MP-genome	MS-genome	NOTEST	0.0548673	0	-inf	0	1	1	no
XLOC_001378	XLOC_001378	Zm00001d030598	1:147514972-147540407	MP-genome	MS-genome	OK	6.07994	4.64965	-0.386936	-0.275506	0.48305	0.554053	no
XLOC_001379	XLOC_001379	Zm00001d030604	1:147996509-147997695	MP-genome	MS-genome	NOTEST	0	0	0	0	1	1	no
XLOC_001380	XLOC_001380	Zm00001d030609	1:148162034-148190548	MP-genome	MS-genome	OK	1.96984	3.2726	0.732354	0.499716	0.23625	0.315653	no
XLOC_001381	XLOC_001381	Zm00001d030610	1:148359933-148360261	MP-genome	MS-genome	NOTEST	0	0	0	0	1	1	no
XLOC_001382	XLOC_001382	Zm00001d030611	1:148397587-148397659	MP-genome	MS-genome	NOTEST	0	0	0	0	1	1	no
XLOC_001383	XLOC_001383	Zm00001d030617	1:148806102-148807147	MP-genome	MS-genome	NOTEST	0.835279	0.113772	-2.87611	0	1	1	no
XLOC_001384	XLOC_001384	Zm00001d030624	1:149517793-149522592	MP-genome	MS-genome	OK	0.635863	1.52007	1.25735	0.823304	0.10355	0.168084	no
XLOC_001385	XLOC_001385	Zm00001d030626	1:149605256-149616644	MP-genome	MS-genome	OK	2.51132	3.5393	0.495015	0.382179	0.4353	0.50822	no
XLOC_001386	XLOC_001386	Zm00001d030627	1:149688163-149696743	MP-genome	MS-genome	OK	3.49883	23.5652	2.75172	1.62978	0.00075	0.00301235	yes
XLOC_001387	XLOC_001387	Zm00001d030631	1:149836005-149838288	MP-genome	MS-genome	NOTEST	0	0	0	0	1	1	no
XLOC_001388	XLOC_001388	Zm00001d030639	1:150130068-150133395	MP-genome	MS-genome	OK	0.524889	2.32756	2.14874	1.14488	0.1359	0.207779	no
XLOC_001389	XLOC_001389	Zm00001d030640	1:150287614-150295914	MP-genome	MS-genome	OK	1.59337	4.76262	1.57967	0.868243	0.01765	0.0412922	yes
XLOC_001390	XLOC_001390	Zm00001d030642	1:150363398-150363758	MP-genome	MS-genome	OK	6.05479	0	-inf	-nan	0.0001	0.00054716	yes
XLOC_001391	XLOC_001391	Zm00001d030656	1:151221228-151225821	MP-genome	MS-genome	NOTEST	0.797451	0.535321	-0.574991	0	1	1	no
XLOC_001392	XLOC_001392	Zm00001d030659	1:151464302-151472649	MP-genome	MS-genome	OK	224.008	4.5013	-5.63706	-4.43353	5e-05	0.000295522	yes
XLOC_001393	XLOC_001393	Zm00001d030661	1:151627585-151634045	MP-genome	MS-genome	NOTEST	0.0264249	0.910996	5.10747	0	1	1	no
XLOC_001394	XLOC_001394	Zm00001d030662	1:151668077-151669645	MP-genome	MS-genome	NOTEST	0	0	0	0	1	1	no
XLOC_001395	XLOC_001395	Zm00001d030665	1:151874652-151884858	MP-genome	MS-genome	OK	1.42781	17.9219	3.64985	3.00101	0.00105	0.00398972	yes
XLOC_001396	XLOC_001396	Zm00001d030666	1:152032064-152040608	MP-genome	MS-genome	OK	27.4787	6.87233	-1.99944	-1.07075	0.00125	0.00460935	yes
XLOC_001397	XLOC_001397	Zm00001d030667	1:152108171-152108531	MP-genome	MS-genome	NOTEST	0	0	0	0	1	1	no
XLOC_001398	XLOC_001398	Zm00001d030677	1:152629438-152642557	MP-genome	MS-genome	OK	2.41322	9.83484	2.02694	1.36192	0.0083	0.0222411	yes
XLOC_001399	XLOC_001399	Zm00001d030679	1:152723427-152724374	MP-genome	MS-genome	NOTEST	0	0	0	0	1	1	no
XLOC_001400	XLOC_001400	Zm00001d030683	1:152852767-152854605	MP-genome	MS-genome	NOTEST	0.0381972	0.219394	2.52198	0	1	1	no
XLOC_001401	XLOC_001401	Zm00001d030684	1:152889880-152891571	MP-genome	MS-genome	NOTEST	0	0	0	0	1	1	no
XLOC_001402	XLOC_001402	Zm00001d030686	1:152962387-152962935	MP-genome	MS-genome	NOTEST	0	0	0	0	1	1	no
XLOC_001403	XLOC_001403	Zm00001d030687	1:152965274-152966705	MP-genome	MS-genome	NOTEST	0	0	0	0	1	1	no
XLOC_001404	XLOC_001404	Zm00001d030688	1:152992023-152995476	MP-genome	MS-genome	OK	32.8269	9.79455	-1.74483	-1.5239	0.0015	0.00537171	yes
XLOC_001405	XLOC_001405	Zm00001d030690	1:153223982-153226896	MP-genome	MS-genome	OK	4.08226	20.7102	2.3429	2.44488	0.00305	0.00971151	yes
XLOC_001406	XLOC_001406	Zm00001d030691	1:153357399-153359291	MP-genome	MS-genome	OK	9.94375	161.105	4.01807	4.93326	5e-05	0.000295522	yes
XLOC_001407	XLOC_001407	Zm00001d030693	1:153699765-153703568	MP-genome	MS-genome	NOTEST	0.156548	0	-inf	0	1	1	no
XLOC_001408	XLOC_001408	Zm00001d030694	1:153742903-153749377	MP-genome	MS-genome	OK	7.7584	21.6387	1.47978	1.35864	0.00315	0.00997404	yes
XLOC_001409	XLOC_001409	Zm00001d030698	1:154144313-154144817	MP-genome	MS-genome	OK	2.44661	0.478751	-2.35344	-1.60923	0.18855	0.2675	no
XLOC_001410	XLOC_001410	Zm00001d030701	1:154400173-154406420	MP-genome	MS-genome	OK	1.30149	21.301	4.03268	2.51076	5e-05	0.000295522	yes
XLOC_001411	XLOC_001411	Zm00001d030703	1:154504024-154504920	MP-genome	MS-genome	NOTEST	0	0	0	0	1	1	no
XLOC_001412	XLOC_001412	Zm00001d030707	1:154854395-154857054	MP-genome	MS-genome	NOTEST	0	0	0	0	1	1	no
XLOC_001413	XLOC_001413	Zm00001d030709	1:154958469-154963448	MP-genome	MS-genome	NOTEST	0	0	0	0	1	1	no
XLOC_001414	XLOC_001414	Zm00001d030710	1:154965180-154965819	MP-genome	MS-genome	NOTEST	0	0	0	0	1	1	no
XLOC_001415	XLOC_001415	Zm00001d030711	1:154987037-154990220	MP-genome	MS-genome	NOTEST	0.719458	0	-inf	0	1	1	no
XLOC_001416	XLOC_001416	Zm00001d030712	1:155196622-155201582	MP-genome	MS-genome	NOTEST	0	0.0574927	inf	0	1	1	no
XLOC_001417	XLOC_001417	Zm00001d030725	1:155959517-155963384	MP-genome	MS-genome	OK	24.6375	36.8798	0.581976	0.607369	0.29025	0.363766	no
XLOC_001418	XLOC_001418	Zm00001d030726	1:156047634-156049640	MP-genome	MS-genome	NOTEST	0.0271878	0.213456	2.97291	0	1	1	no
XLOC_001419	XLOC_001419	Zm00001d030727	1:156208992-156211073	MP-genome	MS-genome	NOTEST	0.234078	0.0563218	-2.05522	0	1	1	no
XLOC_001420	XLOC_001420	Zm00001d030730	1:156407699-156407772	MP-genome	MS-genome	NOTEST	0	0	0	0	1	1	no
XLOC_001421	XLOC_001421	Zm00001d030733	1:156692385-156700482	MP-genome	MS-genome	OK	517.772	1.5255	-8.40689	-5.68696	5e-05	0.000295522	yes
XLOC_001422	XLOC_001422	Zm00001d030734	1:156702979-156703052	MP-genome	MS-genome	NOTEST	0	0	0	0	1	1	no
XLOC_001423	XLOC_001423	Zm00001d030735	1:156787628-156788017	MP-genome	MS-genome	NOTEST	0	0	0	0	1	1	no
XLOC_001424	XLOC_001424	Zm00001d030738	1:156958972-156962027	MP-genome	MS-genome	NOTEST	0	0	0	0	1	1	no
XLOC_001425	XLOC_001425	Zm00001d030742	1:157497129-157511072	MP-genome	MS-genome	OK	1.46946	2.72813	0.892628	0.480441	0.3002	0.374058	no
XLOC_001426	XLOC_001426	Zm00001d030743	1:157518567-157519321	MP-genome	MS-genome	NOTEST	0	0	0	0	1	1	no
XLOC_001427	XLOC_001427	Zm00001d030744	1:157566432-157567911	MP-genome	MS-genome	NOTEST	0.303225	1.11712	1.88133	0	1	1	no
XLOC_001428	XLOC_001428	Zm00001d030748	1:158031933-158032197	MP-genome	MS-genome	OK	7.6235	0	-inf	-nan	0.00015	0.00077679	yes
XLOC_001429	XLOC_001429	Zm00001d030750	1:158117468-158117690	MP-genome	MS-genome	NOTEST	0	0	0	0	1	1	no
XLOC_001430	XLOC_001430	Zm00001d030753	1:158207700-158208153	MP-genome	MS-genome	NOTEST	0	0	0	0	1	1	no
XLOC_001431	XLOC_001431	Zm00001d030756	1:158275892-158278516	MP-genome	MS-genome	NOTEST	0	0	0	0	1	1	no
XLOC_001432	XLOC_001432	Zm00001d030764	1:158953014-158953884	MP-genome	MS-genome	NOTEST	0	0	0	0	1	1	no
XLOC_001433	XLOC_001433	Zm00001d030765	1:158954899-158958936	MP-genome	MS-genome	OK	0.994965	22.4924	4.49865	2.97419	5e-05	0.000295522	yes
XLOC_001434	XLOC_001434	Zm00001d030766	1:159018372-159022893	MP-genome	MS-genome	OK	0.326798	1.19419	1.86956	0.983879	0.07545	0.130953	no
XLOC_001435	XLOC_001435	Zm00001d030773	1:159067788-159070059	MP-genome	MS-genome	OK	0	2.00058	inf	-nan	5e-05	0.000295522	yes
XLOC_001436	XLOC_001436	Zm00001d030774	1:159112613-159127146	MP-genome	MS-genome	OK	62.4763	13.2343	-2.23903	-1.66757	0.0002	0.000993031	yes
XLOC_001437	XLOC_001437	Zm00001d030775	1:159139618-159140641	MP-genome	MS-genome	NOTEST	0	0	0	0	1	1	no
XLOC_001438	XLOC_001438	Zm00001d030777	1:159291663-159299959	MP-genome	MS-genome	NOTEST	0.020877	0.00280387	-2.89642	0	1	1	no
XLOC_001439	XLOC_001439	Zm00001d030786	1:159716362-159727649	MP-genome	MS-genome	NOTEST	0.205699	0.786311	1.93457	0	1	1	no
XLOC_001440	XLOC_001440	Zm00001d030787	1:159805303-159826120	MP-genome	MS-genome	NOTEST	0	0	0	0	1	1	no
XLOC_001441	XLOC_001441	Zm00001d030788	1:159827160-159827233	MP-genome	MS-genome	NOTEST	0	0	0	0	1	1	no
XLOC_001442	XLOC_001442	Zm00001d030790	1:159877874-159884491	MP-genome	MS-genome	OK	6.94473	14.9654	1.10764	0.946472	0.03595	0.0727311	no
XLOC_001443	XLOC_001443	Zm00001d030797	1:160156129-160157319	MP-genome	MS-genome	NOTEST	0	0	0	0	1	1	no
XLOC_001444	XLOC_001444	Zm00001d030799	1:160327501-160327574	MP-genome	MS-genome	NOTEST	0	0	0	0	1	1	no
XLOC_001445	XLOC_001445	Zm00001d030806	1:160783861-160786896	MP-genome	MS-genome	OK	0	4.15027	inf	-nan	5e-05	0.000295522	yes
XLOC_001446	XLOC_001446	Zm00001d030809	1:161199364-161204231	MP-genome	MS-genome	NOTEST	0	0.0959592	inf	0	1	1	no
XLOC_001447	XLOC_001447	Zm00001d030811	1:161322735-161323433	MP-genome	MS-genome	NOTEST	0	0	0	0	1	1	no
XLOC_001448	XLOC_001448	Zm00001d030815	1:161474184-161477711	MP-genome	MS-genome	NOTEST	0	0	0	0	1	1	no
XLOC_001449	XLOC_001449	Zm00001d030818	1:161702146-161716604	MP-genome	MS-genome	NOTEST	0	0	0	0	1	1	no
XLOC_001450	XLOC_001450	Zm00001d030819	1:161754532-161777747	MP-genome	MS-genome	NOTEST	0.0833445	0	-inf	0	1	1	no
XLOC_001451	XLOC_001451	Zm00001d030825	1:162018985-162019721	MP-genome	MS-genome	NOTEST	0	0	0	0	1	1	no
XLOC_001452	XLOC_001452	Zm00001d030827	1:162050268-162052045	MP-genome	MS-genome	NOTEST	0	0	0	0	1	1	no
XLOC_001453	XLOC_001453	Zm00001d030828	1:162055364-162056000	MP-genome	MS-genome	NOTEST	0	0	0	0	1	1	no
XLOC_001454	XLOC_001454	Zm00001d030829	1:162069076-162071012	MP-genome	MS-genome	NOTEST	0	0	0	0	1	1	no
XLOC_001455	XLOC_001455	Zm00001d030831	1:162193980-162196080	MP-genome	MS-genome	NOTEST	0	0	0	0	1	1	no
XLOC_001456	XLOC_001456	Zm00001d030832	1:162231718-162233777	MP-genome	MS-genome	NOTEST	0.0134818	0.755149	5.80767	0	1	1	no
XLOC_001457	XLOC_001457	Zm00001d030833	1:162240101-162241109	MP-genome	MS-genome	NOTEST	0.0569919	1.12336	4.30092	0	1	1	no
XLOC_001458	XLOC_001458	Zm00001d030834	1:162279663-162280982	MP-genome	MS-genome	NOTEST	0.0754007	0	-inf	0	1	1	no
XLOC_001459	XLOC_001459	Zm00001d030837	1:162455094-162458202	MP-genome	MS-genome	NOTEST	0.317067	0.0359534	-3.14059	0	1	1	no
XLOC_001460	XLOC_001460	Zm00001d030838	1:162461902-162463566	MP-genome	MS-genome	NOTEST	0	0	0	0	1	1	no
XLOC_001461	XLOC_001461	Zm00001d030841	1:162684141-162686159	MP-genome	MS-genome	NOTEST	0.240263	0.184733	-0.37917	0	1	1	no
XLOC_001462	XLOC_001462	Zm00001d030849	1:163154467-163156940	MP-genome	MS-genome	OK	1.22429	5.21546	2.09085	1.93328	0.00955	0.0249566	yes
XLOC_001463	XLOC_001463	Zm00001d030855	1:163526101-163526827	MP-genome	MS-genome	NOTEST	0	0	0	0	1	1	no
XLOC_001464	XLOC_001464	Zm00001d030858	1:163697125-163697959	MP-genome	MS-genome	NOTEST	0	0	0	0	1	1	no
XLOC_001465	XLOC_001465	Zm00001d030859	1:163875185-163880577	MP-genome	MS-genome	OK	5.23954	9.59601	0.872993	0.883097	0.1271	0.197053	no
XLOC_001466	XLOC_001466	Zm00001d030860	1:164016949-164031018	MP-genome	MS-genome	OK	1.11231	2.78518	1.32421	0.774038	0.0502	0.0948993	no
XLOC_001467	XLOC_001467	Zm00001d030862	1:164035613-164036858	MP-genome	MS-genome	NOTEST	0	0	0	0	1	1	no
XLOC_001468	XLOC_001468	Zm00001d030868	1:164196406-164205410	MP-genome	MS-genome	NOTEST	0.301002	0.620923	1.04464	0	1	1	no
XLOC_001469	XLOC_001469	Zm00001d030870	1:164365588-164368297	MP-genome	MS-genome	NOTEST	0	0.0671217	inf	0	1	1	no
XLOC_001470	XLOC_001470	Zm00001d030874	1:164821761-164822455	MP-genome	MS-genome	NOTEST	0	0	0	0	1	1	no
XLOC_001471	XLOC_001471	Zm00001d030879	1:165078839-165083962	MP-genome	MS-genome	NOTEST	0	0	0	0	1	1	no
XLOC_001472	XLOC_001472	Zm00001d030884	1:165256807-165256886	MP-genome	MS-genome	NOTEST	0	0	0	0	1	1	no
XLOC_001473	XLOC_001473	Zm00001d030888	1:165741226-165745488	MP-genome	MS-genome	OK	1.18035	0.108748	-3.44016	-1.41323	0.01785	0.0416864	yes
XLOC_001474	XLOC_001474	Zm00001d030892	1:166128617-166133279	MP-genome	MS-genome	OK	0.685854	2.38865	1.80022	0.959435	0.14175	0.214692	no
XLOC_001475	XLOC_001475	Zm00001d030893	1:166141956-166148221	MP-genome	MS-genome	OK	11.5243	3.51352	-1.7137	-1.12715	0.01515	0.036417	yes
XLOC_001476	XLOC_001476	Zm00001d030900	1:166624510-166627207	MP-genome	MS-genome	OK	0.502609	1.36304	1.43932	0.892742	0.10575	0.17088	no
XLOC_001477	XLOC_001477	Zm00001d030902	1:166630764-166633673	MP-genome	MS-genome	OK	1.10976	16.4046	3.88578	1.81227	0.03425	0.0699569	no
XLOC_001478	XLOC_001478	Zm00001d030907	1:166741909-166744810	MP-genome	MS-genome	OK	1.6579	0.131491	-3.65633	-1.29857	0.25985	0.333417	no
XLOC_001479	XLOC_001479	Zm00001d030908	1:166746685-166757307	MP-genome	MS-genome	NOTEST	0	0	0	0	1	1	no
XLOC_001480	XLOC_001480	Zm00001d030911	1:166811331-166812308	MP-genome	MS-genome	NOTEST	0	0	0	0	1	1	no
XLOC_001481	XLOC_001481	Zm00001d030915	1:167087180-167087501	MP-genome	MS-genome	NOTEST	0	0	0	0	1	1	no
XLOC_001482	XLOC_001482	Zm00001d030920	1:167480538-167521571	MP-genome	MS-genome	OK	2.81557	0.508545	-2.46898	-1.2201	0.01605	0.0381626	yes
XLOC_001483	XLOC_001483	Zm00001d030930	1:167554015-167554696	MP-genome	MS-genome	NOTEST	0	0	0	0	1	1	no
XLOC_001484	XLOC_001484	Zm00001d030934	1:167682891-167687081	MP-genome	MS-genome	OK	1.90332	0.865562	-1.13681	-0.499023	0.174	0.251662	no
XLOC_001485	XLOC_001485	Zm00001d030935	1:168021606-168091886	MP-genome	MS-genome	OK	27.3823	7.53431	-1.86169	-1.1653	0.0045	0.0133989	yes
XLOC_001486	XLOC_001486	Zm00001d030937	1:168391019-168397836	MP-genome	MS-genome	OK	1637.72	6.60958	-7.95291	-4.20828	5e-05	0.000295522	yes
XLOC_001487	XLOC_001487	Zm00001d030938	1:168398649-168398928	MP-genome	MS-genome	NOTEST	0	0	0	0	1	1	no
XLOC_001488	XLOC_001488	Zm00001d030940	1:168453786-168458127	MP-genome	MS-genome	NOTEST	0.181952	0.175846	-0.0492412	0	1	1	no
XLOC_001489	XLOC_001489	Zm00001d030941	1:168487035-168487887	MP-genome	MS-genome	NOTEST	0	0	0	0	1	1	no
XLOC_001490	XLOC_001490	Zm00001d030942	1:168488338-168493704	MP-genome	MS-genome	NOTEST	0	0	0	0	1	1	no
XLOC_001491	XLOC_001491	Zm00001d030945	1:168549310-168550507	MP-genome	MS-genome	NOTEST	0	0	0	0	1	1	no
XLOC_001492	XLOC_001492	Zm00001d030947	1:168612672-168630489	MP-genome	MS-genome	OK	12.2563	4.94233	-1.31026	-0.923616	0.03585	0.0725805	no
XLOC_001493	XLOC_001493	Zm00001d030950	1:168632483-168634076	MP-genome	MS-genome	NOTEST	0	0	0	0	1	1	no
XLOC_001494	XLOC_001494	Zm00001d030952	1:168646070-168649959	MP-genome	MS-genome	OK	0.616762	2.94484	2.2554	1.00186	0.1002	0.163821	no
XLOC_001495	XLOC_001495	Zm00001d030953	1:168697729-168709504	MP-genome	MS-genome	OK	6.16031	2.59586	-1.24679	-0.997649	0.0408	0.0803557	no
XLOC_001496	XLOC_001496	Zm00001d030954	1:168741763-168745611	MP-genome	MS-genome	OK	19.4754	4.38619	-2.15061	-1.9801	0.00085	0.00334393	yes
XLOC_001497	XLOC_001497	Zm00001d030955	1:168915203-168928386	MP-genome	MS-genome	OK	63.498	68.4805	0.108981	0.0944708	0.825	0.858463	no
XLOC_001498	XLOC_001498	Zm00001d030958	1:169037520-169044042	MP-genome	MS-genome	OK	2.85371	154.608	5.75963	3.83914	5e-05	0.000295522	yes
XLOC_001499	XLOC_001499	Zm00001d030960	1:169229480-169239762	MP-genome	MS-genome	OK	2.08525	6.23114	1.57928	1.27996	0.005	0.0146253	yes
XLOC_001500	XLOC_001500	Zm00001d030963	1:169507786-169508456	MP-genome	MS-genome	NOTEST	0	0	0	0	1	1	no
XLOC_001501	XLOC_001501	Zm00001d030964	1:169510013-169511244	MP-genome	MS-genome	NOTEST	0	0	0	0	1	1	no
XLOC_001502	XLOC_001502	Zm00001d030965	1:169557994-169558465	MP-genome	MS-genome	NOTEST	0	0	0	0	1	1	no
XLOC_001503	XLOC_001503	Zm00001d030968	1:169609307-169615972	MP-genome	MS-genome	OK	5.41769	20.4317	1.91506	1.49698	0.00415	0.0125478	yes
XLOC_001504	XLOC_001504	Zm00001d030971	1:170169838-170174596	MP-genome	MS-genome	NOTEST	0	0	0	0	1	1	no
XLOC_001505	XLOC_001505	Zm00001d030972	1:170184542-170189193	MP-genome	MS-genome	NOTEST	0	0	0	0	1	1	no
XLOC_001506	XLOC_001506	Zm00001d030975	1:170334422-170337201	MP-genome	MS-genome	OK	0.928048	11.021	3.56991	2.13327	0.0095	0.0248474	yes
XLOC_001507	XLOC_001507	Zm00001d030977	1:170452339-170452412	MP-genome	MS-genome	NOTEST	0	0	0	0	1	1	no
XLOC_001508	XLOC_001508	Zm00001d030981	1:171564538-171568092	MP-genome	MS-genome	NOTEST	0	0	0	0	1	1	no
XLOC_001509	XLOC_001509	Zm00001d030982	1:171818547-171823296	MP-genome	MS-genome	OK	3.60882	3.93152	0.123559	0.0878074	0.84775	0.877204	no
XLOC_001510	XLOC_001510	Zm00001d030986	1:172065912-172071656	MP-genome	MS-genome	NOTEST	0	0	0	0	1	1	no
XLOC_001511	XLOC_001511	Zm00001d030987	1:172154285-172155845	MP-genome	MS-genome	NOTEST	0.349925	0.247861	-0.497513	0	1	1	no
XLOC_001512	XLOC_001512	Zm00001d030990	1:172352529-172357352	MP-genome	MS-genome	NOTEST	0.377253	1.50381	1.99501	0	1	1	no
XLOC_001513	XLOC_001513	Zm00001d030991	1:172371569-172372142	MP-genome	MS-genome	NOTEST	0	0	0	0	1	1	no
XLOC_001514	XLOC_001514	Zm00001d030993	1:172414013-172414934	MP-genome	MS-genome	NOTEST	0.039733	0	-inf	0	1	1	no
XLOC_001515	XLOC_001515	Zm00001d030995	1:172452607-172457478	MP-genome	MS-genome	NOTEST	0.265065	0.556405	1.06979	0	1	1	no
XLOC_001516	XLOC_001516	Zm00001d030998	1:172695820-172725171	MP-genome	MS-genome	OK	175.574	7.47192	-4.55446	-3.59402	5e-05	0.000295522	yes
XLOC_001517	XLOC_001517	Zm00001d031001	1:172788847-172790004	MP-genome	MS-genome	NOTEST	0	0	0	0	1	1	no
XLOC_001518	XLOC_001518	Zm00001d031013	1:173396174-173402763	MP-genome	MS-genome	OK	1.4586	1.9745	0.436897	0.250159	0.56795	0.633875	no
XLOC_001519	XLOC_001519	Zm00001d031014	1:173441033-173445839	MP-genome	MS-genome	OK	0.535974	3.09857	2.53137	1.45306	0.0107	0.0274087	yes
XLOC_001520	XLOC_001520	Zm00001d031017	1:173658522-173659395	MP-genome	MS-genome	NOTEST	0	0	0	0	1	1	no
XLOC_001521	XLOC_001521	Zm00001d031018	1:173681222-173708331	MP-genome	MS-genome	NOTEST	0.113613	0.0272871	-2.05784	0	1	1	no
XLOC_001522	XLOC_001522	Zm00001d031019	1:173937104-173940807	MP-genome	MS-genome	OK	8.2963	13.215	0.671636	0.590709	0.22725	0.307004	no
XLOC_001523	XLOC_001523	Zm00001d031023	1:174044024-174046144	MP-genome	MS-genome	NOTEST	0	0.207109	inf	0	1	1	no
XLOC_001524	XLOC_001524	Zm00001d031028	1:174127484-174133094	MP-genome	MS-genome	OK	71.2231	9.504	-2.90574	-2.13848	5e-05	0.000295522	yes
XLOC_001525	XLOC_001525	Zm00001d031030	1:174153415-174153661	MP-genome	MS-genome	NOTEST	0	0	0	0	1	1	no
XLOC_001526	XLOC_001526	Zm00001d031031	1:174221571-174221817	MP-genome	MS-genome	NOTEST	0	0	0	0	1	1	no
XLOC_001527	XLOC_001527	Zm00001d031032	1:174319621-174320513	MP-genome	MS-genome	NOTEST	0.875827	0	-inf	0	1	1	no
XLOC_001528	XLOC_001528	Zm00001d031034	1:174440314-174440560	MP-genome	MS-genome	NOTEST	0	0	0	0	1	1	no
XLOC_001529	XLOC_001529	Zm00001d031038	1:174663942-174664188	MP-genome	MS-genome	NOTEST	0	0	0	0	1	1	no
XLOC_001530	XLOC_001530	Zm00001d031041	1:174748245-174754584	MP-genome	MS-genome	OK	2.11235	11.465	2.44031	1.77524	0.0001	0.00054716	yes
XLOC_001531	XLOC_001531	Zm00001d031044	1:174811256-174813790	MP-genome	MS-genome	NOTEST	0	0	0	0	1	1	no
XLOC_001532	XLOC_001532	Zm00001d031045	1:174815474-174816824	MP-genome	MS-genome	NOTEST	0	0.169511	inf	0	1	1	no
XLOC_001533	XLOC_001533	Zm00001d031048	1:174835741-174835829	MP-genome	MS-genome	NOTEST	0	0	0	0	1	1	no
XLOC_001534	XLOC_001534	Zm00001d031057	1:175081171-175081555	MP-genome	MS-genome	NOTEST	0	0	0	0	1	1	no
XLOC_001535	XLOC_001535	Zm00001d031058	1:175149397-175154334	MP-genome	MS-genome	OK	2.30225	1.89864	-0.278077	-0.204722	0.6598	0.716715	no
XLOC_001536	XLOC_001536	Zm00001d031062	1:175258665-175260443	MP-genome	MS-genome	OK	6.49087	11.7596	0.85735	0.832357	0.1854	0.264097	no
XLOC_001537	XLOC_001537	Zm00001d031065	1:175602322-175609344	MP-genome	MS-genome	OK	67.75	15.9032	-2.09091	-1.68368	0.0003	0.00140166	yes
XLOC_001538	XLOC_001538	Zm00001d031068	1:175807850-175809432	MP-genome	MS-genome	NOTEST	0.0788733	0	-inf	0	1	1	no
XLOC_001539	XLOC_001539	Zm00001d031077	1:176192732-176196049	MP-genome	MS-genome	NOTEST	0	0.00610149	inf	0	1	1	no
XLOC_001540	XLOC_001540	Zm00001d031078	1:176200720-176205899	MP-genome	MS-genome	NOTEST	0	0.313597	inf	0	1	1	no
XLOC_001541	XLOC_001541	Zm00001d031086	1:176495792-176506822	MP-genome	MS-genome	NOTEST	0	0	0	0	1	1	no
XLOC_001542	XLOC_001542	Zm00001d031093	1:176923145-176926098	MP-genome	MS-genome	OK	7.61413	1.21661	-2.64581	-1.69561	0.00275	0.00890418	yes
XLOC_001543	XLOC_001543	Zm00001d031099	1:177231868-177233915	MP-genome	MS-genome	OK	0.475851	7.13509	3.90635	2.09617	0.18065	0.258938	no
XLOC_001544	XLOC_001544	Zm00001d031100	1:177235180-177235636	MP-genome	MS-genome	NOTEST	0	0	0	0	1	1	no
XLOC_001545	XLOC_001545	Zm00001d031102	1:177370595-177371673	MP-genome	MS-genome	NOTEST	0	0	0	0	1	1	no
XLOC_001546	XLOC_001546	Zm00001d031107	1:177502738-177502810	MP-genome	MS-genome	NOTEST	0	0	0	0	1	1	no
XLOC_001547	XLOC_001547	Zm00001d031109	1:177577709-177583959	MP-genome	MS-genome	NOTEST	0	0.0663246	inf	0	1	1	no
XLOC_001548	XLOC_001548	Zm00001d031110	1:177585562-177585868	MP-genome	MS-genome	NOTEST	0	0	0	0	1	1	no
XLOC_001549	XLOC_001549	Zm00001d031118	1:177976719-177983073	MP-genome	MS-genome	OK	11.504	4.68273	-1.29671	-1.04892	0.0193	0.0443238	yes
XLOC_001550	XLOC_001550	Zm00001d031119	1:177983755-177987442	MP-genome	MS-genome	NOTEST	0.143063	0.304642	1.09046	0	1	1	no
XLOC_001551	XLOC_001551	Zm00001d031123	1:178362188-178365032	MP-genome	MS-genome	NOTEST	0	0	0	0	1	1	no
XLOC_001552	XLOC_001552	Zm00001d031128	1:178799383-178803593	MP-genome	MS-genome	OK	26.6848	33.6188	0.333248	0.287195	0.54645	0.613822	no
XLOC_001553	XLOC_001553	Zm00001d031130	1:178917350-178919435	MP-genome	MS-genome	OK	0.200378	1.45312	2.85836	1.40616	0.0346	0.0705197	no
XLOC_001554	XLOC_001554	Zm00001d031131	1:178922268-178923900	MP-genome	MS-genome	NOTEST	0	0	0	0	1	1	no
XLOC_001555	XLOC_001555	Zm00001d031133	1:178992772-178997888	MP-genome	MS-genome	NOTEST	0.513785	0.10241	-2.32681	0	1	1	no
XLOC_001556	XLOC_001556	Zm00001d031135	1:179005354-179009556	MP-genome	MS-genome	OK	5.4607	106.603	4.28702	6.78539	0.0001	0.00054716	yes
XLOC_001557	XLOC_001557	Zm00001d031137	1:179111256-179114159	MP-genome	MS-genome	NOTEST	0	0	0	0	1	1	no
XLOC_001558	XLOC_001558	Zm00001d031138	1:179386700-179387321	MP-genome	MS-genome	NOTEST	0	0	0	0	1	1	no
XLOC_001559	XLOC_001559	Zm00001d031148	1:179742376-179743363	MP-genome	MS-genome	NOTEST	0	0	0	0	1	1	no
XLOC_001560	XLOC_001560	Zm00001d031149	1:179744692-179748798	MP-genome	MS-genome	OK	0.210404	1.28658	2.61231	1.21389	0.2818	0.355282	no
XLOC_001561	XLOC_001561	Zm00001d031150	1:179749390-179750584	MP-genome	MS-genome	NOTEST	0	0	0	0	1	1	no
XLOC_001562	XLOC_001562	Zm00001d031153	1:179780682-179781123	MP-genome	MS-genome	NOTEST	0	0	0	0	1	1	no
XLOC_001563	XLOC_001563	Zm00001d031159	1:180196545-180218147	MP-genome	MS-genome	OK	1.64038	1.1926	-0.459918	-0.366328	0.5211	0.590032	no
XLOC_001564	XLOC_001564	Zm00001d031161	1:180277455-180290942	MP-genome	MS-genome	NOTEST	0	0	0	0	1	1	no
XLOC_001565	XLOC_001565	Zm00001d031170	1:180462111-180463468	MP-genome	MS-genome	NOTEST	0	0.0368833	inf	0	1	1	no
XLOC_001566	XLOC_001566	Zm00001d031173	1:180741754-180744283	MP-genome	MS-genome	NOTEST	0.0190431	0	-inf	0	1	1	no
XLOC_001567	XLOC_001567	Zm00001d031178	1:181310178-181314255	MP-genome	MS-genome	OK	2.11855	1.06364	-0.994068	-0.683754	0.18775	0.266607	no
XLOC_001568	XLOC_001568	Zm00001d031180	1:181338651-181340600	MP-genome	MS-genome	NOTEST	0	0	0	0	1	1	no
XLOC_001569	XLOC_001569	Zm00001d031182	1:181575353-181579654	MP-genome	MS-genome	NOTEST	0.00900276	0.00394952	-1.18869	0	1	1	no
XLOC_001570	XLOC_001570	Zm00001d031189	1:181715319-181715703	MP-genome	MS-genome	NOTEST	0	0	0	0	1	1	no
XLOC_001571	XLOC_001571	Zm00001d031192	1:181719043-181719451	MP-genome	MS-genome	NOTEST	0	0	0	0	1	1	no
XLOC_001572	XLOC_001572	Zm00001d031194	1:181836161-181836725	MP-genome	MS-genome	NOTEST	0	0	0	0	1	1	no
XLOC_001573	XLOC_001573	Zm00001d031195	1:181857948-181858878	MP-genome	MS-genome	NOTEST	0	0	0	0	1	1	no
XLOC_001574	XLOC_001574	Zm00001d031197	1:181874385-181874802	MP-genome	MS-genome	NOTEST	0	0	0	0	1	1	no
XLOC_001575	XLOC_001575	Zm00001d031199	1:181910733-181911738	MP-genome	MS-genome	NOTEST	0	0	0	0	1	1	no
XLOC_001576	XLOC_001576	Zm00001d031200	1:181951853-181954505	MP-genome	MS-genome	OK	0.138217	1.23487	3.15935	0.658486	0.2229	0.302996	no
XLOC_001577	XLOC_001577	Zm00001d031202	1:181977631-181978147	MP-genome	MS-genome	NOTEST	0	0	0	0	1	1	no
XLOC_001578	XLOC_001578	Zm00001d031206	1:182008343-182010877	MP-genome	MS-genome	NOTEST	0	0.0373395	inf	0	1	1	no
XLOC_001579	XLOC_001579	Zm00001d031208	1:182119198-182120549	MP-genome	MS-genome	NOTEST	0.0462927	0	-inf	0	1	1	no
XLOC_001580	XLOC_001580	Zm00001d031209	1:182293106-182294953	MP-genome	MS-genome	OK	1.71863	1.44539	-0.249807	-0.140348	0.8257	0.859072	no
XLOC_001581	XLOC_001581	Zm00001d031210	1:182329560-182340221	MP-genome	MS-genome	NOTEST	0.440903	0.581075	0.398262	0	1	1	no
XLOC_001582	XLOC_001582	Zm00001d031212	1:182379166-182384473	MP-genome	MS-genome	OK	15.5509	90.6884	2.54392	2.30717	5e-05	0.000295522	yes
XLOC_001583	XLOC_001583	Zm00001d031216	1:182480606-182484830	MP-genome	MS-genome	OK	0.30979	1.0519	1.76364	0.76386	0.05235	0.0981246	no
XLOC_001584	XLOC_001584	Zm00001d031218	1:182495275-182495572	MP-genome	MS-genome	NOTEST	0	0	0	0	1	1	no
XLOC_001585	XLOC_001585	Zm00001d031223	1:182657006-182661933	MP-genome	MS-genome	OK	2.50279	3.27993	0.390126	0.287756	0.6159	0.67729	no
XLOC_001586	XLOC_001586	Zm00001d031226	1:182701650-182702653	MP-genome	MS-genome	NOTEST	0	0	0	0	1	1	no
XLOC_001587	XLOC_001587	Zm00001d031227	1:182704312-182705449	MP-genome	MS-genome	OK	14.3481	24.6162	0.778753	1.14109	0.2238	0.303928	no
XLOC_001588	XLOC_001588	Zm00001d031228	1:182716722-182717302	MP-genome	MS-genome	NOTEST	0	0	0	0	1	1	no
XLOC_001589	XLOC_001589	Zm00001d031229	1:182801961-182803223	MP-genome	MS-genome	NOTEST	0.0244749	0.0427992	0.806277	0	1	1	no
XLOC_001590	XLOC_001590	Zm00001d031236	1:183190438-183200564	MP-genome	MS-genome	OK	103.99	0.487292	-7.73744	-3.44304	5e-05	0.000295522	yes
XLOC_001591	XLOC_001591	Zm00001d031241	1:183287977-183295572	MP-genome	MS-genome	NOTEST	0.53871	0.145377	-1.88971	0	1	1	no
XLOC_001592	XLOC_001592	Zm00001d031243	1:183367513-183368556	MP-genome	MS-genome	NOTEST	0	0	0	0	1	1	no
XLOC_001593	XLOC_001593	Zm00001d031248	1:183599534-183602698	MP-genome	MS-genome	NOTEST	0.126237	0.0699225	-0.852309	0	1	1	no
XLOC_001594	XLOC_001594	Zm00001d031249	1:183610067-183615871	MP-genome	MS-genome	NOTEST	0	0	0	0	1	1	no
XLOC_001595	XLOC_001595	Zm00001d031251	1:183678305-183679759	MP-genome	MS-genome	NOTEST	0	0	0	0	1	1	no
XLOC_001596	XLOC_001596	Zm00001d031254	1:183895157-183901422	MP-genome	MS-genome	OK	0.373855	0.981749	1.39287	0.689606	0.23825	0.317597	no
XLOC_001597	XLOC_001597	Zm00001d031256	1:184086534-184104528	MP-genome	MS-genome	OK	29.7124	2.36464	-3.65137	-2.65448	5e-05	0.000295522	yes
XLOC_001598	XLOC_001598	Zm00001d031261	1:184229338-184230472	MP-genome	MS-genome	NOTEST	0	0	0	0	1	1	no
XLOC_001599	XLOC_001599	Zm00001d031263	1:184281833-184284331	MP-genome	MS-genome	OK	28.9803	1.76451	-4.03773	-5.54094	0.00025	0.00120045	yes
XLOC_001600	XLOC_001600	Zm00001d031264	1:184285252-184295887	MP-genome	MS-genome	NOTEST	0	0.966489	inf	0	1	1	no
XLOC_001601	XLOC_001601	Zm00001d031266	1:184358937-184359897	MP-genome	MS-genome	NOTEST	0.0301969	0.0574393	0.927638	0	1	1	no
XLOC_001602	XLOC_001602	Zm00001d031267	1:184397569-184400001	MP-genome	MS-genome	OK	0.405223	1.28803	1.66837	0.843669	0.21835	0.298406	no
XLOC_001603	XLOC_001603	Zm00001d031268	1:184422805-184436805	MP-genome	MS-genome	OK	1.29724	3.98842	1.62037	0.97028	0.01695	0.039933	yes
XLOC_001604	XLOC_001604	Zm00001d031271	1:184629578-184634811	MP-genome	MS-genome	OK	0.625939	1.90662	1.60692	0.523564	0.3546	0.428624	no
XLOC_001605	XLOC_001605	Zm00001d031275	1:184817128-184819486	MP-genome	MS-genome	NOTEST	0	0.0667489	inf	0	1	1	no
XLOC_001606	XLOC_001606	Zm00001d031276	1:184829058-184829125	MP-genome	MS-genome	NOTEST	0	0	0	0	1	1	no
XLOC_001607	XLOC_001607	Zm00001d031278	1:184859498-184860221	MP-genome	MS-genome	OK	11.9643	2.45495	-2.28497	-7.76827	0.1354	0.207162	no
XLOC_001608	XLOC_001608	Zm00001d031279	1:184897759-184900636	MP-genome	MS-genome	OK	0.170076	1.55251	3.19035	1.21832	0.25755	0.331108	no
XLOC_001609	XLOC_001609	Zm00001d031282	1:184927210-184927816	MP-genome	MS-genome	OK	250.976	0.371736	-9.39905	-17.7521	0.2082	0.288212	no
XLOC_001610	XLOC_001610	Zm00001d031283	1:185016960-185017179	MP-genome	MS-genome	OK	3475.29	110.154	-4.97954	-17.6325	5e-05	0.000295522	yes
XLOC_001611	XLOC_001611	Zm00001d031286	1:185105069-185105288	MP-genome	MS-genome	OK	14.2674	3.87126	-1.88185	-3.25837	0.1639	0.240178	no
XLOC_001612	XLOC_001612	Zm00001d031287	1:185120589-185122949	MP-genome	MS-genome	NOTEST	0.0344901	0	-inf	0	1	1	no
XLOC_001613	XLOC_001613	Zm00001d031289	1:185319206-185332363	MP-genome	MS-genome	OK	8.75111	3.56305	-1.29635	-0.834029	0.03	0.0630366	no
XLOC_001614	XLOC_001614	Zm00001d031291	1:185472893-185477491	MP-genome	MS-genome	OK	1.75656	7.1566	2.02652	1.48552	0.0031	0.00984573	yes
XLOC_001615	XLOC_001615	Zm00001d031293	1:185504256-185504918	MP-genome	MS-genome	NOTEST	0	0	0	0	1	1	no
XLOC_001616	XLOC_001616	Zm00001d031300	1:185589045-185592963	MP-genome	MS-genome	OK	0.736448	7.00062	3.24883	2.97795	0.0008	0.00318025	yes
XLOC_001617	XLOC_001617	Zm00001d031301	1:185623416-185624719	MP-genome	MS-genome	NOTEST	0	0	0	0	1	1	no
XLOC_001618	XLOC_001618	Zm00001d031303	1:185700378-185710906	MP-genome	MS-genome	OK	3.70317	8.84346	1.25585	1.36508	0.0896	0.149929	no
XLOC_001619	XLOC_001619	Zm00001d031308	1:185839154-185840307	MP-genome	MS-genome	OK	1.89105	0.477227	-1.98644	-1.57177	0.19535	0.274483	no
XLOC_001620	XLOC_001620	Zm00001d031309	1:185840863-185842897	MP-genome	MS-genome	OK	9.86184	8.07545	-0.288314	-0.271813	0.60375	0.666333	no
XLOC_001621	XLOC_001621	Zm00001d031310	1:185845155-185845758	MP-genome	MS-genome	OK	20.459	0.0239261	-9.73993	-1.19691	0.03325	0.0683319	no
XLOC_001622	XLOC_001622	Zm00001d031312	1:185850814-185852753	MP-genome	MS-genome	NOTEST	0	1.0611	inf	0	1	1	no
XLOC_001623	XLOC_001623	Zm00001d031314	1:185867616-185867688	MP-genome	MS-genome	NOTEST	0	0	0	0	1	1	no
XLOC_001624	XLOC_001624	Zm00001d031317	1:185911719-185913708	MP-genome	MS-genome	OK	4.27832	6.23228	0.542716	0.477864	0.35445	0.428464	no
XLOC_001625	XLOC_001625	Zm00001d031318	1:185915535-185921483	MP-genome	MS-genome	OK	63.1617	26.9119	-1.2308	-1.02119	0.02555	0.0554443	no
XLOC_001626	XLOC_001626	Zm00001d031321	1:185960623-185962003	MP-genome	MS-genome	OK	0.640819	1.86997	1.54502	1.07817	0.1157	0.183345	no
XLOC_001627	XLOC_001627	Zm00001d031327	1:186062761-186075460	MP-genome	MS-genome	OK	2.21636	10.3503	2.2234	1.68225	0.00015	0.00077679	yes
XLOC_001628	XLOC_001628	Zm00001d031331	1:186314542-186324863	MP-genome	MS-genome	OK	3.6861	21.5104	2.54487	2.13302	0.0001	0.00054716	yes
XLOC_001629	XLOC_001629	Zm00001d031333	1:186418493-186422146	MP-genome	MS-genome	NOTEST	0	0.00753179	inf	0	1	1	no
XLOC_001630	XLOC_001630	Zm00001d031334	1:186514491-186515016	MP-genome	MS-genome	NOTEST	0	0	0	0	1	1	no
XLOC_001631	XLOC_001631	Zm00001d031336	1:186583835-186584237	MP-genome	MS-genome	NOTEST	0	0	0	0	1	1	no
XLOC_001632	XLOC_001632	Zm00001d031337	1:186587647-186588628	MP-genome	MS-genome	NOTEST	0	0	0	0	1	1	no
XLOC_001633	XLOC_001633	Zm00001d031338	1:186729079-186739316	MP-genome	MS-genome	OK	82.0802	10.7476	-2.93302	-2.34311	5e-05	0.000295522	yes
XLOC_001634	XLOC_001634	Zm00001d031339	1:186773316-186773766	MP-genome	MS-genome	NOTEST	0	0	0	0	1	1	no
XLOC_001635	XLOC_001635	Zm00001d031340	1:186774013-186776795	MP-genome	MS-genome	OK	4.81909	0.424602	-3.50458	-1.95697	0.0034	0.0106349	yes
XLOC_001636	XLOC_001636	Zm00001d031341	1:186784148-186785992	MP-genome	MS-genome	OK	67.1743	533.015	2.98819	2.19147	0.0018	0.00624983	yes
XLOC_001637	XLOC_001637	Zm00001d031342	1:186816901-186817835	MP-genome	MS-genome	NOTEST	0	0	0	0	1	1	no
XLOC_001638	XLOC_001638	Zm00001d031345	1:186945217-186946580	MP-genome	MS-genome	NOTEST	0	0.0175612	inf	0	1	1	no
XLOC_001639	XLOC_001639	Zm00001d031346	1:187013824-187014620	MP-genome	MS-genome	NOTEST	0	0.0909031	inf	0	1	1	no
XLOC_001640	XLOC_001640	Zm00001d031348	1:187040655-187041156	MP-genome	MS-genome	NOTEST	0	0.128374	inf	0	1	1	no
XLOC_001641	XLOC_001641	Zm00001d031349	1:187058937-187060839	MP-genome	MS-genome	NOTEST	0	0.0952657	inf	0	1	1	no
XLOC_001642	XLOC_001642	Zm00001d031357	1:187119497-187121010	MP-genome	MS-genome	NOTEST	0.0578059	0	-inf	0	1	1	no
XLOC_001643	XLOC_001643	Zm00001d031364	1:187454422-187455372	MP-genome	MS-genome	NOTEST	0	0	0	0	1	1	no
XLOC_001644	XLOC_001644	Zm00001d031367	1:187482050-187482551	MP-genome	MS-genome	NOTEST	0	0	0	0	1	1	no
XLOC_001645	XLOC_001645	Zm00001d031368	1:187487047-187488196	MP-genome	MS-genome	OK	0.586151	0	-inf	-nan	5e-05	0.000295522	yes
XLOC_001646	XLOC_001646	Zm00001d031369	1:187492855-187495345	MP-genome	MS-genome	NOTEST	0.116068	0	-inf	0	1	1	no
XLOC_001647	XLOC_001647	Zm00001d031370	1:187563112-187564209	MP-genome	MS-genome	NOTEST	0	0	0	0	1	1	no
XLOC_001648	XLOC_001648	Zm00001d031375	1:187631491-187632082	MP-genome	MS-genome	NOTEST	0	0	0	0	1	1	no
XLOC_001649	XLOC_001649	Zm00001d031379	1:187897029-187898721	MP-genome	MS-genome	NOTEST	0	0.0114637	inf	0	1	1	no
XLOC_001650	XLOC_001650	Zm00001d031382	1:187902696-187918052	MP-genome	MS-genome	NOTEST	0	0	0	0	1	1	no
XLOC_001651	XLOC_001651	Zm00001d031389	1:188413469-188413793	MP-genome	MS-genome	NOTEST	0	0	0	0	1	1	no
XLOC_001652	XLOC_001652	Zm00001d031391	1:188647319-188650029	MP-genome	MS-genome	NOTEST	0	0	0	0	1	1	no
XLOC_001653	XLOC_001653	Zm00001d031392	1:188711967-188717046	MP-genome	MS-genome	NOTEST	0	0	0	0	1	1	no
XLOC_001654	XLOC_001654	Zm00001d031396	1:188823648-188824232	MP-genome	MS-genome	NOTEST	0	0	0	0	1	1	no
XLOC_001655	XLOC_001655	Zm00001d031399	1:188931490-188932672	MP-genome	MS-genome	NOTEST	0	0	0	0	1	1	no
XLOC_001656	XLOC_001656	Zm00001d031402	1:189190928-189194675	MP-genome	MS-genome	NOTEST	0	0	0	0	1	1	no
XLOC_001657	XLOC_001657	Zm00001d031403	1:189201779-189202544	MP-genome	MS-genome	NOTEST	0	0	0	0	1	1	no
XLOC_001658	XLOC_001658	Zm00001d031409	1:189265378-189265801	MP-genome	MS-genome	NOTEST	0	0	0	0	1	1	no
XLOC_001659	XLOC_001659	Zm00001d031411	1:189278083-189278949	MP-genome	MS-genome	NOTEST	0.470348	0	-inf	0	1	1	no
XLOC_001660	XLOC_001660	Zm00001d031412	1:189290751-189294828	MP-genome	MS-genome	OK	0.0732931	2.16323	4.88336	1.8462	0.09505	0.157038	no
XLOC_001661	XLOC_001661	Zm00001d031414	1:189345798-189347225	MP-genome	MS-genome	NOTEST	0.0641874	0	-inf	0	1	1	no
XLOC_001662	XLOC_001662	Zm00001d031415	1:189358630-189362122	MP-genome	MS-genome	OK	0.779557	8.2498	3.40363	2.50584	0.00015	0.00077679	yes
XLOC_001663	XLOC_001663	Zm00001d031416	1:189440084-189443079	MP-genome	MS-genome	NOTEST	0.0452151	0	-inf	0	1	1	no
XLOC_001664	XLOC_001664	Zm00001d031418	1:189511675-189514775	MP-genome	MS-genome	OK	1.00464	7.62378	2.92383	1.87034	0.0047	0.0138904	yes
XLOC_001665	XLOC_001665	Zm00001d031420	1:189574081-189577299	MP-genome	MS-genome	OK	15.0094	18.9949	0.33974	0.330464	0.5312	0.59934	no
XLOC_001666	XLOC_001666	Zm00001d031422	1:189580902-189591158	MP-genome	MS-genome	OK	5.42323	5.70905	0.0740984	0.0553362	0.8889	0.91108	no
XLOC_001667	XLOC_001667	Zm00001d031423	1:189593204-189593937	MP-genome	MS-genome	OK	19.5327	3.61798	-2.43263	-10.0082	0.16375	0.24002	no
XLOC_001668	XLOC_001668	Zm00001d031426	1:189631779-189633108	MP-genome	MS-genome	OK	95.2315	1.14828	-6.37389	-32.228	0.11535	0.182944	no
XLOC_001669	XLOC_001669	Zm00001d031429	1:189856342-189862099	MP-genome	MS-genome	OK	5.9747	54.6004	3.19197	2.58572	5e-05	0.000295522	yes
XLOC_001670	XLOC_001670	Zm00001d031436	1:190176191-190179802	MP-genome	MS-genome	OK	2.94563	2.97774	0.01564	0.0113822	0.9809	0.984835	no
XLOC_001671	XLOC_001671	Zm00001d031437	1:190180505-190182678	MP-genome	MS-genome	NOTEST	0	0	0	0	1	1	no
XLOC_001672	XLOC_001672	Zm00001d031440	1:190215776-190218891	MP-genome	MS-genome	NOTEST	0	0	0	0	1	1	no
XLOC_001673	XLOC_001673	Zm00001d031441	1:190232594-190235627	MP-genome	MS-genome	NOTEST	0.408565	0.210018	-0.960053	0	1	1	no
XLOC_001674	XLOC_001674	Zm00001d031443	1:190264314-190265262	MP-genome	MS-genome	NOTEST	0.700222	0.0252902	-4.79116	0	1	1	no
XLOC_001675	XLOC_001675	Zm00001d031445	1:190274858-190276757	MP-genome	MS-genome	OK	21.1551	3.09902	-2.77112	-2.63702	5e-05	0.000295522	yes
XLOC_001676	XLOC_001676	Zm00001d031449	1:190316536-190321767	MP-genome	MS-genome	NOTEST	0.522366	0.344176	-0.601915	0	1	1	no
XLOC_001677	XLOC_001677	Zm00001d031450	1:190370385-190373502	MP-genome	MS-genome	OK	0.649084	2.25763	1.79833	0.960414	0.05015	0.0948363	no
XLOC_001678	XLOC_001678	Zm00001d031452	1:190459576-190459650	MP-genome	MS-genome	NOTEST	0	0	0	0	1	1	no
XLOC_001679	XLOC_001679	Zm00001d031455	1:190793371-190793926	MP-genome	MS-genome	NOTEST	0.685466	0.039765	-4.10752	0	1	1	no
XLOC_001680	XLOC_001680	Zm00001d031457	1:190910667-190943061	MP-genome	MS-genome	OK	2.55272	6.61773	1.3743	0.98759	0.01835	0.0426274	yes
XLOC_001681	XLOC_001681	Zm00001d031459	1:190964810-190978369	MP-genome	MS-genome	OK	4.48712	16.5636	1.88416	1.56447	0.00435	0.0130298	yes
XLOC_001682	XLOC_001682	Zm00001d031460	1:191032598-191034959	MP-genome	MS-genome	NOTEST	0	0.0764401	inf	0	1	1	no
XLOC_001683	XLOC_001683	Zm00001d031462	1:191059763-191062054	MP-genome	MS-genome	NOTEST	0.544602	0.0275252	-4.30638	0	1	1	no
XLOC_001684	XLOC_001684	Zm00001d031466	1:191167285-191172311	MP-genome	MS-genome	NOTEST	0	0	0	0	1	1	no
XLOC_001685	XLOC_001685	Zm00001d031475	1:191370597-191372391	MP-genome	MS-genome	OK	0.0251076	14.6252	9.18612	2.18726	0.2493	0.324168	no
XLOC_001686	XLOC_001686	Zm00001d031476	1:191373404-191374899	MP-genome	MS-genome	NOTEST	0	0.416609	inf	0	1	1	no
XLOC_001687	XLOC_001687	Zm00001d031477	1:191377319-191377390	MP-genome	MS-genome	NOTEST	0	0	0	0	1	1	no
XLOC_001688	XLOC_001688	Zm00001d031480	1:191518540-191521006	MP-genome	MS-genome	OK	1.50079	41.0543	4.77374	3.67537	5e-05	0.000295522	yes
XLOC_001689	XLOC_001689	Zm00001d031482	1:191554664-191555908	MP-genome	MS-genome	NOTEST	0	0.0207137	inf	0	1	1	no
XLOC_001690	XLOC_001690	Zm00001d031483	1:191558457-191559611	MP-genome	MS-genome	NOTEST	0	0	0	0	1	1	no
XLOC_001691	XLOC_001691	Zm00001d031484	1:191582402-191584575	MP-genome	MS-genome	NOTEST	0	0	0	0	1	1	no
XLOC_001692	XLOC_001692	Zm00001d031485	1:191586050-191588335	MP-genome	MS-genome	OK	1.84566	4.07162	1.14146	1.04943	0.1055	0.170524	no
XLOC_001693	XLOC_001693	Zm00001d031486	1:191639759-191644954	MP-genome	MS-genome	OK	4.27679	5.14621	0.266981	0.217827	0.6597	0.716646	no
XLOC_001694	XLOC_001694	Zm00001d031487	1:191766319-191771809	MP-genome	MS-genome	OK	22.6951	6.10044	-1.8954	-1.58723	0.001	0.0038294	yes
XLOC_001695	XLOC_001695	Zm00001d031491	1:191819198-191824621	MP-genome	MS-genome	NOTEST	0	0	0	0	1	1	no
XLOC_001696	XLOC_001696	Zm00001d031492	1:191843662-191844687	MP-genome	MS-genome	NOTEST	0	0	0	0	1	1	no
XLOC_001697	XLOC_001697	Zm00001d031493	1:191846070-191849645	MP-genome	MS-genome	NOTEST	0	0	0	0	1	1	no
XLOC_001698	XLOC_001698	Zm00001d031494	1:191908228-191910980	MP-genome	MS-genome	NOTEST	0	0	0	0	1	1	no
XLOC_001699	XLOC_001699	Zm00001d031495	1:191994765-191996827	MP-genome	MS-genome	NOTEST	0	0	0	0	1	1	no
XLOC_001700	XLOC_001700	Zm00001d031496	1:192002833-192004668	MP-genome	MS-genome	NOTEST	0	0.0251771	inf	0	1	1	no
XLOC_001701	XLOC_001701	Zm00001d031503	1:192155540-192156325	MP-genome	MS-genome	NOTEST	0	0	0	0	1	1	no
XLOC_001702	XLOC_001702	Zm00001d031508	1:192284597-192288060	MP-genome	MS-genome	NOTEST	0	0	0	0	1	1	no
XLOC_001703	XLOC_001703	Zm00001d031509	1:192301630-192304353	MP-genome	MS-genome	OK	201.687	10.7488	-4.22988	-6.83582	0.0013	0.00476463	yes
XLOC_001704	XLOC_001704	Zm00001d031515	1:192483918-192484951	MP-genome	MS-genome	NOTEST	0.796686	0.219506	-1.85975	0	1	1	no
XLOC_001705	XLOC_001705	Zm00001d031517	1:192568757-192569462	MP-genome	MS-genome	NOTEST	0	0	0	0	1	1	no
XLOC_001706	XLOC_001706	Zm00001d031518	1:192615421-192622594	MP-genome	MS-genome	OK	11.0645	5.15317	-1.10241	-0.843725	0.05115	0.0963201	no
XLOC_001707	XLOC_001707	Zm00001d031519	1:192670031-192675121	MP-genome	MS-genome	OK	1.73499	0	-inf	-nan	5e-05	0.000295522	yes
XLOC_001708	XLOC_001708	Zm00001d031520	1:192675720-192679397	MP-genome	MS-genome	OK	0.323956	2.34645	2.85661	1.4636	0.09065	0.151316	no
XLOC_001709	XLOC_001709	Zm00001d031521	1:192679622-192679695	MP-genome	MS-genome	NOTEST	0	0	0	0	1	1	no
XLOC_001710	XLOC_001710	Zm00001d031522	1:192746883-192762316	MP-genome	MS-genome	OK	1.74616	0.852013	-1.03524	-0.601328	0.1692	0.246223	no
XLOC_001711	XLOC_001711	Zm00001d031523	1:192799113-192800514	MP-genome	MS-genome	NOTEST	0.466113	0.708155	0.603386	0	1	1	no
XLOC_001712	XLOC_001712	Zm00001d031525	1:192892597-192897923	MP-genome	MS-genome	OK	24.3294	31.3644	0.366429	0.358835	0.4715	0.543075	no
XLOC_001713	XLOC_001713	Zm00001d031526	1:192898538-192899528	MP-genome	MS-genome	NOTEST	0	0	0	0	1	1	no
XLOC_001714	XLOC_001714	Zm00001d031527	1:192952025-192956458	MP-genome	MS-genome	OK	167.812	17.4819	-3.26291	-2.75868	5e-05	0.000295522	yes
XLOC_001715	XLOC_001715	Zm00001d031528	1:192957132-192959320	MP-genome	MS-genome	NOTEST	3.40275	0.0164383	-7.6935	0	1	1	no
XLOC_001716	XLOC_001716	Zm00001d031532	1:193249981-193256980	MP-genome	MS-genome	OK	41.7862	25.9087	-0.689586	-0.66309	0.15295	0.227714	no
XLOC_001717	XLOC_001717	Zm00001d031533	1:193316762-193318712	MP-genome	MS-genome	OK	0.193551	1.91152	3.30393	1.72965	0.02385	0.0525065	no
XLOC_001718	XLOC_001718	Zm00001d031535	1:193452710-193455986	MP-genome	MS-genome	OK	0.186753	1.69717	3.18393	1.72734	0.01375	0.0336367	yes
XLOC_001719	XLOC_001719	Zm00001d031537	1:193623187-193623260	MP-genome	MS-genome	NOTEST	0	0	0	0	1	1	no
XLOC_001720	XLOC_001720	Zm00001d031539	1:193693868-193697232	MP-genome	MS-genome	OK	15.0644	32.568	1.11231	0.947688	0.03225	0.0667453	no
XLOC_001721	XLOC_001721	Zm00001d031540	1:193698634-193701525	MP-genome	MS-genome	OK	21.2967	4.43749	-2.26282	-1.83115	0.0006	0.00250269	yes
XLOC_001722	XLOC_001722	Zm00001d031541	1:193750495-193751623	MP-genome	MS-genome	NOTEST	0	0.110232	inf	0	1	1	no
XLOC_001723	XLOC_001723	Zm00001d031542	1:193753194-193766058	MP-genome	MS-genome	OK	10.1391	2.1297	-2.2512	-1.61345	0.0011	0.00414903	yes
XLOC_001724	XLOC_001724	Zm00001d031543	1:193767745-193780529	MP-genome	MS-genome	OK	9.58939	9.10211	-0.0752375	-0.0629514	0.88535	0.908154	no
XLOC_001725	XLOC_001725	Zm00001d031546	1:193839224-193839605	MP-genome	MS-genome	NOTEST	0	0	0	0	1	1	no
XLOC_001726	XLOC_001726	Zm00001d031554	1:194112918-194119847	MP-genome	MS-genome	OK	0.591058	1.01096	0.774351	0.387699	0.35695	0.430984	no
XLOC_001727	XLOC_001727	Zm00001d031556	1:194157335-194158112	MP-genome	MS-genome	NOTEST	0	0	0	0	1	1	no
XLOC_001728	XLOC_001728	Zm00001d031557	1:194159048-194162479	MP-genome	MS-genome	OK	1.76809	0	-inf	-nan	0.0001	0.00054716	yes
XLOC_001729	XLOC_001729	Zm00001d031559	1:194178405-194179311	MP-genome	MS-genome	NOTEST	0.529532	0	-inf	0	1	1	no
XLOC_001730	XLOC_001730	Zm00001d031560	1:194266306-194270465	MP-genome	MS-genome	OK	0.969786	17.183	4.14717	2.30525	5e-05	0.000295522	yes
XLOC_001731	XLOC_001731	Zm00001d031561	1:194339693-194342403	MP-genome	MS-genome	OK	0.316632	11.4965	5.18225	1.85847	0.42825	0.501449	no
XLOC_001732	XLOC_001732	Zm00001d031568	1:194606658-194607393	MP-genome	MS-genome	NOTEST	0	0	0	0	1	1	no
XLOC_001733	XLOC_001733	Zm00001d031569	1:194688045-194691436	MP-genome	MS-genome	OK	13.4984	37.4739	1.4731	1.44047	0.00665	0.0185171	yes
XLOC_001734	XLOC_001734	Zm00001d031575	1:195067277-195068835	MP-genome	MS-genome	NOTEST	0	0	0	0	1	1	no
XLOC_001735	XLOC_001735	Zm00001d031578	1:195116929-195127981	MP-genome	MS-genome	NOTEST	0	0	0	0	1	1	no
XLOC_001736	XLOC_001736	Zm00001d031581	1:195388614-195402490	MP-genome	MS-genome	OK	9.73565	5.91469	-0.718973	-0.585691	0.19735	0.276569	no
XLOC_001737	XLOC_001737	Zm00001d031584	1:195511707-195521787	MP-genome	MS-genome	NOTEST	0	0	0	0	1	1	no
XLOC_001738	XLOC_001738	Zm00001d031588	1:195607300-195608107	MP-genome	MS-genome	OK	429.351	1.9137	-7.80965	-18.0517	0.01885	0.0435751	yes
XLOC_001739	XLOC_001739	Zm00001d031593	1:195672264-195678558	MP-genome	MS-genome	OK	24.2831	7.76226	-1.6454	-1.79463	0.01345	0.0330451	yes
XLOC_001740	XLOC_001740	Zm00001d031595	1:195839673-195841925	MP-genome	MS-genome	NOTEST	0.0527155	0.0117553	-2.16491	0	1	1	no
XLOC_001741	XLOC_001741	Zm00001d031598	1:195871194-195872558	MP-genome	MS-genome	NOTEST	0	0	0	0	1	1	no
XLOC_001742	XLOC_001742	Zm00001d031599	1:195873412-195875927	MP-genome	MS-genome	OK	0.824263	17.2503	4.38738	3.12697	0.0012	0.00445679	yes
XLOC_001743	XLOC_001743	Zm00001d031601	1:195947690-195948932	MP-genome	MS-genome	NOTEST	0	0	0	0	1	1	no
XLOC_001744	XLOC_001744	Zm00001d031602	1:195958618-195965889	MP-genome	MS-genome	OK	0.700833	6.53461	3.22096	2.10858	0.00025	0.00120045	yes
XLOC_001745	XLOC_001745	Zm00001d031605	1:196088872-196090150	MP-genome	MS-genome	NOTEST	0	0	0	0	1	1	no
XLOC_001746	XLOC_001746	Zm00001d031607	1:196126862-196128094	MP-genome	MS-genome	NOTEST	1.95248	0	-inf	0	1	1	no
XLOC_001747	XLOC_001747	Zm00001d031608	1:196128453-196128527	MP-genome	MS-genome	NOTEST	0	0	0	0	1	1	no
XLOC_001748	XLOC_001748	Zm00001d031614	1:196188045-196189851	MP-genome	MS-genome	NOTEST	0	0	0	0	1	1	no
XLOC_001749	XLOC_001749	Zm00001d031615	1:196221930-196223185	MP-genome	MS-genome	NOTEST	0	0	0	0	1	1	no
XLOC_001750	XLOC_001750	Zm00001d031617	1:196224573-196229672	MP-genome	MS-genome	OK	15.2329	6.57936	-1.21117	-0.977228	0.0589	0.107623	no
XLOC_001751	XLOC_001751	Zm00001d031619	1:196232432-196236937	MP-genome	MS-genome	NOTEST	0	0.00556466	inf	0	1	1	no
XLOC_001752	XLOC_001752	Zm00001d031620	1:196372441-196380539	MP-genome	MS-genome	NOTEST	0.0233213	0.580826	4.63839	0	1	1	no
XLOC_001753	XLOC_001753	Zm00001d031621	1:196575043-196584218	MP-genome	MS-genome	OK	19.0413	23.9078	0.328352	0.292856	0.53815	0.605844	no
XLOC_001754	XLOC_001754	Zm00001d031625	1:196773082-196773325	MP-genome	MS-genome	NOTEST	0	0	0	0	1	1	no
XLOC_001755	XLOC_001755	Zm00001d031626	1:196844055-196844904	MP-genome	MS-genome	NOTEST	0	0	0	0	1	1	no
XLOC_001756	XLOC_001756	Zm00001d031628	1:196885705-196886306	MP-genome	MS-genome	NOTEST	0	0	0	0	1	1	no
XLOC_001757	XLOC_001757	Zm00001d031629	1:196888006-196888889	MP-genome	MS-genome	NOTEST	0	0	0	0	1	1	no
XLOC_001758	XLOC_001758	Zm00001d031630	1:196888931-196889324	MP-genome	MS-genome	NOTEST	0	0	0	0	1	1	no
XLOC_001759	XLOC_001759	Zm00001d031632	1:196894835-196908058	MP-genome	MS-genome	NOTEST	0.444615	0.00396159	-6.81033	0	1	1	no
XLOC_001760	XLOC_001760	Zm00001d031634	1:196930707-196940546	MP-genome	MS-genome	OK	4.45642	0.720812	-2.62819	-1.85178	0.02995	0.0629603	no
XLOC_001761	XLOC_001761	Zm00001d031638	1:197063889-197066757	MP-genome	MS-genome	NOTEST	0.0153674	0	-inf	0	1	1	no
XLOC_001762	XLOC_001762	Zm00001d031639	1:197105592-197111394	MP-genome	MS-genome	NOTEST	0.0142492	0.0279978	0.97443	0	1	1	no
XLOC_001763	XLOC_001763	Zm00001d031641	1:197111865-197115583	MP-genome	MS-genome	OK	2.42529	2.15772	-0.168649	-0.0914255	0.8248	0.858274	no
XLOC_001764	XLOC_001764	Zm00001d031642	1:197116319-197131078	MP-genome	MS-genome	NOTEST	0	0	0	0	1	1	no
XLOC_001765	XLOC_001765	Zm00001d031643	1:197133006-197142004	MP-genome	MS-genome	OK	0.936121	15.8792	4.0843	1.9711	0.0245	0.053604	no
XLOC_001766	XLOC_001766	Zm00001d031649	1:197386052-197388433	MP-genome	MS-genome	NOTEST	0	0	0	0	1	1	no
XLOC_001767	XLOC_001767	Zm00001d031653	1:197494481-197499476	MP-genome	MS-genome	OK	972.584	4.53284	-7.74526	-5.86807	5e-05	0.000295522	yes
XLOC_001768	XLOC_001768	Zm00001d031654	1:197509968-197512541	MP-genome	MS-genome	NOTEST	0	0.0148069	inf	0	1	1	no
XLOC_001769	XLOC_001769	Zm00001d031655	1:197545630-197549052	MP-genome	MS-genome	NOTEST	0.136923	0	-inf	0	1	1	no
XLOC_001770	XLOC_001770	Zm00001d031659	1:197760194-197776370	MP-genome	MS-genome	OK	9.03241	13.671	0.597939	0.614929	0.2447	0.322268	no
XLOC_001771	XLOC_001771	Zm00001d031660	1:197840679-197849444	MP-genome	MS-genome	OK	2.10695	0.675357	-1.64144	-0.937549	0.0271	0.0581457	no
XLOC_001772	XLOC_001772	Zm00001d031661	1:197917029-197917588	MP-genome	MS-genome	NOTEST	0	0	0	0	1	1	no
XLOC_001773	XLOC_001773	Zm00001d031663	1:198010087-198010161	MP-genome	MS-genome	NOTEST	0	0	0	0	1	1	no
XLOC_001774	XLOC_001774	Zm00001d031664	1:198011045-198011119	MP-genome	MS-genome	NOTEST	0	0	0	0	1	1	no
XLOC_001775	XLOC_001775	Zm00001d031669	1:198137581-198141658	MP-genome	MS-genome	OK	20.7649	7.6299	-1.44441	-1.32264	0.0078	0.0211423	yes
XLOC_001776	XLOC_001776	Zm00001d031670,Zm00001d031671	1:198157945-198164050	MP-genome	MS-genome	OK	0.905327	3.39725	1.90786	1.00593	0.03855	0.0768391	no
XLOC_001777	XLOC_001777	Zm00001d031672	1:198164367-198168408	MP-genome	MS-genome	NOTEST	0	0	0	0	1	1	no
XLOC_001778	XLOC_001778	Zm00001d031673	1:198259708-198260293	MP-genome	MS-genome	NOTEST	0	0	0	0	1	1	no
XLOC_001779	XLOC_001779	Zm00001d031674	1:198267826-198271992	MP-genome	MS-genome	OK	1.32797	7.93001	2.5781	1.85501	0.0008	0.00318025	yes
XLOC_001780	XLOC_001780	Zm00001d031675	1:198288146-198289508	MP-genome	MS-genome	NOTEST	0.240307	0	-inf	0	1	1	no
XLOC_001781	XLOC_001781	Zm00001d031676	1:198291705-198304950	MP-genome	MS-genome	OK	0.945454	3.78846	2.00253	1.06981	0.0576	0.105782	no
XLOC_001782	XLOC_001782	Zm00001d031677	1:198453957-198455760	MP-genome	MS-genome	NOTEST	0	0.113077	inf	0	1	1	no
XLOC_001783	XLOC_001783	Zm00001d031682	1:198599006-198601825	MP-genome	MS-genome	NOTEST	0	0.600327	inf	0	1	1	no
XLOC_001784	XLOC_001784	Zm00001d031683	1:198606421-198607057	MP-genome	MS-genome	NOTEST	0	0	0	0	1	1	no
XLOC_001785	XLOC_001785	Zm00001d031684	1:198609063-198620174	MP-genome	MS-genome	OK	34.2525	2.98078	-3.52245	-3.22582	5e-05	0.000295522	yes
XLOC_001786	XLOC_001786	Zm00001d031685	1:198621129-198627245	MP-genome	MS-genome	NOTEST	0.404857	0.0324496	-3.64114	0	1	1	no
XLOC_001787	XLOC_001787	Zm00001d031687	1:198645924-198648775	MP-genome	MS-genome	NOTEST	0.0441242	0.676439	3.93832	0	1	1	no
XLOC_001788	XLOC_001788	Zm00001d031688	1:198649577-198653105	MP-genome	MS-genome	OK	9.62685	20.0352	1.0574	0.890933	0.0735	0.128297	no
XLOC_001789	XLOC_001789	Zm00001d031689	1:198655371-198659835	MP-genome	MS-genome	OK	9.48572	2.90683	-1.70631	-0.824694	0.02395	0.0526775	no
XLOC_001790	XLOC_001790	Zm00001d031691	1:198667934-198671896	MP-genome	MS-genome	OK	1.01824	11.1153	3.4484	1.78426	0.00055	0.00232769	yes
XLOC_001791	XLOC_001791	Zm00001d031693	1:198705471-198705969	MP-genome	MS-genome	NOTEST	0	0	0	0	1	1	no
XLOC_001792	XLOC_001792	Zm00001d031694	1:198706329-198713467	MP-genome	MS-genome	OK	12.5329	4.19084	-1.58041	-0.79156	0.038	0.0759654	no
XLOC_001793	XLOC_001793	Zm00001d031696	1:198748081-198750106	MP-genome	MS-genome	NOTEST	0.11396	0.0299066	-1.92999	0	1	1	no
XLOC_001794	XLOC_001794	Zm00001d031699	1:198828634-198829665	MP-genome	MS-genome	NOTEST	0	0	0	0	1	1	no
XLOC_001795	XLOC_001795	Zm00001d031703	1:198955377-198957377	MP-genome	MS-genome	OK	3.77109	31.7494	3.07368	3.35482	5e-05	0.000295522	yes
XLOC_001796	XLOC_001796	Zm00001d031704	1:198971109-198972397	MP-genome	MS-genome	NOTEST	0	6.6124	inf	0	1	1	no
XLOC_001797	XLOC_001797	Zm00001d031705	1:199015598-199019446	MP-genome	MS-genome	OK	4.10456	14.8009	1.85038	1.43937	0.0035	0.010899	yes
XLOC_001798	XLOC_001798	Zm00001d031706	1:199023408-199026623	MP-genome	MS-genome	NOTEST	0.326545	0.0461365	-2.8233	0	1	1	no
XLOC_001799	XLOC_001799	Zm00001d031707	1:199074701-199078961	MP-genome	MS-genome	OK	1.69195	8.67703	2.35851	1.85489	0.0032	0.0101075	yes
XLOC_001800	XLOC_001800	Zm00001d031713	1:199206942-199207208	MP-genome	MS-genome	NOTEST	0	0	0	0	1	1	no
XLOC_001801	XLOC_001801	Zm00001d031715	1:199212849-199213604	MP-genome	MS-genome	NOTEST	0	0	0	0	1	1	no
XLOC_001802	XLOC_001802	Zm00001d031719	1:199411818-199414727	MP-genome	MS-genome	NOTEST	0	0	0	0	1	1	no
XLOC_001803	XLOC_001803	Zm00001d031723	1:199502426-199506388	MP-genome	MS-genome	NOTEST	0.159218	0.168728	0.0836932	0	1	1	no
XLOC_001804	XLOC_001804	Zm00001d031724	1:199517586-199526569	MP-genome	MS-genome	OK	9.83331	5.80425	-0.760567	-0.265551	0.2861	0.359633	no
XLOC_001805	XLOC_001805	Zm00001d031727	1:199715757-199718643	MP-genome	MS-genome	NOTEST	0	0.258126	inf	0	1	1	no
XLOC_001806	XLOC_001806	Zm00001d031729	1:199827410-199829671	MP-genome	MS-genome	OK	1.39207	3.76789	1.43652	1.11021	0.08385	0.142239	no
XLOC_001807	XLOC_001807	Zm00001d031734	1:200077842-200082258	MP-genome	MS-genome	NOTEST	0.198703	0	-inf	0	1	1	no
XLOC_001808	XLOC_001808	Zm00001d031738	1:200303754-200305654	MP-genome	MS-genome	NOTEST	0.0759848	0	-inf	0	1	1	no
XLOC_001809	XLOC_001809	Zm00001d031741	1:200422093-200422981	MP-genome	MS-genome	NOTEST	0	0.138034	inf	0	1	1	no
XLOC_001810	XLOC_001810	Zm00001d031743	1:200572723-200575450	MP-genome	MS-genome	OK	0	1.10103	inf	-nan	5e-05	0.000295522	yes
XLOC_001811	XLOC_001811	Zm00001d031747	1:200675570-200679396	MP-genome	MS-genome	OK	50.6802	145.237	1.51891	1.40391	0.00195	0.00668488	yes
XLOC_001812	XLOC_001812	Zm00001d031748	1:200684246-200684807	MP-genome	MS-genome	NOTEST	0	0	0	0	1	1	no
XLOC_001813	XLOC_001813	Zm00001d031750	1:200707268-200708767	MP-genome	MS-genome	NOTEST	0.222303	1.256	2.49823	0	1	1	no
XLOC_001814	XLOC_001814	Zm00001d031751	1:200708820-200711986	MP-genome	MS-genome	OK	0.557385	0.700784	0.330294	0.136099	0.75975	0.803487	no
XLOC_001815	XLOC_001815	Zm00001d031759	1:200944199-200947414	MP-genome	MS-genome	NOTEST	0	0	0	0	1	1	no
XLOC_001816	XLOC_001816	Zm00001d031760	1:201015464-201016943	MP-genome	MS-genome	NOTEST	0.939024	0.0934227	-3.32932	0	1	1	no
XLOC_001817	XLOC_001817	Zm00001d031765	1:201106049-201111798	MP-genome	MS-genome	NOTEST	0	0	0	0	1	1	no
XLOC_001818	XLOC_001818	Zm00001d031766	1:201189627-201191621	MP-genome	MS-genome	NOTEST	0.158223	0.704753	2.15516	0	1	1	no
XLOC_001819	XLOC_001819	Zm00001d031774	1:201436035-201436377	MP-genome	MS-genome	OK	9.04481	0	-inf	-nan	5e-05	0.000295522	yes
XLOC_001820	XLOC_001820	Zm00001d031777	1:201510971-201513199	MP-genome	MS-genome	NOTEST	0.20487	0.497477	1.27992	0	1	1	no
XLOC_001821	XLOC_001821	Zm00001d031781	1:201578935-201579691	MP-genome	MS-genome	NOTEST	0	0	0	0	1	1	no
XLOC_001822	XLOC_001822	Zm00001d031782	1:201730230-201732456	MP-genome	MS-genome	OK	1.06421	0.568598	-0.904302	-0.539876	0.29455	0.368286	no
XLOC_001823	XLOC_001823	Zm00001d031783	1:201735778-201737876	MP-genome	MS-genome	OK	0.457748	3.39679	2.89154	1.68498	0.0247	0.0539476	no
XLOC_001824	XLOC_001824	Zm00001d031784	1:201757779-201763642	MP-genome	MS-genome	OK	4.28352	6.18589	0.530184	0.433265	0.34745	0.421511	no
XLOC_001825	XLOC_001825	Zm00001d031789	1:201868284-201873117	MP-genome	MS-genome	OK	0.906188	1.62222	0.840086	0.510052	0.32745	0.401528	no
XLOC_001826	XLOC_001826	Zm00001d031790	1:201947174-201952222	MP-genome	MS-genome	NOTEST	0.229455	0.384683	0.745461	0	1	1	no
XLOC_001827	XLOC_001827	Zm00001d031793	1:202076091-202089121	MP-genome	MS-genome	OK	8.52205	3.35612	-1.34441	-1.02655	0.0212	0.0477954	yes
XLOC_001828	XLOC_001828	Zm00001d031794	1:202093617-202095506	MP-genome	MS-genome	NOTEST	0	0	0	0	1	1	no
XLOC_001829	XLOC_001829	Zm00001d031796	1:202103549-202104359	MP-genome	MS-genome	NOTEST	0	0	0	0	1	1	no
XLOC_001830	XLOC_001830	Zm00001d031797	1:202170792-202171441	MP-genome	MS-genome	NOTEST	0	0	0	0	1	1	no
XLOC_001831	XLOC_001831	Zm00001d031800	1:202182453-202182942	MP-genome	MS-genome	NOTEST	0	0	0	0	1	1	no
XLOC_001832	XLOC_001832	Zm00001d031802	1:202214938-202217025	MP-genome	MS-genome	NOTEST	0.0742796	0.00875982	-3.08399	0	1	1	no
XLOC_001833	XLOC_001833	Zm00001d031804	1:202297007-202297994	MP-genome	MS-genome	NOTEST	0	0	0	0	1	1	no
XLOC_001834	XLOC_001834	Zm00001d031805	1:202330756-202332503	MP-genome	MS-genome	NOTEST	0	0	0	0	1	1	no
XLOC_001835	XLOC_001835	Zm00001d031806	1:202360535-202360844	MP-genome	MS-genome	NOTEST	0	0	0	0	1	1	no
XLOC_001836	XLOC_001836	Zm00001d031807	1:202456320-202462069	MP-genome	MS-genome	NOTEST	0.283341	0.365137	0.365898	0	1	1	no
XLOC_001837	XLOC_001837	Zm00001d031808	1:202464155-202467819	MP-genome	MS-genome	NOTEST	0	0	0	0	1	1	no
XLOC_001838	XLOC_001838	Zm00001d031810	1:202550574-202551372	MP-genome	MS-genome	NOTEST	0	0	0	0	1	1	no
XLOC_001839	XLOC_001839	Zm00001d031817	1:202884655-202896386	MP-genome	MS-genome	OK	2.09196	2.17013	0.0529273	0.026254	0.9503	0.96036	no
XLOC_001840	XLOC_001840	Zm00001d031818	1:202899614-202900464	MP-genome	MS-genome	NOTEST	0	0	0	0	1	1	no
XLOC_001841	XLOC_001841	Zm00001d031822	1:202981538-202982307	MP-genome	MS-genome	NOTEST	0.105387	0.165308	0.649452	0	1	1	no
XLOC_001842	XLOC_001842	Zm00001d031828	1:203029809-203031629	MP-genome	MS-genome	NOTEST	0	0	0	0	1	1	no
XLOC_001843	XLOC_001843	Zm00001d031835	1:203191237-203192635	MP-genome	MS-genome	OK	0.547715	13.2616	4.59769	1.76563	0.20295	0.282523	no
XLOC_001844	XLOC_001844	Zm00001d031837	1:203221977-203225256	MP-genome	MS-genome	OK	2.25999	0.1987	-3.50765	-3.47025	0.0181	0.04215	yes
XLOC_001845	XLOC_001845	Zm00001d031846	1:203934647-203935478	MP-genome	MS-genome	NOTEST	0	0	0	0	1	1	no
XLOC_001846	XLOC_001846	Zm00001d031847	1:203973237-203990097	MP-genome	MS-genome	OK	11.163	22.7684	1.02831	0.644791	0.1155	0.183097	no
XLOC_001847	XLOC_001847	Zm00001d031852	1:204140567-204140852	MP-genome	MS-genome	OK	0.883184	141.673	7.32563	6.34705	0.0655	0.117115	no
XLOC_001848	XLOC_001848	Zm00001d031853	1:204145138-204149948	MP-genome	MS-genome	NOTEST	0.140647	0.473469	1.75119	0	1	1	no
XLOC_001849	XLOC_001849	Zm00001d031854	1:204236526-204241415	MP-genome	MS-genome	OK	12.6657	7.157	-0.8235	-0.668003	0.1109	0.177306	no
XLOC_001850	XLOC_001850	Zm00001d031858	1:204348027-204349986	MP-genome	MS-genome	NOTEST	0.0269337	0	-inf	0	1	1	no
XLOC_001851	XLOC_001851	Zm00001d031859	1:204431582-204433029	MP-genome	MS-genome	NOTEST	0	0.0142138	inf	0	1	1	no
XLOC_001852	XLOC_001852	Zm00001d031860	1:204433976-204438771	MP-genome	MS-genome	OK	0.163471	2.97582	4.18618	1.64272	0.1563	0.231368	no
XLOC_001853	XLOC_001853	Zm00001d031861	1:204458556-204459636	MP-genome	MS-genome	NOTEST	0	0	0	0	1	1	no
XLOC_001854	XLOC_001854	Zm00001d031862	1:204468998-204470013	MP-genome	MS-genome	NOTEST	0	0	0	0	1	1	no
XLOC_001855	XLOC_001855	Zm00001d031864	1:204547856-204548477	MP-genome	MS-genome	NOTEST	0	0	0	0	1	1	no
XLOC_001856	XLOC_001856	Zm00001d031867	1:204677116-204680173	MP-genome	MS-genome	NOTEST	0	0.617136	inf	0	1	1	no
XLOC_001857	XLOC_001857	Zm00001d031868	1:204737533-204738454	MP-genome	MS-genome	OK	1.09399	3.46363	1.66269	1.85605	0.2782	0.351684	no
XLOC_001858	XLOC_001858	Zm00001d031870	1:204744331-204746298	MP-genome	MS-genome	OK	0.883025	20.479	4.53554	3.34226	0.0059	0.0167744	yes
XLOC_001859	XLOC_001859	Zm00001d031874	1:205070843-205071236	MP-genome	MS-genome	NOTEST	0	0	0	0	1	1	no
XLOC_001860	XLOC_001860	Zm00001d031876	1:205126580-205135409	MP-genome	MS-genome	NOTEST	0.301682	0	-inf	0	1	1	no
XLOC_001861	XLOC_001861	Zm00001d031877	1:205145444-205145828	MP-genome	MS-genome	NOTEST	0	0	0	0	1	1	no
XLOC_001862	XLOC_001862	Zm00001d031878	1:205166703-205167543	MP-genome	MS-genome	NOTEST	0.094301	0	-inf	0	1	1	no
XLOC_001863	XLOC_001863	Zm00001d031880	1:205241190-205242150	MP-genome	MS-genome	NOTEST	0	0.0265487	inf	0	1	1	no
XLOC_001864	XLOC_001864	Zm00001d031882	1:205250101-205251502	MP-genome	MS-genome	OK	4.8857	0.430112	-3.50578	-1.92636	0.01765	0.0412922	yes
XLOC_001865	XLOC_001865	Zm00001d031883	1:205253219-205256933	MP-genome	MS-genome	OK	59.5479	11.0187	-2.4341	-2.72186	0.0001	0.00054716	yes
XLOC_001866	XLOC_001866	Zm00001d031887	1:205332443-205333253	MP-genome	MS-genome	NOTEST	0	0	0	0	1	1	no
XLOC_001867	XLOC_001867	Zm00001d031889	1:205397261-205398005	MP-genome	MS-genome	NOTEST	0	0	0	0	1	1	no
XLOC_001868	XLOC_001868	Zm00001d031890	1:205424839-205425909	MP-genome	MS-genome	NOTEST	0	0	0	0	1	1	no
XLOC_001869	XLOC_001869	Zm00001d031891	1:205429717-205442392	MP-genome	MS-genome	OK	165.297	39.316	-2.07187	-1.75827	0.0003	0.00140166	yes
XLOC_001870	XLOC_001870	Zm00001d031892	1:205442993-205443842	MP-genome	MS-genome	NOTEST	0.173462	0	-inf	0	1	1	no
XLOC_001871	XLOC_001871	Zm00001d031893	1:205617822-205620362	MP-genome	MS-genome	OK	1.22026	1.73959	0.511556	0.204856	0.6677	0.723555	no
XLOC_001872	XLOC_001872	Zm00001d031894	1:205693707-205696793	MP-genome	MS-genome	OK	1.69371	25.574	3.91642	2.12202	5e-05	0.000295522	yes
XLOC_001873	XLOC_001873	Zm00001d031895	1:205808284-205809544	MP-genome	MS-genome	NOTEST	0	0	0	0	1	1	no
XLOC_001874	XLOC_001874	Zm00001d031898	1:205925212-205930258	MP-genome	MS-genome	OK	3.38039	9.01428	1.41502	0.996704	0.03	0.0630366	no
XLOC_001875	XLOC_001875	Zm00001d031902	1:206146764-206155096	MP-genome	MS-genome	OK	1.83939	17.165	3.22217	2.3749	0.0001	0.00054716	yes
XLOC_001876	XLOC_001876	Zm00001d031904	1:206156271-206157117	MP-genome	MS-genome	OK	7553.65	20.454	-8.52864	-36.2722	5e-05	0.000295522	yes
XLOC_001877	XLOC_001877	Zm00001d031906	1:206261033-206261843	MP-genome	MS-genome	OK	2694.13	2.09353	-10.3297	-26.0878	0.00185	0.00639288	yes
XLOC_001878	XLOC_001878	Zm00001d031907	1:206384947-206385757	MP-genome	MS-genome	OK	4254.72	12.1096	-8.45676	-30.0273	5e-05	0.000295522	yes
XLOC_001879	XLOC_001879	Zm00001d031910	1:206516435-206517921	MP-genome	MS-genome	NOTEST	0	0	0	0	1	1	no
XLOC_001880	XLOC_001880	Zm00001d031911	1:206533335-206536724	MP-genome	MS-genome	NOTEST	0.255951	0.0648994	-1.97959	0	1	1	no
XLOC_001881	XLOC_001881	Zm00001d031915	1:206651967-206653716	MP-genome	MS-genome	NOTEST	0	0	0	0	1	1	no
XLOC_001882	XLOC_001882	Zm00001d031922	1:206914294-206916976	MP-genome	MS-genome	NOTEST	0	0	0	0	1	1	no
XLOC_001883	XLOC_001883	Zm00001d031925	1:206932525-206934498	MP-genome	MS-genome	NOTEST	0	0.0470037	inf	0	1	1	no
XLOC_001884	XLOC_001884	Zm00001d031932	1:207233990-207236556	MP-genome	MS-genome	NOTEST	0	0.0178035	inf	0	1	1	no
XLOC_001885	XLOC_001885	Zm00001d031933	1:207276631-207281619	MP-genome	MS-genome	OK	43.7988	66.0338	0.592312	0.531863	0.27515	0.348586	no
XLOC_001886	XLOC_001886	Zm00001d031937	1:207438527-207441291	MP-genome	MS-genome	OK	1.84381	33.4942	4.18315	2.90884	5e-05	0.000295522	yes
XLOC_001887	XLOC_001887	Zm00001d031941	1:207588116-207591806	MP-genome	MS-genome	OK	6.28323	13.5879	1.11275	1.08812	0.0889	0.149036	no
XLOC_001888	XLOC_001888	Zm00001d031942	1:207636607-207639711	MP-genome	MS-genome	OK	12.4457	29.6598	1.25286	1.21963	0.01875	0.0433824	yes
XLOC_001889	XLOC_001889	Zm00001d031943	1:207690176-207696620	MP-genome	MS-genome	OK	1.93804	5.92718	1.61275	0.816538	0.03685	0.0741359	no
XLOC_001890	XLOC_001890	Zm00001d031946	1:207701152-207705140	MP-genome	MS-genome	NOTEST	0	0.817965	inf	0	1	1	no
XLOC_001891	XLOC_001891	Zm00001d031947	1:207705727-207705955	MP-genome	MS-genome	NOTEST	0	0	0	0	1	1	no
XLOC_001892	XLOC_001892	Zm00001d031949	1:207788454-207799885	MP-genome	MS-genome	OK	0.337562	11.1321	5.04343	2.44377	0.02905	0.0614306	no
XLOC_001893	XLOC_001893	Zm00001d031950	1:207800506-207800674	MP-genome	MS-genome	NOTEST	0	0	0	0	1	1	no
XLOC_001894	XLOC_001894	Zm00001d031952	1:207855993-207859754	MP-genome	MS-genome	OK	0.43376	4.64336	3.4202	1.30032	0.0899	0.150298	no
XLOC_001895	XLOC_001895	Zm00001d031954	1:207946263-207949970	MP-genome	MS-genome	NOTEST	0.0400607	0.953809	4.57344	0	1	1	no
XLOC_001896	XLOC_001896	Zm00001d031958	1:208010721-208014853	MP-genome	MS-genome	OK	3.55513	8.6731	1.28664	0.979289	0.0402	0.0794331	no
XLOC_001897	XLOC_001897	Zm00001d031962	1:208072494-208073445	MP-genome	MS-genome	NOTEST	0.100179	0	-inf	0	1	1	no
XLOC_001898	XLOC_001898	Zm00001d031965	1:208213362-208213435	MP-genome	MS-genome	NOTEST	0	0	0	0	1	1	no
XLOC_001899	XLOC_001899	Zm00001d031969	1:208240912-208243090	MP-genome	MS-genome	OK	0.177887	2.62344	3.88242	1.09524	0.043	0.0837969	no
XLOC_001900	XLOC_001900	Zm00001d031972	1:208259471-208259544	MP-genome	MS-genome	NOTEST	0	0	0	0	1	1	no
XLOC_001901	XLOC_001901	Zm00001d031973	1:208328134-208356985	MP-genome	MS-genome	OK	25.3511	4.55789	-2.47561	-1.80901	5e-05	0.000295522	yes
XLOC_001902	XLOC_001902	Zm00001d031974	1:208328134-208356985	MP-genome	MS-genome	NOTEST	0	0	0	0	1	1	no
XLOC_001903	XLOC_001903	Zm00001d031981	1:208507190-208517368	MP-genome	MS-genome	OK	37.2067	48.4646	0.381371	0.33945	0.45845	0.530536	no
XLOC_001904	XLOC_001904	Zm00001d031985	1:208668618-208669116	MP-genome	MS-genome	NOTEST	0	0	0	0	1	1	no
XLOC_001905	XLOC_001905	Zm00001d031987	1:208746943-208754876	MP-genome	MS-genome	NOTEST	0.292443	0.0877827	-1.73615	0	1	1	no
XLOC_001906	XLOC_001906	Zm00001d031990	1:208935061-208935679	MP-genome	MS-genome	NOTEST	0	0	0	0	1	1	no
XLOC_001907	XLOC_001907	Zm00001d031992	1:208942916-208950782	MP-genome	MS-genome	NOTEST	0.753314	0.642309	-0.229985	0	1	1	no
XLOC_001908	XLOC_001908	Zm00001d031995	1:209023192-209027377	MP-genome	MS-genome	OK	4.26041	22.087	2.37414	2.00525	0.0022	0.00739138	yes
XLOC_001909	XLOC_001909	Zm00001d031997	1:209091745-209098528	MP-genome	MS-genome	OK	1.77386	0.938614	-0.918291	-0.247198	0.6281	0.68841	no
XLOC_001910	XLOC_001910	Zm00001d032000	1:209166876-209167593	MP-genome	MS-genome	NOTEST	0	0.274331	inf	0	1	1	no
XLOC_001911	XLOC_001911	Zm00001d032001	1:209168971-209169044	MP-genome	MS-genome	NOTEST	0	0	0	0	1	1	no
XLOC_001912	XLOC_001912	Zm00001d032008	1:209290031-209291244	MP-genome	MS-genome	NOTEST	0	0	0	0	1	1	no
XLOC_001913	XLOC_001913	Zm00001d032010	1:209338029-209341591	MP-genome	MS-genome	OK	5.39027	16.5205	1.61583	1.34792	0.00565	0.016175	yes
XLOC_001914	XLOC_001914	Zm00001d032015	1:209513195-209514778	MP-genome	MS-genome	NOTEST	0	0	0	0	1	1	no
XLOC_001915	XLOC_001915	Zm00001d032016	1:209549015-209554713	MP-genome	MS-genome	OK	172.184	6.04883	-4.83115	-3.53554	5e-05	0.000295522	yes
XLOC_001916	XLOC_001916	Zm00001d032017	1:209556542-209556615	MP-genome	MS-genome	NOTEST	0	0	0	0	1	1	no
XLOC_001917	XLOC_001917	Zm00001d032019	1:209574118-209576739	MP-genome	MS-genome	OK	10.2487	88.6487	3.11266	2.70031	5e-05	0.000295522	yes
XLOC_001918	XLOC_001918	Zm00001d032020	1:209580186-209580258	MP-genome	MS-genome	NOTEST	0	0	0	0	1	1	no
XLOC_001919	XLOC_001919	Zm00001d032023	1:209628480-209628804	MP-genome	MS-genome	NOTEST	0	0	0	0	1	1	no
XLOC_001920	XLOC_001920	Zm00001d032024	1:209721046-209722443	MP-genome	MS-genome	OK	0	3.13576	inf	-nan	0.11725	0.185245	no
XLOC_001921	XLOC_001921	Zm00001d032026	1:209789642-209790765	MP-genome	MS-genome	NOTEST	0.11062	0	-inf	0	1	1	no
XLOC_001922	XLOC_001922	Zm00001d032032	1:209992349-209997511	MP-genome	MS-genome	OK	3.47499	0.609738	-2.51075	-1.47689	0.0003	0.00140166	yes
XLOC_001923	XLOC_001923	Zm00001d032035	1:210088186-210090275	MP-genome	MS-genome	NOTEST	0.08365	0.00626022	-3.74008	0	1	1	no
XLOC_001924	XLOC_001924	Zm00001d032036	1:210137789-210138853	MP-genome	MS-genome	NOTEST	0.124342	1.17597	3.24147	0	1	1	no
XLOC_001925	XLOC_001925	Zm00001d032038	1:210202914-210202991	MP-genome	MS-genome	NOTEST	0	0	0	0	1	1	no
XLOC_001926	XLOC_001926	Zm00001d032040	1:210206508-210211370	MP-genome	MS-genome	NOTEST	0.054369	0.00497391	-3.45033	0	1	1	no
XLOC_001927	XLOC_001927	Zm00001d032042	1:210344732-210347136	MP-genome	MS-genome	NOTEST	0.659672	0.041026	-4.00714	0	1	1	no
XLOC_001928	XLOC_001928	Zm00001d032043	1:210379234-210380250	MP-genome	MS-genome	NOTEST	0	0	0	0	1	1	no
XLOC_001929	XLOC_001929	Zm00001d032046	1:210548809-210553536	MP-genome	MS-genome	OK	4.66038	0.361494	-3.6884	-2.99633	0.0407	0.0802013	no
XLOC_001930	XLOC_001930	Zm00001d032048	1:210738990-210741417	MP-genome	MS-genome	NOTEST	0	0	0	0	1	1	no
XLOC_001931	XLOC_001931	Zm00001d032050	1:210823262-210825079	MP-genome	MS-genome	NOTEST	0	0	0	0	1	1	no
XLOC_001932	XLOC_001932	Zm00001d032052	1:210826978-210827707	MP-genome	MS-genome	NOTEST	0	0	0	0	1	1	no
XLOC_001933	XLOC_001933	Zm00001d032053	1:210838342-210839476	MP-genome	MS-genome	NOTEST	0	0	0	0	1	1	no
XLOC_001934	XLOC_001934	Zm00001d032054	1:210842513-210843620	MP-genome	MS-genome	NOTEST	0.382185	1.67559	2.13232	0	1	1	no
XLOC_001935	XLOC_001935	Zm00001d032055	1:210913868-210916020	MP-genome	MS-genome	NOTEST	0	0	0	0	1	1	no
XLOC_001936	XLOC_001936	Zm00001d032056	1:210966209-210973774	MP-genome	MS-genome	OK	0.429882	4.72407	3.45802	1.80425	5e-05	0.000295522	yes
XLOC_001937	XLOC_001937	Zm00001d032057	1:211041985-211046442	MP-genome	MS-genome	NOTEST	0	0.196267	inf	0	1	1	no
XLOC_001938	XLOC_001938	Zm00001d032062	1:211120871-211124243	MP-genome	MS-genome	NOTEST	0	0	0	0	1	1	no
XLOC_001939	XLOC_001939	Zm00001d032063	1:211138963-211139964	MP-genome	MS-genome	NOTEST	0.112987	0	-inf	0	1	1	no
XLOC_001940	XLOC_001940	Zm00001d032064	1:211140440-211148020	MP-genome	MS-genome	NOTEST	0.0160691	0	-inf	0	1	1	no
XLOC_001941	XLOC_001941	Zm00001d032069	1:211229816-211232389	MP-genome	MS-genome	NOTEST	0.0144959	0.175456	3.59739	0	1	1	no
XLOC_001942	XLOC_001942	Zm00001d032070	1:211247688-211248141	MP-genome	MS-genome	OK	17.9616	9.14535	-0.973803	-1.31343	0.278	0.351486	no
XLOC_001943	XLOC_001943	Zm00001d032077	1:211750251-211750944	MP-genome	MS-genome	NOTEST	0	0	0	0	1	1	no
XLOC_001944	XLOC_001944	Zm00001d032078	1:211772300-211796592	MP-genome	MS-genome	OK	0.554518	4.86637	3.13354	1.54042	0.0026	0.00850084	yes
XLOC_001945	XLOC_001945	Zm00001d032083	1:212104377-212105884	MP-genome	MS-genome	NOTEST	0	0.0471729	inf	0	1	1	no
XLOC_001946	XLOC_001946	Zm00001d032087	1:212175808-212176186	MP-genome	MS-genome	NOTEST	0	0.0548038	inf	0	1	1	no
XLOC_001947	XLOC_001947	Zm00001d032089	1:212234250-212236528	MP-genome	MS-genome	NOTEST	0	0	0	0	1	1	no
XLOC_001948	XLOC_001948	Zm00001d032093	1:212307421-212307691	MP-genome	MS-genome	NOTEST	0	0.187358	inf	0	1	1	no
XLOC_001949	XLOC_001949	Zm00001d032096	1:212544488-212560643	MP-genome	MS-genome	OK	6.74548	3.88014	-0.797812	-0.510545	0.20535	0.285154	no
XLOC_001950	XLOC_001950	Zm00001d032100	1:212823127-212863575	MP-genome	MS-genome	OK	1096.2	2.53167	-8.75821	-5.0506	0.00255	0.00836453	yes
XLOC_001951	XLOC_001951	Zm00001d032103	1:213126775-213132671	MP-genome	MS-genome	OK	1.03274	3.32256	1.68582	0.28668	0.61095	0.672827	no
XLOC_001952	XLOC_001952	Zm00001d032109	1:213250007-213254980	MP-genome	MS-genome	OK	4.89435	9.90801	1.01748	0.874749	0.05985	0.108973	no
XLOC_001953	XLOC_001953	Zm00001d032111	1:213313343-213321498	MP-genome	MS-genome	OK	1.13684	1.08778	-0.0636377	-0.0296401	0.95225	0.961847	no
XLOC_001954	XLOC_001954	Zm00001d032112	1:213424464-213434939	MP-genome	MS-genome	OK	3.07185	12.325	2.0044	1.71087	0.00055	0.00232769	yes
XLOC_001955	XLOC_001955	Zm00001d032114	1:213508793-213513171	MP-genome	MS-genome	OK	1287.69	78.9144	-4.02835	-3.79034	5e-05	0.000295522	yes
XLOC_001956	XLOC_001956	Zm00001d032117	1:213685222-213690923	MP-genome	MS-genome	NOTEST	0	0	0	0	1	1	no
XLOC_001957	XLOC_001957	Zm00001d032120	1:213778925-213779774	MP-genome	MS-genome	NOTEST	0	0	0	0	1	1	no
XLOC_001958	XLOC_001958	Zm00001d032121	1:213793051-213793124	MP-genome	MS-genome	NOTEST	0	0	0	0	1	1	no
XLOC_001959	XLOC_001959	Zm00001d032125	1:213876668-213877625	MP-genome	MS-genome	NOTEST	0	0	0	0	1	1	no
XLOC_001960	XLOC_001960	Zm00001d032127	1:213895960-213901572	MP-genome	MS-genome	OK	0.573406	2.2402	1.966	0.837621	0.1613	0.237318	no
XLOC_001961	XLOC_001961	Zm00001d032128	1:213904643-213905705	MP-genome	MS-genome	NOTEST	0	0	0	0	1	1	no
XLOC_001962	XLOC_001962	Zm00001d032130	1:213957720-213959642	MP-genome	MS-genome	OK	0.0465034	3.48525	6.22778	1.61709	0.2493	0.324168	no
XLOC_001963	XLOC_001963	Zm00001d032131	1:213971571-213974101	MP-genome	MS-genome	OK	1.7221	4.44858	1.36918	1.25502	0.1384	0.210768	no
XLOC_001964	XLOC_001964	Zm00001d032133	1:214045989-214046062	MP-genome	MS-genome	NOTEST	0	0	0	0	1	1	no
XLOC_001965	XLOC_001965	Zm00001d032138	1:214254031-214254826	MP-genome	MS-genome	NOTEST	0	0.163489	inf	0	1	1	no
XLOC_001966	XLOC_001966	Zm00001d032140	1:214313877-214313950	MP-genome	MS-genome	NOTEST	0	0	0	0	1	1	no
XLOC_001967	XLOC_001967	Zm00001d032142	1:214314918-214320679	MP-genome	MS-genome	NOTEST	0.363991	1.25488	1.78557	0	1	1	no
XLOC_001968	XLOC_001968	Zm00001d032148	1:214491080-214496190	MP-genome	MS-genome	NOTEST	0	0	0	0	1	1	no
XLOC_001969	XLOC_001969	Zm00001d032150	1:214514724-214517716	MP-genome	MS-genome	NOTEST	0	0	0	0	1	1	no
XLOC_001970	XLOC_001970	Zm00001d032152	1:214573738-214584860	MP-genome	MS-genome	NOTEST	0	0.717596	inf	0	1	1	no
XLOC_001971	XLOC_001971	Zm00001d032154	1:214587762-214587836	MP-genome	MS-genome	NOTEST	0	0	0	0	1	1	no
XLOC_001972	XLOC_001972	Zm00001d032156	1:214671367-214678913	MP-genome	MS-genome	OK	74.3071	40.2787	-0.883484	-0.721203	0.0853	0.144192	no
XLOC_001973	XLOC_001973	Zm00001d032157	1:214720668-214725043	MP-genome	MS-genome	OK	0.371018	5.02893	3.76069	2.20266	0.00895	0.0236639	yes
XLOC_001974	XLOC_001974	Zm00001d032160	1:214976376-214992924	MP-genome	MS-genome	OK	19.4293	38.578	0.989545	0.852961	0.0473	0.0904901	no
XLOC_001975	XLOC_001975	Zm00001d032161	1:215098980-215100216	MP-genome	MS-genome	NOTEST	0	0	0	0	1	1	no
XLOC_001976	XLOC_001976	Zm00001d032167	1:215376235-215379191	MP-genome	MS-genome	NOTEST	0.11567	0.0982549	-0.235409	0	1	1	no
XLOC_001977	XLOC_001977	Zm00001d032172	1:215551745-215556493	MP-genome	MS-genome	OK	0.785618	1.06539	0.439476	0.192211	0.6884	0.741818	no
XLOC_001978	XLOC_001978	Zm00001d032175	1:215598099-215599221	MP-genome	MS-genome	NOTEST	0.192248	0.01191	-4.01272	0	1	1	no
XLOC_001979	XLOC_001979	Zm00001d032177	1:215697429-215697789	MP-genome	MS-genome	NOTEST	0	0	0	0	1	1	no
XLOC_001980	XLOC_001980	Zm00001d032178	1:215896904-215898543	MP-genome	MS-genome	NOTEST	0	0.117924	inf	0	1	1	no
XLOC_001981	XLOC_001981	Zm00001d032181	1:216009435-216011564	MP-genome	MS-genome	OK	4.63586	103.264	4.47735	3.16136	5e-05	0.000295522	yes
XLOC_001982	XLOC_001982	Zm00001d032185	1:216162797-216165577	MP-genome	MS-genome	NOTEST	0.135961	0.624049	2.19847	0	1	1	no
XLOC_001983	XLOC_001983	Zm00001d032186	1:216168359-216169854	MP-genome	MS-genome	NOTEST	0	0.0101291	inf	0	1	1	no
XLOC_001984	XLOC_001984	Zm00001d032188	1:216280293-216286285	MP-genome	MS-genome	OK	0.89991	1.19652	0.410987	0.243234	0.6055	0.667914	no
XLOC_001985	XLOC_001985	Zm00001d032189	1:216309381-216310438	MP-genome	MS-genome	NOTEST	0	0.0705393	inf	0	1	1	no
XLOC_001986	XLOC_001986	Zm00001d032191	1:216356659-216357875	MP-genome	MS-genome	NOTEST	0	0	0	0	1	1	no
XLOC_001987	XLOC_001987	Zm00001d032192	1:216390880-216396455	MP-genome	MS-genome	NOTEST	0.0302677	0.05664	0.904041	0	1	1	no
XLOC_001988	XLOC_001988	Zm00001d032194	1:216643339-216646707	MP-genome	MS-genome	OK	1.49394	0.137047	-3.44638	-1.65114	0.0902	0.150711	no
XLOC_001989	XLOC_001989	Zm00001d032195	1:216728638-216728712	MP-genome	MS-genome	NOTEST	0	0	0	0	1	1	no
XLOC_001990	XLOC_001990	Zm00001d032199	1:216855136-216856299	MP-genome	MS-genome	NOTEST	0.0339075	0.185145	2.44898	0	1	1	no
XLOC_001991	XLOC_001991	Zm00001d032200	1:216906543-216907368	MP-genome	MS-genome	NOTEST	0	0	0	0	1	1	no
XLOC_001992	XLOC_001992	Zm00001d032203	1:217009382-217014203	MP-genome	MS-genome	NOTEST	0	0.00433554	inf	0	1	1	no
XLOC_001993	XLOC_001993	Zm00001d032204	1:217014651-217015746	MP-genome	MS-genome	NOTEST	0	0.0122586	inf	0	1	1	no
XLOC_001994	XLOC_001994	Zm00001d032210	1:217245049-217250259	MP-genome	MS-genome	NOTEST	0.0523631	0.0646576	0.30427	0	1	1	no
XLOC_001995	XLOC_001995	Zm00001d032212	1:217252894-217258238	MP-genome	MS-genome	OK	0.894252	13.5312	3.91946	1.81369	0.02785	0.0594289	no
XLOC_001996	XLOC_001996	Zm00001d032213	1:217293259-217296215	MP-genome	MS-genome	NOTEST	0	0.00769734	inf	0	1	1	no
XLOC_001997	XLOC_001997	Zm00001d032214	1:217341049-217343352	MP-genome	MS-genome	NOTEST	0	0	0	0	1	1	no
XLOC_001998	XLOC_001998	Zm00001d032215	1:217379951-217386795	MP-genome	MS-genome	OK	0.507656	8.40431	4.04921	2.33668	0.05965	0.108683	no
XLOC_001999	XLOC_001999	Zm00001d032218	1:217578239-217578964	MP-genome	MS-genome	NOTEST	0	0	0	0	1	1	no
[truncated: 246,545 more rows]
